# Supplementary material for: Transcriptome Analysis Reveals Differences in Anthocyanin Accumulation in Cotton (Gossypium hirsutum L.) Induced by Red and Blue Light
Source: Front Plant Sci. 2022 Mar 31;13:788828. doi: 10.3389/fpls.2022.788828 (PMC9009209; doi:10.3389/fpls.2022.788828)
Supplement: Supplementary file 2 [file Table_2.csv]

Table S2. Summary statistics of the RNA-seq data
sample	raw_reads	clean_reads	clean_bases	error_rate(%)	Q20(%)	Q30(%)	GC_content(%)	total_reads	total_map	unique_map	multi_map	read1_map	read2_map	positive_map	negative_map	splice_map	unsplice_map	proper_map	exon_map	intron_map	intergenic_map
HW_1	55,283,780	53,994,894	8.1G	0.02	98.53	95.31	44.24	53994894	52814384(97.81%)	50551680(93.62%)	2262704(4.19%)	25302866(46.86%)	25248814(46.76%)	25263432(46.79%)	25288248(46.83%)	19165512(35.5%)	31386168(58.13%)	49489690(91.66%)	5968398945(75.4938%)	295142634(3.7332%)	1642269396(20.7729%)
HW_2	60,695,654	59,759,752	8.96G	0.02	98.53	95.33	44.13	59759752	58357722(97.65%)	56130175(93.93%)	2227547(3.73%)	28097404(47.02%)	28032771(46.91%)	28052145(46.94%)	28078030(46.98%)	20111379(33.65%)	36018796(60.27%)	54958204(91.97%)	6366313888(72.8728%)	374443520(4.2861%)	1995443266(22.8411%)
HW_3	58,839,616	57,499,696	8.62G	0.02	98.49	95.19	44.46	57499696	56263412(97.85%)	54027856(93.96%)	2235556(3.89%)	27061942(47.06%)	26965914(46.9%)	27002940(46.96%)	27024916(47.0%)	20526855(35.7%)	33501001(58.26%)	52859702(91.93%)	6503336979(77.2079%)	290249968(3.4459%)	1629561573(19.3462%)
HR_1	62,969,814	61,689,960	9.25G	0.02	98.56	95.38	43.91	61689960	60287887(97.73%)	58004603(94.03%)	2283284(3.7%)	29036040(47.07%)	28968563(46.96%)	28992841(47.0%)	29011762(47.03%)	22060802(35.76%)	35943801(58.27%)	56755908(92.0%)	6854288321(75.9444%)	336332336(3.7265%)	1834781383(20.3291%)
HR_2	59,482,174	58,207,692	8.73G	0.02	98.51	95.24	43.87	58207692	56889275(97.73%)	54753996(94.07%)	2135279(3.67%)	27418604(47.1%)	27335392(46.96%)	27369154(47.02%)	27384842(47.05%)	20903836(35.91%)	33850160(58.15%)	53565146(92.02%)	6444378227(75.6667%)	316192834(3.7126%)	1756230112(20.6208%)
HR_3	54,191,170	53,065,614	7.96G	0.02	98.52	95.29	44.09	53065614	51830028(97.67%)	49786648(93.82%)	2043380(3.85%)	24927350(46.97%)	24859298(46.85%)	24883573(46.89%)	24903075(46.93%)	19244502(36.27%)	30542146(57.56%)	48710896(91.79%)	5924880516(76.363%)	251266521(3.2385%)	1582691373(20.3986%)
HB_1	61,799,092	59,823,372	8.97G	0.02	98.52	95.28	44.33	59823372	58277959(97.42%)	55756322(93.2%)	2521637(4.22%)	27913552(46.66%)	27842770(46.54%)	27867994(46.58%)	27888328(46.62%)	22102382(36.95%)	33653940(56.26%)	54545598(91.18%)	6740280814(77.2626%)	304303788(3.4882%)	1679277781(19.2492%)
HB_2	65,890,952	64,481,942	9.67G	0.02	98.56	95.39	43.92	64481942	61944702(96.07%)	59429270(92.16%)	2515432(3.9%)	29751023(46.14%)	29678247(46.03%)	29702364(46.06%)	29726906(46.1%)	23261142(36.07%)	36168128(56.09%)	58158482(90.19%)	7070868664(76.2505%)	362463377(3.9087%)	1839871564(19.8407%)
HB_3	54,040,956	53,049,362	7.96G	0.02	98.29	94.67	43.95	53049362	51739311(97.53%)	49740095(93.76%)	1999216(3.77%)	24931512(47.0%)	24808583(46.77%)	24858484(46.86%)	24881611(46.9%)	19305602(36.39%)	30434493(57.37%)	48601610(91.62%)	5850982077(75.5463%)	303212520(3.915%)	1590704554(20.5387%)
