# Supplementary material for: Transcriptome Analysis Reveals Differences in Anthocyanin Accumulation in Cotton (Gossypium hirsutum L.) Induced by Red and Blue Light
Source: Front Plant Sci. 2022 Mar 31;13:788828. doi: 10.3389/fpls.2022.788828 (PMC9009209; doi:10.3389/fpls.2022.788828)
Supplement: Supplementary file 3 [file Table_3.csv]

Table S3 GO functional enrichment of DEGs in HB-vs-HW
Category	GOID	Description	GeneRatio	BgRatio	pvalue	padj	geneID	geneName	Count	Up	Up_Gene_id	Down	Down_Gene_id
BP	GO:0015979	photosynthesis	48/999	130/18894	2.86E-28	1.22E-25	GH_A05G4050/GH_A10G1654/GH_D10G1250/GH_A07G0991/GH_D08G0721/GH_D04G0324/GH_D07G0979/GH_D11G1441/GH_A11G1405/GH_A08G0728/GH_D02G2593/GH_D06G0485/GH_A04G0007/GH_D10G0173/GH_A03G2431/GH_A05G1310/GH_D13G2193/GH_A10G0169/GH_A05G1450/GH_D05G4056/GH_D06G1658/GH_A06G1621/GH_D07G1776/GH_D05G1468/GH_A11G1964/GH_D05G1312/GH_D13G2023/GH_A04G0557/GH_A11G2422/GH_A06G0519/GH_A13G2209/GH_D11G2489/GH_A01G0171/GH_…	-/-/-/-/-/-/-/-/-/-/-/-/-/-/-/-/-/-/-/-/-/-/-/-/-/-/-/-/-/-/-/-/-/-/-/-/-/-/-/-/-/-/-/-/-/-/-/-	48	1	GH_D11G2830	47	GH_A05G4050/GH_A10G1654/GH_D10G1250/GH_A07G0991/GH_D08G0721/GH_D04G0324/GH_D07G0979/GH_D11G1441/GH_A11G1405/GH_A08G0728/GH_D02G2593/GH_D06G0485/GH_A04G0007/GH_D10G0173/GH_A03G2431/GH_A05G1310/GH_D13G2193/GH_A10G0169/GH_A05G1450/GH_D05G4056/GH_D06G1658/GH_A06G1621/GH_D07G1776/GH_D05G1468/GH_A11G1964/GH_D05G1312/GH_D13G2023/GH_A04G0557/GH_A11G2422/GH_A06G0519/GH_A13G2209/GH_D11G2489/GH_A01G0171/GH_…
BP	GO:0009733	response to auxin	29/999	156/18894	2.72E-09	4.68E-07	GH_D06G0850/GH_D02G2492/GH_D11G1884/GH_D13G2167/GH_A11G1847/GH_A12G0394/GH_D13G1008/GH_D02G2482/GH_D02G2487/GH_A03G2251/GH_A08G0385/GH_A13G2185/GH_A06G0870/GH_A05G1396/GH_D13G1009/GH_D12G0310/GH_D02G2481/GH_A06G0045/GH_D05G1411/GH_A03G2255/GH_A03G2312/GH_A07G0176/GH_D02G2493/GH_D02G2430/GH_D06G0855/GH_A05G1873/GH_D02G2420/GH_D08G0407/GH_D09G2048	-/-/-/-/-/-/-/-/-/-/-/-/-/-/-/-/-/-/-/-/-/-/-/-/-/-/-/-/-	29	5	GH_A12G0394/GH_A08G0385/GH_D12G0310/GH_D08G0407/GH_D09G2048	24	GH_D06G0850/GH_D02G2492/GH_D11G1884/GH_D13G2167/GH_A11G1847/GH_D13G1008/GH_D02G2482/GH_D02G2487/GH_A03G2251/GH_A13G2185/GH_A06G0870/GH_A05G1396/GH_D13G1009/GH_D02G2481/GH_A06G0045/GH_D05G1411/GH_A03G2255/GH_A03G2312/GH_A07G0176/GH_D02G2493/GH_D02G2430/GH_D06G0855/GH_A05G1873/GH_D02G2420
BP	GO:0042221	response to chemical	48/999	360/18894	3.29E-09	4.68E-07	GH_D06G0850/GH_D02G2492/GH_D07G0822/GH_D11G1884/GH_D13G2167/GH_A11G1847/GH_A12G0394/GH_D13G1008/GH_D13G2388/GH_D11G2273/GH_D02G2482/GH_D03G1163/GH_D02G2487/GH_A03G2251/GH_A08G0385/GH_D01G1146/GH_D08G2494/GH_A13G2185/GH_A07G0821/GH_A05G1813/GH_A11G2492/GH_A06G0870/GH_A05G1396/GH_D13G1009/GH_A11G2162/GH_A05G1876/GH_D12G0310/GH_A08G2485/GH_D02G2481/GH_A06G0045/GH_D08G2760/GH_D05G1411/GH_A03G2255/GH_…	-/-/-/-/-/-/-/-/-/-/-/-/-/-/-/-/-/-/-/-/-/-/-/-/-/-/-/-/-/-/-/-/-/-/-/-/-/-/-/-/-/-/-/-/-/-/-/-	48	18	GH_A12G0394/GH_D11G2273/GH_A08G0385/GH_D01G1146/GH_D08G2494/GH_A05G1813/GH_A11G2492/GH_A11G2162/GH_A05G1876/GH_D12G0310/GH_A08G2485/GH_A09G1303/GH_A03G0226/GH_D01G1216/GH_A01G1155/GH_D11G2556/GH_D08G0407/GH_D09G2048	30	GH_D06G0850/GH_D02G2492/GH_D07G0822/GH_D11G1884/GH_D13G2167/GH_A11G1847/GH_D13G1008/GH_D13G2388/GH_D02G2482/GH_D03G1163/GH_D02G2487/GH_A03G2251/GH_A13G2185/GH_A07G0821/GH_A06G0870/GH_A05G1396/GH_D13G1009/GH_D02G2481/GH_A06G0045/GH_D08G2760/GH_D05G1411/GH_A03G2255/GH_A03G2312/GH_A07G0176/GH_D02G2493/GH_D02G2430/GH_D06G0855/GH_A05G1873/GH_D02G2420/GH_D05G2235
BP	GO:0005985	sucrose metabolic process	12/999	30/18894	1.58E-08	1.68E-06	GH_A10G1366/GH_D05G0367/GH_D10G1524/GH_A05G0363/GH_D08G1434/GH_D06G0856/GH_A08G1412/GH_A13G2184/GH_D06G1107/GH_D13G2166/GH_A06G1084/GH_A08G2865	-/-/-/-/-/-/-/-/-/-/-/-	12	5	GH_A10G1366/GH_D10G1524/GH_D06G1107/GH_A06G1084/GH_A08G2865	7	GH_D05G0367/GH_A05G0363/GH_D08G1434/GH_D06G0856/GH_A08G1412/GH_A13G2184/GH_D13G2166
BP	GO:0009311	oligosaccharide metabolic process	20/999	100/18894	2.26E-07	1.93E-05	GH_A10G1366/GH_D05G0367/GH_D10G1524/GH_A05G0363/GH_D02G1793/GH_D08G1434/GH_D06G0856/GH_A08G1412/GH_A01G0782/GH_A03G1627/GH_A13G2184/GH_D08G0959/GH_D06G1107/GH_D13G2166/GH_D11G0307/GH_D01G0792/GH_A06G1084/GH_A08G2865/GH_A06G0396/novel.5292	-/-/-/-/-/-/-/-/-/-/-/-/-/-/-/-/-/-/-/-	20	10	GH_A10G1366/GH_D10G1524/GH_A01G0782/GH_D06G1107/GH_D11G0307/GH_D01G0792/GH_A06G1084/GH_A08G2865/GH_A06G0396/novel.5292	10	GH_D05G0367/GH_A05G0363/GH_D02G1793/GH_D08G1434/GH_D06G0856/GH_A08G1412/GH_A03G1627/GH_A13G2184/GH_D08G0959/GH_D13G2166
BP	GO:0005984	disaccharide metabolic process	17/999	83/18894	1.27E-06	6.17E-05	GH_A10G1366/GH_D05G0367/GH_D10G1524/GH_A05G0363/GH_D02G1793/GH_D08G1434/GH_D06G0856/GH_A08G1412/GH_A03G1627/GH_A13G2184/GH_D08G0959/GH_D06G1107/GH_D13G2166/GH_D11G0307/GH_A06G1084/GH_A08G2865/GH_A06G0396	-/-/-/-/-/-/-/-/-/-/-/-/-/-/-/-/-	17	7	GH_A10G1366/GH_D10G1524/GH_D06G1107/GH_D11G0307/GH_A06G1084/GH_A08G2865/GH_A06G0396	10	GH_D05G0367/GH_A05G0363/GH_D02G1793/GH_D08G1434/GH_D06G0856/GH_A08G1412/GH_A03G1627/GH_A13G2184/GH_D08G0959/GH_D13G2166
BP	GO:0009719	response to endogenous stimulus	31/999	228/18894	1.30E-06	6.17E-05	GH_D06G0850/GH_D02G2492/GH_D11G1884/GH_D13G2167/GH_A11G1847/GH_A12G0394/GH_D13G1008/GH_D02G2482/GH_D02G2487/GH_A03G2251/GH_A08G0385/GH_D01G1146/GH_A13G2185/GH_A06G0870/GH_A05G1396/GH_D13G1009/GH_A05G1876/GH_D12G0310/GH_D02G2481/GH_A06G0045/GH_D05G1411/GH_A03G2255/GH_A03G2312/GH_A07G0176/GH_D02G2493/GH_D02G2430/GH_D06G0855/GH_A05G1873/GH_D02G2420/GH_D08G0407/GH_D09G2048	-/-/-/-/-/-/-/-/-/-/-/-/-/-/-/-/-/-/-/-/-/-/-/-/-/-/-/-/-/-/-	31	7	GH_A12G0394/GH_A08G0385/GH_D01G1146/GH_A05G1876/GH_D12G0310/GH_D08G0407/GH_D09G2048	24	GH_D06G0850/GH_D02G2492/GH_D11G1884/GH_D13G2167/GH_A11G1847/GH_D13G1008/GH_D02G2482/GH_D02G2487/GH_A03G2251/GH_A13G2185/GH_A06G0870/GH_A05G1396/GH_D13G1009/GH_D02G2481/GH_A06G0045/GH_D05G1411/GH_A03G2255/GH_A03G2312/GH_A07G0176/GH_D02G2493/GH_D02G2430/GH_D06G0855/GH_A05G1873/GH_D02G2420
BP	GO:0009725	response to hormone	31/999	228/18894	1.30E-06	6.17E-05	GH_D06G0850/GH_D02G2492/GH_D11G1884/GH_D13G2167/GH_A11G1847/GH_A12G0394/GH_D13G1008/GH_D02G2482/GH_D02G2487/GH_A03G2251/GH_A08G0385/GH_D01G1146/GH_A13G2185/GH_A06G0870/GH_A05G1396/GH_D13G1009/GH_A05G1876/GH_D12G0310/GH_D02G2481/GH_A06G0045/GH_D05G1411/GH_A03G2255/GH_A03G2312/GH_A07G0176/GH_D02G2493/GH_D02G2430/GH_D06G0855/GH_A05G1873/GH_D02G2420/GH_D08G0407/GH_D09G2048	-/-/-/-/-/-/-/-/-/-/-/-/-/-/-/-/-/-/-/-/-/-/-/-/-/-/-/-/-/-/-	31	7	GH_A12G0394/GH_A08G0385/GH_D01G1146/GH_A05G1876/GH_D12G0310/GH_D08G0407/GH_D09G2048	24	GH_D06G0850/GH_D02G2492/GH_D11G1884/GH_D13G2167/GH_A11G1847/GH_D13G1008/GH_D02G2482/GH_D02G2487/GH_A03G2251/GH_A13G2185/GH_A06G0870/GH_A05G1396/GH_D13G1009/GH_D02G2481/GH_A06G0045/GH_D05G1411/GH_A03G2255/GH_A03G2312/GH_A07G0176/GH_D02G2493/GH_D02G2430/GH_D06G0855/GH_A05G1873/GH_D02G2420
BP	GO:0010033	response to organic substance	31/999	228/18894	1.30E-06	6.17E-05	GH_D06G0850/GH_D02G2492/GH_D11G1884/GH_D13G2167/GH_A11G1847/GH_A12G0394/GH_D13G1008/GH_D02G2482/GH_D02G2487/GH_A03G2251/GH_A08G0385/GH_D01G1146/GH_A13G2185/GH_A06G0870/GH_A05G1396/GH_D13G1009/GH_A05G1876/GH_D12G0310/GH_D02G2481/GH_A06G0045/GH_D05G1411/GH_A03G2255/GH_A03G2312/GH_A07G0176/GH_D02G2493/GH_D02G2430/GH_D06G0855/GH_A05G1873/GH_D02G2420/GH_D08G0407/GH_D09G2048	-/-/-/-/-/-/-/-/-/-/-/-/-/-/-/-/-/-/-/-/-/-/-/-/-/-/-/-/-/-/-	31	7	GH_A12G0394/GH_A08G0385/GH_D01G1146/GH_A05G1876/GH_D12G0310/GH_D08G0407/GH_D09G2048	24	GH_D06G0850/GH_D02G2492/GH_D11G1884/GH_D13G2167/GH_A11G1847/GH_D13G1008/GH_D02G2482/GH_D02G2487/GH_A03G2251/GH_A13G2185/GH_A06G0870/GH_A05G1396/GH_D13G1009/GH_D02G2481/GH_A06G0045/GH_D05G1411/GH_A03G2255/GH_A03G2312/GH_A07G0176/GH_D02G2493/GH_D02G2430/GH_D06G0855/GH_A05G1873/GH_D02G2420
BP	GO:0002682	regulation of immune system process	6/999	11/18894	7.86E-06	0.000176658	GH_A13G2055/GH_D12G1406/GH_D13G2029/GH_A12G1390/GH_A11G1115/GH_A11G1116	-/-/-/-/-/-	6	0		6	GH_A13G2055/GH_D12G1406/GH_D13G2029/GH_A12G1390/GH_A11G1115/GH_A11G1116
BP	GO:0002831	regulation of response to biotic stimulus	6/999	11/18894	7.86E-06	0.000176658	GH_A13G2055/GH_D12G1406/GH_D13G2029/GH_A12G1390/GH_A11G1115/GH_A11G1116	-/-/-/-/-/-	6	0		6	GH_A13G2055/GH_D12G1406/GH_D13G2029/GH_A12G1390/GH_A11G1115/GH_A11G1116
BP	GO:0009627	systemic acquired resistance	6/999	11/18894	7.86E-06	0.000176658	GH_A13G2055/GH_D12G1406/GH_D13G2029/GH_A12G1390/GH_A11G1115/GH_A11G1116	-/-/-/-/-/-	6	0		6	GH_A13G2055/GH_D12G1406/GH_D13G2029/GH_A12G1390/GH_A11G1115/GH_A11G1116
BP	GO:0009814	defense response, incompatible interaction	6/999	11/18894	7.86E-06	0.000176658	GH_A13G2055/GH_D12G1406/GH_D13G2029/GH_A12G1390/GH_A11G1115/GH_A11G1116	-/-/-/-/-/-	6	0		6	GH_A13G2055/GH_D12G1406/GH_D13G2029/GH_A12G1390/GH_A11G1115/GH_A11G1116
BP	GO:0010112	regulation of systemic acquired resistance	6/999	11/18894	7.86E-06	0.000176658	GH_A13G2055/GH_D12G1406/GH_D13G2029/GH_A12G1390/GH_A11G1115/GH_A11G1116	-/-/-/-/-/-	6	0		6	GH_A13G2055/GH_D12G1406/GH_D13G2029/GH_A12G1390/GH_A11G1115/GH_A11G1116
BP	GO:0031347	regulation of defense response	6/999	11/18894	7.86E-06	0.000176658	GH_A13G2055/GH_D12G1406/GH_D13G2029/GH_A12G1390/GH_A11G1115/GH_A11G1116	-/-/-/-/-/-	6	0		6	GH_A13G2055/GH_D12G1406/GH_D13G2029/GH_A12G1390/GH_A11G1115/GH_A11G1116
BP	GO:0032101	regulation of response to external stimulus	6/999	11/18894	7.86E-06	0.000176658	GH_A13G2055/GH_D12G1406/GH_D13G2029/GH_A12G1390/GH_A11G1115/GH_A11G1116	-/-/-/-/-/-	6	0		6	GH_A13G2055/GH_D12G1406/GH_D13G2029/GH_A12G1390/GH_A11G1115/GH_A11G1116
BP	GO:0043900	regulation of multi-organism process	6/999	11/18894	7.86E-06	0.000176658	GH_A13G2055/GH_D12G1406/GH_D13G2029/GH_A12G1390/GH_A11G1115/GH_A11G1116	-/-/-/-/-/-	6	0		6	GH_A13G2055/GH_D12G1406/GH_D13G2029/GH_A12G1390/GH_A11G1115/GH_A11G1116
BP	GO:0045088	regulation of innate immune response	6/999	11/18894	7.86E-06	0.000176658	GH_A13G2055/GH_D12G1406/GH_D13G2029/GH_A12G1390/GH_A11G1115/GH_A11G1116	-/-/-/-/-/-	6	0		6	GH_A13G2055/GH_D12G1406/GH_D13G2029/GH_A12G1390/GH_A11G1115/GH_A11G1116
BP	GO:0050776	regulation of immune response	6/999	11/18894	7.86E-06	0.000176658	GH_A13G2055/GH_D12G1406/GH_D13G2029/GH_A12G1390/GH_A11G1115/GH_A11G1116	-/-/-/-/-/-	6	0		6	GH_A13G2055/GH_D12G1406/GH_D13G2029/GH_A12G1390/GH_A11G1115/GH_A11G1116
BP	GO:0002376	immune system process	6/999	12/18894	1.50E-05	0.000291465	GH_A13G2055/GH_D12G1406/GH_D13G2029/GH_A12G1390/GH_A11G1115/GH_A11G1116	-/-/-/-/-/-	6	0		6	GH_A13G2055/GH_D12G1406/GH_D13G2029/GH_A12G1390/GH_A11G1115/GH_A11G1116
BP	GO:0006955	immune response	6/999	12/18894	1.50E-05	0.000291465	GH_A13G2055/GH_D12G1406/GH_D13G2029/GH_A12G1390/GH_A11G1115/GH_A11G1116	-/-/-/-/-/-	6	0		6	GH_A13G2055/GH_D12G1406/GH_D13G2029/GH_A12G1390/GH_A11G1115/GH_A11G1116
BP	GO:0045087	innate immune response	6/999	12/18894	1.50E-05	0.000291465	GH_A13G2055/GH_D12G1406/GH_D13G2029/GH_A12G1390/GH_A11G1115/GH_A11G1116	-/-/-/-/-/-	6	0		6	GH_A13G2055/GH_D12G1406/GH_D13G2029/GH_A12G1390/GH_A11G1115/GH_A11G1116
BP	GO:0044262	cellular carbohydrate metabolic process	33/999	287/18894	2.30E-05	0.000426399	GH_A10G1366/GH_D05G0367/GH_D10G1524/GH_A05G0363/GH_D11G2646/GH_D02G1793/GH_D11G1649/GH_A11G0524/GH_D08G1434/GH_D11G3324/GH_D06G0856/GH_A08G1412/GH_A03G1627/GH_A13G2184/GH_D08G0959/GH_D06G1107/GH_D13G2166/GH_A13G0860/GH_D06G1728/GH_A09G2449/GH_D11G2209/GH_A10G0641/GH_A11G2238/GH_D11G0307/GH_A06G1084/GH_D10G0683/GH_A02G1572/GH_A08G2865/GH_D12G2276/GH_A06G0396/GH_D13G0689/GH_D05G1067/GH_D02G1023	-/-/-/-/-/-/-/-/-/-/-/-/-/-/-/-/-/-/-/-/-/-/-/-/-/-/-/-/-/-/-/-/-	33	15	GH_A10G1366/GH_D10G1524/GH_D11G1649/GH_D11G3324/GH_D06G1107/GH_A10G0641/GH_D11G0307/GH_A06G1084/GH_D10G0683/GH_A02G1572/GH_A08G2865/GH_D12G2276/GH_A06G0396/GH_D13G0689/GH_D05G1067	18	GH_D05G0367/GH_A05G0363/GH_D11G2646/GH_D02G1793/GH_A11G0524/GH_D08G1434/GH_D06G0856/GH_A08G1412/GH_A03G1627/GH_A13G2184/GH_D08G0959/GH_D13G2166/GH_A13G0860/GH_D06G1728/GH_A09G2449/GH_D11G2209/GH_A11G2238/GH_D02G1023
BP	GO:0080134	regulation of response to stress	6/999	13/18894	2.66E-05	0.000473976	GH_A13G2055/GH_D12G1406/GH_D13G2029/GH_A12G1390/GH_A11G1115/GH_A11G1116	-/-/-/-/-/-	6	0		6	GH_A13G2055/GH_D12G1406/GH_D13G2029/GH_A12G1390/GH_A11G1115/GH_A11G1116
BP	GO:0043207	response to external biotic stimulus	7/999	19/18894	3.23E-05	0.00051103	GH_A13G2055/GH_D12G1406/GH_D13G2029/GH_A12G1390/GH_A11G2839/GH_A11G1115/GH_A11G1116	-/-/-/-/-/-/-	7	0		7	GH_A13G2055/GH_D12G1406/GH_D13G2029/GH_A12G1390/GH_A11G2839/GH_A11G1115/GH_A11G1116
BP	GO:0051707	response to other organism	7/999	19/18894	3.23E-05	0.00051103	GH_A13G2055/GH_D12G1406/GH_D13G2029/GH_A12G1390/GH_A11G2839/GH_A11G1115/GH_A11G1116	-/-/-/-/-/-/-	7	0		7	GH_A13G2055/GH_D12G1406/GH_D13G2029/GH_A12G1390/GH_A11G2839/GH_A11G1115/GH_A11G1116
BP	GO:0098542	defense response to other organism	7/999	19/18894	3.23E-05	0.00051103	GH_A13G2055/GH_D12G1406/GH_D13G2029/GH_A12G1390/GH_A11G2839/GH_A11G1115/GH_A11G1116	-/-/-/-/-/-/-	7	0		7	GH_A13G2055/GH_D12G1406/GH_D13G2029/GH_A12G1390/GH_A11G2839/GH_A11G1115/GH_A11G1116
BP	GO:0009607	response to biotic stimulus	13/999	68/18894	4.82E-05	0.000734288	GH_D02G1565/GH_D05G3792/GH_A13G2055/GH_D12G1406/GH_D13G2029/GH_A10G1864/GH_A12G1390/GH_D02G1849/GH_A11G2839/GH_D01G1717/GH_A11G1115/GH_A11G1116/GH_A02G0547	-/-/-/-/-/-/-/-/-/-/-/-/-	13	1	GH_A10G1864	12	GH_D02G1565/GH_D05G3792/GH_A13G2055/GH_D12G1406/GH_D13G2029/GH_A12G1390/GH_D02G1849/GH_A11G2839/GH_D01G1717/GH_A11G1115/GH_A11G1116/GH_A02G0547
BP	GO:0009605	response to external stimulus	7/999	29/18894	0.000629423	0.009267713	GH_A13G2055/GH_D12G1406/GH_D13G2029/GH_A12G1390/GH_A11G2839/GH_A11G1115/GH_A11G1116	-/-/-/-/-/-/-	7	0		7	GH_A13G2055/GH_D12G1406/GH_D13G2029/GH_A12G1390/GH_A11G2839/GH_A11G1115/GH_A11G1116
BP	GO:0044282	small molecule catabolic process	9/999	50/18894	0.001092653	0.015552091	GH_D05G0431/GH_A06G0969/GH_D06G0958/GH_A05G0429/GH_A10G0856/GH_A01G0206/GH_A10G0641/GH_D10G1120/GH_D10G0683	-/-/-/-/-/-/-/-/-	9	6	GH_D05G0431/GH_A06G0969/GH_D06G0958/GH_A05G0429/GH_A10G0641/GH_D10G0683	3	GH_A10G0856/GH_A01G0206/GH_D10G1120
BP	GO:0016054	organic acid catabolic process	7/999	32/18894	0.001181966	0.015771865	GH_D05G0431/GH_A06G0969/GH_D06G0958/GH_A05G0429/GH_A10G0856/GH_A01G0206/GH_D10G1120	-/-/-/-/-/-/-	7	4	GH_D05G0431/GH_A06G0969/GH_D06G0958/GH_A05G0429	3	GH_A10G0856/GH_A01G0206/GH_D10G1120
BP	GO:0046395	carboxylic acid catabolic process	7/999	32/18894	0.001181966	0.015771865	GH_D05G0431/GH_A06G0969/GH_D06G0958/GH_A05G0429/GH_A10G0856/GH_A01G0206/GH_D10G1120	-/-/-/-/-/-/-	7	4	GH_D05G0431/GH_A06G0969/GH_D06G0958/GH_A05G0429	3	GH_A10G0856/GH_A01G0206/GH_D10G1120
BP	GO:0044723	single-organism carbohydrate metabolic process	34/999	373/18894	0.00142618	0.01845391	GH_A10G1366/GH_D05G0367/GH_D10G1524/GH_A11G0277/GH_A05G0363/GH_D11G0287/GH_D11G2646/GH_D02G1793/GH_D11G1649/GH_D08G1434/GH_D11G3324/GH_D06G0856/GH_A08G1412/GH_A01G0782/GH_A03G1627/GH_A13G2184/GH_D08G0959/GH_D06G1107/GH_D13G2166/GH_A13G1534/GH_D13G1479/GH_A13G0860/GH_A09G2449/GH_A10G0641/GH_D11G0307/GH_D01G0792/GH_A06G1084/GH_D10G0683/GH_A02G1572/GH_A08G2865/GH_D12G2276/GH_A06G0396/GH_D13G0689/GH_…	-/-/-/-/-/-/-/-/-/-/-/-/-/-/-/-/-/-/-/-/-/-/-/-/-/-/-/-/-/-/-/-/-/-	34	18	GH_A10G1366/GH_D10G1524/GH_D11G1649/GH_D11G3324/GH_A01G0782/GH_D06G1107/GH_A13G1534/GH_D13G1479/GH_A10G0641/GH_D11G0307/GH_D01G0792/GH_A06G1084/GH_D10G0683/GH_A02G1572/GH_A08G2865/GH_D12G2276/GH_A06G0396/GH_D13G0689	16	GH_D05G0367/GH_A11G0277/GH_A05G0363/GH_D11G0287/GH_D11G2646/GH_D02G1793/GH_D08G1434/GH_D06G0856/GH_A08G1412/GH_A03G1627/GH_A13G2184/GH_D08G0959/GH_D13G2166/GH_A13G0860/GH_A09G2449/GH_A07G0253
BP	GO:0006952	defense response	15/999	120/18894	0.001642436	0.020608577	GH_D02G1565/GH_D05G3792/GH_A13G2055/GH_D12G1406/GH_D13G2029/GH_A10G1864/GH_A12G1390/GH_D02G0664/GH_D02G1849/GH_A11G2839/GH_D01G1717/GH_A11G1115/GH_A13G0168/GH_A11G1116/GH_A02G0547	-/-/-/-/-/-/-/-/-/-/-/-/-/-/-	15	2	GH_A10G1864/GH_D02G0664	13	GH_D02G1565/GH_D05G3792/GH_A13G2055/GH_D12G1406/GH_D13G2029/GH_A12G1390/GH_D02G1849/GH_A11G2839/GH_D01G1717/GH_A11G1115/GH_A13G0168/GH_A11G1116/GH_A02G0547
BP	GO:0006855	drug transmembrane transport	14/999	109/18894	0.001785755	0.020608577	GH_D07G0822/GH_D13G2388/GH_D11G2273/GH_D08G2494/GH_A07G0821/GH_A11G2492/GH_A11G2162/GH_A08G2485/GH_D08G2760/GH_A09G1303/GH_A03G0226/GH_D01G1216/GH_A01G1155/GH_D11G2556	-/-/-/-/-/-/-/-/-/-/-/-/-/-	14	10	GH_D11G2273/GH_D08G2494/GH_A11G2492/GH_A11G2162/GH_A08G2485/GH_A09G1303/GH_A03G0226/GH_D01G1216/GH_A01G1155/GH_D11G2556	4	GH_D07G0822/GH_D13G2388/GH_A07G0821/GH_D08G2760
BP	GO:0015893	drug transport	14/999	109/18894	0.001785755	0.020608577	GH_D07G0822/GH_D13G2388/GH_D11G2273/GH_D08G2494/GH_A07G0821/GH_A11G2492/GH_A11G2162/GH_A08G2485/GH_D08G2760/GH_A09G1303/GH_A03G0226/GH_D01G1216/GH_A01G1155/GH_D11G2556	-/-/-/-/-/-/-/-/-/-/-/-/-/-	14	10	GH_D11G2273/GH_D08G2494/GH_A11G2492/GH_A11G2162/GH_A08G2485/GH_A09G1303/GH_A03G0226/GH_D01G1216/GH_A01G1155/GH_D11G2556	4	GH_D07G0822/GH_D13G2388/GH_A07G0821/GH_D08G2760
BP	GO:0042493	response to drug	14/999	109/18894	0.001785755	0.020608577	GH_D07G0822/GH_D13G2388/GH_D11G2273/GH_D08G2494/GH_A07G0821/GH_A11G2492/GH_A11G2162/GH_A08G2485/GH_D08G2760/GH_A09G1303/GH_A03G0226/GH_D01G1216/GH_A01G1155/GH_D11G2556	-/-/-/-/-/-/-/-/-/-/-/-/-/-	14	10	GH_D11G2273/GH_D08G2494/GH_A11G2492/GH_A11G2162/GH_A08G2485/GH_A09G1303/GH_A03G0226/GH_D01G1216/GH_A01G1155/GH_D11G2556	4	GH_D07G0822/GH_D13G2388/GH_A07G0821/GH_D08G2760
BP	GO:0000160	phosphorelay signal transduction system	15/999	127/18894	0.002879419	0.032355577	GH_D09G1716/GH_A09G1767/GH_D05G0995/GH_A05G1008/GH_A11G0155/GH_D12G2682/GH_D11G0156/GH_A11G1056/GH_A12G2658/GH_A05G4209/GH_A12G1732/GH_A04G1191/GH_D04G1532/GH_D11G1084/GH_D04G0848	-/-/-/-/-/-/-/-/-/-/-/-/-/-/-	15	0		15	GH_D09G1716/GH_A09G1767/GH_D05G0995/GH_A05G1008/GH_A11G0155/GH_D12G2682/GH_D11G0156/GH_A11G1056/GH_A12G2658/GH_A05G4209/GH_A12G1732/GH_A04G1191/GH_D04G1532/GH_D11G1084/GH_D04G0848
BP	GO:0007623	circadian rhythm	6/999	22/18894	0.005049777	0.051339403	GH_A05G0893/GH_A06G0824/GH_D06G0805/GH_D07G0156/GH_A07G0148/GH_D08G2693	-/-/-/-/-	6	2	GH_A05G0893/GH_D08G2693	4	GH_A06G0824/GH_D06G0805/GH_D07G0156/GH_A07G0148
BP	GO:0042752	regulation of circadian rhythm	6/999	22/18894	0.005049777	0.051339403	GH_A05G0893/GH_A06G0824/GH_D06G0805/GH_D07G0156/GH_A07G0148/GH_D08G2693	-/-/-/-/-	6	2	GH_A05G0893/GH_D08G2693	4	GH_A06G0824/GH_D06G0805/GH_D07G0156/GH_A07G0148
BP	GO:0042753	positive regulation of circadian rhythm	6/999	22/18894	0.005049777	0.051339403	GH_A05G0893/GH_A06G0824/GH_D06G0805/GH_D07G0156/GH_A07G0148/GH_D08G2693	-/-/-/-/-	6	2	GH_A05G0893/GH_D08G2693	4	GH_A06G0824/GH_D06G0805/GH_D07G0156/GH_A07G0148
BP	GO:0048511	rhythmic process	6/999	22/18894	0.005049777	0.051339403	GH_A05G0893/GH_A06G0824/GH_D06G0805/GH_D07G0156/GH_A07G0148/GH_D08G2693	-/-/-/-/-	6	2	GH_A05G0893/GH_D08G2693	4	GH_A06G0824/GH_D06G0805/GH_D07G0156/GH_A07G0148
BP	GO:0045454	cell redox homeostasis	24/999	261/18894	0.006008868	0.059669453	GH_D05G1021/GH_A03G1770/GH_D05G1622/GH_A10G2038/GH_D01G0710/GH_D11G1252/GH_D02G2259/GH_A02G0494/GH_A13G1362/GH_A12G1973/GH_A05G1594/GH_A11G0244/GH_D12G1971/GH_D08G1414/GH_D11G0247/GH_A10G1761/GH_D10G1863/GH_D02G0511/GH_A10G1764/GH_A08G0798/GH_D05G1750/GH_A05G1718/GH_A06G1734/GH_D05G3382	-/-/-/-/-/-/-/-/-/-/-/-/-/-/-/-/-/-/-/-/-/-/-/-	24	3	GH_A11G0244/GH_D11G0247/GH_A08G0798	21	GH_D05G1021/GH_A03G1770/GH_D05G1622/GH_A10G2038/GH_D01G0710/GH_D11G1252/GH_D02G2259/GH_A02G0494/GH_A13G1362/GH_A12G1973/GH_A05G1594/GH_D12G1971/GH_D08G1414/GH_A10G1761/GH_D10G1863/GH_D02G0511/GH_A10G1764/GH_D05G1750/GH_A05G1718/GH_A06G1734/GH_D05G3382
BP	GO:1901606	alpha-amino acid catabolic process	4/999	15/18894	0.006612325	0.064169613	GH_D05G0431/GH_A06G0969/GH_D06G0958/GH_A05G0429	-/-/-/-	4	4	GH_D05G0431/GH_A06G0969/GH_D06G0958/GH_A05G0429	0
BP	GO:0009308	amine metabolic process	10/999	79/18894	0.008517625	0.069806436	GH_D09G2463/GH_A09G2527/GH_A03G0191/GH_D08G2804/GH_D05G0393/GH_D06G0049/GH_A03G0190/GH_D10G2733/GH_A10G2628/GH_D01G1177	-/-/-/-/-/-/-/-/-/-	10	7	GH_D09G2463/GH_A09G2527/GH_A03G0191/GH_A03G0190/GH_D10G2733/GH_A10G2628/GH_D01G1177	3	GH_D08G2804/GH_D05G0393/GH_D06G0049
BP	GO:0019725	cellular homeostasis	24/999	269/18894	0.008623577	0.069806436	GH_D05G1021/GH_A03G1770/GH_D05G1622/GH_A10G2038/GH_D01G0710/GH_D11G1252/GH_D02G2259/GH_A02G0494/GH_A13G1362/GH_A12G1973/GH_A05G1594/GH_A11G0244/GH_D12G1971/GH_D08G1414/GH_D11G0247/GH_A10G1761/GH_D10G1863/GH_D02G0511/GH_A10G1764/GH_A08G0798/GH_D05G1750/GH_A05G1718/GH_A06G1734/GH_D05G3382	-/-/-/-/-/-/-/-/-/-/-/-/-/-/-/-/-/-/-/-/-/-/-/-	24	3	GH_A11G0244/GH_D11G0247/GH_A08G0798	21	GH_D05G1021/GH_A03G1770/GH_D05G1622/GH_A10G2038/GH_D01G0710/GH_D11G1252/GH_D02G2259/GH_A02G0494/GH_A13G1362/GH_A12G1973/GH_A05G1594/GH_D12G1971/GH_D08G1414/GH_A10G1761/GH_D10G1863/GH_D02G0511/GH_A10G1764/GH_D05G1750/GH_A05G1718/GH_A06G1734/GH_D05G3382
BP	GO:0006820	anion transport	18/999	185/18894	0.009247481	0.069806436	GH_A05G3554/GH_D04G0803/GH_A06G2148/GH_D12G1408/GH_D03G1163/GH_A10G2168/GH_A01G1556/GH_D01G1728/GH_D08G1469/GH_A10G2328/GH_D08G1363/GH_A07G0305/GH_D08G0863/GH_D11G2711/GH_D06G2182/novel.4877/GH_A07G2576/GH_A08G0863	-/-/-/-/-/-/-/-/-/-/-/-/-/-/-/-/-/-	18	11	GH_A06G2148/GH_D12G1408/GH_A01G1556/GH_D01G1728/GH_D08G1469/GH_D08G1363/GH_D08G0863/GH_D11G2711/GH_D06G2182/novel.4877/GH_A08G0863	7	GH_A05G3554/GH_D04G0803/GH_D03G1163/GH_A10G2168/GH_A10G2328/GH_A07G0305/GH_A07G2576
BP	GO:0006022	aminoglycan metabolic process	6/999	35/18894	0.009318424	0.069806436	GH_A01G1852/GH_A03G2331/GH_A11G1782/GH_A10G1542/GH_D01G1968/GH_A03G2335	-/-/-/-/-/-	6	1	GH_A03G2331	5	GH_A01G1852/GH_A11G1782/GH_A10G1542/GH_D01G1968/GH_A03G2335
BP	GO:0006026	aminoglycan catabolic process	6/999	35/18894	0.009318424	0.069806436	GH_A01G1852/GH_A03G2331/GH_A11G1782/GH_A10G1542/GH_D01G1968/GH_A03G2335	-/-/-/-/-/-	6	1	GH_A03G2331	5	GH_A01G1852/GH_A11G1782/GH_A10G1542/GH_D01G1968/GH_A03G2335
BP	GO:0006030	chitin metabolic process	6/999	35/18894	0.009318424	0.069806436	GH_A01G1852/GH_A03G2331/GH_A11G1782/GH_A10G1542/GH_D01G1968/GH_A03G2335	-/-/-/-/-/-	6	1	GH_A03G2331	5	GH_A01G1852/GH_A11G1782/GH_A10G1542/GH_D01G1968/GH_A03G2335
BP	GO:0006032	chitin catabolic process	6/999	35/18894	0.009318424	0.069806436	GH_A01G1852/GH_A03G2331/GH_A11G1782/GH_A10G1542/GH_D01G1968/GH_A03G2335	-/-/-/-/-/-	6	1	GH_A03G2331	5	GH_A01G1852/GH_A11G1782/GH_A10G1542/GH_D01G1968/GH_A03G2335
BP	GO:0006040	amino sugar metabolic process	6/999	35/18894	0.009318424	0.069806436	GH_A01G1852/GH_A03G2331/GH_A11G1782/GH_A10G1542/GH_D01G1968/GH_A03G2335	-/-/-/-/-/-	6	1	GH_A03G2331	5	GH_A01G1852/GH_A11G1782/GH_A10G1542/GH_D01G1968/GH_A03G2335
BP	GO:0016998	cell wall macromolecule catabolic process	6/999	35/18894	0.009318424	0.069806436	GH_A01G1852/GH_A03G2331/GH_A11G1782/GH_A10G1542/GH_D01G1968/GH_A03G2335	-/-/-/-/-/-	6	1	GH_A03G2331	5	GH_A01G1852/GH_A11G1782/GH_A10G1542/GH_D01G1968/GH_A03G2335
BP	GO:0044036	cell wall macromolecule metabolic process	6/999	35/18894	0.009318424	0.069806436	GH_A01G1852/GH_A03G2331/GH_A11G1782/GH_A10G1542/GH_D01G1968/GH_A03G2335	-/-/-/-/-/-	6	1	GH_A03G2331	5	GH_A01G1852/GH_A11G1782/GH_A10G1542/GH_D01G1968/GH_A03G2335
BP	GO:0046348	amino sugar catabolic process	6/999	35/18894	0.009318424	0.069806436	GH_A01G1852/GH_A03G2331/GH_A11G1782/GH_A10G1542/GH_D01G1968/GH_A03G2335	-/-/-/-/-/-	6	1	GH_A03G2331	5	GH_A01G1852/GH_A11G1782/GH_A10G1542/GH_D01G1968/GH_A03G2335
BP	GO:1901071	glucosamine-containing compound metabolic process	6/999	35/18894	0.009318424	0.069806436	GH_A01G1852/GH_A03G2331/GH_A11G1782/GH_A10G1542/GH_D01G1968/GH_A03G2335	-/-/-/-/-/-	6	1	GH_A03G2331	5	GH_A01G1852/GH_A11G1782/GH_A10G1542/GH_D01G1968/GH_A03G2335
BP	GO:1901072	glucosamine-containing compound catabolic process	6/999	35/18894	0.009318424	0.069806436	GH_A01G1852/GH_A03G2331/GH_A11G1782/GH_A10G1542/GH_D01G1968/GH_A03G2335	-/-/-/-/-/-	6	1	GH_A03G2331	5	GH_A01G1852/GH_A11G1782/GH_A10G1542/GH_D01G1968/GH_A03G2335
BP	GO:0065008	regulation of biological quality	29/999	347/18894	0.010091685	0.074295678	GH_D05G1021/GH_A03G1770/GH_D05G1622/GH_A10G2038/GH_D01G0710/GH_D11G1252/GH_D02G2259/GH_A02G0494/GH_A13G1362/GH_A12G1973/GH_A05G1594/GH_A11G0244/GH_D12G1971/GH_D08G2804/GH_D08G1414/GH_D11G0247/GH_D05G0393/GH_A10G1761/GH_D06G0049/GH_D10G1863/GH_D02G0511/GH_A10G1764/GH_A08G0798/GH_D05G1750/GH_D06G0021/GH_A05G1718/GH_A06G1734/GH_D05G3382/GH_D01G1177	-/-/-/-/-/-/-/-/-/-/-/-/-/-/-/-/-/-/-/-/-/-/-/-/-/-/-/-/-	29	4	GH_A11G0244/GH_D11G0247/GH_A08G0798/GH_D01G1177	25	GH_D05G1021/GH_A03G1770/GH_D05G1622/GH_A10G2038/GH_D01G0710/GH_D11G1252/GH_D02G2259/GH_A02G0494/GH_A13G1362/GH_A12G1973/GH_A05G1594/GH_D12G1971/GH_D08G2804/GH_D08G1414/GH_D05G0393/GH_A10G1761/GH_D06G0049/GH_D10G1863/GH_D02G0511/GH_A10G1764/GH_D05G1750/GH_D06G0021/GH_A05G1718/GH_A06G1734/GH_D05G3382
BP	GO:0009063	cellular amino acid catabolic process	4/999	17/18894	0.010599057	0.075429954	GH_D05G0431/GH_A06G0969/GH_D06G0958/GH_A05G0429	-/-/-/-	4	4	GH_D05G0431/GH_A06G0969/GH_D06G0958/GH_A05G0429	0
BP	GO:0009069	serine family amino acid metabolic process	4/999	17/18894	0.010599057	0.075429954	GH_D05G0431/GH_A06G0969/GH_D06G0958/GH_A05G0429	-/-/-/-	4	4	GH_D05G0431/GH_A06G0969/GH_D06G0958/GH_A05G0429	0
BP	GO:0042592	homeostatic process	24/999	275/18894	0.011140408	0.077982856	GH_D05G1021/GH_A03G1770/GH_D05G1622/GH_A10G2038/GH_D01G0710/GH_D11G1252/GH_D02G2259/GH_A02G0494/GH_A13G1362/GH_A12G1973/GH_A05G1594/GH_A11G0244/GH_D12G1971/GH_D08G1414/GH_D11G0247/GH_A10G1761/GH_D10G1863/GH_D02G0511/GH_A10G1764/GH_A08G0798/GH_D05G1750/GH_A05G1718/GH_A06G1734/GH_D05G3382	-/-/-/-/-/-/-/-/-/-/-/-/-/-/-/-/-/-/-/-/-/-/-/-	24	3	GH_A11G0244/GH_D11G0247/GH_A08G0798	21	GH_D05G1021/GH_A03G1770/GH_D05G1622/GH_A10G2038/GH_D01G0710/GH_D11G1252/GH_D02G2259/GH_A02G0494/GH_A13G1362/GH_A12G1973/GH_A05G1594/GH_D12G1971/GH_D08G1414/GH_A10G1761/GH_D10G1863/GH_D02G0511/GH_A10G1764/GH_D05G1750/GH_A05G1718/GH_A06G1734/GH_D05G3382
BP	GO:0006721	terpenoid metabolic process	4/999	18/18894	0.013067819	0.087574665	GH_A10G1058/GH_D10G1829/GH_D08G0285/GH_A08G0271	-/-/-/-	4	0		4	GH_A10G1058/GH_D10G1829/GH_D08G0285/GH_A08G0271
BP	GO:0016114	terpenoid biosynthetic process	4/999	18/18894	0.013067819	0.087574665	GH_A10G1058/GH_D10G1829/GH_D08G0285/GH_A08G0271	-/-/-/-	4	0		4	GH_A10G1058/GH_D10G1829/GH_D08G0285/GH_A08G0271
BP	GO:0006528	asparagine metabolic process	3/999	10/18894	0.013331038	0.087574665	GH_D09G1022/GH_D13G2513/GH_A09G1068	-/-/-	3	0		3	GH_D09G1022/GH_D13G2513/GH_A09G1068
BP	GO:0006529	asparagine biosynthetic process	3/999	10/18894	0.013331038	0.087574665	GH_D09G1022/GH_D13G2513/GH_A09G1068	-/-/-	3	0		3	GH_D09G1022/GH_D13G2513/GH_A09G1068
BP	GO:1901565	organonitrogen compound catabolic process	10/999	88/18894	0.017494989	0.113187279	GH_D05G0431/GH_A06G0969/GH_D06G0958/GH_A05G0429/GH_A01G1852/GH_A03G2331/GH_A11G1782/GH_A10G1542/GH_D01G1968/GH_A03G2335	-/-/-/-/-/-/-/-/-/-	10	5	GH_D05G0431/GH_A06G0969/GH_D06G0958/GH_A05G0429/GH_A03G2331	5	GH_A01G1852/GH_A11G1782/GH_A10G1542/GH_D01G1968/GH_A03G2335
BP	GO:1901605	alpha-amino acid metabolic process	13/999	136/18894	0.027867735	0.169785775	GH_D12G2727/GH_A09G2173/GH_A12G2700/GH_D05G0431/GH_A06G0969/GH_D06G0958/GH_D09G1022/GH_A05G0429/GH_D13G1853/GH_D13G2513/GH_A09G1068/GH_D10G2733/GH_A10G2628	-/-/-/-/-/-/-/-/-/-/-/-/-	13	7	GH_A09G2173/GH_D05G0431/GH_A06G0969/GH_D06G0958/GH_A05G0429/GH_D10G2733/GH_A10G2628	6	GH_D12G2727/GH_A12G2700/GH_D09G1022/GH_D13G1853/GH_D13G2513/GH_A09G1068
BP	GO:0009245	lipid A biosynthetic process	3/999	13/18894	0.028231358	0.169785775	GH_A01G0782/GH_D01G0792/novel.5292	-/-/-	3	3	GH_A01G0782/GH_D01G0792/novel.5292	0
BP	GO:0046493	lipid A metabolic process	3/999	13/18894	0.028231358	0.169785775	GH_A01G0782/GH_D01G0792/novel.5292	-/-/-	3	3	GH_A01G0782/GH_D01G0792/novel.5292	0
BP	GO:1901269	lipooligosaccharide metabolic process	3/999	13/18894	0.028231358	0.169785775	GH_A01G0782/GH_D01G0792/novel.5292	-/-/-	3	3	GH_A01G0782/GH_D01G0792/novel.5292	0
BP	GO:1901271	lipooligosaccharide biosynthetic process	3/999	13/18894	0.028231358	0.169785775	GH_A01G0782/GH_D01G0792/novel.5292	-/-/-	3	3	GH_A01G0782/GH_D01G0792/novel.5292	0
BP	GO:0009690	cytokinin metabolic process	4/999	23/18894	0.030705201	0.172871911	GH_D08G2804/GH_D05G0393/GH_D06G0049/GH_D01G1177	-/-/-/-	4	1	GH_D01G1177	3	GH_D08G2804/GH_D05G0393/GH_D06G0049
BP	GO:0010817	regulation of hormone levels	4/999	23/18894	0.030705201	0.172871911	GH_D08G2804/GH_D05G0393/GH_D06G0049/GH_D01G1177	-/-/-/-	4	1	GH_D01G1177	3	GH_D08G2804/GH_D05G0393/GH_D06G0049
BP	GO:0034754	cellular hormone metabolic process	4/999	23/18894	0.030705201	0.172871911	GH_D08G2804/GH_D05G0393/GH_D06G0049/GH_D01G1177	-/-/-/-	4	1	GH_D01G1177	3	GH_D08G2804/GH_D05G0393/GH_D06G0049
BP	GO:0042445	hormone metabolic process	4/999	23/18894	0.030705201	0.172871911	GH_D08G2804/GH_D05G0393/GH_D06G0049/GH_D01G1177	-/-/-/-	4	1	GH_D01G1177	3	GH_D08G2804/GH_D05G0393/GH_D06G0049
BP	GO:0009312	oligosaccharide biosynthetic process	8/999	70/18894	0.030768771	0.172871911	GH_D02G1793/GH_A01G0782/GH_A03G1627/GH_D08G0959/GH_D11G0307/GH_D01G0792/GH_A06G0396/novel.5292	-/-/-/-/-/-/-/-	8	5	GH_A01G0782/GH_D11G0307/GH_D01G0792/GH_A06G0396/novel.5292	3	GH_D02G1793/GH_A03G1627/GH_D08G0959
BP	GO:0006020	inositol metabolic process	3/999	14/18894	0.034551369	0.191603045	GH_A10G0641/GH_D10G0683/GH_A02G1572	-/-/-	3	3	GH_A10G0641/GH_D10G0683/GH_A02G1572	0
BP	GO:0006635	fatty acid beta-oxidation	3/999	15/18894	0.04153613	0.213685871	GH_A10G0856/GH_A01G0206/GH_D10G1120	-/-/-	3	0		3	GH_A10G0856/GH_A01G0206/GH_D10G1120
BP	GO:0009062	fatty acid catabolic process	3/999	15/18894	0.04153613	0.213685871	GH_A10G0856/GH_A01G0206/GH_D10G1120	-/-/-	3	0		3	GH_A10G0856/GH_A01G0206/GH_D10G1120
BP	GO:0019395	fatty acid oxidation	3/999	15/18894	0.04153613	0.213685871	GH_A10G0856/GH_A01G0206/GH_D10G1120	-/-/-	3	0		3	GH_A10G0856/GH_A01G0206/GH_D10G1120
BP	GO:0034440	lipid oxidation	3/999	15/18894	0.04153613	0.213685871	GH_A10G0856/GH_A01G0206/GH_D10G1120	-/-/-	3	0		3	GH_A10G0856/GH_A01G0206/GH_D10G1120
BP	GO:0044242	cellular lipid catabolic process	3/999	15/18894	0.04153613	0.213685871	GH_A10G0856/GH_A01G0206/GH_D10G1120	-/-/-	3	0		3	GH_A10G0856/GH_A01G0206/GH_D10G1120
BP	GO:0072329	monocarboxylic acid catabolic process	3/999	15/18894	0.04153613	0.213685871	GH_A10G0856/GH_A01G0206/GH_D10G1120	-/-/-	3	0		3	GH_A10G0856/GH_A01G0206/GH_D10G1120
BP	GO:0015698	inorganic anion transport	8/999	75/18894	0.043824814	0.222776138	GH_A05G3554/GH_D04G0803/GH_D03G1163/GH_A01G1556/GH_D01G1728/GH_A10G2328/GH_A07G0305/GH_A07G2576	-/-/-/-/-/-/-/-	8	2	GH_A01G1556/GH_D01G1728	6	GH_A05G3554/GH_D04G0803/GH_D03G1163/GH_A10G2328/GH_A07G0305/GH_A07G2576
BP	GO:0048583	regulation of response to stimulus	6/999	51/18894	0.051010641	0.256253454	GH_A13G2055/GH_D12G1406/GH_D13G2029/GH_A12G1390/GH_A11G1115/GH_A11G1116	-/-/-/-/-/-	6	0		6	GH_A13G2055/GH_D12G1406/GH_D13G2029/GH_A12G1390/GH_A11G1115/GH_A11G1116
BP	GO:0044712	single-organism catabolic process	14/999	166/18894	0.056811071	0.282073572	GH_A11G0277/GH_D05G0431/GH_A06G0969/GH_D06G0958/GH_D11G0287/GH_A05G0429/GH_A10G0856/GH_A01G0206/GH_A13G1534/GH_D13G1479/GH_A10G0641/GH_D10G1120/GH_D10G0683/GH_A07G0253	-/-/-/-/-/-/-/-/-/-/-/-/-/-	14	8	GH_D05G0431/GH_A06G0969/GH_D06G0958/GH_A05G0429/GH_A13G1534/GH_D13G1479/GH_A10G0641/GH_D10G0683	6	GH_A11G0277/GH_D11G0287/GH_A10G0856/GH_A01G0206/GH_D10G1120/GH_A07G0253
BP	GO:1901136	carbohydrate derivative catabolic process	6/999	55/18894	0.068991443	0.338613173	GH_A01G1852/GH_A03G2331/GH_A11G1782/GH_A10G1542/GH_D01G1968/GH_A03G2335	-/-/-/-/-/-	6	1	GH_A03G2331	5	GH_A01G1852/GH_A11G1782/GH_A10G1542/GH_D01G1968/GH_A03G2335
BP	GO:0009067	aspartate family amino acid biosynthetic process	4/999	30/18894	0.071270892	0.345825803	GH_D09G1022/GH_D13G1853/GH_D13G2513/GH_A09G1068	-/-/-/-	4	0		4	GH_D09G1022/GH_D13G1853/GH_D13G2513/GH_A09G1068
BP	GO:0019684	photosynthesis, light reaction	4/999	31/18894	0.078565066	0.376935766	GH_A11G1964/GH_A01G0171/GH_D01G0160/GH_D12G1561	-/-/-/-	4	0		4	GH_A11G1964/GH_A01G0171/GH_D01G0160/GH_D12G1561
BP	GO:0035556	intracellular signal transduction	15/999	191/18894	0.081399922	0.386197405	GH_D09G1716/GH_A09G1767/GH_D05G0995/GH_A05G1008/GH_A11G0155/GH_D12G2682/GH_D11G0156/GH_A11G1056/GH_A12G2658/GH_A05G4209/GH_A12G1732/GH_A04G1191/GH_D04G1532/GH_D11G1084/GH_D04G0848	-/-/-/-/-/-/-/-/-/-/-/-/-/-/-	15	0		15	GH_D09G1716/GH_A09G1767/GH_D05G0995/GH_A05G1008/GH_A11G0155/GH_D12G2682/GH_D11G0156/GH_A11G1056/GH_A12G2658/GH_A05G4209/GH_A12G1732/GH_A04G1191/GH_D04G1532/GH_D11G1084/GH_D04G0848
BP	GO:0003333	amino acid transmembrane transport	5/999	46/18894	0.093876914	0.412411723	GH_A10G2168/GH_D08G0863/GH_D11G2711/novel.4877/GH_A08G0863	-/-/-/-/-	5	4	GH_D08G0863/GH_D11G2711/novel.4877/GH_A08G0863	1	GH_A10G2168
BP	GO:0006865	amino acid transport	5/999	46/18894	0.093876914	0.412411723	GH_A10G2168/GH_D08G0863/GH_D11G2711/novel.4877/GH_A08G0863	-/-/-/-/-	5	4	GH_D08G0863/GH_D11G2711/novel.4877/GH_A08G0863	1	GH_A10G2168
BP	GO:0006890	retrograde vesicle-mediated transport, Golgi to ER	2/999	10/18894	0.094651871	0.412411723	GH_D13G0238/GH_A13G0243	-/-	2	0		2	GH_D13G0238/GH_A13G0243
BP	GO:0019310	inositol catabolic process	2/999	10/18894	0.094651871	0.412411723	GH_A10G0641/GH_D10G0683	-/-	2	2	GH_A10G0641/GH_D10G0683	0
BP	GO:0044275	cellular carbohydrate catabolic process	2/999	10/18894	0.094651871	0.412411723	GH_A10G0641/GH_D10G0683	-/-	2	2	GH_A10G0641/GH_D10G0683	0
BP	GO:0046164	alcohol catabolic process	2/999	10/18894	0.094651871	0.412411723	GH_A10G0641/GH_D10G0683	-/-	2	2	GH_A10G0641/GH_D10G0683	0
BP	GO:0046174	polyol catabolic process	2/999	10/18894	0.094651871	0.412411723	GH_A10G0641/GH_D10G0683	-/-	2	2	GH_A10G0641/GH_D10G0683	0
BP	GO:1901616	organic hydroxy compound catabolic process	2/999	10/18894	0.094651871	0.412411723	GH_A10G0641/GH_D10G0683	-/-	2	2	GH_A10G0641/GH_D10G0683	0
BP	GO:0033014	tetrapyrrole biosynthetic process	5/999	47/18894	0.100739047	0.433530324	GH_D05G2192/GH_D05G3613/GH_A05G2162/GH_A03G1886/GH_A05G2355	-/-/-/-/-	5	0		5	GH_D05G2192/GH_D05G3613/GH_A05G2162/GH_A03G1886/GH_A05G2355
BP	GO:0016051	carbohydrate biosynthetic process	16/999	214/18894	0.102505888	0.433530324	GH_D11G2646/GH_D02G1793/GH_D11G1649/GH_D11G3324/GH_A01G0782/GH_A03G1627/GH_D08G0959/GH_A13G0860/GH_A09G2449/GH_D11G0307/GH_D01G0792/GH_A02G1572/GH_D12G2276/GH_A06G0396/GH_D13G0689/novel.5292	-/-/-/-/-/-/-/-/-/-/-/-/-/-/-/-	16	10	GH_D11G1649/GH_D11G3324/GH_A01G0782/GH_D11G0307/GH_D01G0792/GH_A02G1572/GH_D12G2276/GH_A06G0396/GH_D13G0689/novel.5292	6	GH_D11G2646/GH_D02G1793/GH_A03G1627/GH_D08G0959/GH_A13G0860/GH_A09G2449
BP	GO:0009066	aspartate family amino acid metabolic process	4/999	34/18894	0.102544643	0.433530324	GH_D09G1022/GH_D13G1853/GH_D13G2513/GH_A09G1068	-/-/-/-	4	0		4	GH_D09G1022/GH_D13G1853/GH_D13G2513/GH_A09G1068
BP	GO:0006821	chloride transport	3/999	22/18894	0.107349599	0.438566976	GH_A05G3554/GH_D04G0803/GH_A07G2576	-/-/-	3	0		3	GH_A05G3554/GH_D04G0803/GH_A07G2576
BP	GO:0098656	anion transmembrane transport	5/999	48/18894	0.107844338	0.438566976	GH_A10G2168/GH_D08G0863/GH_D11G2711/novel.4877/GH_A08G0863	-/-/-/-/-	5	4	GH_D08G0863/GH_D11G2711/novel.4877/GH_A08G0863	1	GH_A10G2168
BP	GO:1903825	organic acid transmembrane transport	5/999	48/18894	0.107844338	0.438566976	GH_A10G2168/GH_D08G0863/GH_D11G2711/novel.4877/GH_A08G0863	-/-/-/-/-	5	4	GH_D08G0863/GH_D11G2711/novel.4877/GH_A08G0863	1	GH_A10G2168
BP	GO:1905039	carboxylic acid transmembrane transport	5/999	48/18894	0.107844338	0.438566976	GH_A10G2168/GH_D08G0863/GH_D11G2711/novel.4877/GH_A08G0863	-/-/-/-/-	5	4	GH_D08G0863/GH_D11G2711/novel.4877/GH_A08G0863	1	GH_A10G2168
BP	GO:0006576	cellular biogenic amine metabolic process	4/999	35/18894	0.111202132	0.443769257	GH_D09G2463/GH_A09G2527/GH_D10G2733/GH_A10G2628	-/-/-/-	4	4	GH_D09G2463/GH_A09G2527/GH_D10G2733/GH_A10G2628	0
BP	GO:0044106	cellular amine metabolic process	4/999	35/18894	0.111202132	0.443769257	GH_D09G2463/GH_A09G2527/GH_D10G2733/GH_A10G2628	-/-/-/-	4	4	GH_D09G2463/GH_A09G2527/GH_D10G2733/GH_A10G2628	0
BP	GO:0005992	trehalose biosynthetic process	5/999	49/18894	0.115187151	0.455415865	GH_D02G1793/GH_A03G1627/GH_D08G0959/GH_D11G0307/GH_A06G0396	-/-/-/-/-	5	2	GH_D11G0307/GH_A06G0396	3	GH_D02G1793/GH_A03G1627/GH_D08G0959
BP	GO:0010035	response to inorganic substance	3/999	23/18894	0.118846259	0.465572041	GH_D03G1163/GH_A05G1813/GH_D05G2235	-/-/-	3	1	GH_A05G1813	2	GH_D03G1163/GH_D05G2235
BP	GO:0001101	response to acid chemical	2/999	12/18894	0.129606805	0.483084739	GH_D03G1163/GH_A05G1813	-/-	2	1	GH_A05G1813	1	GH_D03G1163
BP	GO:0006814	sodium ion transport	2/999	12/18894	0.129606805	0.483084739	GH_A06G1791/GH_A09G1304	-/-	2	1	GH_A06G1791	1	GH_A09G1304
BP	GO:1901700	response to oxygen-containing compound	2/999	12/18894	0.129606805	0.483084739	GH_D03G1163/GH_A05G1813	-/-	2	1	GH_A05G1813	1	GH_D03G1163
BP	GO:0008272	sulfate transport	3/999	24/18894	0.13077393	0.483084739	GH_A01G1556/GH_D01G1728/GH_A10G2328	-/-/-	3	2	GH_A01G1556/GH_D01G1728	1	GH_A10G2328
BP	GO:0043648	dicarboxylic acid metabolic process	3/999	24/18894	0.13077393	0.483084739	GH_D12G2727/GH_A12G2700/GH_A11G0729	-/-/-	3	1	GH_A11G0729	2	GH_D12G2727/GH_A12G2700
BP	GO:0072348	sulfur compound transport	3/999	24/18894	0.13077393	0.483084739	GH_A01G1556/GH_D01G1728/GH_A10G2328	-/-/-	3	2	GH_A01G1556/GH_D01G1728	1	GH_A10G2328
BP	GO:0032787	monocarboxylic acid metabolic process	17/999	239/18894	0.131236135	0.483084739	GH_A11G0277/GH_D11G0287/GH_D09G1022/GH_D13G2513/GH_A10G0856/GH_A09G1068/GH_A01G0206/GH_A13G1534/GH_D07G1699/GH_D13G1479/GH_D10G1120/GH_A01G2026/GH_D01G2189/GH_D07G0073/GH_A10G1273/GH_A07G0253/GH_A05G0197	-/-/-/-/-/-/-/-/-/-/-/-/-/-/-/-/-	17	5	GH_A13G1534/GH_D13G1479/GH_A01G2026/GH_D01G2189/GH_A10G1273	12	GH_A11G0277/GH_D11G0287/GH_D09G1022/GH_D13G2513/GH_A10G0856/GH_A09G1068/GH_A01G0206/GH_D07G1699/GH_D10G1120/GH_D07G0073/GH_A07G0253/GH_A05G0197
BP	GO:0072330	monocarboxylic acid biosynthetic process	8/999	98/18894	0.146301501	0.522378353	GH_D09G1022/GH_D13G2513/GH_A09G1068/GH_D07G1699/GH_A01G2026/GH_D01G2189/GH_A10G1273/GH_A05G0197	-/-/-/-/-/-/-/-	8	3	GH_A01G2026/GH_D01G2189/GH_A10G1273	5	GH_D09G1022/GH_D13G2513/GH_A09G1068/GH_D07G1699/GH_A05G0197
BP	GO:0005991	trehalose metabolic process	5/999	53/18894	0.146804221	0.522378353	GH_D02G1793/GH_A03G1627/GH_D08G0959/GH_D11G0307/GH_A06G0396	-/-/-/-/-	5	2	GH_D11G0307/GH_A06G0396	3	GH_D02G1793/GH_A03G1627/GH_D08G0959
BP	GO:0030258	lipid modification	5/999	53/18894	0.146804221	0.522378353	GH_A10G0856/GH_A05G1754/GH_A01G0206/GH_D10G1120/GH_D05G1786	-/-/-/-/-	5	2	GH_A05G1754/GH_D05G1786	3	GH_A10G0856/GH_A01G0206/GH_D10G1120
BP	GO:0046351	disaccharide biosynthetic process	5/999	53/18894	0.146804221	0.522378353	GH_D02G1793/GH_A03G1627/GH_D08G0959/GH_D11G0307/GH_A06G0396	-/-/-/-/-	5	2	GH_D11G0307/GH_A06G0396	3	GH_D02G1793/GH_A03G1627/GH_D08G0959
BP	GO:0007031	peroxisome organization	2/999	13/18894	0.148038705	0.522417577	GH_A07G0477/GH_D07G0480	-/-	2	2	GH_A07G0477/GH_D07G0480	0
BP	GO:0051704	multi-organism process	9/999	116/18894	0.159997463	0.554491768	GH_A13G2055/GH_D12G1406/GH_D13G2029/GH_D09G1528/GH_A12G1390/GH_A11G2839/GH_A11G1115/GH_D10G0191/GH_A11G1116	-/-/-/-/-/-/-/-/-	9	2	GH_D09G1528/GH_D10G0191	7	GH_A13G2055/GH_D12G1406/GH_D13G2029/GH_A12G1390/GH_A11G2839/GH_A11G1115/GH_A11G1116
BP	GO:0034637	cellular carbohydrate biosynthetic process	13/999	182/18894	0.16656541	0.554491768	GH_D11G2646/GH_D02G1793/GH_D11G1649/GH_D11G3324/GH_A03G1627/GH_D08G0959/GH_A13G0860/GH_A09G2449/GH_D11G0307/GH_A02G1572/GH_D12G2276/GH_A06G0396/GH_D13G0689	-/-/-/-/-/-/-/-/-/-/-/-/-	13	7	GH_D11G1649/GH_D11G3324/GH_D11G0307/GH_A02G1572/GH_D12G2276/GH_A06G0396/GH_D13G0689	6	GH_D11G2646/GH_D02G1793/GH_A03G1627/GH_D08G0959/GH_A13G0860/GH_A09G2449
BP	GO:0006597	spermine biosynthetic process	2/999	14/18894	0.16695326	0.554491768	GH_D09G2463/GH_A09G2527	-/-	2	2	GH_D09G2463/GH_A09G2527	0
BP	GO:0008215	spermine metabolic process	2/999	14/18894	0.16695326	0.554491768	GH_D09G2463/GH_A09G2527	-/-	2	2	GH_D09G2463/GH_A09G2527	0
BP	GO:0008216	spermidine metabolic process	2/999	14/18894	0.16695326	0.554491768	GH_D09G2463/GH_A09G2527	-/-	2	2	GH_D09G2463/GH_A09G2527	0
BP	GO:0008295	spermidine biosynthetic process	2/999	14/18894	0.16695326	0.554491768	GH_D09G2463/GH_A09G2527	-/-	2	2	GH_D09G2463/GH_A09G2527	0
BP	GO:0009064	glutamine family amino acid metabolic process	3/999	27/18894	0.168814824	0.554491768	GH_D12G2727/GH_A09G2173/GH_A12G2700	-/-/-	3	1	GH_A09G2173	2	GH_D12G2727/GH_A12G2700
BP	GO:0009084	glutamine family amino acid biosynthetic process	3/999	27/18894	0.168814824	0.554491768	GH_D12G2727/GH_A09G2173/GH_A12G2700	-/-/-	3	1	GH_A09G2173	2	GH_D12G2727/GH_A12G2700
BP	GO:0072528	pyrimidine-containing compound biosynthetic process	3/999	27/18894	0.168814824	0.554491768	GH_A12G1486/GH_D12G0511/GH_A12G0498	-/-/-	3	1	GH_A12G1486	2	GH_D12G0511/GH_A12G0498
BP	GO:0033013	tetrapyrrole metabolic process	5/999	56/18894	0.172668619	0.560771198	GH_D05G2192/GH_D05G3613/GH_A05G2162/GH_A03G1886/GH_A05G2355	-/-/-/-/-	5	0		5	GH_D05G2192/GH_D05G3613/GH_A05G2162/GH_A03G1886/GH_A05G2355
BP	GO:0006073	cellular glucan metabolic process	13/999	184/18894	0.17597972	0.560771198	GH_D11G2646/GH_D11G1649/GH_A11G0524/GH_D11G3324/GH_A13G0860/GH_D06G1728/GH_A09G2449/GH_D11G2209/GH_A11G2238/GH_D12G2276/GH_D13G0689/GH_D05G1067/GH_D02G1023	-/-/-/-/-/-/-/-/-/-/-/-/-	13	5	GH_D11G1649/GH_D11G3324/GH_D12G2276/GH_D13G0689/GH_D05G1067	8	GH_D11G2646/GH_A11G0524/GH_A13G0860/GH_D06G1728/GH_A09G2449/GH_D11G2209/GH_A11G2238/GH_D02G1023
BP	GO:0044042	glucan metabolic process	13/999	184/18894	0.17597972	0.560771198	GH_D11G2646/GH_D11G1649/GH_A11G0524/GH_D11G3324/GH_A13G0860/GH_D06G1728/GH_A09G2449/GH_D11G2209/GH_A11G2238/GH_D12G2276/GH_D13G0689/GH_D05G1067/GH_D02G1023	-/-/-/-/-/-/-/-/-/-/-/-/-	13	5	GH_D11G1649/GH_D11G3324/GH_D12G2276/GH_D13G0689/GH_D05G1067	8	GH_D11G2646/GH_A11G0524/GH_A13G0860/GH_D06G1728/GH_A09G2449/GH_D11G2209/GH_A11G2238/GH_D02G1023
BP	GO:0044264	cellular polysaccharide metabolic process	13/999	184/18894	0.17597972	0.560771198	GH_D11G2646/GH_D11G1649/GH_A11G0524/GH_D11G3324/GH_A13G0860/GH_D06G1728/GH_A09G2449/GH_D11G2209/GH_A11G2238/GH_D12G2276/GH_D13G0689/GH_D05G1067/GH_D02G1023	-/-/-/-/-/-/-/-/-/-/-/-/-	13	5	GH_D11G1649/GH_D11G3324/GH_D12G2276/GH_D13G0689/GH_D05G1067	8	GH_D11G2646/GH_A11G0524/GH_A13G0860/GH_D06G1728/GH_A09G2449/GH_D11G2209/GH_A11G2238/GH_D02G1023
BP	GO:0005976	polysaccharide metabolic process	15/999	218/18894	0.179122644	0.56655829	GH_D11G0284/GH_D11G2646/GH_D11G1649/GH_A11G0524/GH_D11G3324/GH_A11G0274/GH_A13G0860/GH_D06G1728/GH_A09G2449/GH_D11G2209/GH_A11G2238/GH_D12G2276/GH_D13G0689/GH_D05G1067/GH_D02G1023	-/-/-/-/-/-/-/-/-/-/-/-/-/-/-	15	7	GH_D11G0284/GH_D11G1649/GH_D11G3324/GH_A11G0274/GH_D12G2276/GH_D13G0689/GH_D05G1067	8	GH_D11G2646/GH_A11G0524/GH_A13G0860/GH_D06G1728/GH_A09G2449/GH_D11G2209/GH_A11G2238/GH_D02G1023
BP	GO:0006220	pyrimidine nucleotide metabolic process	2/999	15/18894	0.186248204	0.568057021	GH_D12G0511/GH_A12G0498	-/-	2	0		2	GH_D12G0511/GH_A12G0498
BP	GO:0006221	pyrimidine nucleotide biosynthetic process	2/999	15/18894	0.186248204	0.568057021	GH_D12G0511/GH_A12G0498	-/-	2	0		2	GH_D12G0511/GH_A12G0498
BP	GO:0006568	tryptophan metabolic process	2/999	15/18894	0.186248204	0.568057021	GH_D10G2733/GH_A10G2628	-/-	2	2	GH_D10G2733/GH_A10G2628	0
BP	GO:0006586	indolalkylamine metabolic process	2/999	15/18894	0.186248204	0.568057021	GH_D10G2733/GH_A10G2628	-/-	2	2	GH_D10G2733/GH_A10G2628	0
BP	GO:0042430	indole-containing compound metabolic process	2/999	15/18894	0.186248204	0.568057021	GH_D10G2733/GH_A10G2628	-/-	2	2	GH_D10G2733/GH_A10G2628	0
BP	GO:0016042	lipid catabolic process	3/999	29/18894	0.195730765	0.59274494	GH_A10G0856/GH_A01G0206/GH_D10G1120	-/-/-	3	0		3	GH_A10G0856/GH_A01G0206/GH_D10G1120
BP	GO:0006595	polyamine metabolic process	2/999	16/18894	0.205830703	0.610345209	GH_D09G2463/GH_A09G2527	-/-	2	2	GH_D09G2463/GH_A09G2527	0
BP	GO:0006596	polyamine biosynthetic process	2/999	16/18894	0.205830703	0.610345209	GH_D09G2463/GH_A09G2527	-/-	2	2	GH_D09G2463/GH_A09G2527	0
BP	GO:0097164	ammonium ion metabolic process	2/999	16/18894	0.205830703	0.610345209	GH_D09G2463/GH_A09G2527	-/-	2	2	GH_D09G2463/GH_A09G2527	0
BP	GO:0019751	polyol metabolic process	3/999	30/18894	0.209559639	0.617117007	GH_A10G0641/GH_D10G0683/GH_A02G1572	-/-/-	3	3	GH_A10G0641/GH_D10G0683/GH_A02G1572	0
BP	GO:0048518	positive regulation of biological process	6/999	78/18894	0.22965429	0.671660149	GH_A05G0893/GH_A06G0824/GH_D06G0805/GH_D07G0156/GH_A07G0148/GH_D07G2173	-/-/-/-/-/-	6	2	GH_A05G0893/GH_D07G2173	4	GH_A06G0824/GH_D06G0805/GH_D07G0156/GH_A07G0148
BP	GO:0006979	response to oxidative stress	11/999	162/18894	0.237785443	0.68610375	GH_D06G1268/GH_D06G0344/GH_A06G0360/GH_A06G1247/GH_A12G0856/GH_A12G2651/GH_A01G1791/GH_A09G2317/novel.2241/GH_D07G0389/GH_D10G0686	-/-/-/-/-/-/-/-/-/-/-	11	6	GH_A12G0856/GH_A12G2651/GH_A01G1791/GH_A09G2317/novel.2241/GH_D07G0389	5	GH_D06G1268/GH_D06G0344/GH_A06G0360/GH_A06G1247/GH_D10G0686
BP	GO:0006066	alcohol metabolic process	3/999	32/18894	0.237806452	0.68610375	GH_A10G0641/GH_D10G0683/GH_A02G1572	-/-/-	3	3	GH_A10G0641/GH_D10G0683/GH_A02G1572	0
BP	GO:0072527	pyrimidine-containing compound metabolic process	3/999	33/18894	0.252165909	0.722649954	GH_A12G1486/GH_D12G0511/GH_A12G0498	-/-/-	3	1	GH_A12G1486	2	GH_D12G0511/GH_A12G0498
BP	GO:0009309	amine biosynthetic process	2/999	20/18894	0.285471537	0.807260571	GH_D09G2463/GH_A09G2527	-/-	2	2	GH_D09G2463/GH_A09G2527	0
BP	GO:0042401	cellular biogenic amine biosynthetic process	2/999	20/18894	0.285471537	0.807260571	GH_D09G2463/GH_A09G2527	-/-	2	2	GH_D09G2463/GH_A09G2527	0
BP	GO:1901615	organic hydroxy compound metabolic process	3/999	36/18894	0.295858739	0.831129483	GH_A10G0641/GH_D10G0683/GH_A02G1572	-/-/-	3	3	GH_A10G0641/GH_D10G0683/GH_A02G1572	0
BP	GO:0044724	single-organism carbohydrate catabolic process	7/999	104/18894	0.310446318	0.866409006	GH_A11G0277/GH_D11G0287/GH_A13G1534/GH_D13G1479/GH_A10G0641/GH_D10G0683/GH_A07G0253	-/-/-/-/-/-/-	7	4	GH_A13G1534/GH_D13G1479/GH_A10G0641/GH_D10G0683	3	GH_A11G0277/GH_D11G0287/GH_A07G0253
BP	GO:0006631	fatty acid metabolic process	8/999	122/18894	0.316536522	0.874328578	GH_A10G0856/GH_A01G0206/GH_D10G1120/GH_A01G2026/GH_D01G2189/GH_D07G0073/GH_A10G1273/GH_A05G0197	-/-/-/-/-/-/-/-	8	3	GH_A01G2026/GH_D01G2189/GH_A10G1273	5	GH_A10G0856/GH_A01G0206/GH_D10G1120/GH_D07G0073/GH_A05G0197
BP	GO:0071554	cell wall organization or biogenesis	10/999	157/18894	0.317379226	0.874328578	GH_A05G0374/GH_A03G2195/GH_D05G1446/GH_A01G1852/GH_A03G2331/GH_A11G1782/GH_A10G1542/GH_D01G1968/GH_D04G0016/GH_A03G2335	-/-/-/-/-/-/-/-/-/-	10	3	GH_A03G2195/GH_A03G2331/GH_D04G0016	7	GH_A05G0374/GH_D05G1446/GH_A01G1852/GH_A11G1782/GH_A10G1542/GH_D01G1968/GH_A03G2335
BP	GO:0016052	carbohydrate catabolic process	9/999	142/18894	0.335896356	0.911982624	GH_A11G0277/GH_D11G0284/GH_D11G0287/GH_A11G0274/GH_A13G1534/GH_D13G1479/GH_A10G0641/GH_D10G0683/GH_A07G0253	-/-/-/-/-/-/-/-/-	9	6	GH_D11G0284/GH_A11G0274/GH_A13G1534/GH_D13G1479/GH_A10G0641/GH_D10G0683	3	GH_A11G0277/GH_D11G0287/GH_A07G0253
BP	GO:0015711	organic anion transport	6/999	90/18894	0.339590719	0.911982624	GH_A10G2168/GH_D08G1363/GH_D08G0863/GH_D11G2711/novel.4877/GH_A08G0863	-/-/-/-/-/-	6	5	GH_D08G1363/GH_D08G0863/GH_D11G2711/novel.4877/GH_A08G0863	1	GH_A10G2168
BP	GO:0015849	organic acid transport	6/999	90/18894	0.339590719	0.911982624	GH_A10G2168/GH_D08G1363/GH_D08G0863/GH_D11G2711/novel.4877/GH_A08G0863	-/-/-/-/-/-	6	5	GH_D08G1363/GH_D08G0863/GH_D11G2711/novel.4877/GH_A08G0863	1	GH_A10G2168
BP	GO:0046942	carboxylic acid transport	6/999	90/18894	0.339590719	0.911982624	GH_A10G2168/GH_D08G1363/GH_D08G0863/GH_D11G2711/novel.4877/GH_A08G0863	-/-/-/-/-/-	6	5	GH_D08G1363/GH_D08G0863/GH_D11G2711/novel.4877/GH_A08G0863	1	GH_A10G2168
BP	GO:0008283	cell proliferation	2/999	23/18894	0.344837302	0.920284549	GH_A13G0468/GH_D02G2220	-/-	2	0		2	GH_A13G0468/GH_D02G2220
BP	GO:1901607	alpha-amino acid biosynthetic process	7/999	111/18894	0.370987834	0.983924256	GH_D12G2727/GH_A09G2173/GH_A12G2700/GH_D09G1022/GH_D13G1853/GH_D13G2513/GH_A09G1068	-/-/-/-/-/-/-	7	1	GH_A09G2173	6	GH_D12G2727/GH_A12G2700/GH_D09G1022/GH_D13G1853/GH_D13G2513/GH_A09G1068
BP	GO:0009116	nucleoside metabolic process	4/999	59/18894	0.379521826	0.994207484	GH_D12G0307/GH_D05G0568/GH_D12G2404/GH_A12G2395	-/-/-/-	4	1	GH_D12G0307	3	GH_D05G0568/GH_D12G2404/GH_A12G2395
BP	GO:1901657	glycosyl compound metabolic process	4/999	59/18894	0.379521826	0.994207484	GH_D12G0307/GH_D05G0568/GH_D12G2404/GH_A12G2395	-/-/-/-	4	1	GH_D12G0307	3	GH_D05G0568/GH_D12G2404/GH_A12G2395
BP	GO:0044700	single organism signaling	27/999	484/18894	0.412780564	0.999999996	GH_D09G1716/GH_A09G1767/GH_D05G0995/GH_A10G2544/GH_A05G1008/GH_D07G1451/GH_A11G0155/GH_A06G1049/GH_D12G2682/GH_D11G0156/GH_D05G0738/GH_A11G1056/GH_A12G2658/GH_A06G2082/GH_A11G3208/GH_A05G4209/GH_A10G2560/GH_A05G0538/GH_A12G1732/GH_A04G1191/GH_D11G1075/GH_D04G1532/GH_D01G2310/GH_A05G2205/GH_D03G1837/GH_D11G1084/GH_D04G0848	-/-/-/-/-/-/-/-/-/-/-/-/-/-/-/-/-/-/-/-/-/-/-/-/-/-/-	27	9	GH_D07G1451/GH_A06G1049/GH_A11G3208/GH_A10G2560/GH_A05G0538/GH_D11G1075/GH_D01G2310/GH_A05G2205/GH_D03G1837	18	GH_D09G1716/GH_A09G1767/GH_D05G0995/GH_A10G2544/GH_A05G1008/GH_A11G0155/GH_D12G2682/GH_D11G0156/GH_D05G0738/GH_A11G1056/GH_A12G2658/GH_A06G2082/GH_A05G4209/GH_A12G1732/GH_A04G1191/GH_D04G1532/GH_D11G1084/GH_D04G0848
BP	GO:0008299	isoprenoid biosynthetic process	4/999	62/18894	0.415817472	0.999999996	GH_A10G1058/GH_D10G1829/GH_D08G0285/GH_A08G0271	-/-/-/-	4	0		4	GH_A10G1058/GH_D10G1829/GH_D08G0285/GH_A08G0271
BP	GO:0046417	chorismate metabolic process	1/999	10/18894	0.418883913	0.999999996	GH_A11G0729	-	1	1	GH_A11G0729	0
BP	GO:0016458	gene silencing	2/999	28/18894	0.439596106	0.999999996	GH_D05G0096/GH_D13G2546	-/-	2	2	GH_D05G0096/GH_D13G2546	0
BP	GO:0031047	gene silencing by RNA	2/999	28/18894	0.439596106	0.999999996	GH_D05G0096/GH_D13G2546	-/-	2	2	GH_D05G0096/GH_D13G2546	0
BP	GO:0046834	lipid phosphorylation	2/999	28/18894	0.439596106	0.999999996	GH_A05G1754/GH_D05G1786	-/-	2	2	GH_A05G1754/GH_D05G1786	0
BP	GO:0046854	phosphatidylinositol phosphorylation	2/999	28/18894	0.439596106	0.999999996	GH_A05G1754/GH_D05G1786	-/-	2	2	GH_A05G1754/GH_D05G1786	0
BP	GO:0006720	isoprenoid metabolic process	4/999	64/18894	0.439753364	0.999999996	GH_A10G1058/GH_D10G1829/GH_D08G0285/GH_A08G0271	-/-/-/-	4	0		4	GH_A10G1058/GH_D10G1829/GH_D08G0285/GH_A08G0271
BP	GO:0044272	sulfur compound biosynthetic process	3/999	46/18894	0.441186222	0.999999996	GH_D13G1853/GH_D12G1397/GH_A12G1486	-/-/-	3	1	GH_A12G1486	2	GH_D13G1853/GH_D12G1397
BP	GO:0010038	response to metal ion	1/999	11/18894	0.449595302	0.999999996	GH_D05G2235	-	1	0		1	GH_D05G2235
BP	GO:0008652	cellular amino acid biosynthetic process	8/999	140/18894	0.461680335	0.999999996	GH_D12G2727/GH_A09G2173/GH_A12G2700/GH_D09G1022/GH_D13G1853/GH_A10G2279/GH_D13G2513/GH_A09G1068	-/-/-/-/-/-/-/-	8	1	GH_A09G2173	7	GH_D12G2727/GH_A12G2700/GH_D09G1022/GH_D13G1853/GH_A10G2279/GH_D13G2513/GH_A09G1068
BP	GO:0016053	organic acid biosynthetic process	13/999	235/18894	0.472676805	0.999999996	GH_D12G2727/GH_A09G2173/GH_A12G2700/GH_D09G1022/GH_D13G1853/GH_A10G2279/GH_D13G2513/GH_A09G1068/GH_D07G1699/GH_A01G2026/GH_D01G2189/GH_A10G1273/GH_A05G0197	-/-/-/-/-/-/-/-/-/-/-/-/-	13	4	GH_A09G2173/GH_A01G2026/GH_D01G2189/GH_A10G1273	9	GH_D12G2727/GH_A12G2700/GH_D09G1022/GH_D13G1853/GH_A10G2279/GH_D13G2513/GH_A09G1068/GH_D07G1699/GH_A05G0197
BP	GO:0046394	carboxylic acid biosynthetic process	13/999	235/18894	0.472676805	0.999999996	GH_D12G2727/GH_A09G2173/GH_A12G2700/GH_D09G1022/GH_D13G1853/GH_A10G2279/GH_D13G2513/GH_A09G1068/GH_D07G1699/GH_A01G2026/GH_D01G2189/GH_A10G1273/GH_A05G0197	-/-/-/-/-/-/-/-/-/-/-/-/-	13	4	GH_A09G2173/GH_A01G2026/GH_D01G2189/GH_A10G1273	9	GH_D12G2727/GH_A12G2700/GH_D09G1022/GH_D13G1853/GH_A10G2279/GH_D13G2513/GH_A09G1068/GH_D07G1699/GH_A05G0197
BP	GO:0006074	(1->3)-beta-D-glucan metabolic process	2/999	30/18894	0.475381674	0.999999996	GH_D11G3324/GH_D13G0689	-/-	2	2	GH_D11G3324/GH_D13G0689	0
BP	GO:0006075	(1->3)-beta-D-glucan biosynthetic process	2/999	30/18894	0.475381674	0.999999996	GH_D11G3324/GH_D13G0689	-/-	2	2	GH_D11G3324/GH_D13G0689	0
BP	GO:0009086	methionine biosynthetic process	1/999	12/18894	0.478685165	0.999999996	GH_D13G1853	-	1	0		1	GH_D13G1853
BP	GO:0000271	polysaccharide biosynthetic process	7/999	125/18894	0.492413594	0.999999996	GH_D11G2646/GH_D11G1649/GH_D11G3324/GH_A13G0860/GH_A09G2449/GH_D12G2276/GH_D13G0689	-/-/-/-/-/-/-	7	4	GH_D11G1649/GH_D11G3324/GH_D12G2276/GH_D13G0689	3	GH_D11G2646/GH_A13G0860/GH_A09G2449
BP	GO:0009250	glucan biosynthetic process	7/999	125/18894	0.492413594	0.999999996	GH_D11G2646/GH_D11G1649/GH_D11G3324/GH_A13G0860/GH_A09G2449/GH_D12G2276/GH_D13G0689	-/-/-/-/-/-/-	7	4	GH_D11G1649/GH_D11G3324/GH_D12G2276/GH_D13G0689	3	GH_D11G2646/GH_A13G0860/GH_A09G2449
BP	GO:0033692	cellular polysaccharide biosynthetic process	7/999	125/18894	0.492413594	0.999999996	GH_D11G2646/GH_D11G1649/GH_D11G3324/GH_A13G0860/GH_A09G2449/GH_D12G2276/GH_D13G0689	-/-/-/-/-/-/-	7	4	GH_D11G1649/GH_D11G3324/GH_D12G2276/GH_D13G0689	3	GH_D11G2646/GH_A13G0860/GH_A09G2449
BP	GO:0051273	beta-glucan metabolic process	7/999	125/18894	0.492413594	0.999999996	GH_D11G2646/GH_D11G1649/GH_D11G3324/GH_A13G0860/GH_A09G2449/GH_D12G2276/GH_D13G0689	-/-/-/-/-/-/-	7	4	GH_D11G1649/GH_D11G3324/GH_D12G2276/GH_D13G0689	3	GH_D11G2646/GH_A13G0860/GH_A09G2449
BP	GO:0051274	beta-glucan biosynthetic process	7/999	125/18894	0.492413594	0.999999996	GH_D11G2646/GH_D11G1649/GH_D11G3324/GH_A13G0860/GH_A09G2449/GH_D12G2276/GH_D13G0689	-/-/-/-/-/-/-	7	4	GH_D11G1649/GH_D11G3324/GH_D12G2276/GH_D13G0689	3	GH_D11G2646/GH_A13G0860/GH_A09G2449
BP	GO:0006664	glycolipid metabolic process	3/999	51/18894	0.509713018	0.999999996	GH_A01G0782/GH_D01G0792/novel.5292	-/-/-	3	3	GH_A01G0782/GH_D01G0792/novel.5292	0
BP	GO:0009247	glycolipid biosynthetic process	3/999	51/18894	0.509713018	0.999999996	GH_A01G0782/GH_D01G0792/novel.5292	-/-/-	3	3	GH_A01G0782/GH_D01G0792/novel.5292	0
BP	GO:0046467	membrane lipid biosynthetic process	3/999	51/18894	0.509713018	0.999999996	GH_A01G0782/GH_D01G0792/novel.5292	-/-/-	3	3	GH_A01G0782/GH_D01G0792/novel.5292	0
BP	GO:1903509	liposaccharide metabolic process	3/999	51/18894	0.509713018	0.999999996	GH_A01G0782/GH_D01G0792/novel.5292	-/-/-	3	3	GH_A01G0782/GH_D01G0792/novel.5292	0
BP	GO:0006766	vitamin metabolic process	2/999	32/18894	0.509742277	0.999999996	GH_D02G2166/GH_D07G1699	-/-	2	0		2	GH_D02G2166/GH_D07G1699
BP	GO:0006767	water-soluble vitamin metabolic process	2/999	32/18894	0.509742277	0.999999996	GH_D02G2166/GH_D07G1699	-/-	2	0		2	GH_D02G2166/GH_D07G1699
BP	GO:0009110	vitamin biosynthetic process	2/999	32/18894	0.509742277	0.999999996	GH_D02G2166/GH_D07G1699	-/-	2	0		2	GH_D02G2166/GH_D07G1699
BP	GO:0042364	water-soluble vitamin biosynthetic process	2/999	32/18894	0.509742277	0.999999996	GH_D02G2166/GH_D07G1699	-/-	2	0		2	GH_D02G2166/GH_D07G1699
BP	GO:0048285	organelle fission	2/999	32/18894	0.509742277	0.999999996	GH_A07G0477/GH_D07G0480	-/-	2	2	GH_A07G0477/GH_D07G0480	0
BP	GO:0044283	small molecule biosynthetic process	15/999	281/18894	0.521153683	0.999999996	GH_D12G2727/GH_A09G2173/GH_A12G2700/GH_D09G1022/GH_D13G1853/GH_A10G2279/GH_D13G2513/GH_D02G2166/GH_A09G1068/GH_D07G1699/GH_A01G2026/GH_A02G1572/GH_D01G2189/GH_A10G1273/GH_A05G0197	-/-/-/-/-/-/-/-/-/-/-/-/-/-/-	15	5	GH_A09G2173/GH_A01G2026/GH_A02G1572/GH_D01G2189/GH_A10G1273	10	GH_D12G2727/GH_A12G2700/GH_D09G1022/GH_D13G1853/GH_A10G2279/GH_D13G2513/GH_D02G2166/GH_A09G1068/GH_D07G1699/GH_A05G0197
BP	GO:0006575	cellular modified amino acid metabolic process	2/999	33/18894	0.526360108	0.999999996	GH_D07G1699/novel.2927	-/-	2	1	novel.2927	1	GH_D07G1699
BP	GO:0006091	generation of precursor metabolites and energy	9/999	168/18894	0.531302207	0.999999996	GH_A11G0277/GH_A11G1964/GH_D11G0287/GH_A01G0171/GH_D01G0160/GH_D12G1561/GH_A13G1534/GH_D13G1479/GH_A07G0253	-/-/-/-/-/-/-/-/-	9	2	GH_A13G1534/GH_D13G1479	7	GH_A11G0277/GH_A11G1964/GH_D11G0287/GH_A01G0171/GH_D01G0160/GH_D12G1561/GH_A07G0253
BP	GO:0017144	drug metabolic process	1/999	14/18894	0.532337942	0.999999996	novel.818	-	1	0		1	novel.818
BP	GO:0051260	protein homooligomerization	1/999	14/18894	0.532337942	0.999999996	GH_D06G1070	-	1	0		1	GH_D06G1070
BP	GO:0009072	aromatic amino acid family metabolic process	3/999	53/18894	0.535865615	0.999999996	GH_A10G2279/GH_D10G2733/GH_A10G2628	-/-/-	3	2	GH_D10G2733/GH_A10G2628	1	GH_A10G2279
BP	GO:0006096	glycolytic process	5/999	92/18894	0.539099042	0.999999996	GH_A11G0277/GH_D11G0287/GH_A13G1534/GH_D13G1479/GH_A07G0253	-/-/-/-/-	5	2	GH_A13G1534/GH_D13G1479	3	GH_A11G0277/GH_D11G0287/GH_A07G0253
BP	GO:0006165	nucleoside diphosphate phosphorylation	5/999	92/18894	0.539099042	0.999999996	GH_A11G0277/GH_D11G0287/GH_A13G1534/GH_D13G1479/GH_A07G0253	-/-/-/-/-	5	2	GH_A13G1534/GH_D13G1479	3	GH_A11G0277/GH_D11G0287/GH_A07G0253
BP	GO:0006757	ATP generation from ADP	5/999	92/18894	0.539099042	0.999999996	GH_A11G0277/GH_D11G0287/GH_A13G1534/GH_D13G1479/GH_A07G0253	-/-/-/-/-	5	2	GH_A13G1534/GH_D13G1479	3	GH_A11G0277/GH_D11G0287/GH_A07G0253
BP	GO:0009132	nucleoside diphosphate metabolic process	5/999	92/18894	0.539099042	0.999999996	GH_A11G0277/GH_D11G0287/GH_A13G1534/GH_D13G1479/GH_A07G0253	-/-/-/-/-	5	2	GH_A13G1534/GH_D13G1479	3	GH_A11G0277/GH_D11G0287/GH_A07G0253
BP	GO:0009135	purine nucleoside diphosphate metabolic process	5/999	92/18894	0.539099042	0.999999996	GH_A11G0277/GH_D11G0287/GH_A13G1534/GH_D13G1479/GH_A07G0253	-/-/-/-/-	5	2	GH_A13G1534/GH_D13G1479	3	GH_A11G0277/GH_D11G0287/GH_A07G0253
BP	GO:0009179	purine ribonucleoside diphosphate metabolic process	5/999	92/18894	0.539099042	0.999999996	GH_A11G0277/GH_D11G0287/GH_A13G1534/GH_D13G1479/GH_A07G0253	-/-/-/-/-	5	2	GH_A13G1534/GH_D13G1479	3	GH_A11G0277/GH_D11G0287/GH_A07G0253
BP	GO:0009185	ribonucleoside diphosphate metabolic process	5/999	92/18894	0.539099042	0.999999996	GH_A11G0277/GH_D11G0287/GH_A13G1534/GH_D13G1479/GH_A07G0253	-/-/-/-/-	5	2	GH_A13G1534/GH_D13G1479	3	GH_A11G0277/GH_D11G0287/GH_A07G0253
BP	GO:0046031	ADP metabolic process	5/999	92/18894	0.539099042	0.999999996	GH_A11G0277/GH_D11G0287/GH_A13G1534/GH_D13G1479/GH_A07G0253	-/-/-/-/-	5	2	GH_A13G1534/GH_D13G1479	3	GH_A11G0277/GH_D11G0287/GH_A07G0253
BP	GO:0046939	nucleotide phosphorylation	5/999	92/18894	0.539099042	0.999999996	GH_A11G0277/GH_D11G0287/GH_A13G1534/GH_D13G1479/GH_A07G0253	-/-/-/-/-	5	2	GH_A13G1534/GH_D13G1479	3	GH_A11G0277/GH_D11G0287/GH_A07G0253
BP	GO:0000272	polysaccharide catabolic process	2/999	34/18894	0.542592278	0.999999996	GH_D11G0284/GH_A11G0274	-/-	2	2	GH_D11G0284/GH_A11G0274	0
BP	GO:0006749	glutathione metabolic process	1/999	15/18894	0.557058638	0.999999996	novel.2927	-	1	1	novel.2927	0
BP	GO:0009890	negative regulation of biosynthetic process	1/999	15/18894	0.557058638	0.999999996	GH_A11G0533	-	1	1	GH_A11G0533	0
BP	GO:0010558	negative regulation of macromolecule biosynthetic process	1/999	15/18894	0.557058638	0.999999996	GH_A11G0533	-	1	1	GH_A11G0533	0
BP	GO:0031324	negative regulation of cellular metabolic process	1/999	15/18894	0.557058638	0.999999996	GH_A11G0533	-	1	1	GH_A11G0533	0
BP	GO:0031327	negative regulation of cellular biosynthetic process	1/999	15/18894	0.557058638	0.999999996	GH_A11G0533	-	1	1	GH_A11G0533	0
BP	GO:0051172	negative regulation of nitrogen compound metabolic process	1/999	15/18894	0.557058638	0.999999996	GH_A11G0533	-	1	1	GH_A11G0533	0
BP	GO:2000113	negative regulation of cellular macromolecule biosynthetic process	1/999	15/18894	0.557058638	0.999999996	GH_A11G0533	-	1	1	GH_A11G0533	0
BP	GO:0030243	cellulose metabolic process	5/999	95/18894	0.56793852	0.999999996	GH_D11G2646/GH_D11G1649/GH_A13G0860/GH_A09G2449/GH_D12G2276	-/-/-/-/-	5	2	GH_D11G1649/GH_D12G2276	3	GH_D11G2646/GH_A13G0860/GH_A09G2449
BP	GO:0030244	cellulose biosynthetic process	5/999	95/18894	0.56793852	0.999999996	GH_D11G2646/GH_D11G1649/GH_A13G0860/GH_A09G2449/GH_D12G2276	-/-/-/-/-	5	2	GH_D11G1649/GH_D12G2276	3	GH_D11G2646/GH_A13G0860/GH_A09G2449
BP	GO:0006354	DNA-templated transcription, elongation	1/999	16/18894	0.580473834	0.999999996	GH_D09G0375	-	1	1	GH_D09G0375	0
BP	GO:0006368	transcription elongation from RNA polymerase II promoter	1/999	16/18894	0.580473834	0.999999996	GH_D09G0375	-	1	1	GH_D09G0375	0
BP	GO:0006555	methionine metabolic process	1/999	16/18894	0.580473834	0.999999996	GH_D13G1853	-	1	0		1	GH_D13G1853
BP	GO:0006556	S-adenosylmethionine biosynthetic process	1/999	16/18894	0.580473834	0.999999996	GH_D12G1397	-	1	0		1	GH_D12G1397
BP	GO:0046500	S-adenosylmethionine metabolic process	1/999	16/18894	0.580473834	0.999999996	GH_D12G1397	-	1	0		1	GH_D12G1397
BP	GO:0051259	protein oligomerization	1/999	16/18894	0.580473834	0.999999996	GH_D06G1070	-	1	0		1	GH_D06G1070
BP	GO:0009108	coenzyme biosynthetic process	4/999	77/18894	0.585532817	0.999999996	GH_D07G0627/GH_D12G1397/GH_A12G1486/GH_D07G1699	-/-/-/-	4	2	GH_D07G0627/GH_A12G1486	2	GH_D12G1397/GH_D07G1699
BP	GO:0006633	fatty acid biosynthetic process	4/999	78/18894	0.59581969	0.999999996	GH_A01G2026/GH_D01G2189/GH_A10G1273/GH_A05G0197	-/-/-/-	4	3	GH_A01G2026/GH_D01G2189/GH_A10G1273	1	GH_A05G0197
BP	GO:0006090	pyruvate metabolic process	5/999	98/18894	0.595821687	0.999999996	GH_A11G0277/GH_D11G0287/GH_A13G1534/GH_D13G1479/GH_A07G0253	-/-/-/-/-	5	2	GH_A13G1534/GH_D13G1479	3	GH_A11G0277/GH_D11G0287/GH_A07G0253
BP	GO:0006541	glutamine metabolic process	1/999	17/18894	0.602652407	0.999999996	GH_A09G2173	-	1	1	GH_A09G2173	0
BP	GO:0006542	glutamine biosynthetic process	1/999	17/18894	0.602652407	0.999999996	GH_A09G2173	-	1	1	GH_A09G2173	0
BP	GO:0042398	cellular modified amino acid biosynthetic process	1/999	17/18894	0.602652407	0.999999996	GH_D07G1699	-	1	0		1	GH_D07G1699
BP	GO:0010629	negative regulation of gene expression	3/999	59/18894	0.609279899	0.999999996	GH_A11G0533/GH_D05G0096/GH_D13G2546	-/-/-	3	3	GH_A11G0533/GH_D05G0096/GH_D13G2546	0
BP	GO:0000413	protein peptidyl-prolyl isomerization	4/999	80/18894	0.615929578	0.999999996	GH_A01G1763/GH_D01G1877/GH_A07G2484/GH_D07G2429	-/-/-/-	4	0		4	GH_A01G1763/GH_D01G1877/GH_A07G2484/GH_D07G2429
BP	GO:0018208	peptidyl-proline modification	4/999	80/18894	0.615929578	0.999999996	GH_A01G1763/GH_D01G1877/GH_A07G2484/GH_D07G2429	-/-/-/-	4	0		4	GH_A01G1763/GH_D01G1877/GH_A07G2484/GH_D07G2429
BP	GO:0006457	protein folding	11/999	220/18894	0.617741362	0.999999996	GH_A01G1763/GH_D01G1877/GH_A09G1236/GH_A07G2484/novel.6746/GH_D07G2429/GH_D05G3956/GH_D06G0009/GH_A12G0141/GH_D06G0469/GH_A03G0302	-/-/-/-/-/-/-/-/-/-/-	11	2	GH_A12G0141/GH_A03G0302	9	GH_A01G1763/GH_D01G1877/GH_A09G1236/GH_A07G2484/novel.6746/GH_D07G2429/GH_D05G3956/GH_D06G0009/GH_D06G0469
BP	GO:0006771	riboflavin metabolic process	1/999	18/18894	0.623659607	0.999999996	GH_D02G2166	-	1	0		1	GH_D02G2166
BP	GO:0009231	riboflavin biosynthetic process	1/999	18/18894	0.623659607	0.999999996	GH_D02G2166	-	1	0		1	GH_D02G2166
BP	GO:0042726	flavin-containing compound metabolic process	1/999	18/18894	0.623659607	0.999999996	GH_D02G2166	-	1	0		1	GH_D02G2166
BP	GO:0042727	flavin-containing compound biosynthetic process	1/999	18/18894	0.623659607	0.999999996	GH_D02G2166	-	1	0		1	GH_D02G2166
BP	GO:0009892	negative regulation of metabolic process	3/999	61/18894	0.631956321	0.999999996	GH_A11G0533/GH_D05G0096/GH_D13G2546	-/-/-	3	3	GH_A11G0533/GH_D05G0096/GH_D13G2546	0
BP	GO:0010605	negative regulation of macromolecule metabolic process	3/999	61/18894	0.631956321	0.999999996	GH_A11G0533/GH_D05G0096/GH_D13G2546	-/-/-	3	3	GH_A11G0533/GH_D05G0096/GH_D13G2546	0
BP	GO:0008654	phospholipid biosynthetic process	4/999	82/18894	0.635404051	0.999999996	GH_A01G0782/GH_D01G0792/GH_A02G1572/novel.5292	-/-/-/-	4	4	GH_A01G0782/GH_D01G0792/GH_A02G1572/novel.5292	0
BP	GO:0006732	coenzyme metabolic process	10/999	204/18894	0.64117744	0.999999996	GH_A11G0277/GH_D11G0287/GH_D07G0627/GH_D12G1397/GH_A12G1486/GH_A13G1534/GH_D07G1699/GH_D13G1479/GH_A04G1336/GH_A07G0253	-/-/-/-/-/-/-/-/-/-	10	5	GH_D07G0627/GH_A12G1486/GH_A13G1534/GH_D13G1479/GH_A04G1336	5	GH_A11G0277/GH_D11G0287/GH_D12G1397/GH_D07G1699/GH_A07G0253
BP	GO:0006643	membrane lipid metabolic process	3/999	62/18894	0.642946432	0.999999996	GH_A01G0782/GH_D01G0792/novel.5292	-/-/-	3	3	GH_A01G0782/GH_D01G0792/novel.5292	0
BP	GO:0009628	response to abiotic stimulus	1/999	19/18894	0.643557239	0.999999996	GH_A05G1813	-	1	1	GH_A05G1813	0
BP	GO:0000097	sulfur amino acid biosynthetic process	1/999	20/18894	0.662403855	0.999999996	GH_D13G1853	-	1	0		1	GH_D13G1853
BP	GO:0007050	cell cycle arrest	1/999	20/18894	0.662403855	0.999999996	GH_D08G2227	-	1	1	GH_D08G2227	0
BP	GO:0006461	protein complex assembly	4/999	85/18894	0.663390758	0.999999996	GH_A01G0171/GH_D01G0160/GH_D06G1070/GH_D12G1561	-/-/-/-	4	0		4	GH_A01G0171/GH_D01G0160/GH_D06G1070/GH_D12G1561
BP	GO:0070271	protein complex biogenesis	4/999	85/18894	0.663390758	0.999999996	GH_A01G0171/GH_D01G0160/GH_D06G1070/GH_D12G1561	-/-/-/-	4	0		4	GH_A01G0171/GH_D01G0160/GH_D06G1070/GH_D12G1561
BP	GO:0006413	translational initiation	3/999	65/18894	0.674512554	0.999999996	GH_A13G1619/GH_D07G0828/GH_D13G1575	-/-/-	3	1	GH_D07G0828	2	GH_A13G1619/GH_D13G1575
BP	GO:0019362	pyridine nucleotide metabolic process	6/999	128/18894	0.675083789	0.999999996	GH_A11G0277/GH_D11G0287/GH_D07G0627/GH_A13G1534/GH_D13G1479/GH_A07G0253	-/-/-/-/-/-	6	3	GH_D07G0627/GH_A13G1534/GH_D13G1479	3	GH_A11G0277/GH_D11G0287/GH_A07G0253
BP	GO:0046496	nicotinamide nucleotide metabolic process	6/999	128/18894	0.675083789	0.999999996	GH_A11G0277/GH_D11G0287/GH_D07G0627/GH_A13G1534/GH_D13G1479/GH_A07G0253	-/-/-/-/-/-	6	3	GH_D07G0627/GH_A13G1534/GH_D13G1479	3	GH_A11G0277/GH_D11G0287/GH_A07G0253
BP	GO:0006621	protein retention in ER lumen	1/999	21/18894	0.680254917	0.999999996	GH_D06G0021	-	1	0		1	GH_D06G0021
BP	GO:0032507	maintenance of protein location in cell	1/999	21/18894	0.680254917	0.999999996	GH_D06G0021	-	1	0		1	GH_D06G0021
BP	GO:0035437	maintenance of protein localization in endoplasmic reticulum	1/999	21/18894	0.680254917	0.999999996	GH_D06G0021	-	1	0		1	GH_D06G0021
BP	GO:0045185	maintenance of protein location	1/999	21/18894	0.680254917	0.999999996	GH_D06G0021	-	1	0		1	GH_D06G0021
BP	GO:0051220	cytoplasmic sequestering of protein	1/999	21/18894	0.680254917	0.999999996	GH_D06G0021	-	1	0		1	GH_D06G0021
BP	GO:0051651	maintenance of location in cell	1/999	21/18894	0.680254917	0.999999996	GH_D06G0021	-	1	0		1	GH_D06G0021
BP	GO:0072595	maintenance of protein localization in organelle	1/999	21/18894	0.680254917	0.999999996	GH_D06G0021	-	1	0		1	GH_D06G0021
BP	GO:0043623	cellular protein complex assembly	3/999	66/18894	0.68456584	0.999999996	GH_A01G0171/GH_D01G0160/GH_D12G1561	-/-/-	3	0		3	GH_A01G0171/GH_D01G0160/GH_D12G1561
BP	GO:0006733	oxidoreduction coenzyme metabolic process	6/999	130/18894	0.68952208	0.999999996	GH_A11G0277/GH_D11G0287/GH_D07G0627/GH_A13G1534/GH_D13G1479/GH_A07G0253	-/-/-/-/-/-	6	3	GH_D07G0627/GH_A13G1534/GH_D13G1479	3	GH_A11G0277/GH_D11G0287/GH_A07G0253
BP	GO:0072524	pyridine-containing compound metabolic process	6/999	130/18894	0.68952208	0.999999996	GH_A11G0277/GH_D11G0287/GH_D07G0627/GH_A13G1534/GH_D13G1479/GH_A07G0253	-/-/-/-/-/-	6	3	GH_D07G0627/GH_A13G1534/GH_D13G1479	3	GH_A11G0277/GH_D11G0287/GH_A07G0253
BP	GO:0042545	cell wall modification	4/999	88/18894	0.689878398	0.999999996	GH_A05G0374/GH_A03G2195/GH_D05G1446/GH_D04G0016	-/-/-/-	4	2	GH_A03G2195/GH_D04G0016	2	GH_A05G0374/GH_D05G1446
BP	GO:0015689	molybdate ion transport	1/999	22/18894	0.697162966	0.999999996	GH_A07G0305	-	1	0		1	GH_A07G0305
BP	GO:0019359	nicotinamide nucleotide biosynthetic process	1/999	22/18894	0.697162966	0.999999996	GH_D07G0627	-	1	1	GH_D07G0627	0
BP	GO:0019363	pyridine nucleotide biosynthetic process	1/999	22/18894	0.697162966	0.999999996	GH_D07G0627	-	1	1	GH_D07G0627	0
BP	GO:0006790	sulfur compound metabolic process	4/999	89/18894	0.698371528	0.999999996	GH_D13G1853/GH_D12G1397/GH_A12G1486/novel.2927	-/-/-/-	4	2	GH_A12G1486/novel.2927	2	GH_D13G1853/GH_D12G1397
BP	GO:0008610	lipid biosynthetic process	15/999	318/18894	0.710927431	0.999999996	GH_A10G1058/GH_D10G1829/GH_D03G1391/GH_A01G0782/GH_D06G2132/GH_D01G0792/GH_A01G2026/GH_A02G1572/GH_D08G0285/GH_D01G2189/GH_D07G0806/GH_A10G1273/GH_A08G0271/novel.5292/GH_A05G0197	-/-/-/-/-/-/-/-/-/-/-/-/-/-/-	15	8	GH_A01G0782/GH_D01G0792/GH_A01G2026/GH_A02G1572/GH_D01G2189/GH_D07G0806/GH_A10G1273/novel.5292	7	GH_A10G1058/GH_D10G1829/GH_D03G1391/GH_D06G2132/GH_D08G0285/GH_A08G0271/GH_A05G0197
BP	GO:0015696	ammonium transport	1/999	23/18894	0.713177769	0.999999996	GH_A11G2750	-	1	1	GH_A11G2750	0
BP	GO:0006417	regulation of translation	1/999	24/18894	0.728346471	0.999999996	GH_A11G0533	-	1	1	GH_A11G0533	0
BP	GO:0006487	protein N-linked glycosylation	1/999	24/18894	0.728346471	0.999999996	GH_D13G2211	-	1	0		1	GH_D13G2211
BP	GO:0010608	posttranscriptional regulation of gene expression	1/999	24/18894	0.728346471	0.999999996	GH_A11G0533	-	1	1	GH_A11G0533	0
BP	GO:0015936	coenzyme A metabolic process	1/999	24/18894	0.728346471	0.999999996	GH_A04G1336	-	1	1	GH_A04G1336	0
BP	GO:0034248	regulation of cellular amide metabolic process	1/999	24/18894	0.728346471	0.999999996	GH_A11G0533	-	1	1	GH_A11G0533	0
BP	GO:0072525	pyridine-containing compound biosynthetic process	1/999	24/18894	0.728346471	0.999999996	GH_D07G0627	-	1	1	GH_D07G0627	0
BP	GO:0048523	negative regulation of cellular process	2/999	49/18894	0.739070879	0.999999996	GH_A11G0533/GH_D08G2227	-/-	2	2	GH_A11G0533/GH_D08G2227	0
BP	GO:0048519	negative regulation of biological process	4/999	95/18894	0.745807471	0.999999996	GH_A11G0533/GH_D05G0096/GH_D13G2546/GH_D08G2227	-/-/-/-	4	4	GH_A11G0533/GH_D05G0096/GH_D13G2546/GH_D08G2227	0
BP	GO:0007017	microtubule-based process	10/999	224/18894	0.751145628	0.999999996	GH_A01G0906/GH_D05G3825/GH_A02G1427/novel.744/GH_A11G2047/GH_D11G2089/GH_D08G1436/GH_A06G0205/GH_A06G0053/GH_A12G2484	-/-/-/-/-/-/-/-/-/-	10	10	GH_A01G0906/GH_D05G3825/GH_A02G1427/novel.744/GH_A11G2047/GH_D11G2089/GH_D08G1436/GH_A06G0205/GH_A06G0053/GH_A12G2484	0
BP	GO:0044255	cellular lipid metabolic process	18/999	389/18894	0.752079228	0.999999996	GH_A10G1058/GH_D10G1829/GH_A10G0856/GH_A05G1754/GH_A01G0782/GH_A01G0206/GH_D01G0792/GH_D10G1120/GH_D05G1786/GH_A01G2026/GH_A02G1572/GH_D08G0285/GH_D01G2189/GH_D07G0073/GH_A10G1273/GH_A08G0271/novel.5292/GH_A05G0197	-/-/-/-/-/-/-/-/-/-/-/-/-/-/-/-/-/-	18	9	GH_A05G1754/GH_A01G0782/GH_D01G0792/GH_D05G1786/GH_A01G2026/GH_A02G1572/GH_D01G2189/GH_A10G1273/novel.5292	9	GH_A10G1058/GH_D10G1829/GH_A10G0856/GH_A01G0206/GH_D10G1120/GH_D08G0285/GH_D07G0073/GH_A08G0271/GH_A05G0197
BP	GO:0000096	sulfur amino acid metabolic process	1/999	26/18894	0.756321857	0.999999996	GH_D13G1853	-	1	0		1	GH_D13G1853
BP	GO:0006835	dicarboxylic acid transport	1/999	26/18894	0.756321857	0.999999996	GH_D08G1363	-	1	1	GH_D08G1363	0
BP	GO:0015740	C4-dicarboxylate transport	1/999	26/18894	0.756321857	0.999999996	GH_D08G1363	-	1	1	GH_D08G1363	0
BP	GO:0015743	malate transport	1/999	26/18894	0.756321857	0.999999996	GH_D08G1363	-	1	1	GH_D08G1363	0
BP	GO:0051235	maintenance of location	1/999	26/18894	0.756321857	0.999999996	GH_D06G0021	-	1	0		1	GH_D06G0021
BP	GO:0006334	nucleosome assembly	2/999	51/18894	0.75895861	0.999999996	GH_D11G1889/GH_A11G1852	-/-	2	2	GH_D11G1889/GH_A11G1852	0
BP	GO:0031497	chromatin assembly	2/999	51/18894	0.75895861	0.999999996	GH_D11G1889/GH_A11G1852	-/-	2	2	GH_D11G1889/GH_A11G1852	0
BP	GO:0034728	nucleosome organization	2/999	51/18894	0.75895861	0.999999996	GH_D11G1889/GH_A11G1852	-/-	2	2	GH_D11G1889/GH_A11G1852	0
BP	GO:0051186	cofactor metabolic process	12/999	268/18894	0.761720902	0.999999996	GH_A11G0277/GH_D05G3613/GH_D11G0287/GH_D07G0627/GH_D12G1397/GH_A12G1486/GH_A13G1534/GH_D07G1699/GH_D13G1479/GH_A04G1336/novel.2927/GH_A07G0253	-/-/-/-/-/-/-/-/-/-/-/-	12	6	GH_D07G0627/GH_A12G1486/GH_A13G1534/GH_D13G1479/GH_A04G1336/novel.2927	6	GH_A11G0277/GH_D05G3613/GH_D11G0287/GH_D12G1397/GH_D07G1699/GH_A07G0253
BP	GO:0006333	chromatin assembly or disassembly	2/999	53/18894	0.777520502	0.999999996	GH_D11G1889/GH_A11G1852	-/-	2	2	GH_D11G1889/GH_A11G1852	0
BP	GO:0006520	cellular amino acid metabolic process	15/999	335/18894	0.780591799	0.999999996	GH_D12G2727/GH_A09G2173/GH_A12G2700/GH_D05G0431/GH_A06G0969/GH_D06G0958/GH_D09G1022/GH_A05G0429/GH_D13G1853/GH_A10G2279/GH_D13G2513/GH_A08G2405/GH_A09G1068/GH_D10G2733/GH_A10G2628	-/-/-/-/-/-/-/-/-/-/-/-/-/-/-	15	7	GH_A09G2173/GH_D05G0431/GH_A06G0969/GH_D06G0958/GH_A05G0429/GH_D10G2733/GH_A10G2628	8	GH_D12G2727/GH_A12G2700/GH_D09G1022/GH_D13G1853/GH_A10G2279/GH_D13G2513/GH_A08G2405/GH_A09G1068
BP	GO:0006694	steroid biosynthetic process	1/999	28/18894	0.781418873	0.999999996	GH_D07G0806	-	1	1	GH_D07G0806	0
BP	GO:0006779	porphyrin-containing compound biosynthetic process	1/999	28/18894	0.781418873	0.999999996	GH_D05G3613	-	1	0		1	GH_D05G3613
BP	GO:0045786	negative regulation of cell cycle	1/999	28/18894	0.781418873	0.999999996	GH_D08G2227	-	1	1	GH_D08G2227	0
BP	GO:0006323	DNA packaging	2/999	55/18894	0.794818599	0.999999996	GH_D11G1889/GH_A11G1852	-/-	2	2	GH_D11G1889/GH_A11G1852	0
BP	GO:0065004	protein-DNA complex assembly	2/999	55/18894	0.794818599	0.999999996	GH_D11G1889/GH_A11G1852	-/-	2	2	GH_D11G1889/GH_A11G1852	0
BP	GO:0071824	protein-DNA complex subunit organization	2/999	55/18894	0.794818599	0.999999996	GH_D11G1889/GH_A11G1852	-/-	2	2	GH_D11G1889/GH_A11G1852	0
BP	GO:0008202	steroid metabolic process	1/999	30/18894	0.803933407	0.999999996	GH_D07G0806	-	1	1	GH_D07G0806	0
BP	GO:0006928	movement of cell or subcellular component	7/999	171/18894	0.804768632	0.999999996	GH_A01G0906/GH_A11G2047/GH_D11G2089/GH_D08G1436/GH_A06G0205/GH_A06G0053/GH_A12G2484	-/-/-/-/-/-/-	7	7	GH_A01G0906/GH_A11G2047/GH_D11G2089/GH_D08G1436/GH_A06G0205/GH_A06G0053/GH_A12G2484	0
BP	GO:0007018	microtubule-based movement	7/999	171/18894	0.804768632	0.999999996	GH_A01G0906/GH_A11G2047/GH_D11G2089/GH_D08G1436/GH_A06G0205/GH_A06G0053/GH_A12G2484	-/-/-/-/-/-/-	7	7	GH_A01G0906/GH_A11G2047/GH_D11G2089/GH_D08G1436/GH_A06G0205/GH_A06G0053/GH_A12G2484	0
BP	GO:0016311	dephosphorylation	2/999	58/18894	0.818534749	0.999999996	GH_A07G2499/GH_D07G2079	-/-	2	2	GH_A07G2499/GH_D07G2079	0
BP	GO:0009073	aromatic amino acid family biosynthetic process	1/999	32/18894	0.824130957	0.999999996	GH_A10G2279	-	1	0		1	GH_A10G2279
BP	GO:0090407	organophosphate biosynthetic process	10/999	242/18894	0.828254181	0.999999996	GH_D07G0627/GH_A01G0782/GH_A12G1486/GH_D12G2320/GH_D01G0792/GH_D12G0511/novel.818/GH_A12G0498/GH_A02G1572/novel.5292	-/-/-/-/-/-/-/-/-/-	10	7	GH_D07G0627/GH_A01G0782/GH_A12G1486/GH_D12G2320/GH_D01G0792/GH_A02G1572/novel.5292	3	GH_D12G0511/novel.818/GH_A12G0498
BP	GO:0055086	nucleobase-containing small molecule metabolic process	15/999	350/18894	0.831635975	0.999999996	GH_A11G0277/GH_D11G0287/GH_D07G0627/GH_D12G0307/GH_D05G0568/GH_A13G1534/GH_D13G1479/GH_D12G2320/GH_A04G1336/GH_D12G0511/novel.818/GH_A12G0498/GH_D12G2404/GH_A12G2395/GH_A07G0253	-/-/-/-/-/-/-/-/-/-/-/-/-/-/-	15	6	GH_D07G0627/GH_D12G0307/GH_A13G1534/GH_D13G1479/GH_D12G2320/GH_A04G1336	9	GH_A11G0277/GH_D11G0287/GH_D05G0568/GH_D12G0511/novel.818/GH_A12G0498/GH_D12G2404/GH_A12G2395/GH_A07G0253
BP	GO:0006644	phospholipid metabolic process	6/999	158/18894	0.846741237	0.999999996	GH_A05G1754/GH_A01G0782/GH_D01G0792/GH_D05G1786/GH_A02G1572/novel.5292	-/-/-/-/-/-	6	6	GH_A05G1754/GH_A01G0782/GH_D01G0792/GH_D05G1786/GH_A02G1572/novel.5292	0
BP	GO:0065003	macromolecular complex assembly	6/999	158/18894	0.846741237	0.999999996	GH_A01G0171/GH_D01G0160/GH_D11G1889/GH_D06G1070/GH_D12G1561/GH_A11G1852	-/-/-/-/-/-	6	2	GH_D11G1889/GH_A11G1852	4	GH_A01G0171/GH_D01G0160/GH_D06G1070/GH_D12G1561
BP	GO:0051188	cofactor biosynthetic process	5/999	135/18894	0.846821291	0.999999996	GH_D05G3613/GH_D07G0627/GH_D12G1397/GH_A12G1486/GH_D07G1699	-/-/-/-/-	5	2	GH_D07G0627/GH_A12G1486	3	GH_D05G3613/GH_D12G1397/GH_D07G1699
BP	GO:0030001	metal ion transport	13/999	316/18894	0.857820668	0.999999996	GH_A06G1791/GH_A05G3796/GH_D01G2187/GH_D12G2098/GH_A09G2024/GH_D08G0913/GH_A09G0511/GH_D04G0196/GH_A08G0816/GH_A07G0040/GH_A09G1304/GH_D07G0046/GH_A07G0910	-/-/-/-/-/-/-/-/-/-/-/-/-	13	10	GH_A06G1791/GH_A05G3796/GH_D01G2187/GH_A09G2024/GH_D08G0913/GH_A09G0511/GH_A08G0816/GH_A07G0040/GH_D07G0046/GH_A07G0910	3	GH_D12G2098/GH_D04G0196/GH_A09G1304
BP	GO:0033865	nucleoside bisphosphate metabolic process	1/999	36/18894	0.858503545	0.999999996	GH_A04G1336	-	1	1	GH_A04G1336	0
BP	GO:0033875	ribonucleoside bisphosphate metabolic process	1/999	36/18894	0.858503545	0.999999996	GH_A04G1336	-	1	1	GH_A04G1336	0
BP	GO:0034032	purine nucleoside bisphosphate metabolic process	1/999	36/18894	0.858503545	0.999999996	GH_A04G1336	-	1	1	GH_A04G1336	0
BP	GO:0044707	single-multicellular organism process	2/999	64/18894	0.858718302	0.999999996	GH_A01G1740/GH_D07G2173	-/-	2	1	GH_D07G2173	1	GH_A01G1740
BP	GO:0034622	cellular macromolecular complex assembly	5/999	139/18894	0.863978451	0.999999996	GH_A01G0171/GH_D01G0160/GH_D11G1889/GH_D12G1561/GH_A11G1852	-/-/-/-/-	5	2	GH_D11G1889/GH_A11G1852	3	GH_A01G0171/GH_D01G0160/GH_D12G1561
BP	GO:0007275	multicellular organism development	2/999	65/18894	0.864566104	0.999999996	GH_A01G1740/GH_D07G2173	-/-	2	1	GH_D07G2173	1	GH_A01G1740
BP	GO:0044767	single-organism developmental process	2/999	65/18894	0.864566104	0.999999996	GH_A01G1740/GH_D07G2173	-/-	2	1	GH_D07G2173	1	GH_A01G1740
BP	GO:0006778	porphyrin-containing compound metabolic process	1/999	37/18894	0.865991797	0.999999996	GH_D05G3613	-	1	0		1	GH_D05G3613
BP	GO:0032502	developmental process	2/999	66/18894	0.870191112	0.999999996	GH_A01G1740/GH_D07G2173	-/-	2	1	GH_D07G2173	1	GH_A01G1740
BP	GO:0048856	anatomical structure development	2/999	66/18894	0.870191112	0.999999996	GH_A01G1740/GH_D07G2173	-/-	2	1	GH_D07G2173	1	GH_A01G1740
BP	GO:0009165	nucleotide biosynthetic process	5/999	142/18894	0.875761135	0.999999996	GH_D07G0627/GH_D12G2320/GH_D12G0511/novel.818/GH_A12G0498	-/-/-/-/-	5	2	GH_D07G0627/GH_D12G2320	3	GH_D12G0511/novel.818/GH_A12G0498
BP	GO:1901293	nucleoside phosphate biosynthetic process	5/999	142/18894	0.875761135	0.999999996	GH_D07G0627/GH_D12G2320/GH_D12G0511/novel.818/GH_A12G0498	-/-/-/-/-	5	2	GH_D07G0627/GH_D12G2320	3	GH_D12G0511/novel.818/GH_A12G0498
BP	GO:0045229	external encapsulating structure organization	4/999	119/18894	0.880090052	0.999999996	GH_A05G0374/GH_A03G2195/GH_D05G1446/GH_D04G0016	-/-/-/-	4	2	GH_A03G2195/GH_D04G0016	2	GH_A05G0374/GH_D05G1446
BP	GO:0071555	cell wall organization	4/999	119/18894	0.880090052	0.999999996	GH_A05G0374/GH_A03G2195/GH_D05G1446/GH_D04G0016	-/-/-/-	4	2	GH_A03G2195/GH_D04G0016	2	GH_A05G0374/GH_D05G1446
BP	GO:0071822	protein complex subunit organization	4/999	119/18894	0.880090052	0.999999996	GH_A01G0171/GH_D01G0160/GH_D06G1070/GH_D12G1561	-/-/-/-	4	0		4	GH_A01G0171/GH_D01G0160/GH_D06G1070/GH_D12G1561
BP	GO:0044248	cellular catabolic process	15/999	370/18894	0.885180418	0.999999996	GH_D05G0431/GH_A06G0969/GH_D06G0958/GH_A05G0429/GH_A10G0856/GH_A01G1852/GH_A03G2331/GH_A01G0206/GH_A11G1782/GH_A10G0641/GH_D10G1120/GH_D10G0683/GH_A10G1542/GH_D01G1968/GH_A03G2335	-/-/-/-/-/-/-/-/-/-/-/-/-/-/-	15	7	GH_D05G0431/GH_A06G0969/GH_D06G0958/GH_A05G0429/GH_A03G2331/GH_A10G0641/GH_D10G0683	8	GH_A10G0856/GH_A01G1852/GH_A01G0206/GH_A11G1782/GH_D10G1120/GH_A10G1542/GH_D01G1968/GH_A03G2335
BP	GO:0006352	DNA-templated transcription, initiation	2/999	70/18894	0.890604949	0.999999996	GH_A12G2710/GH_D12G2737	-/-	2	0		2	GH_A12G2710/GH_D12G2737
BP	GO:0071103	DNA conformation change	2/999	73/18894	0.903914119	0.999999996	GH_D11G1889/GH_A11G1852	-/-	2	2	GH_D11G1889/GH_A11G1852	0
BP	GO:0070972	protein localization to endoplasmic reticulum	1/999	44/18894	0.908420957	0.999999996	GH_D06G0021	-	1	0		1	GH_D06G0021
BP	GO:0071804	cellular potassium ion transport	1/999	45/18894	0.913269545	0.999999996	GH_A05G3796	-	1	1	GH_A05G3796	0
BP	GO:0071805	potassium ion transmembrane transport	1/999	45/18894	0.913269545	0.999999996	GH_A05G3796	-	1	1	GH_A05G3796	0
BP	GO:0001522	pseudouridine synthesis	1/999	46/18894	0.917861671	0.999999996	GH_A08G2406	-	1	0		1	GH_A08G2406
BP	GO:0046034	ATP metabolic process	6/999	181/18894	0.921040005	0.999999996	GH_A11G0277/GH_D11G0287/GH_A13G1534/GH_D13G1479/novel.818/GH_A07G0253	-/-/-/-/-/-	6	2	GH_A13G1534/GH_D13G1479	4	GH_A11G0277/GH_D11G0287/novel.818/GH_A07G0253
BP	GO:0048193	Golgi vesicle transport	3/999	108/18894	0.929356787	0.999999996	GH_A02G0180/GH_D13G0238/GH_A13G0243	-/-/-	3	0		3	GH_A02G0180/GH_D13G0238/GH_A13G0243
BP	GO:0009144	purine nucleoside triphosphate metabolic process	6/999	185/18894	0.93009891	0.999999996	GH_A11G0277/GH_D11G0287/GH_A13G1534/GH_D13G1479/novel.818/GH_A07G0253	-/-/-/-/-/-	6	2	GH_A13G1534/GH_D13G1479	4	GH_A11G0277/GH_D11G0287/novel.818/GH_A07G0253
BP	GO:0009199	ribonucleoside triphosphate metabolic process	6/999	185/18894	0.93009891	0.999999996	GH_A11G0277/GH_D11G0287/GH_A13G1534/GH_D13G1479/novel.818/GH_A07G0253	-/-/-/-/-/-	6	2	GH_A13G1534/GH_D13G1479	4	GH_A11G0277/GH_D11G0287/novel.818/GH_A07G0253
BP	GO:0009205	purine ribonucleoside triphosphate metabolic process	6/999	185/18894	0.93009891	0.999999996	GH_A11G0277/GH_D11G0287/GH_A13G1534/GH_D13G1479/novel.818/GH_A07G0253	-/-/-/-/-/-	6	2	GH_A13G1534/GH_D13G1479	4	GH_A11G0277/GH_D11G0287/novel.818/GH_A07G0253
BP	GO:0009117	nucleotide metabolic process	11/999	305/18894	0.933161886	0.999999996	GH_A11G0277/GH_D11G0287/GH_D07G0627/GH_A13G1534/GH_D13G1479/GH_D12G2320/GH_A04G1336/GH_D12G0511/novel.818/GH_A12G0498/GH_A07G0253	-/-/-/-/-/-/-/-/-/-/-	11	5	GH_D07G0627/GH_A13G1534/GH_D13G1479/GH_D12G2320/GH_A04G1336	6	GH_A11G0277/GH_D11G0287/GH_D12G0511/novel.818/GH_A12G0498/GH_A07G0253
BP	GO:0018193	peptidyl-amino acid modification	4/999	136/18894	0.933200941	0.999999996	GH_A01G1763/GH_D01G1877/GH_A07G2484/GH_D07G2429	-/-/-/-	4	0		4	GH_A01G1763/GH_D01G1877/GH_A07G2484/GH_D07G2429
BP	GO:0009141	nucleoside triphosphate metabolic process	6/999	187/18894	0.934274742	0.999999996	GH_A11G0277/GH_D11G0287/GH_A13G1534/GH_D13G1479/novel.818/GH_A07G0253	-/-/-/-/-/-	6	2	GH_A13G1534/GH_D13G1479	4	GH_A11G0277/GH_D11G0287/novel.818/GH_A07G0253
BP	GO:0006753	nucleoside phosphate metabolic process	11/999	307/18894	0.936394035	0.999999996	GH_A11G0277/GH_D11G0287/GH_D07G0627/GH_A13G1534/GH_D13G1479/GH_D12G2320/GH_A04G1336/GH_D12G0511/novel.818/GH_A12G0498/GH_A07G0253	-/-/-/-/-/-/-/-/-/-/-	11	5	GH_D07G0627/GH_A13G1534/GH_D13G1479/GH_D12G2320/GH_A04G1336	6	GH_A11G0277/GH_D11G0287/GH_D12G0511/novel.818/GH_A12G0498/GH_A07G0253
BP	GO:0006813	potassium ion transport	1/999	52/18894	0.940739649	0.999999996	GH_A05G3796	-	1	1	GH_A05G3796	0
BP	GO:0009126	purine nucleoside monophosphate metabolic process	6/999	191/18894	0.94196842	0.999999996	GH_A11G0277/GH_D11G0287/GH_A13G1534/GH_D13G1479/novel.818/GH_A07G0253	-/-/-/-/-/-	6	2	GH_A13G1534/GH_D13G1479	4	GH_A11G0277/GH_D11G0287/novel.818/GH_A07G0253
BP	GO:0009161	ribonucleoside monophosphate metabolic process	6/999	191/18894	0.94196842	0.999999996	GH_A11G0277/GH_D11G0287/GH_A13G1534/GH_D13G1479/novel.818/GH_A07G0253	-/-/-/-/-/-	6	2	GH_A13G1534/GH_D13G1479	4	GH_A11G0277/GH_D11G0287/novel.818/GH_A07G0253
BP	GO:0009167	purine ribonucleoside monophosphate metabolic process	6/999	191/18894	0.94196842	0.999999996	GH_A11G0277/GH_D11G0287/GH_A13G1534/GH_D13G1479/novel.818/GH_A07G0253	-/-/-/-/-/-	6	2	GH_A13G1534/GH_D13G1479	4	GH_A11G0277/GH_D11G0287/novel.818/GH_A07G0253
BP	GO:0009123	nucleoside monophosphate metabolic process	6/999	192/18894	0.943761726	0.999999996	GH_A11G0277/GH_D11G0287/GH_A13G1534/GH_D13G1479/novel.818/GH_A07G0253	-/-/-/-/-/-	6	2	GH_A13G1534/GH_D13G1479	4	GH_A11G0277/GH_D11G0287/novel.818/GH_A07G0253
BP	GO:0022402	cell cycle process	1/999	53/18894	0.943878479	0.999999996	GH_D08G2227	-	1	1	GH_D08G2227	0
BP	GO:0006260	DNA replication	3/999	114/18894	0.944171123	0.999999996	GH_D13G2192/GH_A10G0357/GH_A13G1893	-/-/-	3	2	GH_A10G0357/GH_A13G1893	1	GH_D13G2192
BP	GO:0016567	protein ubiquitination	5/999	169/18894	0.947827071	0.999999996	GH_D10G1189/GH_D11G1944/GH_A05G0969/GH_A10G1712/GH_A11G0586	-/-/-/-/-	5	4	GH_D10G1189/GH_D11G1944/GH_A10G1712/GH_A11G0586	1	GH_A05G0969
BP	GO:0043933	macromolecular complex subunit organization	6/999	195/18894	0.948847889	0.999999996	GH_A01G0171/GH_D01G0160/GH_D11G1889/GH_D06G1070/GH_D12G1561/GH_A11G1852	-/-/-/-/-/-	6	2	GH_D11G1889/GH_A11G1852	4	GH_A01G0171/GH_D01G0160/GH_D06G1070/GH_D12G1561
BP	GO:0032268	regulation of cellular protein metabolic process	1/999	55/18894	0.949666632	0.999999996	GH_A11G0533	-	1	1	GH_A11G0533	0
BP	GO:0032446	protein modification by small protein conjugation	5/999	171/18894	0.951239188	0.999999996	GH_D10G1189/GH_D11G1944/GH_A05G0969/GH_A10G1712/GH_A11G0586	-/-/-/-/-	5	4	GH_D10G1189/GH_D11G1944/GH_A10G1712/GH_A11G0586	1	GH_A05G0969
BP	GO:0016569	covalent chromatin modification	1/999	56/18894	0.952333052	0.999999996	GH_D09G0375	-	1	1	GH_D09G0375	0
BP	GO:0016570	histone modification	1/999	56/18894	0.952333052	0.999999996	GH_D09G0375	-	1	1	GH_D09G0375	0
BP	GO:0034220	ion transmembrane transport	7/999	226/18894	0.95755916	0.999999996	GH_A05G3796/GH_A10G2168/GH_D08G0863/novel.818/GH_D11G2711/novel.4877/GH_A08G0863	-/-/-/-/-/-/-	7	5	GH_A05G3796/GH_D08G0863/GH_D11G2711/novel.4877/GH_A08G0863	2	GH_A10G2168/novel.818
BP	GO:0006325	chromatin organization	3/999	121/18894	0.957791016	0.999999996	GH_D11G1889/GH_A11G1852/GH_D09G0375	-/-/-	3	3	GH_D11G1889/GH_A11G1852/GH_D09G0375	0
BP	GO:0006888	ER to Golgi vesicle-mediated transport	1/999	59/18894	0.959515046	0.999999996	GH_A02G0180	-	1	0		1	GH_A02G0180
BP	GO:0051246	regulation of protein metabolic process	1/999	59/18894	0.959515046	0.999999996	GH_A11G0533	-	1	1	GH_A11G0533	0
BP	GO:0008037	cell recognition	2/999	94/18894	0.962310445	0.999999996	GH_D09G1528/GH_D10G0191	-/-	2	2	GH_D09G1528/GH_D10G0191	0
BP	GO:0009856	pollination	2/999	94/18894	0.962310445	0.999999996	GH_D09G1528/GH_D10G0191	-/-	2	2	GH_D09G1528/GH_D10G0191	0
BP	GO:0009875	pollen-pistil interaction	2/999	94/18894	0.962310445	0.999999996	GH_D09G1528/GH_D10G0191	-/-	2	2	GH_D09G1528/GH_D10G0191	0
BP	GO:0044706	multi-multicellular organism process	2/999	94/18894	0.962310445	0.999999996	GH_D09G1528/GH_D10G0191	-/-	2	2	GH_D09G1528/GH_D10G0191	0
BP	GO:0048544	recognition of pollen	2/999	94/18894	0.962310445	0.999999996	GH_D09G1528/GH_D10G0191	-/-	2	2	GH_D09G1528/GH_D10G0191	0
BP	GO:0009150	purine ribonucleotide metabolic process	7/999	231/18894	0.963638468	0.999999996	GH_A11G0277/GH_D11G0287/GH_A13G1534/GH_D13G1479/GH_A04G1336/novel.818/GH_A07G0253	-/-/-/-/-/-/-	7	3	GH_A13G1534/GH_D13G1479/GH_A04G1336	4	GH_A11G0277/GH_D11G0287/novel.818/GH_A07G0253
BP	GO:0009259	ribonucleotide metabolic process	7/999	231/18894	0.963638468	0.999999996	GH_A11G0277/GH_D11G0287/GH_A13G1534/GH_D13G1479/GH_A04G1336/novel.818/GH_A07G0253	-/-/-/-/-/-/-	7	3	GH_A13G1534/GH_D13G1479/GH_A04G1336	4	GH_A11G0277/GH_D11G0287/novel.818/GH_A07G0253
BP	GO:0015985	energy coupled proton transport, down electrochemical gradient	1/999	61/18894	0.963691799	0.999999996	novel.818	-	1	0		1	novel.818
BP	GO:0015986	ATP synthesis coupled proton transport	1/999	61/18894	0.963691799	0.999999996	novel.818	-	1	0		1	novel.818
BP	GO:0051726	regulation of cell cycle	1/999	62/18894	0.965615846	0.999999996	GH_D08G2227	-	1	1	GH_D08G2227	0
BP	GO:0006163	purine nucleotide metabolic process	7/999	237/18894	0.969885317	0.999999996	GH_A11G0277/GH_D11G0287/GH_A13G1534/GH_D13G1479/GH_A04G1336/novel.818/GH_A07G0253	-/-/-/-/-/-/-	7	3	GH_A13G1534/GH_D13G1479/GH_A04G1336	4	GH_A11G0277/GH_D11G0287/novel.818/GH_A07G0253
BP	GO:0032501	multicellular organismal process	4/999	159/18894	0.971319305	0.999999996	GH_A01G1740/GH_D09G1528/GH_D10G0191/GH_D07G2173	-/-/-/-	4	3	GH_D09G1528/GH_D10G0191/GH_D07G2173	1	GH_A01G1740
BP	GO:0046488	phosphatidylinositol metabolic process	2/999	100/18894	0.97136565	0.999999996	GH_A05G1754/GH_D05G1786	-/-	2	2	GH_A05G1754/GH_D05G1786	0
BP	GO:0072521	purine-containing compound metabolic process	7/999	241/18894	0.973487904	0.999999996	GH_A11G0277/GH_D11G0287/GH_A13G1534/GH_D13G1479/GH_A04G1336/novel.818/GH_A07G0253	-/-/-/-/-/-/-	7	3	GH_A13G1534/GH_D13G1479/GH_A04G1336	4	GH_A11G0277/GH_D11G0287/novel.818/GH_A07G0253
BP	GO:0007010	cytoskeleton organization	1/999	68/18894	0.975199932	0.999999996	GH_D06G1846	-	1	1	GH_D06G1846	0
BP	GO:0006366	transcription from RNA polymerase II promoter	1/999	70/18894	0.977759696	0.999999996	GH_D09G0375	-	1	1	GH_D09G0375	0
BP	GO:0006754	ATP biosynthetic process	1/999	70/18894	0.977759696	0.999999996	novel.818	-	1	0		1	novel.818
BP	GO:0009142	nucleoside triphosphate biosynthetic process	1/999	70/18894	0.977759696	0.999999996	novel.818	-	1	0		1	novel.818
BP	GO:0009145	purine nucleoside triphosphate biosynthetic process	1/999	70/18894	0.977759696	0.999999996	novel.818	-	1	0		1	novel.818
BP	GO:0009201	ribonucleoside triphosphate biosynthetic process	1/999	70/18894	0.977759696	0.999999996	novel.818	-	1	0		1	novel.818
BP	GO:0009206	purine ribonucleoside triphosphate biosynthetic process	1/999	70/18894	0.977759696	0.999999996	novel.818	-	1	0		1	novel.818
BP	GO:0006650	glycerophospholipid metabolic process	2/999	106/18894	0.978303893	0.999999996	GH_A05G1754/GH_D05G1786	-/-	2	2	GH_A05G1754/GH_D05G1786	0
BP	GO:0022607	cellular component assembly	6/999	222/18894	0.979037928	0.999999996	GH_A01G0171/GH_D01G0160/GH_D11G1889/GH_D06G1070/GH_D12G1561/GH_A11G1852	-/-/-/-/-/-	6	2	GH_D11G1889/GH_A11G1852	4	GH_A01G0171/GH_D01G0160/GH_D06G1070/GH_D12G1561
BP	GO:0019693	ribose phosphate metabolic process	7/999	249/18894	0.979534327	0.999999996	GH_A11G0277/GH_D11G0287/GH_A13G1534/GH_D13G1479/GH_A04G1336/novel.818/GH_A07G0253	-/-/-/-/-/-/-	7	3	GH_A13G1534/GH_D13G1479/GH_A04G1336	4	GH_A11G0277/GH_D11G0287/novel.818/GH_A07G0253
BP	GO:0033365	protein localization to organelle	1/999	72/18894	0.980055488	0.999999996	GH_D06G0021	-	1	0		1	GH_D06G0021
BP	GO:0044702	single organism reproductive process	2/999	108/18894	0.980231591	0.999999996	GH_D09G1528/GH_D10G0191	-/-	2	2	GH_D09G1528/GH_D10G0191	0
BP	GO:0000003	reproduction	2/999	109/18894	0.981132105	0.999999996	GH_D09G1528/GH_D10G0191	-/-	2	2	GH_D09G1528/GH_D10G0191	0
BP	GO:0022414	reproductive process	2/999	109/18894	0.981132105	0.999999996	GH_D09G1528/GH_D10G0191	-/-	2	2	GH_D09G1528/GH_D10G0191	0
BP	GO:0009127	purine nucleoside monophosphate biosynthetic process	1/999	80/18894	0.987102591	0.999999996	novel.818	-	1	0		1	novel.818
BP	GO:0009156	ribonucleoside monophosphate biosynthetic process	1/999	80/18894	0.987102591	0.999999996	novel.818	-	1	0		1	novel.818
BP	GO:0009168	purine ribonucleoside monophosphate biosynthetic process	1/999	80/18894	0.987102591	0.999999996	novel.818	-	1	0		1	novel.818
BP	GO:0009124	nucleoside monophosphate biosynthetic process	1/999	81/18894	0.987786742	0.999999996	novel.818	-	1	0		1	novel.818
BP	GO:0006486	protein glycosylation	2/999	122/18894	0.989765439	0.999999996	GH_D13G2211/GH_A12G0259	-/-	2	1	GH_A12G0259	1	GH_D13G2211
BP	GO:0009100	glycoprotein metabolic process	2/999	122/18894	0.989765439	0.999999996	GH_D13G2211/GH_A12G0259	-/-	2	1	GH_A12G0259	1	GH_D13G2211
BP	GO:0009101	glycoprotein biosynthetic process	2/999	122/18894	0.989765439	0.999999996	GH_D13G2211/GH_A12G0259	-/-	2	1	GH_A12G0259	1	GH_D13G2211
BP	GO:0043413	macromolecule glycosylation	2/999	122/18894	0.989765439	0.999999996	GH_D13G2211/GH_A12G0259	-/-	2	1	GH_A12G0259	1	GH_D13G2211
BP	GO:0046486	glycerolipid metabolic process	2/999	122/18894	0.989765439	0.999999996	GH_A05G1754/GH_D05G1786	-/-	2	2	GH_A05G1754/GH_D05G1786	0
BP	GO:0009057	macromolecule catabolic process	8/999	304/18894	0.992061278	0.999999996	GH_D11G0284/GH_A01G1852/GH_A03G2331/GH_A11G1782/GH_A11G0274/GH_A10G1542/GH_D01G1968/GH_A03G2335	-/-/-/-/-/-/-/-	8	3	GH_D11G0284/GH_A03G2331/GH_A11G0274	5	GH_A01G1852/GH_A11G1782/GH_A10G1542/GH_D01G1968/GH_A03G2335
BP	GO:0009152	purine ribonucleotide biosynthetic process	1/999	90/18894	0.992522871	0.999999996	novel.818	-	1	0		1	novel.818
BP	GO:0009260	ribonucleotide biosynthetic process	1/999	90/18894	0.992522871	0.999999996	novel.818	-	1	0		1	novel.818
BP	GO:0046390	ribose phosphate biosynthetic process	1/999	90/18894	0.992522871	0.999999996	novel.818	-	1	0		1	novel.818
BP	GO:0070085	glycosylation	2/999	132/18894	0.993647059	0.999999996	GH_D13G2211/GH_A12G0259	-/-	2	1	GH_A12G0259	1	GH_D13G2211
BP	GO:0006164	purine nucleotide biosynthetic process	1/999	96/18894	0.994609709	0.999999996	novel.818	-	1	0		1	novel.818
BP	GO:0009451	RNA modification	1/999	98/18894	0.995166879	0.999999996	GH_A08G2406	-	1	0		1	GH_A08G2406
BP	GO:0072522	purine-containing compound biosynthetic process	1/999	100/18894	0.995666509	0.999999996	novel.818	-	1	0		1	novel.818
BP	GO:0051276	chromosome organization	3/999	175/18894	0.99575908	0.999999996	GH_D11G1889/GH_A11G1852/GH_D09G0375	-/-/-	3	3	GH_D11G1889/GH_A11G1852/GH_D09G0375	0
BP	GO:1901137	carbohydrate derivative biosynthetic process	6/999	274/18894	0.996804119	0.999999996	GH_A01G0782/GH_D01G0792/novel.818/GH_D13G2211/novel.5292/GH_A12G0259	-/-/-/-/-/-	6	4	GH_A01G0782/GH_D01G0792/novel.5292/GH_A12G0259	2	novel.818/GH_D13G2211
BP	GO:0015672	monovalent inorganic cation transport	4/999	215/18894	0.996966672	0.999999996	GH_A06G1791/GH_A05G3796/novel.818/GH_A09G1304	-/-/-/-	4	2	GH_A06G1791/GH_A05G3796	2	novel.818/GH_A09G1304
BP	GO:1902600	hydrogen ion transmembrane transport	1/999	109/18894	0.997348328	0.999999996	novel.818	-	1	0		1	novel.818
BP	GO:0042254	ribosome biogenesis	1/999	114/18894	0.997981799	0.999999996	GH_A08G2406	-	1	0		1	GH_A08G2406
BP	GO:0007049	cell cycle	1/999	116/18894	0.998190606	0.999999996	GH_D08G2227	-	1	1	GH_D08G2227	0
BP	GO:0070647	protein modification by small protein conjugation or removal	5/999	269/18894	0.99881308	0.999999996	GH_D10G1189/GH_D11G1944/GH_A05G0969/GH_A10G1712/GH_A11G0586	-/-/-/-/-	5	4	GH_D10G1189/GH_D11G1944/GH_A10G1712/GH_A11G0586	1	GH_A05G0969
BP	GO:0022613	ribonucleoprotein complex biogenesis	1/999	124/18894	0.998831157	0.999999996	GH_A08G2406	-	1	0		1	GH_A08G2406
BP	GO:0006996	organelle organization	6/999	303/18894	0.998959492	0.999999996	GH_A07G0477/GH_D07G0480/GH_D11G1889/GH_D06G1846/GH_A11G1852/GH_D09G0375	-/-/-/-/-/-	6	6	GH_A07G0477/GH_D07G0480/GH_D11G1889/GH_D06G1846/GH_A11G1852/GH_D09G0375	0
BP	GO:0044085	cellular component biogenesis	7/999	335/18894	0.999042827	0.999999996	GH_A01G0171/GH_D01G0160/GH_D11G1889/GH_D06G1070/GH_D12G1561/GH_A11G1852/GH_A08G2406	-/-/-/-/-/-/-	7	2	GH_D11G1889/GH_A11G1852	5	GH_A01G0171/GH_D01G0160/GH_D06G1070/GH_D12G1561/GH_A08G2406
BP	GO:0098655	cation transmembrane transport	2/999	174/18894	0.999181326	0.999999996	GH_A05G3796/novel.818	-/-	2	1	GH_A05G3796	1	novel.818
BP	GO:0098660	inorganic ion transmembrane transport	2/999	174/18894	0.999181326	0.999999996	GH_A05G3796/novel.818	-/-	2	1	GH_A05G3796	1	novel.818
BP	GO:0098662	inorganic cation transmembrane transport	2/999	174/18894	0.999181326	0.999999996	GH_A05G3796/novel.818	-/-	2	1	GH_A05G3796	1	novel.818
BP	GO:0071705	nitrogen compound transport	10/999	483/18894	0.999899754	0.999999996	GH_A11G2750/GH_A02G0180/GH_D03G1163/GH_D05G1298/GH_A10G2168/GH_D08G0863/GH_D11G2711/GH_A04G1264/novel.4877/GH_A08G0863	-/-/-/-/-/-/-/-/-/-	10	6	GH_A11G2750/GH_D08G0863/GH_D11G2711/GH_A04G1264/novel.4877/GH_A08G0863	4	GH_A02G0180/GH_D03G1163/GH_D05G1298/GH_A10G2168
BP	GO:0006259	DNA metabolic process	3/999	368/18894	0.999999583	0.999999996	GH_D13G2192/GH_A10G0357/GH_A13G1893	-/-/-	3	2	GH_A10G0357/GH_A13G1893	1	GH_D13G2192
BP	GO:0008104	protein localization	4/999	440/18894	0.999999905	0.999999996	GH_A02G0180/GH_D05G1298/GH_D06G0021/GH_A04G1264	-/-/-/-	4	1	GH_A04G1264	3	GH_A02G0180/GH_D05G1298/GH_D06G0021
BP	GO:0034613	cellular protein localization	2/999	353/18894	0.999999916	0.999999996	GH_A02G0180/GH_D06G0021	-/-	2	0		2	GH_A02G0180/GH_D06G0021
BP	GO:0070727	cellular macromolecule localization	2/999	353/18894	0.999999916	0.999999996	GH_A02G0180/GH_D06G0021	-/-	2	0		2	GH_A02G0180/GH_D06G0021
BP	GO:0015031	protein transport	3/999	406/18894	0.999999938	0.999999996	GH_A02G0180/GH_D05G1298/GH_A04G1264	-/-/-	3	1	GH_A04G1264	2	GH_A02G0180/GH_D05G1298
BP	GO:0015833	peptide transport	3/999	406/18894	0.999999938	0.999999996	GH_A02G0180/GH_D05G1298/GH_A04G1264	-/-/-	3	1	GH_A04G1264	2	GH_A02G0180/GH_D05G1298
BP	GO:0042886	amide transport	3/999	406/18894	0.999999938	0.999999996	GH_A02G0180/GH_D05G1298/GH_A04G1264	-/-/-	3	1	GH_A04G1264	2	GH_A02G0180/GH_D05G1298
BP	GO:0045184	establishment of protein localization	3/999	419/18894	0.999999968	0.999999996	GH_A02G0180/GH_D05G1298/GH_A04G1264	-/-/-	3	1	GH_A04G1264	2	GH_A02G0180/GH_D05G1298
BP	GO:0006886	intracellular protein transport	1/999	317/18894	0.999999971	0.999999996	GH_A02G0180	-	1	0		1	GH_A02G0180
BP	GO:0033036	macromolecule localization	4/999	468/18894	0.999999976	0.999999996	GH_A02G0180/GH_D05G1298/GH_D06G0021/GH_A04G1264	-/-/-/-	4	1	GH_A04G1264	3	GH_A02G0180/GH_D05G1298/GH_D06G0021
BP	GO:0016192	vesicle-mediated transport	3/999	433/18894	0.999999984	0.999999996	GH_A02G0180/GH_D13G0238/GH_A13G0243	-/-/-	3	0		3	GH_A02G0180/GH_D13G0238/GH_A13G0243
BP	GO:0051641	cellular localization	2/999	389/18894	0.999999987	0.999999996	GH_A02G0180/GH_D06G0021	-/-	2	0		2	GH_A02G0180/GH_D06G0021
BP	GO:0046907	intracellular transport	1/999	353/18894	0.999999996	0.999999996	GH_A02G0180	-	1	0		1	GH_A02G0180
BP	GO:0051649	establishment of localization in cell	1/999	353/18894	0.999999996	0.999999996	GH_A02G0180	-	1	0		1	GH_A02G0180
CC	GO:0009521	photosystem	45/290	112/7002	7.96E-34	7.64E-32	GH_A05G4050/GH_A10G1654/GH_D10G1250/GH_A07G0991/GH_D08G0721/GH_D04G0324/GH_D07G0979/GH_D11G1441/GH_A11G1405/GH_A08G0728/GH_D02G2593/GH_D06G0485/GH_A04G0007/GH_D10G0173/GH_A03G2431/GH_A05G1310/GH_D13G2193/GH_A10G0169/GH_A05G1450/GH_D05G4056/GH_D06G1658/GH_A06G1621/GH_D07G1776/GH_D05G1468/GH_A11G1964/GH_D05G1312/GH_D13G2023/GH_A04G0557/GH_A11G2422/GH_A06G0519/GH_A13G2209/GH_D11G2489/GH_A13G1517/GH_…	-/-/-/-/-/-/-/-/-/-/-/-/-/-/-/-/-/-/-/-/-/-/-/-/-/-/-/-/-/-/-/-/-/-/-/-/-/-/-/-/-/-/-/-/-	45	1	GH_D11G2830	44	GH_A05G4050/GH_A10G1654/GH_D10G1250/GH_A07G0991/GH_D08G0721/GH_D04G0324/GH_D07G0979/GH_D11G1441/GH_A11G1405/GH_A08G0728/GH_D02G2593/GH_D06G0485/GH_A04G0007/GH_D10G0173/GH_A03G2431/GH_A05G1310/GH_D13G2193/GH_A10G0169/GH_A05G1450/GH_D05G4056/GH_D06G1658/GH_A06G1621/GH_D07G1776/GH_D05G1468/GH_A11G1964/GH_D05G1312/GH_D13G2023/GH_A04G0557/GH_A11G2422/GH_A06G0519/GH_A13G2209/GH_D11G2489/GH_A13G1517/GH_…
CC	GO:0034357	photosynthetic membrane	45/290	114/7002	2.04E-33	9.77E-32	GH_A05G4050/GH_A10G1654/GH_D10G1250/GH_A07G0991/GH_D08G0721/GH_D04G0324/GH_D07G0979/GH_D11G1441/GH_A11G1405/GH_A08G0728/GH_D02G2593/GH_D06G0485/GH_A04G0007/GH_D10G0173/GH_A03G2431/GH_A05G1310/GH_D13G2193/GH_A10G0169/GH_A05G1450/GH_D05G4056/GH_D06G1658/GH_A06G1621/GH_D07G1776/GH_D05G1468/GH_A11G1964/GH_D05G1312/GH_D13G2023/GH_A04G0557/GH_A11G2422/GH_A06G0519/GH_A13G2209/GH_D11G2489/GH_A13G1517/GH_…	-/-/-/-/-/-/-/-/-/-/-/-/-/-/-/-/-/-/-/-/-/-/-/-/-/-/-/-/-/-/-/-/-/-/-/-/-/-/-/-/-/-/-/-/-	45	1	GH_D11G2830	44	GH_A05G4050/GH_A10G1654/GH_D10G1250/GH_A07G0991/GH_D08G0721/GH_D04G0324/GH_D07G0979/GH_D11G1441/GH_A11G1405/GH_A08G0728/GH_D02G2593/GH_D06G0485/GH_A04G0007/GH_D10G0173/GH_A03G2431/GH_A05G1310/GH_D13G2193/GH_A10G0169/GH_A05G1450/GH_D05G4056/GH_D06G1658/GH_A06G1621/GH_D07G1776/GH_D05G1468/GH_A11G1964/GH_D05G1312/GH_D13G2023/GH_A04G0557/GH_A11G2422/GH_A06G0519/GH_A13G2209/GH_D11G2489/GH_A13G1517/GH_…
CC	GO:0009579	thylakoid	45/290	121/7002	4.59E-32	1.10E-30	GH_A05G4050/GH_A10G1654/GH_D10G1250/GH_A07G0991/GH_D08G0721/GH_D04G0324/GH_D07G0979/GH_D11G1441/GH_A11G1405/GH_A08G0728/GH_D02G2593/GH_D06G0485/GH_A04G0007/GH_D10G0173/GH_A03G2431/GH_A05G1310/GH_D13G2193/GH_A10G0169/GH_A05G1450/GH_D05G4056/GH_D06G1658/GH_A06G1621/GH_D07G1776/GH_D05G1468/GH_A11G1964/GH_D05G1312/GH_D13G2023/GH_A04G0557/GH_A11G2422/GH_A06G0519/GH_A13G2209/GH_D11G2489/GH_A13G1517/GH_…	-/-/-/-/-/-/-/-/-/-/-/-/-/-/-/-/-/-/-/-/-/-/-/-/-/-/-/-/-/-/-/-/-/-/-/-/-/-/-/-/-/-/-/-/-	45	1	GH_D11G2830	44	GH_A05G4050/GH_A10G1654/GH_D10G1250/GH_A07G0991/GH_D08G0721/GH_D04G0324/GH_D07G0979/GH_D11G1441/GH_A11G1405/GH_A08G0728/GH_D02G2593/GH_D06G0485/GH_A04G0007/GH_D10G0173/GH_A03G2431/GH_A05G1310/GH_D13G2193/GH_A10G0169/GH_A05G1450/GH_D05G4056/GH_D06G1658/GH_A06G1621/GH_D07G1776/GH_D05G1468/GH_A11G1964/GH_D05G1312/GH_D13G2023/GH_A04G0557/GH_A11G2422/GH_A06G0519/GH_A13G2209/GH_D11G2489/GH_A13G1517/GH_…
CC	GO:0044436	thylakoid part	45/290	121/7002	4.59E-32	1.10E-30	GH_A05G4050/GH_A10G1654/GH_D10G1250/GH_A07G0991/GH_D08G0721/GH_D04G0324/GH_D07G0979/GH_D11G1441/GH_A11G1405/GH_A08G0728/GH_D02G2593/GH_D06G0485/GH_A04G0007/GH_D10G0173/GH_A03G2431/GH_A05G1310/GH_D13G2193/GH_A10G0169/GH_A05G1450/GH_D05G4056/GH_D06G1658/GH_A06G1621/GH_D07G1776/GH_D05G1468/GH_A11G1964/GH_D05G1312/GH_D13G2023/GH_A04G0557/GH_A11G2422/GH_A06G0519/GH_A13G2209/GH_D11G2489/GH_A13G1517/GH_…	-/-/-/-/-/-/-/-/-/-/-/-/-/-/-/-/-/-/-/-/-/-/-/-/-/-/-/-/-/-/-/-/-/-/-/-/-/-/-/-/-/-/-/-/-	45	1	GH_D11G2830	44	GH_A05G4050/GH_A10G1654/GH_D10G1250/GH_A07G0991/GH_D08G0721/GH_D04G0324/GH_D07G0979/GH_D11G1441/GH_A11G1405/GH_A08G0728/GH_D02G2593/GH_D06G0485/GH_A04G0007/GH_D10G0173/GH_A03G2431/GH_A05G1310/GH_D13G2193/GH_A10G0169/GH_A05G1450/GH_D05G4056/GH_D06G1658/GH_A06G1621/GH_D07G1776/GH_D05G1468/GH_A11G1964/GH_D05G1312/GH_D13G2023/GH_A04G0557/GH_A11G2422/GH_A06G0519/GH_A13G2209/GH_D11G2489/GH_A13G1517/GH_…
CC	GO:0009522	photosystem I	26/290	35/7002	1.86E-29	3.57E-28	GH_A05G4050/GH_A07G0991/GH_D08G0721/GH_D04G0324/GH_D07G0979/GH_D11G1441/GH_A11G1405/GH_A08G0728/GH_D02G2593/GH_A04G0007/GH_A03G2431/GH_A05G1310/GH_A05G1450/GH_D05G4056/GH_D06G1658/GH_A06G1621/GH_D07G1776/GH_D05G1468/GH_D05G1312/GH_A11G2422/GH_D11G2489/GH_A13G1517/GH_A07G1772/GH_D07G2238/GH_D12G0041/GH_D13G1462	-/-/-/-/-/-/-/-/-/-/-/-/-/-/-/-/-/-/-/-/-/-/-/-/-/-	26	0		26	GH_A05G4050/GH_A07G0991/GH_D08G0721/GH_D04G0324/GH_D07G0979/GH_D11G1441/GH_A11G1405/GH_A08G0728/GH_D02G2593/GH_A04G0007/GH_A03G2431/GH_A05G1310/GH_A05G1450/GH_D05G4056/GH_D06G1658/GH_A06G1621/GH_D07G1776/GH_D05G1468/GH_D05G1312/GH_A11G2422/GH_D11G2489/GH_A13G1517/GH_A07G1772/GH_D07G2238/GH_D12G0041/GH_D13G1462
CC	GO:0009538	photosystem I reaction center	16/290	22/7002	2.98E-18	4.77E-17	GH_A07G0991/GH_D08G0721/GH_D07G0979/GH_D11G1441/GH_A11G1405/GH_A08G0728/GH_A05G1310/GH_A05G1450/GH_D06G1658/GH_A06G1621/GH_D07G1776/GH_D05G1468/GH_D05G1312/GH_A07G1772/GH_D07G2238/GH_D12G0041	-/-/-/-/-/-/-/-/-/-/-/-/-/-/-/-	16	0		16	GH_A07G0991/GH_D08G0721/GH_D07G0979/GH_D11G1441/GH_A11G1405/GH_A08G0728/GH_A05G1310/GH_A05G1450/GH_D06G1658/GH_A06G1621/GH_D07G1776/GH_D05G1468/GH_D05G1312/GH_A07G1772/GH_D07G2238/GH_D12G0041
CC	GO:0009523	photosystem II	19/290	64/7002	4.80E-12	6.58E-11	GH_A10G1654/GH_D10G1250/GH_D06G0485/GH_D10G0173/GH_D13G2193/GH_A10G0169/GH_A11G1964/GH_D13G2023/GH_A04G0557/GH_A06G0519/GH_A13G2209/GH_D08G2170/GH_D05G1713/GH_A13G2049/GH_A08G2147/GH_D07G2309/GH_A06G1372/GH_A05G1683/GH_D11G2830	-/-/-/-/-/-/-/-/-/-/-/-/-/-/-/-/-/-/-	19	1	GH_D11G2830	18	GH_A10G1654/GH_D10G1250/GH_D06G0485/GH_D10G0173/GH_D13G2193/GH_A10G0169/GH_A11G1964/GH_D13G2023/GH_A04G0557/GH_A06G0519/GH_A13G2209/GH_D08G2170/GH_D05G1713/GH_A13G2049/GH_A08G2147/GH_D07G2309/GH_A06G1372/GH_A05G1683
CC	GO:0098796	membrane protein complex	46/290	404/7002	1.81E-10	2.18E-09	GH_A05G4050/GH_A10G1654/GH_D10G1250/GH_A07G0991/GH_D08G0721/GH_D04G0324/GH_D07G0979/GH_D11G1441/GH_A11G1405/GH_A08G0728/GH_D02G2593/GH_D06G0485/GH_A04G0007/GH_D10G0173/GH_A03G2431/GH_A05G1310/GH_D13G2193/GH_A10G0169/GH_A05G1450/GH_D05G4056/GH_D06G1658/GH_A06G1621/GH_D07G1776/GH_D05G1468/GH_A11G1964/GH_D05G1312/GH_D13G2023/GH_A04G0557/GH_A11G2422/GH_A06G0519/GH_A13G2209/GH_D11G2489/GH_A13G1517/GH_…	-/-/-/-/-/-/-/-/-/-/-/-/-/-/-/-/-/-/-/-/-/-/-/-/-/-/-/-/-/-/-/-/-/-/-/-/-/-/-/-/-/-/-/-/-/-	46	1	GH_D11G2830	45	GH_A05G4050/GH_A10G1654/GH_D10G1250/GH_A07G0991/GH_D08G0721/GH_D04G0324/GH_D07G0979/GH_D11G1441/GH_A11G1405/GH_A08G0728/GH_D02G2593/GH_D06G0485/GH_A04G0007/GH_D10G0173/GH_A03G2431/GH_A05G1310/GH_D13G2193/GH_A10G0169/GH_A05G1450/GH_D05G4056/GH_D06G1658/GH_A06G1621/GH_D07G1776/GH_D05G1468/GH_A11G1964/GH_D05G1312/GH_D13G2023/GH_A04G0557/GH_A11G2422/GH_A06G0519/GH_A13G2209/GH_D11G2489/GH_A13G1517/GH_…
CC	GO:0009654	photosystem II oxygen evolving complex	13/290	44/7002	1.32E-08	1.41E-07	GH_A10G1654/GH_D10G1250/GH_D06G0485/GH_D10G0173/GH_A10G0169/GH_A11G1964/GH_D13G2023/GH_A04G0557/GH_A06G0519/GH_D05G1713/GH_A13G2049/GH_A06G1372/GH_A05G1683	-/-/-/-/-/-/-/-/-/-/-/-/-	13	0		13	GH_A10G1654/GH_D10G1250/GH_D06G0485/GH_D10G0173/GH_A10G0169/GH_A11G1964/GH_D13G2023/GH_A04G0557/GH_A06G0519/GH_D05G1713/GH_A13G2049/GH_A06G1372/GH_A05G1683
CC	GO:0042651	thylakoid membrane	13/290	46/7002	2.40E-08	2.31E-07	GH_A10G1654/GH_D10G1250/GH_D06G0485/GH_D10G0173/GH_A10G0169/GH_A11G1964/GH_D13G2023/GH_A04G0557/GH_A06G0519/GH_D05G1713/GH_A13G2049/GH_A06G1372/GH_A05G1683	-/-/-/-/-/-/-/-/-/-/-/-/-	13	0		13	GH_A10G1654/GH_D10G1250/GH_D06G0485/GH_D10G0173/GH_A10G0169/GH_A11G1964/GH_D13G2023/GH_A04G0557/GH_A06G0519/GH_D05G1713/GH_A13G2049/GH_A06G1372/GH_A05G1683
CC	GO:1990204	oxidoreductase complex	13/290	54/7002	1.94E-07	1.69E-06	GH_A10G1654/GH_D10G1250/GH_D06G0485/GH_D10G0173/GH_A10G0169/GH_A11G1964/GH_D13G2023/GH_A04G0557/GH_A06G0519/GH_D05G1713/GH_A13G2049/GH_A06G1372/GH_A05G1683	-/-/-/-/-/-/-/-/-/-/-/-/-	13	0		13	GH_A10G1654/GH_D10G1250/GH_D06G0485/GH_D10G0173/GH_A10G0169/GH_A11G1964/GH_D13G2023/GH_A04G0557/GH_A06G0519/GH_D05G1713/GH_A13G2049/GH_A06G1372/GH_A05G1683
CC	GO:0019898	extrinsic component of membrane	12/290	47/7002	2.89E-07	2.31E-06	GH_A10G1654/GH_D10G1250/GH_D06G0485/GH_D10G0173/GH_A10G0169/GH_A11G1964/GH_D13G2023/GH_A06G0519/GH_D05G1713/GH_A13G2049/GH_A06G1372/GH_A05G1683	-/-/-/-/-/-/-/-/-/-/-/-	12	0		12	GH_A10G1654/GH_D10G1250/GH_D06G0485/GH_D10G0173/GH_A10G0169/GH_A11G1964/GH_D13G2023/GH_A06G0519/GH_D05G1713/GH_A13G2049/GH_A06G1372/GH_A05G1683
CC	GO:0009507	chloroplast	4/290	22/7002	0.011679915	0.073286754	GH_D08G2170/GH_A08G2147/GH_D07G2309/GH_D11G2830	-/-/-/-	4	1	GH_D11G2830	3	GH_D08G2170/GH_A08G2147/GH_D07G2309
CC	GO:0009536	plastid	4/290	22/7002	0.011679915	0.073286754	GH_D08G2170/GH_A08G2147/GH_D07G2309/GH_D11G2830	-/-/-/-	4	1	GH_D11G2830	3	GH_D08G2170/GH_A08G2147/GH_D07G2309
CC	GO:0005777	peroxisome	5/290	34/7002	0.012214459	0.073286754	GH_A07G0477/GH_D07G0480/GH_A10G0856/GH_A01G0206/GH_D10G1120	-/-/-/-/-	5	2	GH_A07G0477/GH_D07G0480	3	GH_A10G0856/GH_A01G0206/GH_D10G1120
CC	GO:0042579	microbody	5/290	34/7002	0.012214459	0.073286754	GH_A07G0477/GH_D07G0480/GH_A10G0856/GH_A01G0206/GH_D10G1120	-/-/-/-/-	5	2	GH_A07G0477/GH_D07G0480	3	GH_A10G0856/GH_A01G0206/GH_D10G1120
CC	GO:0048046	apoplast	6/290	59/7002	0.034329137	0.193858659	GH_A11G0524/GH_D06G1728/GH_D11G2209/GH_A11G2238/GH_D05G1067/GH_D02G1023	-/-/-/-/-/-	6	1	GH_D05G1067	5	GH_A11G0524/GH_D06G1728/GH_D11G2209/GH_A11G2238/GH_D02G1023
CC	GO:0005576	extracellular region	8/290	101/7002	0.057405622	0.293872218	GH_A13G0468/GH_A11G0524/GH_D02G2220/GH_D06G1728/GH_D11G2209/GH_A11G2238/GH_D05G1067/GH_D02G1023	-/-/-/-/-/-/-/-	8	1	GH_D05G1067	7	GH_A13G0468/GH_A11G0524/GH_D02G2220/GH_D06G1728/GH_D11G2209/GH_A11G2238/GH_D02G1023
CC	GO:0005778	peroxisomal membrane	2/290	Nov-02	0.073468054	0.293872218	GH_A07G0477/GH_D07G0480	-/-	2	2	GH_A07G0477/GH_D07G0480	0
CC	GO:0005779	integral component of peroxisomal membrane	2/290	Nov-02	0.073468054	0.293872218	GH_A07G0477/GH_D07G0480	-/-	2	2	GH_A07G0477/GH_D07G0480	0
CC	GO:0031231	intrinsic component of peroxisomal membrane	2/290	Nov-02	0.073468054	0.293872218	GH_A07G0477/GH_D07G0480	-/-	2	2	GH_A07G0477/GH_D07G0480	0
CC	GO:0031903	microbody membrane	2/290	Nov-02	0.073468054	0.293872218	GH_A07G0477/GH_D07G0480	-/-	2	2	GH_A07G0477/GH_D07G0480	0
CC	GO:0044438	microbody part	2/290	Nov-02	0.073468054	0.293872218	GH_A07G0477/GH_D07G0480	-/-	2	2	GH_A07G0477/GH_D07G0480	0
CC	GO:0044439	peroxisomal part	2/290	Nov-02	0.073468054	0.293872218	GH_A07G0477/GH_D07G0480	-/-	2	2	GH_A07G0477/GH_D07G0480	0
CC	GO:0005618	cell wall	10/290	149/7002	0.089458689	0.330309006	GH_A05G0374/GH_A03G2195/GH_A11G0524/GH_D05G1446/GH_D06G1728/GH_D11G2209/GH_A11G2238/GH_D05G1067/GH_D02G1023/GH_D04G0016	-/-/-/-/-/-/-/-/-/-	10	3	GH_A03G2195/GH_D05G1067/GH_D04G0016	7	GH_A05G0374/GH_A11G0524/GH_D05G1446/GH_D06G1728/GH_D11G2209/GH_A11G2238/GH_D02G1023
CC	GO:0030312	external encapsulating structure	10/290	149/7002	0.089458689	0.330309006	GH_A05G0374/GH_A03G2195/GH_A11G0524/GH_D05G1446/GH_D06G1728/GH_D11G2209/GH_A11G2238/GH_D05G1067/GH_D02G1023/GH_D04G0016	-/-/-/-/-/-/-/-/-/-	10	3	GH_A03G2195/GH_D05G1067/GH_D04G0016	7	GH_A05G0374/GH_A11G0524/GH_D05G1446/GH_D06G1728/GH_D11G2209/GH_A11G2238/GH_D02G1023
CC	GO:0005759	mitochondrial matrix	2/290	16/7002	0.140247903	0.464268919	GH_D10G2581/GH_D05G1213	-/-	2	0		2	GH_D10G2581/GH_D05G1213
CC	GO:0031300	intrinsic component of organelle membrane	2/290	16/7002	0.140247903	0.464268919	GH_A07G0477/GH_D07G0480	-/-	2	2	GH_A07G0477/GH_D07G0480	0
CC	GO:0031301	integral component of organelle membrane	2/290	16/7002	0.140247903	0.464268919	GH_A07G0477/GH_D07G0480	-/-	2	2	GH_A07G0477/GH_D07G0480	0
CC	GO:0005875	microtubule associated complex	3/290	37/7002	0.196403627	0.628491606	GH_D05G3825/GH_A02G1427/novel.744	-/-/-	3	3	GH_D05G3825/GH_A02G1427/novel.744	0
CC	GO:0008250	oligosaccharyltransferase complex	1/290	Oct-02	0.345095899	0.99998517	GH_D13G2211	-	1	0		1	GH_D13G2211
CC	GO:0000148	1,3-beta-D-glucan synthase complex	2/290	30/7002	0.354649373	0.99998517	GH_D11G3324/GH_D13G0689	-/-	2	2	GH_D11G3324/GH_D13G0689	0
CC	GO:0008023	transcription elongation factor complex	1/290	Nov-02	0.372258684	0.99998517	GH_D09G0375	-	1	1	GH_D09G0375	0
CC	GO:0016593	Cdc73/Paf1 complex	1/290	Nov-02	0.372258684	0.99998517	GH_D09G0375	-	1	1	GH_D09G0375	0
CC	GO:0030286	dynein complex	2/290	32/7002	0.384766089	0.99998517	GH_D05G3825/GH_A02G1427	-/-	2	2	GH_D05G3825/GH_A02G1427	0
CC	GO:0015630	microtubule cytoskeleton	3/290	55/7002	0.399894611	0.99998517	GH_D05G3825/GH_A02G1427/novel.744	-/-/-	3	3	GH_D05G3825/GH_A02G1427/novel.744	0
CC	GO:1902494	catalytic complex	19/290	429/7002	0.414684715	0.99998517	GH_A10G1654/GH_D10G1250/GH_D06G0485/GH_D10G0173/GH_A10G0169/GH_A11G1964/GH_D13G2023/GH_A04G0557/GH_A06G0519/GH_D05G1713/GH_A13G2049/GH_D11G3324/GH_D05G3825/GH_A06G1372/GH_A05G1683/GH_A02G1427/GH_D09G0375/GH_D13G0689/GH_D13G2211	-/-/-/-/-/-/-/-/-/-/-/-/-/-/-/-/-/-/-	19	5	GH_D11G3324/GH_D05G3825/GH_A02G1427/GH_D09G0375/GH_D13G0689	14	GH_A10G1654/GH_D10G1250/GH_D06G0485/GH_D10G0173/GH_A10G0169/GH_A11G1964/GH_D13G2023/GH_A04G0557/GH_A06G0519/GH_D05G1713/GH_A13G2049/GH_A06G1372/GH_A05G1683/GH_D13G2211
CC	GO:0000786	nucleosome	2/290	35/7002	0.428744146	0.99998517	GH_D11G1889/GH_A11G1852	-/-	2	2	GH_D11G1889/GH_A11G1852	0
CC	GO:0032993	protein-DNA complex	2/290	37/7002	0.457130241	0.99998517	GH_D11G1889/GH_A11G1852	-/-	2	2	GH_D11G1889/GH_A11G1852	0
CC	GO:0044815	DNA packaging complex	2/290	39/7002	0.484687497	0.99998517	GH_D11G1889/GH_A11G1852	-/-	2	2	GH_D11G1889/GH_A11G1852	0
CC	GO:0071944	cell periphery	12/290	281/7002	0.499500508	0.99998517	GH_A05G0374/GH_A03G2195/GH_A11G0524/GH_D05G1446/GH_D11G3324/GH_D06G1728/GH_D11G2209/GH_A11G2238/GH_D13G0689/GH_D05G1067/GH_D02G1023/GH_D04G0016	-/-/-/-/-/-/-/-/-/-/-/-	12	5	GH_A03G2195/GH_D11G3324/GH_D13G0689/GH_D05G1067/GH_D04G0016	7	GH_A05G0374/GH_A11G0524/GH_D05G1446/GH_D06G1728/GH_D11G2209/GH_A11G2238/GH_D02G1023
CC	GO:0000785	chromatin	2/290	41/7002	0.511363317	0.99998517	GH_D11G1889/GH_A11G1852	-/-	2	2	GH_D11G1889/GH_A11G1852	0
CC	GO:0044459	plasma membrane part	2/290	59/7002	0.708669516	0.99998517	GH_D11G3324/GH_D13G0689	-/-	2	2	GH_D11G3324/GH_D13G0689	0
CC	GO:0005886	plasma membrane	2/290	63/7002	0.742284438	0.99998517	GH_D11G3324/GH_D13G0689	-/-	2	2	GH_D11G3324/GH_D13G0689	0
CC	GO:0044430	cytoskeletal part	4/290	126/7002	0.772877319	0.99998517	GH_D05G3825/GH_A09G0731/GH_A02G1427/novel.744	-/-/-/-	4	4	GH_D05G3825/GH_A09G0731/GH_A02G1427/novel.744	0
CC	GO:0016591	DNA-directed RNA polymerase II, holoenzyme	1/290	36/7002	0.782739817	0.99998517	GH_D09G0375	-	1	1	GH_D09G0375	0
CC	GO:0005856	cytoskeleton	4/290	128/7002	0.78336146	0.99998517	GH_D05G3825/GH_A09G0731/GH_A02G1427/novel.744	-/-/-/-	4	4	GH_D05G3825/GH_A09G0731/GH_A02G1427/novel.744	0
CC	GO:0000428	DNA-directed RNA polymerase complex	1/290	41/7002	0.824362464	0.99998517	GH_D09G0375	-	1	1	GH_D09G0375	0
CC	GO:0030880	RNA polymerase complex	1/290	41/7002	0.824362464	0.99998517	GH_D09G0375	-	1	1	GH_D09G0375	0
CC	GO:0055029	nuclear DNA-directed RNA polymerase complex	1/290	41/7002	0.824362464	0.99998517	GH_D09G0375	-	1	1	GH_D09G0375	0
CC	GO:0005741	mitochondrial outer membrane	1/290	44/7002	0.845415083	0.99998517	GH_A12G1861	-	1	0		1	GH_A12G1861
CC	GO:0031968	organelle outer membrane	1/290	44/7002	0.845415083	0.99998517	GH_A12G1861	-	1	0		1	GH_A12G1861
CC	GO:0061695	transferase complex, transferring phosphorus-containing groups	1/290	47/7002	0.863951903	0.99998517	GH_D09G0375	-	1	1	GH_D09G0375	0
CC	GO:0098805	whole membrane	4/290	153/7002	0.884354175	0.99998517	GH_A07G0477/GH_D07G0480/GH_A02G0180/GH_A12G1861	-/-/-/-	4	2	GH_A07G0477/GH_D07G0480	2	GH_A02G0180/GH_A12G1861
CC	GO:0012507	ER to Golgi transport vesicle membrane	1/290	51/7002	0.885267028	0.99998517	GH_A02G0180	-	1	0		1	GH_A02G0180
CC	GO:0016459	myosin complex	1/290	51/7002	0.885267028	0.99998517	GH_A09G0731	-	1	1	GH_A09G0731	0
CC	GO:0030127	COPII vesicle coat	1/290	51/7002	0.885267028	0.99998517	GH_A02G0180	-	1	0		1	GH_A02G0180
CC	GO:0030134	ER to Golgi transport vesicle	1/290	51/7002	0.885267028	0.99998517	GH_A02G0180	-	1	0		1	GH_A02G0180
CC	GO:1990234	transferase complex	4/290	158/7002	0.898750381	0.99998517	GH_D11G3324/GH_D09G0375/GH_D13G0689/GH_D13G2211	-/-/-/-	4	3	GH_D11G3324/GH_D09G0375/GH_D13G0689	1	GH_D13G2211
CC	GO:0044427	chromosomal part	2/290	93/7002	0.903315085	0.99998517	GH_D11G1889/GH_A11G1852	-/-	2	2	GH_D11G1889/GH_A11G1852	0
CC	GO:0005739	mitochondrion	4/290	164/7002	0.913931066	0.99998517	GH_A12G1861/novel.4855/GH_D10G2581/GH_D05G1213	-/-/-/-	4	0		4	GH_A12G1861/novel.4855/GH_D10G2581/GH_D05G1213
CC	GO:0019867	outer membrane	1/290	61/7002	0.925099076	0.99998517	GH_A12G1861	-	1	0		1	GH_A12G1861
CC	GO:0044429	mitochondrial part	3/290	137/7002	0.927962607	0.99998517	GH_A12G1861/GH_D10G2581/GH_D05G1213	-/-/-	3	0		3	GH_A12G1861/GH_D10G2581/GH_D05G1213
CC	GO:0030133	transport vesicle	1/290	68/7002	0.944449987	0.99998517	GH_A02G0180	-	1	0		1	GH_A02G0180
CC	GO:0030658	transport vesicle membrane	1/290	68/7002	0.944449987	0.99998517	GH_A02G0180	-	1	0		1	GH_A02G0180
CC	GO:0098588	bounding membrane of organelle	4/290	183/7002	0.94952111	0.99998517	GH_A07G0477/GH_D07G0480/GH_A02G0180/GH_A12G1861	-/-/-/-	4	2	GH_A07G0477/GH_D07G0480	2	GH_A02G0180/GH_A12G1861
CC	GO:0015629	actin cytoskeleton	1/290	71/7002	0.951133265	0.99998517	GH_A09G0731	-	1	1	GH_A09G0731	0
CC	GO:0005789	endoplasmic reticulum membrane	1/290	76/7002	0.960538476	0.99998517	GH_D13G2211	-	1	0		1	GH_D13G2211
CC	GO:0042175	nuclear outer membrane-endoplasmic reticulum membrane network	1/290	76/7002	0.960538476	0.99998517	GH_D13G2211	-	1	0		1	GH_D13G2211
CC	GO:0044432	endoplasmic reticulum part	1/290	76/7002	0.960538476	0.99998517	GH_D13G2211	-	1	0		1	GH_D13G2211
CC	GO:0005694	chromosome	2/290	135/7002	0.978245157	0.99998517	GH_D11G1889/GH_A11G1852	-/-	2	2	GH_D11G1889/GH_A11G1852	0
CC	GO:0012506	vesicle membrane	1/290	90/7002	0.978330014	0.99998517	GH_A02G0180	-	1	0		1	GH_A02G0180
CC	GO:0030120	vesicle coat	1/290	90/7002	0.978330014	0.99998517	GH_A02G0180	-	1	0		1	GH_A02G0180
CC	GO:0030135	coated vesicle	1/290	90/7002	0.978330014	0.99998517	GH_A02G0180	-	1	0		1	GH_A02G0180
CC	GO:0030659	cytoplasmic vesicle membrane	1/290	90/7002	0.978330014	0.99998517	GH_A02G0180	-	1	0		1	GH_A02G0180
CC	GO:0030662	coated vesicle membrane	1/290	90/7002	0.978330014	0.99998517	GH_A02G0180	-	1	0		1	GH_A02G0180
CC	GO:0031410	cytoplasmic vesicle	1/290	90/7002	0.978330014	0.99998517	GH_A02G0180	-	1	0		1	GH_A02G0180
CC	GO:0031982	vesicle	1/290	90/7002	0.978330014	0.99998517	GH_A02G0180	-	1	0		1	GH_A02G0180
CC	GO:0044433	cytoplasmic vesicle part	1/290	90/7002	0.978330014	0.99998517	GH_A02G0180	-	1	0		1	GH_A02G0180
CC	GO:0097708	intracellular vesicle	1/290	90/7002	0.978330014	0.99998517	GH_A02G0180	-	1	0		1	GH_A02G0180
CC	GO:0031974	membrane-enclosed lumen	3/290	187/7002	0.985675373	0.99998517	GH_D10G2581/GH_D09G0375/GH_D05G1213	-/-/-	3	1	GH_D09G0375	2	GH_D10G2581/GH_D05G1213
CC	GO:0043233	organelle lumen	3/290	187/7002	0.985675373	0.99998517	GH_D10G2581/GH_D09G0375/GH_D05G1213	-/-/-	3	1	GH_D09G0375	2	GH_D10G2581/GH_D05G1213
CC	GO:0070013	intracellular organelle lumen	3/290	187/7002	0.985675373	0.99998517	GH_D10G2581/GH_D09G0375/GH_D05G1213	-/-/-	3	1	GH_D09G0375	2	GH_D10G2581/GH_D05G1213
CC	GO:0005654	nucleoplasm	1/290	107/7002	0.989551922	0.99998517	GH_D09G0375	-	1	1	GH_D09G0375	0
CC	GO:0044451	nucleoplasm part	1/290	107/7002	0.989551922	0.99998517	GH_D09G0375	-	1	1	GH_D09G0375	0
CC	GO:0031966	mitochondrial membrane	1/290	112/7002	0.991572447	0.99998517	GH_A12G1861	-	1	0		1	GH_A12G1861
CC	GO:0031090	organelle membrane	4/290	253/7002	0.994203654	0.99998517	GH_A07G0477/GH_D07G0480/GH_A02G0180/GH_A12G1861	-/-/-/-	4	2	GH_A07G0477/GH_D07G0480	2	GH_A02G0180/GH_A12G1861
CC	GO:0005740	mitochondrial envelope	1/290	121/7002	0.994278313	0.99998517	GH_A12G1861	-	1	0		1	GH_A12G1861
CC	GO:0030117	membrane coat	1/290	132/7002	0.996438208	0.99998517	GH_A02G0180	-	1	0		1	GH_A02G0180
CC	GO:0048475	coated membrane	1/290	132/7002	0.996438208	0.99998517	GH_A02G0180	-	1	0		1	GH_A02G0180
CC	GO:0031967	organelle envelope	1/290	146/7002	0.998053821	0.99998517	GH_A12G1861	-	1	0		1	GH_A12G1861
CC	GO:0031975	envelope	1/290	146/7002	0.998053821	0.99998517	GH_A12G1861	-	1	0		1	GH_A12G1861
CC	GO:0005783	endoplasmic reticulum	1/290	148/7002	0.998214992	0.99998517	GH_D13G2211	-	1	0		1	GH_D13G2211
CC	GO:0031981	nuclear lumen	1/290	167/7002	0.999215802	0.99998517	GH_D09G0375	-	1	1	GH_D09G0375	0
CC	GO:0044428	nuclear part	1/290	235/7002	0.999959486	0.99998517	GH_D09G0375	-	1	1	GH_D09G0375	0
CC	GO:0012505	endomembrane system	2/290	320/7002	0.99998517	0.99998517	GH_A02G0180/GH_D13G2211	-/-	2	0		2	GH_A02G0180/GH_D13G2211
MF	GO:0016157	sucrose synthase activity	12/1272	26/28962	2.67E-10	8.30E-08	GH_A10G1366/GH_D05G0367/GH_D10G1524/GH_A05G0363/GH_D08G1434/GH_D06G0856/GH_A08G1412/GH_A13G2184/GH_D06G1107/GH_D13G2166/GH_A06G1084/GH_A08G2865	-/-/-/-/-/-/-/-/-/-/-/-	12	5	GH_A10G1366/GH_D10G1524/GH_D06G1107/GH_A06G1084/GH_A08G2865	7	GH_D05G0367/GH_A05G0363/GH_D08G1434/GH_D06G0856/GH_A08G1412/GH_A13G2184/GH_D13G2166
MF	GO:0016703	oxidoreductase activity, acting on single donors with incorporation of molecular oxygen, incorporation of one atom of oxygen (internal monooxygenases or internal mixed function oxidases)	8/1272	16/28962	1.27E-07	1.98E-05	GH_D05G2373/GH_D02G0806/GH_A02G0791/GH_A04G1373/GH_D08G0154/GH_A08G0148/GH_D07G1132/GH_A05G2353	-/-/-/-/-/-/-/-	8	3	GH_D08G0154/GH_A08G0148/GH_D07G1132	5	GH_D05G2373/GH_D02G0806/GH_A02G0791/GH_A04G1373/GH_A05G2353
MF	GO:0010277	chlorophyllide a oxygenase [overall] activity	7/1272	12/28962	2.02E-07	2.10E-05	GH_D05G2373/GH_D02G0806/GH_A02G0791/GH_D08G0154/GH_A08G0148/GH_D07G1132/GH_A05G2353	-/-/-/-/-/-/-	7	3	GH_D08G0154/GH_A08G0148/GH_D07G1132	4	GH_D05G2373/GH_D02G0806/GH_A02G0791/GH_A05G2353
MF	GO:0035251	UDP-glucosyltransferase activity	19/1272	131/28962	4.67E-06	0.00030031	GH_A10G1366/GH_D05G0367/GH_D10G1524/GH_A05G0363/GH_D11G2646/GH_D11G1649/GH_D08G1434/GH_D11G3324/GH_D06G0856/GH_A08G1412/GH_A13G2184/GH_D06G1107/GH_D13G2166/GH_A09G2449/GH_A06G1084/GH_A08G2865/GH_D12G2276/GH_D13G0689/GH_A12G0259	-/-/-/-/-/-/-/-/-/-/-/-/-/-/-/-/-/-/-	19	10	GH_A10G1366/GH_D10G1524/GH_D11G1649/GH_D11G3324/GH_D06G1107/GH_A06G1084/GH_A08G2865/GH_D12G2276/GH_D13G0689/GH_A12G0259	9	GH_D05G0367/GH_A05G0363/GH_D11G2646/GH_D08G1434/GH_D06G0856/GH_A08G1412/GH_A13G2184/GH_D13G2166/GH_A09G2449
MF	GO:0016701	oxidoreductase activity, acting on single donors with incorporation of molecular oxygen	16/1272	97/28962	4.83E-06	0.00030031	GH_D05G2373/GH_D02G0806/GH_A02G0791/GH_A04G1373/GH_D05G0687/GH_D08G0154/GH_A08G0148/GH_D07G1132/GH_A10G0641/GH_A05G2353/GH_D09G0867/GH_A12G2220/GH_D10G0683/GH_A10G0553/GH_D09G2298/GH_A05G0687	-/-/-/-/-/-/-/-/-/-/-/-/-/-/-/-	16	7	GH_D08G0154/GH_A08G0148/GH_D07G1132/GH_A10G0641/GH_D10G0683/GH_A10G0553/GH_D09G2298	9	GH_D05G2373/GH_D02G0806/GH_A02G0791/GH_A04G1373/GH_D05G0687/GH_A05G2353/GH_D09G0867/GH_A12G2220/GH_A05G0687
MF	GO:0046527	glucosyltransferase activity	19/1272	133/28962	5.86E-06	0.0003039	GH_A10G1366/GH_D05G0367/GH_D10G1524/GH_A05G0363/GH_D11G2646/GH_D11G1649/GH_D08G1434/GH_D11G3324/GH_D06G0856/GH_A08G1412/GH_A13G2184/GH_D06G1107/GH_D13G2166/GH_A09G2449/GH_A06G1084/GH_A08G2865/GH_D12G2276/GH_D13G0689/GH_A12G0259	-/-/-/-/-/-/-/-/-/-/-/-/-/-/-/-/-/-/-	19	10	GH_A10G1366/GH_D10G1524/GH_D11G1649/GH_D11G3324/GH_D06G1107/GH_A06G1084/GH_A08G2865/GH_D12G2276/GH_D13G0689/GH_A12G0259	9	GH_D05G0367/GH_A05G0363/GH_D11G2646/GH_D08G1434/GH_D06G0856/GH_A08G1412/GH_A13G2184/GH_D13G2166/GH_A09G2449
MF	GO:0004497	monooxygenase activity	13/1272	76/28962	2.47E-05	0.001096854	GH_D05G2373/GH_D02G0806/GH_A02G0791/GH_A04G1373/GH_D08G0154/GH_A08G0148/GH_A04G1552/GH_D07G1132/GH_D06G0646/GH_A07G2298/GH_A05G2353/GH_A08G2192/GH_A04G1553	-/-/-/-/-/-/-/-/-/-/-/-/-	13	4	GH_D08G0154/GH_A08G0148/GH_D07G1132/GH_D06G0646	9	GH_D05G2373/GH_D02G0806/GH_A02G0791/GH_A04G1373/GH_A04G1552/GH_A07G2298/GH_A05G2353/GH_A08G2192/GH_A04G1553
MF	GO:0016638	oxidoreductase activity, acting on the CH-NH2 group of donors	8/1272	31/28962	4.33E-05	0.001681359	GH_D12G2727/GH_A12G2700/GH_D05G0431/GH_A06G0969/GH_D06G0958/GH_A05G0429/GH_A03G0191/GH_A03G0190	-/-/-/-/-/-/-/-	8	6	GH_D05G0431/GH_A06G0969/GH_D06G0958/GH_A05G0429/GH_A03G0191/GH_A03G0190	2	GH_D12G2727/GH_A12G2700
MF	GO:0051537	2 iron, 2 sulfur cluster binding	7/1272	29/28962	0.000206629	0.006775312	GH_D05G2373/GH_D02G0806/GH_A02G0791/GH_D08G0154/GH_A08G0148/GH_D07G1132/GH_A05G2353	-/-/-/-/-/-/-	7	3	GH_D08G0154/GH_A08G0148/GH_D07G1132	4	GH_D05G2373/GH_D02G0806/GH_A02G0791/GH_A05G2353
MF	GO:0008061	chitin binding	6/1272	21/28962	0.000217856	0.006775312	GH_A01G1852/GH_A11G1782/GH_A11G2839/GH_A10G1542/GH_D01G1968/GH_A03G2335	-/-/-/-/-/-	6	0		6	GH_A01G1852/GH_A11G1782/GH_A11G2839/GH_A10G1542/GH_D01G1968/GH_A03G2335
MF	GO:0015238	drug transmembrane transporter activity	14/1272	109/28962	0.000301706	0.007819202	GH_D07G0822/GH_D13G2388/GH_D11G2273/GH_D08G2494/GH_A07G0821/GH_A11G2492/GH_A11G2162/GH_A08G2485/GH_D08G2760/GH_A09G1303/GH_A03G0226/GH_D01G1216/GH_A01G1155/GH_D11G2556	-/-/-/-/-/-/-/-/-/-/-/-/-/-	14	10	GH_D11G2273/GH_D08G2494/GH_A11G2492/GH_A11G2162/GH_A08G2485/GH_A09G1303/GH_A03G0226/GH_D01G1216/GH_A01G1155/GH_D11G2556	4	GH_D07G0822/GH_D13G2388/GH_A07G0821/GH_D08G2760
MF	GO:0090484	drug transporter activity	14/1272	109/28962	0.000301706	0.007819202	GH_D07G0822/GH_D13G2388/GH_D11G2273/GH_D08G2494/GH_A07G0821/GH_A11G2492/GH_A11G2162/GH_A08G2485/GH_D08G2760/GH_A09G1303/GH_A03G0226/GH_D01G1216/GH_A01G1155/GH_D11G2556	-/-/-/-/-/-/-/-/-/-/-/-/-/-	14	10	GH_D11G2273/GH_D08G2494/GH_A11G2492/GH_A11G2162/GH_A08G2485/GH_A09G1303/GH_A03G0226/GH_D01G1216/GH_A01G1155/GH_D11G2556	4	GH_D07G0822/GH_D13G2388/GH_A07G0821/GH_D08G2760
MF	GO:0015035	protein disulfide oxidoreductase activity	13/1272	101/28962	0.000479379	0.011468217	GH_A03G1770/GH_D05G1622/GH_D11G1252/GH_A02G0494/GH_A05G1594/GH_A11G0244/GH_D08G1414/GH_D11G0247/GH_A10G1761/GH_D10G1863/GH_D02G0511/GH_A10G1764/GH_A08G0798	-/-/-/-/-/-/-/-/-/-/-/-/-	13	3	GH_A11G0244/GH_D11G0247/GH_A08G0798	10	GH_A03G1770/GH_D05G1622/GH_D11G1252/GH_A02G0494/GH_A05G1594/GH_D08G1414/GH_A10G1761/GH_D10G1863/GH_D02G0511/GH_A10G1764
MF	GO:0015036	disulfide oxidoreductase activity	13/1272	104/28962	0.000636715	0.014144177	GH_A03G1770/GH_D05G1622/GH_D11G1252/GH_A02G0494/GH_A05G1594/GH_A11G0244/GH_D08G1414/GH_D11G0247/GH_A10G1761/GH_D10G1863/GH_D02G0511/GH_A10G1764/GH_A08G0798	-/-/-/-/-/-/-/-/-/-/-/-/-	13	3	GH_A11G0244/GH_D11G0247/GH_A08G0798	10	GH_A03G1770/GH_D05G1622/GH_D11G1252/GH_A02G0494/GH_A05G1594/GH_D08G1414/GH_A10G1761/GH_D10G1863/GH_D02G0511/GH_A10G1764
MF	GO:0016667	oxidoreductase activity, acting on a sulfur group of donors	15/1272	136/28962	0.000961282	0.01993059	GH_A03G1770/GH_D05G1622/GH_D11G1252/GH_A02G0494/GH_A05G1594/GH_A11G0244/GH_D03G1210/GH_D08G1414/GH_D11G0247/GH_A10G1761/GH_D10G1863/GH_D07G0616/GH_D02G0511/GH_A10G1764/GH_A08G0798	-/-/-/-/-/-/-/-/-/-/-/-/-/-/-	15	4	GH_A11G0244/GH_D03G1210/GH_D11G0247/GH_A08G0798	11	GH_A03G1770/GH_D05G1622/GH_D11G1252/GH_A02G0494/GH_A05G1594/GH_D08G1414/GH_A10G1761/GH_D10G1863/GH_D07G0616/GH_D02G0511/GH_A10G1764
MF	GO:0008661	1-deoxy-D-xylulose-5-phosphate synthase activity	4/1272	12/28962	0.001380559	0.025256101	GH_A10G1058/GH_D10G1829/GH_D08G0285/GH_A08G0271	-/-/-/-	4	0		4	GH_A10G1058/GH_D10G1829/GH_D08G0285/GH_A08G0271
MF	GO:0016744	transferase activity, transferring aldehyde or ketonic groups	4/1272	12/28962	0.001380559	0.025256101	GH_A10G1058/GH_D10G1829/GH_D08G0285/GH_A08G0271	-/-/-/-	4	0		4	GH_A10G1058/GH_D10G1829/GH_D08G0285/GH_A08G0271
MF	GO:0015297	antiporter activity	17/1272	183/28962	0.003013227	0.052061872	GH_D07G0822/GH_D13G2388/GH_D11G2273/GH_A11G0756/GH_D08G2494/GH_A07G0821/GH_A11G2492/GH_A11G2162/GH_A08G2485/GH_A05G1099/GH_D08G2760/GH_A09G1303/GH_A03G0226/GH_D07G2570/GH_D01G1216/GH_A01G1155/GH_D11G2556	-/-/-/-/-/-/-/-/-/-/-/-/-/-/-/-/-	17	13	GH_D11G2273/GH_A11G0756/GH_D08G2494/GH_A11G2492/GH_A11G2162/GH_A08G2485/GH_A05G1099/GH_A09G1303/GH_A03G0226/GH_D07G2570/GH_D01G1216/GH_A01G1155/GH_D11G2556	4	GH_D07G0822/GH_D13G2388/GH_A07G0821/GH_D08G2760
MF	GO:0004568	chitinase activity	6/1272	35/28962	0.003855614	0.063110311	GH_A01G1852/GH_A03G2331/GH_A11G1782/GH_A10G1542/GH_D01G1968/GH_A03G2335	-/-/-/-/-/-	6	1	GH_A03G2331	5	GH_A01G1852/GH_A11G1782/GH_A10G1542/GH_D01G1968/GH_A03G2335
MF	GO:0016872	intramolecular lyase activity	4/1272	16/28962	0.004410583	0.068584562	GH_D13G0214/GH_A13G0216/GH_D04G0140/GH_A02G1572	-/-/-/-	4	4	GH_D13G0214/GH_A13G0216/GH_D04G0140/GH_A02G1572	0
MF	GO:0016854	racemase and epimerase activity	4/1272	17/28962	0.005569401	0.074441832	GH_A07G0400/GH_D07G0406/GH_D05G0183/GH_A05G0179	-/-/-/-	4	4	GH_A07G0400/GH_D07G0406/GH_D05G0183/GH_A05G0179	0
MF	GO:0051536	iron-sulfur cluster binding	14/1272	148/28962	0.005742564	0.074441832	GH_D12G2727/GH_D05G2373/GH_A12G2700/GH_A03G2171/GH_D02G0806/GH_A02G0791/GH_D07G0627/GH_D08G0154/GH_D12G0262/GH_A08G0148/GH_D07G2491/GH_D07G1132/GH_A12G0256/GH_A05G2353	-/-/-/-/-/-/-/-/-/-/-/-/-/-	14	6	GH_A03G2171/GH_D07G0627/GH_D08G0154/GH_A08G0148/GH_D07G2491/GH_D07G1132	8	GH_D12G2727/GH_D05G2373/GH_A12G2700/GH_D02G0806/GH_A02G0791/GH_D12G0262/GH_A12G0256/GH_A05G2353
MF	GO:0051540	metal cluster binding	14/1272	148/28962	0.005742564	0.074441832	GH_D12G2727/GH_D05G2373/GH_A12G2700/GH_A03G2171/GH_D02G0806/GH_A02G0791/GH_D07G0627/GH_D08G0154/GH_D12G0262/GH_A08G0148/GH_D07G2491/GH_D07G1132/GH_A12G0256/GH_A05G2353	-/-/-/-/-/-/-/-/-/-/-/-/-/-	14	6	GH_A03G2171/GH_D07G0627/GH_D08G0154/GH_A08G0148/GH_D07G2491/GH_D07G1132	8	GH_D12G2727/GH_D05G2373/GH_A12G2700/GH_D02G0806/GH_A02G0791/GH_D12G0262/GH_A12G0256/GH_A05G2353
MF	GO:0008194	UDP-glycosyltransferase activity	20/1272	244/28962	0.005744707	0.074441832	GH_A10G1366/GH_D05G0367/GH_D10G1524/GH_A05G0363/GH_D11G2646/GH_D11G1649/GH_D08G1434/GH_D11G3324/GH_D06G0856/GH_A08G1412/GH_A13G2184/GH_D06G1107/GH_D13G2166/GH_A09G2449/GH_A03G1702/GH_A06G1084/GH_A08G2865/GH_D12G2276/GH_D13G0689/GH_A12G0259	-/-/-/-/-/-/-/-/-/-/-/-/-/-/-/-/-/-/-/-	20	10	GH_A10G1366/GH_D10G1524/GH_D11G1649/GH_D11G3324/GH_D06G1107/GH_A06G1084/GH_A08G2865/GH_D12G2276/GH_D13G0689/GH_A12G0259	10	GH_D05G0367/GH_A05G0363/GH_D11G2646/GH_D08G1434/GH_D06G0856/GH_A08G1412/GH_A13G2184/GH_D13G2166/GH_A09G2449/GH_A03G1702
MF	GO:0004066	asparagine synthase (glutamine-hydrolyzing) activity	3/1272	10/28962	0.008040586	0.100024887	GH_D09G1022/GH_D13G2513/GH_A09G1068	-/-/-	3	0		3	GH_D09G1022/GH_D13G2513/GH_A09G1068
MF	GO:0015291	secondary active transmembrane transporter activity	17/1272	207/28962	0.010141585	0.117624438	GH_D07G0822/GH_D13G2388/GH_D11G2273/GH_A11G0756/GH_D08G2494/GH_A07G0821/GH_A11G2492/GH_A11G2162/GH_A08G2485/GH_A05G1099/GH_D08G2760/GH_A09G1303/GH_A03G0226/GH_D07G2570/GH_D01G1216/GH_A01G1155/GH_D11G2556	-/-/-/-/-/-/-/-/-/-/-/-/-/-/-/-/-	17	13	GH_D11G2273/GH_A11G0756/GH_D08G2494/GH_A11G2492/GH_A11G2162/GH_A08G2485/GH_A05G1099/GH_A09G1303/GH_A03G0226/GH_D07G2570/GH_D01G1216/GH_A01G1155/GH_D11G2556	4	GH_D07G0822/GH_D13G2388/GH_A07G0821/GH_D08G2760
MF	GO:0000062	fatty-acyl-CoA binding	4/1272	20/28962	0.010211768	0.117624438	GH_D11G2142/GH_A11G3475/GH_D11G3481/GH_A11G2308	-/-/-/-	4	2	GH_D11G2142/GH_A11G2308	2	GH_A11G3475/GH_D11G3481
MF	GO:1901681	sulfur compound binding	6/1272	43/28962	0.010764105	0.119558455	GH_D11G2142/GH_A11G3475/GH_D11G3481/GH_D13G0169/GH_A12G1486/GH_A11G2308	-/-/-/-/-/-	6	3	GH_D11G2142/GH_A12G1486/GH_A11G2308	3	GH_A11G3475/GH_D11G3481/GH_D13G0169
MF	GO:0008509	anion transmembrane transporter activity	11/1272	117/28962	0.014015258	0.135555129	GH_A05G3554/GH_D04G0803/GH_A10G2168/GH_A01G1556/GH_D01G1728/GH_A10G2328/GH_A07G0305/GH_D08G0863/novel.4877/GH_A07G2576/GH_A08G0863	-/-/-/-/-/-/-/-/-/-/-	11	5	GH_A01G1556/GH_D01G1728/GH_D08G0863/novel.4877/GH_A08G0863	6	GH_A05G3554/GH_D04G0803/GH_A10G2168/GH_A10G2328/GH_A07G0305/GH_A07G2576
MF	GO:0016747	transferase activity, transferring acyl groups other than amino-acyl groups	25/1272	355/28962	0.014359258	0.135555129	GH_D03G1597/GH_A07G0610/GH_D07G0614/GH_A05G2120/GH_A05G1172/GH_D12G2067/GH_D04G0722/GH_A10G0898/GH_D04G0697/GH_D02G2316/GH_A05G3440/GH_D13G1811/GH_D05G1174/GH_D05G2150/GH_A06G2219/GH_A12G2064/GH_D10G2753/GH_D03G1940/GH_D07G1148/GH_D05G1835/GH_D11G2151/GH_D03G1628/GH_A10G1273/GH_A05G0197/GH_D11G0787	-/-/-/-/-/-/-/-/-/-/-/-/-/-/-/-/-/-/-/-/-/-/-/-/-	25	10	GH_A05G2120/GH_A05G1172/GH_D02G2316/GH_D05G1174/GH_D05G2150/GH_D10G2753/GH_D07G1148/GH_D11G2151/GH_A10G1273/GH_D11G0787	15	GH_D03G1597/GH_A07G0610/GH_D07G0614/GH_D12G2067/GH_D04G0722/GH_A10G0898/GH_D04G0697/GH_A05G3440/GH_D13G1811/GH_A06G2219/GH_A12G2064/GH_D03G1940/GH_D05G1835/GH_D03G1628/GH_A05G0197
MF	GO:0004402	histone acetyltransferase activity	4/1272	22/28962	0.014383663	0.135555129	GH_A07G0610/GH_D07G0614/GH_D12G2067/GH_A12G2064	-/-/-/-	4	0		4	GH_A07G0610/GH_D07G0614/GH_D12G2067/GH_A12G2064
MF	GO:0034212	peptide N-acetyltransferase activity	4/1272	22/28962	0.014383663	0.135555129	GH_A07G0610/GH_D07G0614/GH_D12G2067/GH_A12G2064	-/-/-/-	4	0		4	GH_A07G0610/GH_D07G0614/GH_D12G2067/GH_A12G2064
MF	GO:0061733	peptide-lysine-N-acetyltransferase activity	4/1272	22/28962	0.014383663	0.135555129	GH_A07G0610/GH_D07G0614/GH_D12G2067/GH_A12G2064	-/-/-/-	4	0		4	GH_A07G0610/GH_D07G0614/GH_D12G2067/GH_A12G2064
MF	GO:0009055	electron carrier activity	20/1272	268/28962	0.015183968	0.138888645	GH_A03G2171/GH_A03G1770/GH_D05G1622/GH_D11G1252/GH_D12G0262/GH_A02G0494/GH_A05G1594/GH_A11G0244/GH_D07G2491/GH_D08G1414/GH_D11G0247/novel.4855/GH_A10G1761/GH_A12G0256/GH_D10G1863/GH_D02G0511/GH_A10G1764/GH_A08G0798/GH_D01G2018/GH_A05G2539	-/-/-/-/-/-/-/-/-/-/-/-/-/-/-/-/-/-/-/-	20	6	GH_A03G2171/GH_A11G0244/GH_D07G2491/GH_D11G0247/GH_A08G0798/GH_A05G2539	14	GH_A03G1770/GH_D05G1622/GH_D11G1252/GH_D12G0262/GH_A02G0494/GH_A05G1594/GH_D08G1414/novel.4855/GH_A10G1761/GH_A12G0256/GH_D10G1863/GH_D02G0511/GH_A10G1764/GH_D01G2018
MF	GO:0019139	cytokinin dehydrogenase activity	4/1272	23/28962	0.016819288	0.149451391	GH_D08G2804/GH_D05G0393/GH_D06G0049/GH_D01G1177	-/-/-/-	4	1	GH_D01G1177	3	GH_D08G2804/GH_D05G0393/GH_D06G0049
MF	GO:0016829	lyase activity	22/1272	314/28962	0.02174111	0.187819034	GH_A03G1608/GH_D05G3613/GH_D09G0311/GH_A09G1881/GH_A10G2279/GH_A05G2355/GH_D02G2166/GH_D09G2463/GH_A09G2527/GH_D10G2198/GH_A13G1534/GH_D13G1479/GH_A10G2085/GH_A03G1280/GH_A01G0164/GH_A12G1765/GH_D09G1833/GH_A05G1636/GH_D11G3182/GH_A05G2924/GH_D05G1666/GH_A01G2113	-/-/-/-/-/-/-/-/-/-/-/-/-/-/-/-/-/-/-/-/-/-	22	9	GH_A03G1608/GH_D09G0311/GH_A09G1881/GH_D09G2463/GH_A09G2527/GH_A13G1534/GH_D13G1479/GH_D09G1833/GH_A01G2113	13	GH_D05G3613/GH_A10G2279/GH_A05G2355/GH_D02G2166/GH_D10G2198/GH_A10G2085/GH_A03G1280/GH_A01G0164/GH_A12G1765/GH_A05G1636/GH_D11G3182/GH_A05G2924/GH_D05G1666
MF	GO:0003997	acyl-CoA oxidase activity	3/1272	15/28962	0.025887188	0.217592307	GH_A10G0856/GH_A01G0206/GH_D10G1120	-/-/-	3	0		3	GH_A10G0856/GH_A01G0206/GH_D10G1120
MF	GO:0016684	oxidoreductase activity, acting on peroxide as acceptor	15/1272	197/28962	0.027703351	0.222649585	GH_D06G1268/GH_A05G1797/GH_D06G0344/GH_A06G0360/GH_A10G1920/GH_A06G1247/GH_A12G0856/GH_D10G2018/GH_A02G1173/GH_A12G2651/GH_A01G1791/GH_A09G2317/novel.2241/GH_D07G0389/GH_D10G0686	-/-/-/-/-/-/-/-/-/-/-/-/-/-/-	15	7	GH_A12G0856/GH_A02G1173/GH_A12G2651/GH_A01G1791/GH_A09G2317/novel.2241/GH_D07G0389	8	GH_D06G1268/GH_A05G1797/GH_D06G0344/GH_A06G0360/GH_A10G1920/GH_A06G1247/GH_D10G2018/GH_D10G0686
MF	GO:0022804	active transmembrane transporter activity	25/1272	379/28962	0.029161075	0.222649585	GH_D10G2786/GH_A12G0447/GH_D07G0822/GH_A10G0614/GH_D12G2752/GH_D13G2388/GH_D11G2273/GH_A11G0756/GH_A12G2277/GH_D08G2494/GH_D08G0811/GH_A07G0821/GH_A11G2492/GH_A11G2162/GH_A08G2485/GH_A05G1099/GH_D10G0653/GH_D08G2760/GH_A10G2680/GH_A09G1303/GH_A03G0226/GH_D07G2570/GH_D01G1216/GH_A01G1155/GH_D11G2556	-/-/-/-/-/-/-/-/-/-/-/-/-/-/-/-/-/-/-/-/-/-/-/-/-	25	21	GH_D10G2786/GH_A12G0447/GH_A10G0614/GH_D12G2752/GH_D11G2273/GH_A11G0756/GH_A12G2277/GH_D08G2494/GH_D08G0811/GH_A11G2492/GH_A11G2162/GH_A08G2485/GH_A05G1099/GH_D10G0653/GH_A10G2680/GH_A09G1303/GH_A03G0226/GH_D07G2570/GH_D01G1216/GH_A01G1155/GH_D11G2556	4	GH_D07G0822/GH_D13G2388/GH_A07G0821/GH_D08G2760
MF	GO:0015103	inorganic anion transmembrane transporter activity	7/1272	68/28962	0.029352518	0.222649585	GH_A05G3554/GH_D04G0803/GH_A01G1556/GH_D01G1728/GH_A10G2328/GH_A07G0305/GH_A07G2576	-/-/-/-/-/-/-	7	2	GH_A01G1556/GH_D01G1728	5	GH_A05G3554/GH_D04G0803/GH_A10G2328/GH_A07G0305/GH_A07G2576
MF	GO:0016879	ligase activity, forming carbon-nitrogen bonds	7/1272	68/28962	0.029352518	0.222649585	GH_A09G2173/GH_D09G1022/GH_D13G2513/GH_A09G1068/GH_D07G1699/GH_D12G0511/GH_A12G0498	-/-/-/-/-/-/-	7	1	GH_A09G2173	6	GH_D09G1022/GH_D13G2513/GH_A09G1068/GH_D07G1699/GH_D12G0511/GH_A12G0498
MF	GO:0016884	carbon-nitrogen ligase activity, with glutamine as amido-N-donor	3/1272	16/28962	0.030843327	0.228387495	GH_D09G1022/GH_D13G2513/GH_A09G1068	-/-/-	3	0		3	GH_D09G1022/GH_D13G2513/GH_A09G1068
MF	GO:0000988	transcription factor activity, protein binding	9/1272	106/28962	0.043724096	0.313102869	GH_A07G0610/GH_D07G0614/GH_D05G1226/GH_D12G2067/GH_A12G2064/GH_A12G2710/GH_A11G2816/GH_D12G2737/GH_A05G1225	-/-/-/-/-/-/-/-/-	9	1	GH_A11G2816	8	GH_A07G0610/GH_D07G0614/GH_D05G1226/GH_D12G2067/GH_A12G2064/GH_A12G2710/GH_D12G2737/GH_A05G1225
MF	GO:0016762	xyloglucan:xyloglucosyl transferase activity	6/1272	59/28962	0.044297512	0.313102869	GH_A11G0524/GH_D06G1728/GH_D11G2209/GH_A11G2238/GH_D05G1067/GH_D02G1023	-/-/-/-/-/-	6	1	GH_D05G1067	5	GH_A11G0524/GH_D06G1728/GH_D11G2209/GH_A11G2238/GH_D02G1023
MF	GO:0016209	antioxidant activity	15/1272	211/28962	0.046226803	0.31947857	GH_D06G1268/GH_A05G1797/GH_D06G0344/GH_A06G0360/GH_A10G1920/GH_A06G1247/GH_A12G0856/GH_D10G2018/GH_A02G1173/GH_A12G2651/GH_A01G1791/GH_A09G2317/novel.2241/GH_D07G0389/GH_D10G0686	-/-/-/-/-/-/-/-/-/-/-/-/-/-/-	15	7	GH_A12G0856/GH_A02G1173/GH_A12G2651/GH_A01G1791/GH_A09G2317/novel.2241/GH_D07G0389	8	GH_D06G1268/GH_A05G1797/GH_D06G0344/GH_A06G0360/GH_A10G1920/GH_A06G1247/GH_D10G2018/GH_D10G0686
MF	GO:0016682	oxidoreductase activity, acting on diphenols and related substances as donors, oxygen as acceptor	3/1272	19/28962	0.048441011	0.32750336	GH_D02G2146/GH_A03G2196/GH_A06G1442	-/-/-	3	1	GH_A03G2196	2	GH_D02G2146/GH_A06G1442
MF	GO:0050660	flavin adenine dinucleotide binding	16/1272	234/28962	0.054140594	0.350772735	GH_A13G1446/GH_D10G1282/GH_A04G1504/GH_D08G2804/GH_A10G1609/GH_A06G1334/GH_A04G1552/GH_A10G0590/GH_D05G0393/GH_D06G0646/GH_D06G0049/GH_A07G2298/GH_D10G0625/GH_A08G2192/GH_D01G1177/GH_A04G1553	-/-/-/-/-/-/-/-/-/-/-/-/-/-/-/-	16	7	GH_D10G1282/GH_A10G1609/GH_A06G1334/GH_A10G0590/GH_D06G0646/GH_D10G0625/GH_D01G1177	9	GH_A13G1446/GH_A04G1504/GH_D08G2804/GH_A04G1552/GH_D05G0393/GH_D06G0049/GH_A07G2298/GH_A08G2192/GH_A04G1553
MF	GO:0016634	oxidoreductase activity, acting on the CH-CH group of donors, oxygen as acceptor	3/1272	21/28962	0.06235461	0.350772735	GH_A10G0856/GH_A01G0206/GH_D10G1120	-/-/-	3	0		3	GH_A10G0856/GH_A01G0206/GH_D10G1120
MF	GO:0022836	gated channel activity	5/1272	50/28962	0.067507298	0.350772735	GH_A05G3554/GH_D04G0803/GH_D07G0980/GH_D03G0236/GH_A07G2576	-/-/-/-/-	5	1	GH_D03G0236	4	GH_A05G3554/GH_D04G0803/GH_D07G0980/GH_A07G2576
MF	GO:0003883	CTP synthase activity	2/1272	10/28962	0.068627523	0.350772735	GH_D12G0511/GH_A12G0498	-/-	2	0		2	GH_D12G0511/GH_A12G0498
MF	GO:0003989	acetyl-CoA carboxylase activity	2/1272	10/28962	0.068627523	0.350772735	GH_A01G2026/GH_D01G2189	-/-	2	2	GH_A01G2026/GH_D01G2189	0
MF	GO:0008113	peptide-methionine (S)-S-oxide reductase activity	2/1272	10/28962	0.068627523	0.350772735	GH_D03G1210/GH_D07G0616	-/-	2	1	GH_D03G1210	1	GH_D07G0616
MF	GO:0016421	CoA carboxylase activity	2/1272	10/28962	0.068627523	0.350772735	GH_A01G2026/GH_D01G2189	-/-	2	2	GH_A01G2026/GH_D01G2189	0
MF	GO:0016885	ligase activity, forming carbon-carbon bonds	2/1272	10/28962	0.068627523	0.350772735	GH_A01G2026/GH_D01G2189	-/-	2	2	GH_A01G2026/GH_D01G2189	0
MF	GO:0050113	inositol oxygenase activity	2/1272	10/28962	0.068627523	0.350772735	GH_A10G0641/GH_D10G0683	-/-	2	2	GH_A10G0641/GH_D10G0683	0
MF	GO:0005244	voltage-gated ion channel activity	3/1272	22/28962	0.06992897	0.350772735	GH_A05G3554/GH_D04G0803/GH_A07G2576	-/-/-	3	0		3	GH_A05G3554/GH_D04G0803/GH_A07G2576
MF	GO:0005247	voltage-gated chloride channel activity	3/1272	22/28962	0.06992897	0.350772735	GH_A05G3554/GH_D04G0803/GH_A07G2576	-/-/-	3	0		3	GH_A05G3554/GH_D04G0803/GH_A07G2576
MF	GO:0005253	anion channel activity	3/1272	22/28962	0.06992897	0.350772735	GH_A05G3554/GH_D04G0803/GH_A07G2576	-/-/-	3	0		3	GH_A05G3554/GH_D04G0803/GH_A07G2576
MF	GO:0005254	chloride channel activity	3/1272	22/28962	0.06992897	0.350772735	GH_A05G3554/GH_D04G0803/GH_A07G2576	-/-/-	3	0		3	GH_A05G3554/GH_D04G0803/GH_A07G2576
MF	GO:0008308	voltage-gated anion channel activity	3/1272	22/28962	0.06992897	0.350772735	GH_A05G3554/GH_D04G0803/GH_A07G2576	-/-/-	3	0		3	GH_A05G3554/GH_D04G0803/GH_A07G2576
MF	GO:0015108	chloride transmembrane transporter activity	3/1272	22/28962	0.06992897	0.350772735	GH_A05G3554/GH_D04G0803/GH_A07G2576	-/-/-	3	0		3	GH_A05G3554/GH_D04G0803/GH_A07G2576
MF	GO:0022832	voltage-gated channel activity	3/1272	22/28962	0.06992897	0.350772735	GH_A05G3554/GH_D04G0803/GH_A07G2576	-/-/-	3	0		3	GH_A05G3554/GH_D04G0803/GH_A07G2576
MF	GO:0004857	enzyme inhibitor activity	12/1272	170/28962	0.072139609	0.355893072	GH_A05G0374/GH_D03G1239/GH_D05G1446/GH_A03G0704/GH_D12G2417/GH_D03G1807/GH_A09G2143/GH_scaffold3193_objG0001/GH_D11G2483/GH_A10G2376/GH_D08G2227/GH_D04G0016	-/-/-/-/-/-/-/-/-/-/-/-	12	4	GH_D12G2417/GH_D03G1807/GH_D08G2227/GH_D04G0016	8	GH_A05G0374/GH_D03G1239/GH_D05G1446/GH_A03G0704/GH_A09G2143/GH_scaffold3193_objG0001/GH_D11G2483/GH_A10G2376
MF	GO:0008289	lipid binding	14/1272	207/28962	0.073238446	0.355893072	GH_D05G2295/GH_A05G2275/GH_A11G0170/GH_D05G1638/GH_A12G2659/GH_D05G1887/GH_A10G2260/GH_D10G0151/GH_D10G2349/GH_A05G0474/GH_D01G0237/GH_D11G0171/GH_D05G2508/GH_A10G0141	-/-/-/-/-/-/-/-/-/-/-/-/-/-	14	8	GH_D05G1638/GH_A12G2659/GH_D05G1887/GH_A10G2260/GH_D10G0151/GH_D10G2349/GH_A05G0474/GH_A10G0141	6	GH_D05G2295/GH_A05G2275/GH_A11G0170/GH_D01G0237/GH_D11G0171/GH_D05G2508
MF	GO:0019842	vitamin binding	12/1272	171/28962	0.07464688	0.357156609	GH_A12G2594/GH_D02G0056/GH_A07G0277/GH_D07G0289/GH_D13G0169/GH_A12G1486/GH_D11G0989/GH_A02G0056/GH_A01G0164/GH_D13G0693/GH_D09G1983/GH_D02G2127	-/-/-/-/-/-/-/-/-/-/-/-	12	3	GH_A12G2594/GH_A12G1486/GH_D02G2127	9	GH_D02G0056/GH_A07G0277/GH_D07G0289/GH_D13G0169/GH_D11G0989/GH_A02G0056/GH_A01G0164/GH_D13G0693/GH_D09G1983
MF	GO:0004097	catechol oxidase activity	2/1272	11/28962	0.081500689	0.372500155	GH_A03G2196/GH_A06G1442	-/-	2	1	GH_A03G2196	1	GH_A06G1442
MF	GO:0016846	carbon-sulfur lyase activity	2/1272	11/28962	0.081500689	0.372500155	GH_A09G1881/GH_D09G1833	-/-	2	2	GH_A09G1881/GH_D09G1833	0
MF	GO:0004650	polygalacturonase activity	6/1272	69/28962	0.082204429	0.372500155	GH_D09G2553/GH_D03G1675/GH_A10G1830/GH_A11G0950/GH_A03G0300/GH_D11G0978	-/-/-/-/-/-	6	5	GH_D09G2553/GH_D03G1675/GH_A11G0950/GH_A03G0300/GH_D11G0978	1	GH_A10G1830
MF	GO:0004601	peroxidase activity	13/1272	193/28962	0.084074759	0.372500155	GH_D06G1268/GH_A05G1797/GH_D06G0344/GH_A06G0360/GH_A06G1247/GH_A12G0856/GH_A02G1173/GH_A12G2651/GH_A01G1791/GH_A09G2317/novel.2241/GH_D07G0389/GH_D10G0686	-/-/-/-/-/-/-/-/-/-/-/-/-	13	7	GH_A12G0856/GH_A02G1173/GH_A12G2651/GH_A01G1791/GH_A09G2317/novel.2241/GH_D07G0389	6	GH_D06G1268/GH_A05G1797/GH_D06G0344/GH_A06G0360/GH_A06G1247/GH_D10G0686
MF	GO:0015116	sulfate transmembrane transporter activity	3/1272	24/28962	0.086237978	0.372500155	GH_A01G1556/GH_D01G1728/GH_A10G2328	-/-/-	3	2	GH_A01G1556/GH_D01G1728	1	GH_A10G2328
MF	GO:0016679	oxidoreductase activity, acting on diphenols and related substances as donors	3/1272	24/28962	0.086237978	0.372500155	GH_D02G2146/GH_A03G2196/GH_A06G1442	-/-/-	3	1	GH_A03G2196	2	GH_D02G2146/GH_A06G1442
MF	GO:1901682	sulfur compound transmembrane transporter activity	3/1272	24/28962	0.086237978	0.372500155	GH_A01G1556/GH_D01G1728/GH_A10G2328	-/-/-	3	2	GH_A01G1556/GH_D01G1728	1	GH_A10G2328
MF	GO:0016645	oxidoreductase activity, acting on the CH-NH group of donors	4/1272	39/28962	0.090566418	0.379148992	GH_D08G2804/GH_D05G0393/GH_D06G0049/GH_D01G1177	-/-/-/-	4	1	GH_D01G1177	3	GH_D08G2804/GH_D05G0393/GH_D06G0049
MF	GO:0051087	chaperone binding	4/1272	39/28962	0.090566418	0.379148992	GH_D05G3956/GH_A08G1526/GH_D02G1886/GH_A03G1726	-/-/-/-	4	0		4	GH_D05G3956/GH_A08G1526/GH_D02G1886/GH_A03G1726
MF	GO:0016702	oxidoreductase activity, acting on single donors with incorporation of molecular oxygen, incorporation of two atoms of oxygen	6/1272	71/28962	0.091434644	0.379148992	GH_D05G0687/GH_D09G0867/GH_A12G2220/GH_A10G0553/GH_D09G2298/GH_A05G0687	-/-/-/-/-/-	6	2	GH_A10G0553/GH_D09G2298	4	GH_D05G0687/GH_D09G0867/GH_A12G2220/GH_A05G0687
MF	GO:0015318	inorganic molecular entity transmembrane transporter activity	3/1272	25/28962	0.094939849	0.38309379	novel.4855/novel.818/novel.4877	-/-/-	3	1	novel.4877	2	novel.4855/novel.818
MF	GO:0005342	organic acid transmembrane transporter activity	4/1272	40/28962	0.097313214	0.38309379	GH_A10G2168/GH_D08G0863/novel.4877/GH_A08G0863	-/-/-/-	4	3	GH_D08G0863/novel.4877/GH_A08G0863	1	GH_A10G2168
MF	GO:0015171	amino acid transmembrane transporter activity	4/1272	40/28962	0.097313214	0.38309379	GH_A10G2168/GH_D08G0863/novel.4877/GH_A08G0863	-/-/-/-	4	3	GH_D08G0863/novel.4877/GH_A08G0863	1	GH_A10G2168
MF	GO:0046943	carboxylic acid transmembrane transporter activity	4/1272	40/28962	0.097313214	0.38309379	GH_A10G2168/GH_D08G0863/novel.4877/GH_A08G0863	-/-/-/-	4	3	GH_D08G0863/novel.4877/GH_A08G0863	1	GH_A10G2168
MF	GO:0000989	transcription factor activity, transcription factor binding	7/1272	90/28962	0.10077697	0.386933799	GH_A07G0610/GH_D07G0614/GH_D05G1226/GH_D12G2067/GH_A12G2064/GH_A11G2816/GH_A05G1225	-/-/-/-/-/-/-	7	1	GH_A11G2816	6	GH_A07G0610/GH_D07G0614/GH_D05G1226/GH_D12G2067/GH_A12G2064/GH_A05G1225
MF	GO:0003712	transcription cofactor activity	7/1272	90/28962	0.10077697	0.386933799	GH_A07G0610/GH_D07G0614/GH_D05G1226/GH_D12G2067/GH_A12G2064/GH_A11G2816/GH_A05G1225	-/-/-/-/-/-/-	7	1	GH_A11G2816	6	GH_A07G0610/GH_D07G0614/GH_D05G1226/GH_D12G2067/GH_A12G2064/GH_A05G1225
MF	GO:0016746	transferase activity, transferring acyl groups	27/1272	474/28962	0.102626339	0.389229165	GH_D03G1597/GH_A07G0610/GH_D07G0614/GH_A05G2120/GH_A05G1172/GH_D12G2067/GH_D04G0722/GH_A10G0898/GH_D04G0697/GH_D12G1195/GH_A12G1191/GH_D02G2316/GH_A05G3440/GH_D13G1811/GH_D05G1174/GH_D05G2150/GH_A06G2219/GH_A12G2064/GH_D10G2753/GH_D03G1940/GH_D07G1148/GH_D05G1835/GH_D11G2151/GH_D03G1628/GH_A10G1273/GH_A05G0197/GH_D11G0787	-/-/-/-/-/-/-/-/-/-/-/-/-/-/-/-/-/-/-/-/-/-/-/-/-/-/-	27	12	GH_A05G2120/GH_A05G1172/GH_D12G1195/GH_A12G1191/GH_D02G2316/GH_D05G1174/GH_D05G2150/GH_D10G2753/GH_D07G1148/GH_D11G2151/GH_A10G1273/GH_D11G0787	15	GH_D03G1597/GH_A07G0610/GH_D07G0614/GH_D12G2067/GH_D04G0722/GH_A10G0898/GH_D04G0697/GH_A05G3440/GH_D13G1811/GH_A06G2219/GH_A12G2064/GH_D03G1940/GH_D05G1835/GH_D03G1628/GH_A05G0197
MF	GO:0030170	pyridoxal phosphate binding	10/1272	145/28962	0.106233532	0.393317005	GH_A12G2594/GH_D02G0056/GH_A07G0277/GH_D07G0289/GH_D11G0989/GH_A02G0056/GH_A01G0164/GH_D13G0693/GH_D09G1983/GH_D02G2127	-/-/-/-/-/-/-/-/-/-	10	2	GH_A12G2594/GH_D02G2127	8	GH_D02G0056/GH_A07G0277/GH_D07G0289/GH_D11G0989/GH_A02G0056/GH_A01G0164/GH_D13G0693/GH_D09G1983
MF	GO:0070279	vitamin B6 binding	10/1272	145/28962	0.106233532	0.393317005	GH_A12G2594/GH_D02G0056/GH_A07G0277/GH_D07G0289/GH_D11G0989/GH_A02G0056/GH_A01G0164/GH_D13G0693/GH_D09G1983/GH_D02G2127	-/-/-/-/-/-/-/-/-/-	10	2	GH_A12G2594/GH_D02G2127	8	GH_D02G0056/GH_A07G0277/GH_D07G0289/GH_D11G0989/GH_A02G0056/GH_A01G0164/GH_D13G0693/GH_D09G1983
MF	GO:0003968	RNA-directed 5'-3' RNA polymerase activity	2/1272	13/28962	0.10916219	0.39940519	GH_A07G0088/GH_D13G0264	-/-	2	1	GH_A07G0088	1	GH_D13G0264
MF	GO:0016838	carbon-oxygen lyase activity, acting on phosphates	5/1272	58/28962	0.110496954	0.39958782	GH_A10G2279/GH_A05G1636/GH_D11G3182/GH_A05G2924/GH_D05G1666	-/-/-/-/-	5	0		5	GH_A10G2279/GH_A05G1636/GH_D11G3182/GH_A05G2924/GH_D05G1666
MF	GO:0003993	acid phosphatase activity	4/1272	43/28962	0.118890457	0.418464247	GH_A05G1890/GH_A06G0059/GH_D02G2392/GH_A03G2222	-/-/-/-	4	2	GH_A05G1890/GH_A06G0059	2	GH_D02G2392/GH_A03G2222
MF	GO:0016709	oxidoreductase activity, acting on paired donors, with incorporation or reduction of molecular oxygen, NAD(P)H as one donor, and incorporation of one atom of oxygen	5/1272	60/28962	0.122913657	0.418464247	GH_A04G1552/GH_D06G0646/GH_A07G2298/GH_A08G2192/GH_A04G1553	-/-/-/-/-	5	1	GH_D06G0646	4	GH_A04G1552/GH_A07G2298/GH_A08G2192/GH_A04G1553
MF	GO:0005088	Ras guanyl-nucleotide exchange factor activity	3/1272	28/28962	0.123024799	0.418464247	GH_A07G0058/GH_D07G0069/GH_D01G2490	-/-/-	3	3	GH_A07G0058/GH_D07G0069/GH_D01G2490	0
MF	GO:0005089	Rho guanyl-nucleotide exchange factor activity	3/1272	28/28962	0.123024799	0.418464247	GH_A07G0058/GH_D07G0069/GH_D01G2490	-/-/-	3	3	GH_A07G0058/GH_D07G0069/GH_D01G2490	0
MF	GO:0004014	adenosylmethionine decarboxylase activity	2/1272	14/28962	0.123790067	0.418464247	GH_D09G2463/GH_A09G2527	-/-	2	2	GH_D09G2463/GH_A09G2527	0
MF	GO:0016778	diphosphotransferase activity	2/1272	14/28962	0.123790067	0.418464247	GH_A12G1486/GH_D12G2320	-/-	2	2	GH_A12G1486/GH_D12G2320	0
MF	GO:0051213	dioxygenase activity	6/1272	79/28962	0.133584172	0.446716962	GH_D05G0687/GH_D09G0867/GH_A12G2220/GH_A10G0553/GH_D09G2298/GH_A05G0687	-/-/-/-/-/-	6	2	GH_A10G0553/GH_D09G2298	4	GH_D05G0687/GH_D09G0867/GH_A12G2220/GH_A05G0687
MF	GO:0004332	fructose-bisphosphate aldolase activity	2/1272	15/28962	0.138852048	0.457513472	GH_A13G1534/GH_D13G1479	-/-	2	2	GH_A13G1534/GH_D13G1479	0
MF	GO:0008080	N-acetyltransferase activity	7/1272	98/28962	0.139754919	0.457513472	GH_D03G1597/GH_A07G0610/GH_D07G0614/GH_D12G2067/GH_A10G0898/GH_A12G2064/GH_D11G2151	-/-/-/-/-/-/-	7	1	GH_D11G2151	6	GH_D03G1597/GH_A07G0610/GH_D07G0614/GH_D12G2067/GH_A10G0898/GH_A12G2064
MF	GO:0050661	NADP binding	5/1272	63/28962	0.142681664	0.462229141	GH_D05G2192/GH_A05G2162/GH_D06G0646/GH_A07G2298/GH_A08G2192	-/-/-/-/-	5	1	GH_D06G0646	4	GH_D05G2192/GH_A05G2162/GH_A07G2298/GH_A08G2192
MF	GO:0016830	carbon-carbon lyase activity	8/1272	118/28962	0.148077258	0.474763166	GH_D05G3613/GH_D02G2166/GH_D09G2463/GH_A09G2527/GH_A13G1534/GH_D13G1479/GH_A03G1280/GH_A01G0164	-/-/-/-/-/-/-/-	8	4	GH_D09G2463/GH_A09G2527/GH_A13G1534/GH_D13G1479	4	GH_D05G3613/GH_D02G2166/GH_A03G1280/GH_A01G0164
MF	GO:0000990	transcription factor activity, core RNA polymerase binding	2/1272	16/28962	0.154281865	0.479816601	GH_A12G2710/GH_D12G2737	-/-	2	0		2	GH_A12G2710/GH_D12G2737
MF	GO:0000996	core DNA-dependent RNA polymerase binding promoter specificity activity	2/1272	16/28962	0.154281865	0.479816601	GH_A12G2710/GH_D12G2737	-/-	2	0		2	GH_A12G2710/GH_D12G2737
MF	GO:0016987	sigma factor activity	2/1272	16/28962	0.154281865	0.479816601	GH_A12G2710/GH_D12G2737	-/-	2	0		2	GH_A12G2710/GH_D12G2737
MF	GO:0008514	organic anion transmembrane transporter activity	4/1272	49/28962	0.167402817	0.515468081	GH_A10G2168/GH_D08G0863/novel.4877/GH_A08G0863	-/-/-/-	4	3	GH_D08G0863/novel.4877/GH_A08G0863	1	GH_A10G2168
MF	GO:0005509	calcium ion binding	24/1272	443/28962	0.171093977	0.519754544	GH_A10G1654/GH_D10G1250/GH_D05G2295/GH_A05G2275/GH_D06G0485/GH_D10G0173/GH_A10G0169/GH_A11G1964/GH_D13G2023/GH_A06G0519/GH_D12G0685/GH_D05G1713/GH_A13G2049/GH_D05G2403/GH_D12G1195/GH_A06G1372/GH_A12G1191/GH_A05G1683/GH_A06G0176/GH_D01G1238/GH_D11G0281/GH_A02G0646/GH_A01G2059/GH_A05G2383	-/-/-/-/-/-/-/-/-/-/-/-/-/-/-/-/-/-/-/-/-/-/-/-	24	7	GH_D12G0685/GH_D12G1195/GH_A12G1191/GH_D01G1238/GH_D11G0281/GH_A02G0646/GH_A01G2059	17	GH_A10G1654/GH_D10G1250/GH_D05G2295/GH_A05G2275/GH_D06G0485/GH_D10G0173/GH_A10G0169/GH_A11G1964/GH_D13G2023/GH_A06G0519/GH_D05G1713/GH_A13G2049/GH_D05G2403/GH_A06G1372/GH_A05G1683/GH_A06G0176/GH_A05G2383
MF	GO:0016410	N-acyltransferase activity	7/1272	104/28962	0.173090197	0.519754544	GH_D03G1597/GH_A07G0610/GH_D07G0614/GH_D12G2067/GH_A10G0898/GH_A12G2064/GH_D11G2151	-/-/-/-/-/-/-	7	1	GH_D11G2151	6	GH_D03G1597/GH_A07G0610/GH_D07G0614/GH_D12G2067/GH_A10G0898/GH_A12G2064
MF	GO:0016835	carbon-oxygen lyase activity	8/1272	123/28962	0.173808593	0.519754544	GH_A03G1608/GH_D09G0311/GH_A10G2279/GH_A05G2355/GH_A05G1636/GH_D11G3182/GH_A05G2924/GH_D05G1666	-/-/-/-/-/-/-/-	8	2	GH_A03G1608/GH_D09G0311	6	GH_A10G2279/GH_A05G2355/GH_A05G1636/GH_D11G3182/GH_A05G2924/GH_D05G1666
MF	GO:0010333	terpene synthase activity	4/1272	50/28962	0.176089384	0.521559985	GH_A05G1636/GH_D11G3182/GH_A05G2924/GH_D05G1666	-/-/-/-	4	0		4	GH_A05G1636/GH_D11G3182/GH_A05G2924/GH_D05G1666
MF	GO:0016407	acetyltransferase activity	7/1272	106/28962	0.184904191	0.530710088	GH_D03G1597/GH_A07G0610/GH_D07G0614/GH_D12G2067/GH_A10G0898/GH_A12G2064/GH_D11G2151	-/-/-/-/-/-/-	7	1	GH_D11G2151	6	GH_D03G1597/GH_A07G0610/GH_D07G0614/GH_D12G2067/GH_A10G0898/GH_A12G2064
MF	GO:0004089	carbonate dehydratase activity	2/1272	18/28962	0.1860045	0.530710088	GH_A03G1608/GH_D09G0311	-/-	2	2	GH_A03G1608/GH_D09G0311	0
MF	GO:0005092	GDP-dissociation inhibitor activity	2/1272	18/28962	0.1860045	0.530710088	GH_A02G0168/GH_A09G2251	-/-	2	0		2	GH_A02G0168/GH_A09G2251
MF	GO:0019239	deaminase activity	2/1272	18/28962	0.1860045	0.530710088	GH_A01G1469/GH_D01G1557	-/-	2	2	GH_A01G1469/GH_D01G1557	0
MF	GO:0016620	oxidoreductase activity, acting on the aldehyde or oxo group of donors, NAD or NADP as acceptor	3/1272	36/28962	0.209194625	0.585864735	GH_D04G0820/GH_D05G2192/GH_A05G2162	-/-/-	3	0		3	GH_D04G0820/GH_D05G2192/GH_A05G2162
MF	GO:0008374	O-acyltransferase activity	4/1272	54/28962	0.212240362	0.585864735	GH_A05G2120/GH_D05G2150/GH_D03G1940/GH_D07G1148	-/-/-/-	4	3	GH_A05G2120/GH_D05G2150/GH_D07G1148	1	GH_D03G1940
MF	GO:0004866	endopeptidase inhibitor activity	2/1272	20/28962	0.218521895	0.585864735	GH_scaffold3193_objG0001/GH_A10G2376	-/-	2	0		2	GH_scaffold3193_objG0001/GH_A10G2376
MF	GO:0016832	aldehyde-lyase activity	2/1272	20/28962	0.218521895	0.585864735	GH_A13G1534/GH_D13G1479	-/-	2	2	GH_A13G1534/GH_D13G1479	0
MF	GO:0030414	peptidase inhibitor activity	2/1272	20/28962	0.218521895	0.585864735	GH_scaffold3193_objG0001/GH_A10G2376	-/-	2	0		2	GH_scaffold3193_objG0001/GH_A10G2376
MF	GO:0061134	peptidase regulator activity	2/1272	20/28962	0.218521895	0.585864735	GH_scaffold3193_objG0001/GH_A10G2376	-/-	2	0		2	GH_scaffold3193_objG0001/GH_A10G2376
MF	GO:0061135	endopeptidase regulator activity	2/1272	20/28962	0.218521895	0.585864735	GH_scaffold3193_objG0001/GH_A10G2376	-/-	2	0		2	GH_scaffold3193_objG0001/GH_A10G2376
MF	GO:0004499	N,N-dimethylaniline monooxygenase activity	3/1272	38/28962	0.232510455	0.608939442	GH_D06G0646/GH_A07G2298/GH_A08G2192	-/-/-	3	1	GH_D06G0646	2	GH_A07G2298/GH_A08G2192
MF	GO:0005544	calcium-dependent phospholipid binding	2/1272	21/28962	0.234960556	0.608939442	GH_D05G2295/GH_A05G2275	-/-	2	0		2	GH_D05G2295/GH_A05G2275
MF	GO:0008131	primary amine oxidase activity	2/1272	21/28962	0.234960556	0.608939442	GH_A03G0191/GH_A03G0190	-/-	2	2	GH_A03G0191/GH_A03G0190	0
MF	GO:0016641	oxidoreductase activity, acting on the CH-NH2 group of donors, oxygen as acceptor	2/1272	21/28962	0.234960556	0.608939442	GH_A03G0191/GH_A03G0190	-/-	2	2	GH_A03G0191/GH_A03G0190	0
MF	GO:0004506	squalene monooxygenase activity	2/1272	22/28962	0.251463715	0.625641723	GH_A04G1552/GH_A04G1553	-/-	2	0		2	GH_A04G1552/GH_A04G1553
MF	GO:0016671	oxidoreductase activity, acting on a sulfur group of donors, disulfide as acceptor	2/1272	22/28962	0.251463715	0.625641723	GH_D03G1210/GH_D07G0616	-/-	2	1	GH_D03G1210	1	GH_D07G0616
MF	GO:0016843	amine-lyase activity	2/1272	22/28962	0.251463715	0.625641723	GH_A12G1765/GH_A01G2113	-/-	2	1	GH_A01G2113	1	GH_A12G1765
MF	GO:0016844	strictosidine synthase activity	2/1272	22/28962	0.251463715	0.625641723	GH_A12G1765/GH_A01G2113	-/-	2	1	GH_A01G2113	1	GH_A12G1765
MF	GO:0071949	FAD binding	2/1272	22/28962	0.251463715	0.625641723	GH_A13G1446/GH_A04G1504	-/-	2	0		2	GH_A13G1446/GH_A04G1504
MF	GO:0016614	oxidoreductase activity, acting on CH-OH group of donors	17/1272	326/28962	0.267830319	0.636230098	GH_D01G1925/GH_A01G1810/GH_A07G0260/GH_D10G1282/GH_D07G0269/GH_D08G2804/GH_A10G1609/GH_A06G1334/GH_A10G0590/GH_D05G0393/GH_D06G0049/GH_D05G1310/GH_A04G1336/GH_D10G0625/GH_D07G0073/GH_D07G0806/GH_D01G1177	-/-/-/-/-/-/-/-/-/-/-/-/-/-/-/-/-	17	11	GH_D01G1925/GH_A01G1810/GH_D10G1282/GH_A10G1609/GH_A06G1334/GH_A10G0590/GH_D05G1310/GH_A04G1336/GH_D10G0625/GH_D07G0806/GH_D01G1177	6	GH_A07G0260/GH_D07G0269/GH_D08G2804/GH_D05G0393/GH_D06G0049/GH_D07G0073
MF	GO:0004470	malic enzyme activity	2/1272	23/28962	0.267994028	0.636230098	GH_A07G0260/GH_D07G0269	-/-	2	0		2	GH_A07G0260/GH_D07G0269
MF	GO:0004471	malate dehydrogenase (decarboxylating) (NAD+) activity	2/1272	23/28962	0.267994028	0.636230098	GH_A07G0260/GH_D07G0269	-/-	2	0		2	GH_A07G0260/GH_D07G0269
MF	GO:0005102	receptor binding	2/1272	23/28962	0.267994028	0.636230098	GH_A13G0468/GH_D02G2220	-/-	2	0		2	GH_A13G0468/GH_D02G2220
MF	GO:0008083	growth factor activity	2/1272	23/28962	0.267994028	0.636230098	GH_A13G0468/GH_D02G2220	-/-	2	0		2	GH_A13G0468/GH_D02G2220
MF	GO:0016615	malate dehydrogenase activity	2/1272	23/28962	0.267994028	0.636230098	GH_A07G0260/GH_D07G0269	-/-	2	0		2	GH_A07G0260/GH_D07G0269
MF	GO:0042626	ATPase activity, coupled to transmembrane movement of substances	8/1272	140/28962	0.273681809	0.639962727	GH_D10G2786/GH_A12G0447/GH_A10G0614/GH_D12G2752/GH_A12G2277/GH_D08G0811/GH_D10G0653/GH_A10G2680	-/-/-/-/-/-/-/-	8	8	GH_D10G2786/GH_A12G0447/GH_A10G0614/GH_D12G2752/GH_A12G2277/GH_D08G0811/GH_D10G0653/GH_A10G2680	0
MF	GO:0043492	ATPase activity, coupled to movement of substances	8/1272	140/28962	0.273681809	0.639962727	GH_D10G2786/GH_A12G0447/GH_A10G0614/GH_D12G2752/GH_A12G2277/GH_D08G0811/GH_D10G0653/GH_A10G2680	-/-/-/-/-/-/-/-	8	8	GH_D10G2786/GH_A12G0447/GH_A10G0614/GH_D12G2752/GH_A12G2277/GH_D08G0811/GH_D10G0653/GH_A10G2680	0
MF	GO:0016820	hydrolase activity, acting on acid anhydrides, catalyzing transmembrane movement of substances	8/1272	141/28962	0.280021721	0.645875052	GH_D10G2786/GH_A12G0447/GH_A10G0614/GH_D12G2752/GH_A12G2277/GH_D08G0811/GH_D10G0653/GH_A10G2680	-/-/-/-/-/-/-/-	8	8	GH_D10G2786/GH_A12G0447/GH_A10G0614/GH_D12G2752/GH_A12G2277/GH_D08G0811/GH_D10G0653/GH_A10G2680	0
MF	GO:0008483	transaminase activity	2/1272	24/28962	0.284517306	0.645875052	GH_D02G0056/GH_A02G0056	-/-	2	0		2	GH_D02G0056/GH_A02G0056
MF	GO:0016769	transferase activity, transferring nitrogenous groups	2/1272	24/28962	0.284517306	0.645875052	GH_D02G0056/GH_A02G0056	-/-	2	0		2	GH_D02G0056/GH_A02G0056
MF	GO:0016840	carbon-nitrogen lyase activity	2/1272	24/28962	0.284517306	0.645875052	GH_A12G1765/GH_A01G2113	-/-	2	1	GH_A01G2113	1	GH_A12G1765
MF	GO:0048038	quinone binding	2/1272	25/28962	0.301002302	0.678345768	GH_A03G0191/GH_A03G0190	-/-	2	2	GH_A03G0191/GH_A03G0190	0
MF	GO:0008146	sulfotransferase activity	3/1272	46/28962	0.328893181	0.720769045	GH_A05G2860/GH_D12G2057/GH_D07G0660	-/-/-	3	2	GH_A05G2860/GH_D12G2057	1	GH_D07G0660
MF	GO:0016782	transferase activity, transferring sulfur-containing groups	3/1272	46/28962	0.328893181	0.720769045	GH_A05G2860/GH_D12G2057/GH_D07G0660	-/-/-	3	2	GH_A05G2860/GH_D12G2057	1	GH_D07G0660
MF	GO:0016853	isomerase activity	15/1272	298/28962	0.331220863	0.720769045	GH_A01G1763/GH_D01G1877/GH_A07G2484/GH_D07G2429/GH_A07G0400/GH_D07G0406/GH_A13G0860/GH_D13G0214/GH_D05G0183/GH_A13G0216/GH_D04G0140/GH_D10G2733/GH_A02G1572/GH_A05G0179/GH_A10G2628	-/-/-/-/-/-/-/-/-/-/-/-/-/-/-	15	10	GH_A07G0400/GH_D07G0406/GH_D13G0214/GH_D05G0183/GH_A13G0216/GH_D04G0140/GH_D10G2733/GH_A02G1572/GH_A05G0179/GH_A10G2628	5	GH_A01G1763/GH_D01G1877/GH_A07G2484/GH_D07G2429/GH_A13G0860
MF	GO:0099600	transmembrane receptor activity	2/1272	27/28962	0.333746061	0.720769045	GH_D07G0980/GH_D03G0236	-/-	2	1	GH_D03G0236	1	GH_D07G0980
MF	GO:0004888	transmembrane signaling receptor activity	2/1272	28/28962	0.349955388	0.720769045	GH_D07G0980/GH_D03G0236	-/-	2	1	GH_D03G0236	1	GH_D07G0980
MF	GO:0004970	ionotropic glutamate receptor activity	2/1272	28/28962	0.349955388	0.720769045	GH_D07G0980/GH_D03G0236	-/-	2	1	GH_D03G0236	1	GH_D07G0980
MF	GO:0005230	extracellular ligand-gated ion channel activity	2/1272	28/28962	0.349955388	0.720769045	GH_D07G0980/GH_D03G0236	-/-	2	1	GH_D03G0236	1	GH_D07G0980
MF	GO:0008066	glutamate receptor activity	2/1272	28/28962	0.349955388	0.720769045	GH_D07G0980/GH_D03G0236	-/-	2	1	GH_D03G0236	1	GH_D07G0980
MF	GO:0015276	ligand-gated ion channel activity	2/1272	28/28962	0.349955388	0.720769045	GH_D07G0980/GH_D03G0236	-/-	2	1	GH_D03G0236	1	GH_D07G0980
MF	GO:0022824	transmitter-gated ion channel activity	2/1272	28/28962	0.349955388	0.720769045	GH_D07G0980/GH_D03G0236	-/-	2	1	GH_D03G0236	1	GH_D07G0980
MF	GO:0022834	ligand-gated channel activity	2/1272	28/28962	0.349955388	0.720769045	GH_D07G0980/GH_D03G0236	-/-	2	1	GH_D03G0236	1	GH_D07G0980
MF	GO:0022835	transmitter-gated channel activity	2/1272	28/28962	0.349955388	0.720769045	GH_D07G0980/GH_D03G0236	-/-	2	1	GH_D03G0236	1	GH_D07G0980
MF	GO:0030594	neurotransmitter receptor activity	2/1272	28/28962	0.349955388	0.720769045	GH_D07G0980/GH_D03G0236	-/-	2	1	GH_D03G0236	1	GH_D07G0980
MF	GO:0016881	acid-amino acid ligase activity	1/1272	10/28962	0.361864272	0.740393346	GH_D07G1699	-	1	0		1	GH_D07G1699
MF	GO:0004252	serine-type endopeptidase activity	9/1272	177/28962	0.375051212	0.76143648	GH_D11G1736/GH_D07G2140/GH_A11G1693/GH_A10G0054/GH_D13G0238/GH_A07G1662/GH_D07G1663/GH_D11G0900/GH_A13G0243	-/-/-/-/-/-/-/-/-	9	5	GH_D07G2140/GH_A10G0054/GH_A07G1662/GH_D07G1663/GH_D11G0900	4	GH_D11G1736/GH_A11G1693/GH_D13G0238/GH_A13G0243
MF	GO:0016759	cellulose synthase activity	4/1272	71/28962	0.379835565	0.76143648	GH_D11G2646/GH_D11G1649/GH_A09G2449/GH_D12G2276	-/-/-/-	4	2	GH_D11G1649/GH_D12G2276	2	GH_D11G2646/GH_A09G2449
MF	GO:0016760	cellulose synthase (UDP-forming) activity	4/1272	71/28962	0.379835565	0.76143648	GH_D11G2646/GH_D11G1649/GH_A09G2449/GH_D12G2276	-/-/-/-	4	2	GH_D11G1649/GH_D12G2276	2	GH_D11G2646/GH_A09G2449
MF	GO:0003843	1,3-beta-D-glucan synthase activity	2/1272	30/28962	0.381942414	0.76143648	GH_D11G3324/GH_D13G0689	-/-	2	2	GH_D11G3324/GH_D13G0689	0
MF	GO:0005085	guanyl-nucleotide exchange factor activity	3/1272	51/28962	0.389426183	0.771411101	GH_A07G0058/GH_D07G0069/GH_D01G2490	-/-/-	3	3	GH_A07G0058/GH_D07G0069/GH_D01G2490	0
MF	GO:0098772	molecular function regulator	19/1272	402/28962	0.404557411	0.796312373	GH_A05G0374/GH_D03G1239/GH_D05G1446/GH_A02G0168/GH_A09G2251/GH_A03G0704/GH_D12G2417/GH_D03G1807/GH_A03G0688/GH_A09G2143/GH_scaffold3193_objG0001/GH_D05G3956/GH_A07G0058/GH_D11G2483/GH_D07G0069/GH_A10G2376/GH_D01G2490/GH_D08G2227/GH_D04G0016	-/-/-/-/-/-/-/-/-/-/-/-/-/-/-/-/-/-/-	19	7	GH_D12G2417/GH_D03G1807/GH_A07G0058/GH_D07G0069/GH_D01G2490/GH_D08G2227/GH_D04G0016	12	GH_A05G0374/GH_D03G1239/GH_D05G1446/GH_A02G0168/GH_A09G2251/GH_A03G0704/GH_A03G0688/GH_A09G2143/GH_scaffold3193_objG0001/GH_D05G3956/GH_D11G2483/GH_A10G2376
MF	GO:0000774	adenyl-nucleotide exchange factor activity	1/1272	12/28962	0.416706143	0.799972904	GH_D05G3956	-	1	0		1	GH_D05G3956
MF	GO:0003857	3-hydroxyacyl-CoA dehydrogenase activity	1/1272	12/28962	0.416706143	0.799972904	GH_D07G0073	-	1	0		1	GH_D07G0073
MF	GO:0042802	identical protein binding	1/1272	12/28962	0.416706143	0.799972904	GH_D05G3956	-	1	0		1	GH_D05G3956
MF	GO:0042803	protein homodimerization activity	1/1272	12/28962	0.416706143	0.799972904	GH_D05G3956	-	1	0		1	GH_D05G3956
MF	GO:0016836	hydro-lyase activity	3/1272	54/28962	0.425127413	0.800437416	GH_A03G1608/GH_D09G0311/GH_A05G2355	-/-/-	3	2	GH_A03G1608/GH_D09G0311	1	GH_A05G2355
MF	GO:0015399	primary active transmembrane transporter activity	8/1272	164/28962	0.43220568	0.800437416	GH_D10G2786/GH_A12G0447/GH_A10G0614/GH_D12G2752/GH_A12G2277/GH_D08G0811/GH_D10G0653/GH_A10G2680	-/-/-/-/-/-/-/-	8	8	GH_D10G2786/GH_A12G0447/GH_A10G0614/GH_D12G2752/GH_A12G2277/GH_D08G0811/GH_D10G0653/GH_A10G2680	0
MF	GO:0015405	P-P-bond-hydrolysis-driven transmembrane transporter activity	8/1272	164/28962	0.43220568	0.800437416	GH_D10G2786/GH_A12G0447/GH_A10G0614/GH_D12G2752/GH_A12G2277/GH_D08G0811/GH_D10G0653/GH_A10G2680	-/-/-/-/-/-/-/-	8	8	GH_D10G2786/GH_A12G0447/GH_A10G0614/GH_D12G2752/GH_A12G2277/GH_D08G0811/GH_D10G0653/GH_A10G2680	0
MF	GO:0004129	cytochrome-c oxidase activity	1/1272	13/28962	0.442334806	0.800437416	novel.4855	-	1	0		1	novel.4855
MF	GO:0015002	heme-copper terminal oxidase activity	1/1272	13/28962	0.442334806	0.800437416	novel.4855	-	1	0		1	novel.4855
MF	GO:0016675	oxidoreductase activity, acting on a heme group of donors	1/1272	13/28962	0.442334806	0.800437416	novel.4855	-	1	0		1	novel.4855
MF	GO:0016676	oxidoreductase activity, acting on a heme group of donors, oxygen as acceptor	1/1272	13/28962	0.442334806	0.800437416	novel.4855	-	1	0		1	novel.4855
MF	GO:0016161	beta-amylase activity	2/1272	34/28962	0.443718178	0.800437416	GH_D11G0284/GH_A11G0274	-/-	2	2	GH_D11G0284/GH_A11G0274	0
MF	GO:0016791	phosphatase activity	6/1272	123/28962	0.45591799	0.800437416	GH_A05G1890/GH_A07G2499/GH_A06G0059/GH_D07G2079/GH_D02G2392/GH_A03G2222	-/-/-/-/-/-	6	4	GH_A05G1890/GH_A07G2499/GH_A06G0059/GH_D07G2079	2	GH_D02G2392/GH_A03G2222
MF	GO:0004743	pyruvate kinase activity	2/1272	35/28962	0.458625896	0.800437416	GH_A11G0277/GH_D11G0287	-/-	2	0		2	GH_A11G0277/GH_D11G0287
MF	GO:0030955	potassium ion binding	2/1272	35/28962	0.458625896	0.800437416	GH_A11G0277/GH_D11G0287	-/-	2	0		2	GH_A11G0277/GH_D11G0287
MF	GO:0031420	alkali metal ion binding	2/1272	35/28962	0.458625896	0.800437416	GH_A11G0277/GH_D11G0287	-/-	2	0		2	GH_A11G0277/GH_D11G0287
MF	GO:0003871	5-methyltetrahydropteroyltriglutamate-homocysteine S-methyltransferase activity	1/1272	14/28962	0.466838247	0.800437416	GH_D13G1853	-	1	0		1	GH_D13G1853
MF	GO:0004420	hydroxymethylglutaryl-CoA reductase (NADPH) activity	1/1272	14/28962	0.466838247	0.800437416	GH_A04G1336	-	1	1	GH_A04G1336	0
MF	GO:0008172	S-methyltransferase activity	1/1272	14/28962	0.466838247	0.800437416	GH_D13G1853	-	1	0		1	GH_D13G1853
MF	GO:0033897	ribonuclease T2 activity	1/1272	14/28962	0.466838247	0.800437416	GH_D06G2079	-	1	0		1	GH_D06G2079
MF	GO:0042085	5-methyltetrahydropteroyltri-L-glutamate-dependent methyltransferase activity	1/1272	14/28962	0.466838247	0.800437416	GH_D13G1853	-	1	0		1	GH_D13G1853
MF	GO:0051539	4 iron, 4 sulfur cluster binding	1/1272	14/28962	0.466838247	0.800437416	GH_D07G0627	-	1	1	GH_D07G0627	0
MF	GO:0003755	peptidyl-prolyl cis-trans isomerase activity	4/1272	80/28962	0.468913407	0.800437416	GH_A01G1763/GH_D01G1877/GH_A07G2484/GH_D07G2429	-/-/-/-	4	0		4	GH_A01G1763/GH_D01G1877/GH_A07G2484/GH_D07G2429
MF	GO:0016859	cis-trans isomerase activity	4/1272	80/28962	0.468913407	0.800437416	GH_A01G1763/GH_D01G1877/GH_A07G2484/GH_D07G2429	-/-/-/-	4	0		4	GH_A01G1763/GH_D01G1877/GH_A07G2484/GH_D07G2429
MF	GO:0016887	ATPase activity	16/1272	350/28962	0.470996936	0.800437416	GH_D10G2786/GH_A12G0447/GH_A05G4037/GH_D01G1425/GH_A10G0614/GH_A01G1350/GH_D09G1434/GH_D12G2752/GH_A09G1481/GH_D04G0335/GH_A12G2277/GH_D08G0811/GH_A10G0781/GH_A01G0643/GH_D10G0653/GH_A10G2680	-/-/-/-/-/-/-/-/-/-/-/-/-/-/-/-	16	15	GH_D10G2786/GH_A12G0447/GH_A05G4037/GH_D01G1425/GH_A10G0614/GH_A01G1350/GH_D09G1434/GH_D12G2752/GH_A09G1481/GH_D04G0335/GH_A12G2277/GH_D08G0811/GH_A10G0781/GH_D10G0653/GH_A10G2680	1	GH_A01G0643
MF	GO:0030234	enzyme regulator activity	16/1272	351/28962	0.475602052	0.803870859	GH_A05G0374/GH_D03G1239/GH_D05G1446/GH_A02G0168/GH_A09G2251/GH_A03G0704/GH_D12G2417/GH_D03G1807/GH_A03G0688/GH_A09G2143/GH_scaffold3193_objG0001/GH_D05G3956/GH_D11G2483/GH_A10G2376/GH_D08G2227/GH_D04G0016	-/-/-/-/-/-/-/-/-/-/-/-/-/-/-/-	16	4	GH_D12G2417/GH_D03G1807/GH_D08G2227/GH_D04G0016	12	GH_A05G0374/GH_D03G1239/GH_D05G1446/GH_A02G0168/GH_A09G2251/GH_A03G0704/GH_A03G0688/GH_A09G2143/GH_scaffold3193_objG0001/GH_D05G3956/GH_D11G2483/GH_A10G2376
MF	GO:0016861	intramolecular oxidoreductase activity, interconverting aldoses and ketoses	2/1272	37/28962	0.487727363	0.819909243	GH_D10G2733/GH_A10G2628	-/-	2	2	GH_D10G2733/GH_A10G2628	0
MF	GO:0004478	methionine adenosyltransferase activity	1/1272	16/28962	0.512664764	0.848597333	GH_D12G1397	-	1	0		1	GH_D12G1397
MF	GO:0004222	metalloendopeptidase activity	4/1272	85/28962	0.516379766	0.848597333	GH_A12G1923/GH_D12G1923/GH_A05G1963/GH_A05G3870	-/-/-/-	4	3	GH_A12G1923/GH_D12G1923/GH_A05G3870	1	GH_A05G1963
MF	GO:0051082	unfolded protein binding	6/1272	131/28962	0.51705266	0.848597333	novel.6746/GH_A11G2178/GH_D06G0009/GH_A12G0141/GH_D06G0469/GH_A03G0302	-/-/-/-/-/-	6	2	GH_A12G0141/GH_A03G0302	4	novel.6746/GH_A11G2178/GH_D06G0009/GH_D06G0469
MF	GO:0016903	oxidoreductase activity, acting on the aldehyde or oxo group of donors	3/1272	63/28962	0.526968937	0.848597333	GH_D04G0820/GH_D05G2192/GH_A05G2162	-/-/-	3	0		3	GH_D04G0820/GH_D05G2192/GH_A05G2162
MF	GO:0042623	ATPase activity, coupled	8/1272	179/28962	0.530679725	0.848597333	GH_D10G2786/GH_A12G0447/GH_A10G0614/GH_D12G2752/GH_A12G2277/GH_D08G0811/GH_D10G0653/GH_A10G2680	-/-/-/-/-/-/-/-	8	8	GH_D10G2786/GH_A12G0447/GH_A10G0614/GH_D12G2752/GH_A12G2277/GH_D08G0811/GH_D10G0653/GH_A10G2680	0
MF	GO:0005216	ion channel activity	5/1272	110/28962	0.533060712	0.848597333	GH_A05G3554/GH_D04G0803/GH_D07G0980/GH_D03G0236/GH_A07G2576	-/-/-/-/-	5	1	GH_D03G0236	4	GH_A05G3554/GH_D04G0803/GH_D07G0980/GH_A07G2576
MF	GO:0015267	channel activity	5/1272	110/28962	0.533060712	0.848597333	GH_A05G3554/GH_D04G0803/GH_D07G0980/GH_D03G0236/GH_A07G2576	-/-/-/-/-	5	1	GH_D03G0236	4	GH_A05G3554/GH_D04G0803/GH_D07G0980/GH_A07G2576
MF	GO:0022803	passive transmembrane transporter activity	5/1272	110/28962	0.533060712	0.848597333	GH_A05G3554/GH_D04G0803/GH_D07G0980/GH_D03G0236/GH_A07G2576	-/-/-/-/-	5	1	GH_D03G0236	4	GH_A05G3554/GH_D04G0803/GH_D07G0980/GH_A07G2576
MF	GO:0022838	substrate-specific channel activity	5/1272	110/28962	0.533060712	0.848597333	GH_A05G3554/GH_D04G0803/GH_D07G0980/GH_D03G0236/GH_A07G2576	-/-/-/-/-	5	1	GH_D03G0236	4	GH_A05G3554/GH_D04G0803/GH_D07G0980/GH_A07G2576
MF	GO:0051287	NAD binding	5/1272	110/28962	0.533060712	0.848597333	GH_D01G1925/GH_A01G1810/GH_A07G0260/GH_D07G0269/GH_D05G1310	-/-/-/-/-	5	3	GH_D01G1925/GH_A01G1810/GH_D05G1310	2	GH_A07G0260/GH_D07G0269
MF	GO:0016831	carboxy-lyase activity	4/1272	87/28962	0.534807322	0.848597333	GH_D05G3613/GH_D09G2463/GH_A09G2527/GH_A01G0164	-/-/-/-	4	2	GH_D09G2463/GH_A09G2527	2	GH_D05G3613/GH_A01G0164
MF	GO:0008171	O-methyltransferase activity	3/1272	64/28962	0.537667896	0.848805663	GH_D10G2282/GH_A04G1510/GH_A09G1281	-/-/-	3	1	GH_A09G1281	2	GH_D10G2282/GH_A04G1510
MF	GO:0030599	pectinesterase activity	4/1272	88/28962	0.543888231	0.849589513	GH_A05G0374/GH_A03G2195/GH_D05G1446/GH_D04G0016	-/-/-/-	4	2	GH_A03G2195/GH_D04G0016	2	GH_A05G0374/GH_D05G1446
MF	GO:0015298	solute:cation antiporter activity	3/1272	65/28962	0.548227003	0.849589513	GH_A11G0756/GH_A05G1099/GH_D07G2570	-/-/-	3	3	GH_A11G0756/GH_A05G1099/GH_D07G2570	0
MF	GO:0015299	solute:proton antiporter activity	3/1272	65/28962	0.548227003	0.849589513	GH_A11G0756/GH_A05G1099/GH_D07G2570	-/-/-	3	3	GH_A11G0756/GH_A05G1099/GH_D07G2570	0
MF	GO:0016892	endoribonuclease activity, producing 3'-phosphomonoesters	1/1272	18/28962	0.554555212	0.849589513	GH_D06G2079	-	1	0		1	GH_D06G2079
MF	GO:0016894	endonuclease activity, active with either ribo- or deoxyribonucleic acids and producing 3'-phosphomonoesters	1/1272	18/28962	0.554555212	0.849589513	GH_D06G2079	-	1	0		1	GH_D06G2079
MF	GO:0060590	ATPase regulator activity	1/1272	18/28962	0.554555212	0.849589513	GH_D05G3956	-	1	0		1	GH_D05G3956
MF	GO:0016860	intramolecular oxidoreductase activity	2/1272	43/28962	0.568873149	0.85698673	GH_D10G2733/GH_A10G2628	-/-	2	2	GH_D10G2733/GH_A10G2628	0
MF	GO:0019843	rRNA binding	2/1272	43/28962	0.568873149	0.85698673	GH_D08G1249/GH_A08G1298	-/-	2	0		2	GH_D08G1249/GH_A08G1298
MF	GO:0004045	aminoacyl-tRNA hydrolase activity	1/1272	19/28962	0.574131144	0.85698673	GH_A09G1932	-	1	1	GH_A09G1932	0
MF	GO:0030976	thiamine pyrophosphate binding	1/1272	19/28962	0.574131144	0.85698673	GH_D13G0169	-	1	0		1	GH_D13G0169
MF	GO:0008236	serine-type peptidase activity	12/1272	280/28962	0.575917127	0.85698673	GH_D11G1736/GH_D04G1639/GH_D07G2140/GH_A11G1693/GH_A10G0054/GH_D13G0238/GH_A07G1662/GH_D07G1663/GH_D09G1009/GH_D05G2147/GH_D11G0900/GH_A13G0243	-/-/-/-/-/-/-/-/-/-/-/-	12	6	GH_D07G2140/GH_A10G0054/GH_A07G1662/GH_D07G1663/GH_D09G1009/GH_D11G0900	6	GH_D11G1736/GH_D04G1639/GH_A11G1693/GH_D13G0238/GH_D05G2147/GH_A13G0243
MF	GO:0017171	serine hydrolase activity	12/1272	280/28962	0.575917127	0.85698673	GH_D11G1736/GH_D04G1639/GH_D07G2140/GH_A11G1693/GH_A10G0054/GH_D13G0238/GH_A07G1662/GH_D07G1663/GH_D09G1009/GH_D05G2147/GH_D11G0900/GH_A13G0243	-/-/-/-/-/-/-/-/-/-/-/-	12	6	GH_D07G2140/GH_A10G0054/GH_A07G1662/GH_D07G1663/GH_D09G1009/GH_D11G0900	6	GH_D11G1736/GH_D04G1639/GH_A11G1693/GH_D13G0238/GH_D05G2147/GH_A13G0243
MF	GO:0016765	transferase activity, transferring alkyl or aryl (other than methyl) groups	3/1272	68/28962	0.579033339	0.857520803	GH_A03G1886/GH_A13G1754/GH_D12G1397	-/-/-	3	0		3	GH_A03G1886/GH_A13G1754/GH_D12G1397
MF	GO:0004860	protein kinase inhibitor activity	1/1272	20/28962	0.59284742	0.86156798	GH_D08G2227	-	1	1	GH_D08G2227	0
MF	GO:0004861	cyclin-dependent protein serine/threonine kinase inhibitor activity	1/1272	20/28962	0.59284742	0.86156798	GH_D08G2227	-	1	1	GH_D08G2227	0
MF	GO:0019210	kinase inhibitor activity	1/1272	20/28962	0.59284742	0.86156798	GH_D08G2227	-	1	1	GH_D08G2227	0
MF	GO:0030291	protein serine/threonine kinase inhibitor activity	1/1272	20/28962	0.59284742	0.86156798	GH_D08G2227	-	1	1	GH_D08G2227	0
MF	GO:0046923	ER retention sequence binding	1/1272	21/28962	0.610741764	0.861859206	GH_D06G0021	-	1	0		1	GH_D06G0021
MF	GO:0031072	heat shock protein binding	2/1272	47/28962	0.617579371	0.861859206	GH_A11G2178/GH_A12G0141	-/-	2	1	GH_A12G0141	1	GH_A11G2178
MF	GO:0003854	3-beta-hydroxy-delta5-steroid dehydrogenase activity	1/1272	22/28962	0.627850242	0.861859206	GH_D07G0806	-	1	1	GH_D07G0806	0
MF	GO:0004177	aminopeptidase activity	1/1272	22/28962	0.627850242	0.861859206	GH_A07G0319	-	1	0		1	GH_A07G0319
MF	GO:0004356	glutamate-ammonia ligase activity	1/1272	22/28962	0.627850242	0.861859206	GH_A09G2173	-	1	1	GH_A09G2173	0
MF	GO:0015098	molybdate ion transmembrane transporter activity	1/1272	22/28962	0.627850242	0.861859206	GH_A07G0305	-	1	0		1	GH_A07G0305
MF	GO:0016211	ammonia ligase activity	1/1272	22/28962	0.627850242	0.861859206	GH_A09G2173	-	1	1	GH_A09G2173	0
MF	GO:0016229	steroid dehydrogenase activity	1/1272	22/28962	0.627850242	0.861859206	GH_D07G0806	-	1	1	GH_D07G0806	0
MF	GO:0016880	acid-ammonia (or amide) ligase activity	1/1272	22/28962	0.627850242	0.861859206	GH_A09G2173	-	1	1	GH_A09G2173	0
MF	GO:0033764	steroid dehydrogenase activity, acting on the CH-OH group of donors, NAD or NADP as acceptor	1/1272	22/28962	0.627850242	0.861859206	GH_D07G0806	-	1	1	GH_D07G0806	0
MF	GO:0050664	oxidoreductase activity, acting on NAD(P)H, oxygen as acceptor	1/1272	22/28962	0.627850242	0.861859206	GH_A02G1173	-	1	1	GH_A02G1173	0
MF	GO:0003777	microtubule motor activity	7/1272	171/28962	0.628492278	0.861859206	GH_A01G0906/GH_A11G2047/GH_D11G2089/GH_D08G1436/GH_A06G0205/GH_A06G0053/GH_A12G2484	-/-/-/-/-/-/-	7	7	GH_A01G0906/GH_A11G2047/GH_D11G2089/GH_D08G1436/GH_A06G0205/GH_A06G0053/GH_A12G2484	0
MF	GO:0016160	amylase activity	2/1272	48/28962	0.629074083	0.861859206	GH_D11G0284/GH_A11G0274	-/-	2	2	GH_D11G0284/GH_A11G0274	0
MF	GO:0038023	signaling receptor activity	3/1272	74/28962	0.636518698	0.865366632	GH_A12G1732/GH_D07G0980/GH_D03G0236	-/-/-	3	1	GH_D03G0236	2	GH_A12G1732/GH_D07G0980
MF	GO:0008138	protein tyrosine/serine/threonine phosphatase activity	2/1272	49/28962	0.640297734	0.865366632	GH_A07G2499/GH_D07G2079	-/-	2	2	GH_A07G2499/GH_D07G2079	0
MF	GO:0008519	ammonium transmembrane transporter activity	1/1272	23/28962	0.644207343	0.865366632	GH_A11G2750	-	1	1	GH_A11G2750	0
MF	GO:0008017	microtubule binding	8/1272	198/28962	0.644820509	0.865366632	GH_A01G0906/GH_D06G1846/GH_A11G2047/GH_D11G2089/GH_D08G1436/GH_A06G0205/GH_A06G0053/GH_A12G2484	-/-/-/-/-/-/-/-	8	8	GH_A01G0906/GH_D06G1846/GH_A11G2047/GH_D11G2089/GH_D08G1436/GH_A06G0205/GH_A06G0053/GH_A12G2484	0
MF	GO:0004872	receptor activity	3/1272	75/28962	0.645546812	0.865366632	GH_A12G1732/GH_D07G0980/GH_D03G0236	-/-/-	3	1	GH_D03G0236	2	GH_A12G1732/GH_D07G0980
MF	GO:0060089	molecular transducer activity	3/1272	76/28962	0.654414804	0.870038529	GH_A12G1732/GH_D07G0980/GH_D03G0236	-/-/-	3	1	GH_D03G0236	2	GH_A12G1732/GH_D07G0980
MF	GO:0000287	magnesium ion binding	6/1272	151/28962	0.655603254	0.870038529	GH_A11G0277/GH_D11G0287/GH_D12G2320/GH_A05G1636/GH_A05G2924/GH_D05G1666	-/-/-/-/-/-	6	1	GH_D12G2320	5	GH_A11G0277/GH_D11G0287/GH_A05G1636/GH_A05G2924/GH_D05G1666
MF	GO:0016874	ligase activity	11/1272	273/28962	0.657424612	0.870038529	GH_A09G2173/GH_D09G1022/GH_D13G2513/GH_A09G1068/GH_A09G1384/GH_D09G1334/GH_D07G1699/GH_D12G0511/GH_A12G0498/GH_A01G2026/GH_D01G2189	-/-/-/-/-/-/-/-/-/-/-	11	3	GH_A09G2173/GH_A01G2026/GH_D01G2189	8	GH_D09G1022/GH_D13G2513/GH_A09G1068/GH_A09G1384/GH_D09G1334/GH_D07G1699/GH_D12G0511/GH_A12G0498
MF	GO:0060589	nucleoside-triphosphatase regulator activity	4/1272	102/28962	0.66037373	0.870238262	GH_A02G0168/GH_A09G2251/GH_A03G0688/GH_D05G3956	-/-/-/-	4	0		4	GH_A02G0168/GH_A09G2251/GH_A03G0688/GH_D05G3956
MF	GO:0003872	6-phosphofructokinase activity	1/1272	25/28962	0.674797862	0.870797242	GH_A07G0253	-	1	0		1	GH_A07G0253
MF	GO:0005048	signal sequence binding	1/1272	25/28962	0.674797862	0.870797242	GH_D06G0021	-	1	0		1	GH_D06G0021
MF	GO:0016538	cyclin-dependent protein serine/threonine kinase regulator activity	1/1272	25/28962	0.674797862	0.870797242	GH_D08G2227	-	1	1	GH_D08G2227	0
MF	GO:0034061	DNA polymerase activity	1/1272	25/28962	0.674797862	0.870797242	GH_D04G0209	-	1	1	GH_D04G0209	0
MF	GO:0042277	peptide binding	1/1272	25/28962	0.674797862	0.870797242	GH_D06G0021	-	1	0		1	GH_D06G0021
MF	GO:0004721	phosphoprotein phosphatase activity	2/1272	53/28962	0.682519591	0.877122284	GH_A07G2499/GH_D07G2079	-/-	2	2	GH_A07G2499/GH_D07G2079	0
MF	GO:0005507	copper ion binding	6/1272	156/28962	0.686123952	0.878125716	GH_A12G0340/GH_A03G0191/GH_D01G1096/GH_A01G1057/GH_A03G0190/GH_D05G1852	-/-/-/-/-/-	6	5	GH_A12G0340/GH_A03G0191/GH_D01G1096/GH_A01G1057/GH_A03G0190	1	GH_D05G1852
MF	GO:0003713	transcription coactivator activity	1/1272	26/28962	0.689092956	0.878311104	GH_A11G2816	-	1	1	GH_A11G2816	0
MF	GO:0016799	hydrolase activity, hydrolyzing N-glycosyl compounds	1/1272	27/28962	0.702760144	0.879929616	GH_A11G0533	-	1	1	GH_A11G0533	0
MF	GO:0042578	phosphoric ester hydrolase activity	8/1272	209/28962	0.703062327	0.879929616	GH_A05G1890/GH_A07G2499/GH_A07G2619/GH_A11G1661/GH_A06G0059/GH_D07G2079/GH_D02G2392/GH_A03G2222	-/-/-/-/-/-/-/-	8	5	GH_A05G1890/GH_A07G2499/GH_A11G1661/GH_A06G0059/GH_D07G2079	3	GH_A07G2619/GH_D02G2392/GH_A03G2222
MF	GO:0008237	metallopeptidase activity	4/1272	108/28962	0.70364468	0.879929616	GH_A12G1923/GH_D12G1923/GH_A05G1963/GH_A05G3870	-/-/-/-	4	3	GH_A12G1923/GH_D12G1923/GH_A05G3870	1	GH_A05G1963
MF	GO:0016627	oxidoreductase activity, acting on the CH-CH group of donors	3/1272	82/28962	0.704256147	0.879929616	GH_A10G0856/GH_A01G0206/GH_D10G1120	-/-/-	3	0		3	GH_A10G0856/GH_A01G0206/GH_D10G1120
MF	GO:0008081	phosphoric diester hydrolase activity	2/1272	56/28962	0.711453077	0.879929616	GH_A07G2619/GH_A11G1661	-/-	2	1	GH_A11G1661	1	GH_A07G2619
MF	GO:0008443	phosphofructokinase activity	1/1272	28/28962	0.715826987	0.879929616	GH_A07G0253	-	1	0		1	GH_A07G0253
MF	GO:0019200	carbohydrate kinase activity	1/1272	28/28962	0.715826987	0.879929616	GH_A07G0253	-	1	0		1	GH_A07G0253
MF	GO:0033218	amide binding	1/1272	28/28962	0.715826987	0.879929616	GH_D06G0021	-	1	0		1	GH_D06G0021
MF	GO:0033926	glycopeptide alpha-N-acetylgalactosaminidase activity	1/1272	28/28962	0.715826987	0.879929616	GH_A13G1346	-	1	1	GH_A13G1346	0
MF	GO:0030695	GTPase regulator activity	3/1272	84/28962	0.719596376	0.881080602	GH_A02G0168/GH_A09G2251/GH_A03G0688	-/-/-	3	0		3	GH_A02G0168/GH_A09G2251/GH_A03G0688
MF	GO:0015631	tubulin binding	8/1272	215/28962	0.732085028	0.892072451	GH_A01G0906/GH_D06G1846/GH_A11G2047/GH_D11G2089/GH_D08G1436/GH_A06G0205/GH_A06G0053/GH_A12G2484	-/-/-/-/-/-/-/-	8	8	GH_A01G0906/GH_D06G1846/GH_A11G2047/GH_D11G2089/GH_D08G1436/GH_A06G0205/GH_A06G0053/GH_A12G2484	0
MF	GO:0005543	phospholipid binding	3/1272	86/28962	0.734310442	0.892072451	GH_D05G2295/GH_A05G2275/GH_D05G2508	-/-/-	3	0		3	GH_D05G2295/GH_A05G2275/GH_D05G2508
MF	GO:0052689	carboxylic ester hydrolase activity	5/1272	142/28962	0.752222968	0.910277599	GH_A05G0374/GH_A03G2195/GH_D05G1446/GH_A09G1932/GH_D04G0016	-/-/-/-/-	5	3	GH_A03G2195/GH_A09G1932/GH_D04G0016	2	GH_A05G0374/GH_D05G1446
MF	GO:0016616	oxidoreductase activity, acting on the CH-OH group of donors, NAD or NADP as acceptor	8/1272	221/28962	0.759114884	0.911967329	GH_D01G1925/GH_A01G1810/GH_A07G0260/GH_D07G0269/GH_D05G1310/GH_A04G1336/GH_D07G0073/GH_D07G0806	-/-/-/-/-/-/-/-	8	5	GH_D01G1925/GH_A01G1810/GH_D05G1310/GH_A04G1336/GH_D07G0806	3	GH_A07G0260/GH_D07G0269/GH_D07G0073
MF	GO:0004175	endopeptidase activity	14/1272	372/28962	0.759484045	0.911967329	GH_D11G1736/GH_D07G2140/GH_A11G1693/GH_D03G1699/GH_A12G1923/GH_D12G1923/GH_A10G0054/GH_D13G0238/GH_A07G1662/GH_A05G1963/GH_A05G3870/GH_D07G1663/GH_D11G0900/GH_A13G0243	-/-/-/-/-/-/-/-/-/-/-/-/-/-	14	8	GH_D07G2140/GH_A12G1923/GH_D12G1923/GH_A10G0054/GH_A07G1662/GH_A05G3870/GH_D07G1663/GH_D11G0900	6	GH_D11G1736/GH_A11G1693/GH_D03G1699/GH_D13G0238/GH_A05G1963/GH_A13G0243
MF	GO:0003774	motor activity	8/1272	222/28962	0.763425519	0.91317437	GH_A01G0906/GH_A09G0731/GH_A11G2047/GH_D11G2089/GH_D08G1436/GH_A06G0205/GH_A06G0053/GH_A12G2484	-/-/-/-/-/-/-/-	8	8	GH_A01G0906/GH_A09G0731/GH_A11G2047/GH_D11G2089/GH_D08G1436/GH_A06G0205/GH_A06G0053/GH_A12G2484	0
MF	GO:0016717	oxidoreductase activity, acting on paired donors, with oxidation of a pair of donors resulting in the reduction of molecular oxygen to two molecules of water	1/1272	34/28962	0.783018315	0.933021824	GH_D01G1463	-	1	1	GH_D01G1463	0
MF	GO:0004185	serine-type carboxypeptidase activity	2/1272	66/28962	0.792306275	0.940485693	GH_D04G1639/GH_D05G2147	-/-	2	0		2	GH_D04G1639/GH_D05G2147
MF	GO:0004190	aspartic-type endopeptidase activity	1/1272	36/28962	0.80168101	0.944404523	GH_D03G1699	-	1	0		1	GH_D03G1699
MF	GO:0070001	aspartic-type peptidase activity	1/1272	36/28962	0.80168101	0.944404523	GH_D03G1699	-	1	0		1	GH_D03G1699
MF	GO:0016811	hydrolase activity, acting on carbon-nitrogen (but not peptide) bonds, in linear amides	1/1272	37/28962	0.810401945	0.95107549	novel.5292	-	1	1	novel.5292	0
MF	GO:0003743	translation initiation factor activity	3/1272	99/28962	0.815482869	0.953440497	GH_A13G1619/GH_D07G0828/GH_D13G1575	-/-/-	3	1	GH_D07G0828	2	GH_A13G1619/GH_D13G1575
MF	GO:0004180	carboxypeptidase activity	2/1272	72/28962	0.830600215	0.964599523	GH_D04G1639/GH_D05G2147	-/-	2	0		2	GH_D04G1639/GH_D05G2147
MF	GO:0019207	kinase regulator activity	1/1272	40/28962	0.834332063	0.964599523	GH_D08G2227	-	1	1	GH_D08G2227	0
MF	GO:0019887	protein kinase regulator activity	1/1272	40/28962	0.834332063	0.964599523	GH_D08G2227	-	1	1	GH_D08G2227	0
MF	GO:0070008	serine-type exopeptidase activity	2/1272	75/28962	0.847255205	0.970747133	GH_D04G1639/GH_D05G2147	-/-	2	0		2	GH_D04G1639/GH_D05G2147
MF	GO:0034062	5'-3' RNA polymerase activity	4/1272	135/28962	0.84901357	0.970747133	GH_D07G2308/GH_A05G0932/GH_A07G0088/GH_D13G0264	-/-/-/-	4	2	GH_D07G2308/GH_A07G0088	2	GH_A05G0932/GH_D13G0264
MF	GO:0097747	RNA polymerase activity	4/1272	135/28962	0.84901357	0.970747133	GH_D07G2308/GH_A05G0932/GH_A07G0088/GH_D13G0264	-/-/-/-	4	2	GH_D07G2308/GH_A07G0088	2	GH_A05G0932/GH_D13G0264
MF	GO:0045735	nutrient reservoir activity	1/1272	43/28962	0.855243913	0.97370636	GH_D04G1805	-	1	0		1	GH_D04G1805
MF	GO:0008238	exopeptidase activity	3/1272	109/28962	0.862655651	0.97370636	GH_D04G1639/GH_A07G0319/GH_D05G2147	-/-/-	3	0		3	GH_D04G1639/GH_A07G0319/GH_D05G2147
MF	GO:0004521	endoribonuclease activity	1/1272	45/28962	0.867698239	0.97370636	GH_D06G2079	-	1	0		1	GH_D06G2079
MF	GO:0015079	potassium ion transmembrane transporter activity	1/1272	45/28962	0.867698239	0.97370636	GH_A05G3796	-	1	1	GH_A05G3796	0
MF	GO:0000155	phosphorelay sensor kinase activity	1/1272	46/28962	0.873517924	0.97370636	GH_A12G1732	-	1	0		1	GH_A12G1732
MF	GO:0004673	protein histidine kinase activity	1/1272	46/28962	0.873517924	0.97370636	GH_A12G1732	-	1	0		1	GH_A12G1732
MF	GO:0016775	phosphotransferase activity, nitrogenous group as acceptor	1/1272	46/28962	0.873517924	0.97370636	GH_A12G1732	-	1	0		1	GH_A12G1732
MF	GO:0004871	signal transducer activity	3/1272	113/28962	0.87833968	0.974276267	GH_A12G1732/GH_D07G0980/GH_D03G0236	-/-/-	3	1	GH_D03G0236	2	GH_A12G1732/GH_D07G0980
MF	GO:0008092	cytoskeletal protein binding	10/1272	311/28962	0.880294633	0.974276267	GH_A01G0906/GH_D06G1846/GH_A11G2047/GH_D11G2089/GH_D08G1436/GH_A04G1212/GH_A06G0205/GH_A06G0053/GH_A12G0371/GH_A12G2484	-/-/-/-/-/-/-/-/-/-	10	9	GH_A01G0906/GH_D06G1846/GH_A11G2047/GH_D11G2089/GH_D08G1436/GH_A04G1212/GH_A06G0205/GH_A06G0053/GH_A12G2484	1	GH_A12G0371
MF	GO:0015078	hydrogen ion transmembrane transporter activity	5/1272	174/28962	0.884203382	0.975132099	GH_A11G0756/novel.4855/GH_A05G1099/novel.818/GH_D07G2570	-/-/-/-/-	5	3	GH_A11G0756/GH_A05G1099/GH_D07G2570	2	novel.4855/novel.818
MF	GO:0001871	pattern binding	4/1272	149/28962	0.897020596	0.982300723	GH_D02G0187/GH_A06G2350/GH_D11G1758/GH_A05G2910	-/-/-/-	4	2	GH_D02G0187/GH_A06G2350	2	GH_D11G1758/GH_A05G2910
MF	GO:0030247	polysaccharide binding	4/1272	149/28962	0.897020596	0.982300723	GH_D02G0187/GH_A06G2350/GH_D11G1758/GH_A05G2910	-/-/-/-	4	2	GH_D02G0187/GH_A06G2350	2	GH_D11G1758/GH_A05G2910
MF	GO:0015077	monovalent inorganic cation transmembrane transporter activity	6/1272	219/28962	0.922457719	0.999008824	GH_A05G3796/GH_A11G0756/novel.4855/GH_A05G1099/novel.818/GH_D07G2570	-/-/-/-/-/-	6	4	GH_A05G3796/GH_A11G0756/GH_A05G1099/GH_D07G2570	2	novel.4855/novel.818
MF	GO:0030246	carbohydrate binding	11/1272	363/28962	0.926472839	0.999008824	GH_D12G1866/GH_A01G2070/GH_D02G0187/GH_A02G1374/GH_D07G0845/GH_A06G2350/GH_D11G1758/GH_D06G0761/GH_D02G0718/GH_A05G2910/GH_D01G2144	-/-/-/-/-/-/-/-/-/-/-	11	7	GH_A01G2070/GH_D02G0187/GH_A02G1374/GH_A06G2350/GH_D06G0761/GH_D02G0718/GH_D01G2144	4	GH_D12G1866/GH_D07G0845/GH_D11G1758/GH_A05G2910
MF	GO:0003779	actin binding	2/1272	96/28962	0.927768517	0.999008824	GH_A04G1212/GH_A12G0371	-/-	2	1	GH_A04G1212	1	GH_A12G0371
MF	GO:0004540	ribonuclease activity	1/1272	60/28962	0.932633586	0.999008824	GH_D06G2079	-	1	0		1	GH_D06G2079
MF	GO:0016651	oxidoreductase activity, acting on NAD(P)H	1/1272	60/28962	0.932633586	0.999008824	GH_A02G1173	-	1	1	GH_A02G1173	0
MF	GO:0004842	ubiquitin-protein transferase activity	5/1272	199/28962	0.940276067	0.999008824	GH_D10G1189/GH_D11G1944/GH_A05G0969/GH_A10G1712/GH_A11G0586	-/-/-/-/-	5	4	GH_D10G1189/GH_D11G1944/GH_A10G1712/GH_A11G0586	1	GH_A05G0969
MF	GO:0019787	ubiquitin-like protein transferase activity	5/1272	199/28962	0.940276067	0.999008824	GH_D10G1189/GH_D11G1944/GH_A05G0969/GH_A10G1712/GH_A11G0586	-/-/-/-/-	5	4	GH_D10G1189/GH_D11G1944/GH_A10G1712/GH_A11G0586	1	GH_A05G0969
MF	GO:0004674	protein serine/threonine kinase activity	1/1272	63/28962	0.941142702	0.999008824	GH_D10G0191	-	1	1	GH_D10G0191	0
MF	GO:0005096	GTPase activator activity	1/1272	66/28962	0.948577761	0.999008824	GH_A03G0688	-	1	0		1	GH_A03G0688
MF	GO:0004519	endonuclease activity	1/1272	70/28962	0.957052076	0.999008824	GH_D06G2079	-	1	0		1	GH_D06G2079
MF	GO:0008135	translation factor activity, RNA binding	3/1272	152/28962	0.965415356	0.999008824	GH_A13G1619/GH_D07G0828/GH_D13G1575	-/-/-	3	1	GH_D07G0828	2	GH_A13G1619/GH_D13G1575
MF	GO:0003899	DNA-directed 5'-3' RNA polymerase activity	2/1272	122/28962	0.972668582	0.999008824	GH_D07G2308/GH_A05G0932	-/-	2	1	GH_D07G2308	1	GH_A05G0932
MF	GO:0008168	methyltransferase activity	11/1272	416/28962	0.976577983	0.999008824	GH_A12G0631/GH_D13G1853/GH_D10G2282/GH_A04G1510/GH_A05G1917/GH_D03G0582/novel.4855/GH_A01G0816/GH_D10G0994/GH_A09G1281/GH_A06G1858	-/-/-/-/-/-/-/-/-/-/-	11	6	GH_A05G1917/GH_D03G0582/GH_A01G0816/GH_D10G0994/GH_A09G1281/GH_A06G1858	5	GH_A12G0631/GH_D13G1853/GH_D10G2282/GH_A04G1510/novel.4855
MF	GO:0008047	enzyme activator activity	1/1272	84/28962	0.977137479	0.999008824	GH_A03G0688	-	1	0		1	GH_A03G0688
MF	GO:0016866	intramolecular transferase activity	1/1272	88/28962	0.980907384	0.999008824	GH_A13G0860	-	1	0		1	GH_A13G0860
MF	GO:0016779	nucleotidyltransferase activity	6/1272	276/28962	0.983358166	0.999008824	GH_D07G2308/GH_A05G0932/GH_D04G0209/GH_A07G0088/GH_D13G0264/GH_D07G1789	-/-/-/-/-/-	6	4	GH_D07G2308/GH_D04G0209/GH_A07G0088/GH_D07G1789	2	GH_A05G0932/GH_D13G0264
MF	GO:0008375	acetylglucosaminyltransferase activity	1/1272	93/28962	0.984758542	0.999008824	GH_A03G1702	-	1	0		1	GH_A03G1702
MF	GO:0016810	hydrolase activity, acting on carbon-nitrogen (but not peptide) bonds	1/1272	93/28962	0.984758542	0.999008824	novel.5292	-	1	1	novel.5292	0
MF	GO:0016741	transferase activity, transferring one-carbon groups	11/1272	436/28962	0.985341612	0.999008824	GH_A12G0631/GH_D13G1853/GH_D10G2282/GH_A04G1510/GH_A05G1917/GH_D03G0582/novel.4855/GH_A01G0816/GH_D10G0994/GH_A09G1281/GH_A06G1858	-/-/-/-/-/-/-/-/-/-/-	11	6	GH_A05G1917/GH_D03G0582/GH_A01G0816/GH_D10G0994/GH_A09G1281/GH_A06G1858	5	GH_A12G0631/GH_D13G1853/GH_D10G2282/GH_A04G1510/novel.4855
MF	GO:0022890	inorganic cation transmembrane transporter activity	7/1272	316/28962	0.98663109	0.999008824	GH_A05G3796/GH_A11G0756/novel.4855/GH_A05G1099/novel.818/GH_D07G2570/GH_A07G0910	-/-/-/-/-/-/-	7	5	GH_A05G3796/GH_A11G0756/GH_A05G1099/GH_D07G2570/GH_A07G0910	2	novel.4855/novel.818
MF	GO:0008144	drug binding	1/1272	96/28962	0.986685808	0.999008824	novel.6746	-	1	0		1	novel.6746
MF	GO:0046873	metal ion transmembrane transporter activity	2/1272	142/28962	0.987364128	0.999008824	GH_A05G3796/GH_A07G0910	-/-	2	2	GH_A05G3796/GH_A07G0910	0
MF	GO:0008324	cation transmembrane transporter activity	9/1272	383/28962	0.987977147	0.999008824	GH_A11G2750/GH_A12G1335/GH_A05G3796/GH_A11G0756/novel.4855/GH_A05G1099/novel.818/GH_D07G2570/GH_A07G0910	-/-/-/-/-/-/-/-/-	9	7	GH_A11G2750/GH_A12G1335/GH_A05G3796/GH_A11G0756/GH_A05G1099/GH_D07G2570/GH_A07G0910	2	novel.4855/novel.818
MF	GO:0140096	catalytic activity, acting on a protein	1/1272	101/28962	0.989372083	0.999008824	novel.5341	-	1	1	novel.5341	0
MF	GO:0003924	GTPase activity	10/1272	471/28962	0.997316382	0.999322239	GH_D11G2642/GH_A05G1860/GH_A11G2584/GH_D06G0016/GH_D13G1123/GH_D04G1759/GH_D05G1898/GH_D08G2099/GH_D13G2529/GH_D07G1090	-/-/-/-/-/-/-/-/-/-	10	0		10	GH_D11G2642/GH_A05G1860/GH_A11G2584/GH_D06G0016/GH_D13G1123/GH_D04G1759/GH_D05G1898/GH_D08G2099/GH_D13G2529/GH_D07G1090
MF	GO:0008234	cysteine-type peptidase activity	2/1272	205/28962	0.998982506	0.999322239	GH_A06G0837/GH_A06G0208	-/-	2	0		2	GH_A06G0837/GH_A06G0208
MF	GO:0004518	nuclease activity	1/1272	162/28962	0.999322239	0.999322239	GH_D06G2079	-	1	0		1	GH_D06G2079
