# Supplementary material for: Transcriptome Analysis Reveals Differences in Anthocyanin Accumulation in Cotton (Gossypium hirsutum L.) Induced by Red and Blue Light
Source: Front Plant Sci. 2022 Mar 31;13:788828. doi: 10.3389/fpls.2022.788828 (PMC9009209; doi:10.3389/fpls.2022.788828)
Supplement: Supplementary file 4 [file Table_4.csv]

Table S4 GO functional enrichment of DEGs in HR-vs-HW
Category	GOID	Description	GeneRatio	BgRatio	pvalue	padj	geneID	geneName	Count	Up	Up_Gene_id	Down	Down_Gene_id
BP	GO:0015979	photosynthesis	52/1664	129/18784	4.06E-22	2.17E-19	GH_D04G0324/GH_A05G4050/GH_A10G1654/GH_D10G1250/GH_D08G0721/GH_A07G0991/GH_D11G1441/GH_D10G0173/GH_A11G1405/GH_A08G0728/GH_A06G0519/GH_D06G0485/GH_D13G2023/GH_D07G0979/GH_A10G0169/GH_A05G1310/GH_A11G2422/GH_D11G2489/GH_A13G2049/GH_A04G0007/GH_D13G2193/GH_D02G2593/GH_A11G1964/GH_A03G2431/GH_D01G0160/GH_D06G1658/GH_A06G1621/GH_A04G0557/GH_D05G1312/GH_D05G4056/GH_A13G2209/GH_A05G1450/GH_D05G1713/GH_…	-/-/-/-/-/-/-/-/-/-/-/-/-/-/-/-/-/-/-/-/-/-/-/-/-/-/-/-/-/-/-/-/-/-/-/-/-/-/-/-/-/-/-/-/-/-/-/-/-/-/-/-	52	0		52	GH_D04G0324/GH_A05G4050/GH_A10G1654/GH_D10G1250/GH_D08G0721/GH_A07G0991/GH_D11G1441/GH_D10G0173/GH_A11G1405/GH_A08G0728/GH_A06G0519/GH_D06G0485/GH_D13G2023/GH_D07G0979/GH_A10G0169/GH_A05G1310/GH_A11G2422/GH_D11G2489/GH_A13G2049/GH_A04G0007/GH_D13G2193/GH_D02G2593/GH_A11G1964/GH_A03G2431/GH_D01G0160/GH_D06G1658/GH_A06G1621/GH_A04G0557/GH_D05G1312/GH_D05G4056/GH_A13G2209/GH_A05G1450/GH_D05G1713/GH_…
BP	GO:0006270	DNA replication initiation	16/1664	26/18784	2.99E-11	8.01E-09	GH_A13G0305/GH_A09G0030/GH_D02G2609/GH_D11G1177/GH_D10G0426/GH_A03G1008/GH_A10G0407/GH_A03G2446/GH_A11G1148/GH_D13G2127/GH_A13G2142/GH_D02G1104/GH_D13G0304/GH_D05G1530/GH_A05G1505/GH_D09G0029	-/-/-/-/-/-/-/-/-/-/-/-/-/-/-/-	16	0		16	GH_A13G0305/GH_A09G0030/GH_D02G2609/GH_D11G1177/GH_D10G0426/GH_A03G1008/GH_A10G0407/GH_A03G2446/GH_A11G1148/GH_D13G2127/GH_A13G2142/GH_D02G1104/GH_D13G0304/GH_D05G1530/GH_A05G1505/GH_D09G0029
BP	GO:0006261	DNA-dependent DNA replication	16/1664	32/18784	2.02E-09	3.61E-07	GH_A13G0305/GH_A09G0030/GH_D02G2609/GH_D11G1177/GH_D10G0426/GH_A03G1008/GH_A10G0407/GH_A03G2446/GH_A11G1148/GH_D13G2127/GH_A13G2142/GH_D02G1104/GH_D13G0304/GH_D05G1530/GH_A05G1505/GH_D09G0029	-/-/-/-/-/-/-/-/-/-/-/-/-/-/-/-	16	0		16	GH_A13G0305/GH_A09G0030/GH_D02G2609/GH_D11G1177/GH_D10G0426/GH_A03G1008/GH_A10G0407/GH_A03G2446/GH_A11G1148/GH_D13G2127/GH_A13G2142/GH_D02G1104/GH_D13G0304/GH_D05G1530/GH_A05G1505/GH_D09G0029
BP	GO:0006260	DNA replication	26/1664	113/18784	4.62E-06	0.000460481	GH_D13G2192/GH_A13G0305/GH_A09G0030/GH_D02G2609/GH_D11G1177/GH_D10G0426/GH_A03G1008/GH_D11G2065/GH_A10G0407/GH_A11G2026/GH_A03G2446/GH_A11G1148/GH_D03G1107/GH_D13G2127/GH_A13G2142/GH_A02G1618/GH_A03G0843/GH_D02G1104/GH_D13G2527/GH_D13G0304/GH_A05G3211/GH_D05G1530/GH_A05G0844/GH_A05G1505/GH_D09G0029/GH_D11G3674	-/-/-/-/-/-/-/-/-/-/-/-/-/-/-/-/-/-/-/-/-/-/-/-/-/-	26	0		26	GH_D13G2192/GH_A13G0305/GH_A09G0030/GH_D02G2609/GH_D11G1177/GH_D10G0426/GH_A03G1008/GH_D11G2065/GH_A10G0407/GH_A11G2026/GH_A03G2446/GH_A11G1148/GH_D03G1107/GH_D13G2127/GH_A13G2142/GH_A02G1618/GH_A03G0843/GH_D02G1104/GH_D13G2527/GH_D13G0304/GH_A05G3211/GH_D05G1530/GH_A05G0844/GH_A05G1505/GH_D09G0029/GH_D11G3674
BP	GO:0007623	circadian rhythm	11/1664	22/18784	6.89E-06	0.000460481	GH_A10G2614/GH_A10G2613/GH_A05G0893/GH_A06G0824/GH_D05G0884/GH_D10G2718/GH_D07G0156/GH_D10G2717/GH_D06G0805/GH_A07G0148/GH_D08G2693	-/-/-/-/-/-/-/-/-/-	11	7	GH_A10G2614/GH_A10G2613/GH_A05G0893/GH_D05G0884/GH_D10G2718/GH_D10G2717/GH_D08G2693	4	GH_A06G0824/GH_D07G0156/GH_D06G0805/GH_A07G0148
BP	GO:0042752	regulation of circadian rhythm	11/1664	22/18784	6.89E-06	0.000460481	GH_A10G2614/GH_A10G2613/GH_A05G0893/GH_A06G0824/GH_D05G0884/GH_D10G2718/GH_D07G0156/GH_D10G2717/GH_D06G0805/GH_A07G0148/GH_D08G2693	-/-/-/-/-/-/-/-/-/-	11	7	GH_A10G2614/GH_A10G2613/GH_A05G0893/GH_D05G0884/GH_D10G2718/GH_D10G2717/GH_D08G2693	4	GH_A06G0824/GH_D07G0156/GH_D06G0805/GH_A07G0148
BP	GO:0042753	positive regulation of circadian rhythm	11/1664	22/18784	6.89E-06	0.000460481	GH_A10G2614/GH_A10G2613/GH_A05G0893/GH_A06G0824/GH_D05G0884/GH_D10G2718/GH_D07G0156/GH_D10G2717/GH_D06G0805/GH_A07G0148/GH_D08G2693	-/-/-/-/-/-/-/-/-/-	11	7	GH_A10G2614/GH_A10G2613/GH_A05G0893/GH_D05G0884/GH_D10G2718/GH_D10G2717/GH_D08G2693	4	GH_A06G0824/GH_D07G0156/GH_D06G0805/GH_A07G0148
BP	GO:0048511	rhythmic process	11/1664	22/18784	6.89E-06	0.000460481	GH_A10G2614/GH_A10G2613/GH_A05G0893/GH_A06G0824/GH_D05G0884/GH_D10G2718/GH_D07G0156/GH_D10G2717/GH_D06G0805/GH_A07G0148/GH_D08G2693	-/-/-/-/-/-/-/-/-/-	11	7	GH_A10G2614/GH_A10G2613/GH_A05G0893/GH_D05G0884/GH_D10G2718/GH_D10G2717/GH_D08G2693	4	GH_A06G0824/GH_D07G0156/GH_D06G0805/GH_A07G0148
BP	GO:0044262	cellular carbohydrate metabolic process	48/1664	285/18784	1.07E-05	0.00063391	GH_A08G1412/GH_D05G0367/GH_A05G0363/GH_D02G1793/GH_A10G1366/GH_D08G1434/GH_D06G0727/GH_A03G1627/GH_A10G1706/GH_D06G1728/GH_A06G0750/GH_A11G0294/GH_D13G0289/GH_D11G0652/GH_D10G1524/GH_D13G1867/GH_D11G0307/GH_D10G0683/GH_A13G0860/GH_D08G0959/GH_A01G0885/GH_A06G1705/GH_A13G1912/GH_D03G0368/GH_A11G2086/GH_A13G0603/GH_D11G1649/GH_A02G1572/GH_A09G1991/GH_A08G0954/GH_A06G0396/GH_D08G0287/GH_A11G2238/GH_…	-/-/-/-/-/-/-/-/-/-/-/-/-/-/-/-/-/-/-/-/-/-/-/-/-/-/-/-/-/-/-/-/-/-/-/-/-/-/-/-/-/-/-/-/-/-/-/-	48	20	GH_A10G1366/GH_A10G1706/GH_A11G0294/GH_D10G1524/GH_D13G1867/GH_D11G0307/GH_D10G0683/GH_A01G0885/GH_A13G1912/GH_A11G2086/GH_D11G1649/GH_A02G1572/GH_A06G0396/GH_D08G0287/GH_A08G2277/GH_A08G2865/GH_A08G0273/GH_D08G2534/GH_D08G2286/GH_D11G2347	28	GH_A08G1412/GH_D05G0367/GH_A05G0363/GH_D02G1793/GH_D08G1434/GH_D06G0727/GH_A03G1627/GH_D06G1728/GH_A06G0750/GH_D13G0289/GH_D11G0652/GH_A13G0860/GH_D08G0959/GH_A06G1705/GH_D03G0368/GH_A13G0603/GH_A09G1991/GH_A08G0954/GH_A11G2238/GH_D03G0319/GH_A11G0625/GH_D02G1023/GH_A10G0144/GH_D11G2209/GH_D09G1938/GH_D12G1462/GH_A11G0524/GH_A09G1629
BP	GO:0042221	response to chemical	55/1664	352/18784	2.38E-05	0.001274846	GH_D06G0850/GH_A11G2162/GH_D11G2273/GH_D09G0085/GH_A09G0080/GH_A11G1016/GH_D05G0760/GH_D07G0822/GH_A06G0870/GH_D11G1884/GH_A03G1572/GH_D02G2492/GH_A08G0385/GH_D13G1008/GH_D11G1048/GH_D03G0961/GH_A12G0833/GH_D13G1009/GH_D12G0748/GH_A11G2492/GH_A09G1303/GH_D02G1745/GH_D08G2494/GH_A08G2485/GH_D13G0999/GH_A11G1847/GH_D12G1330/GH_D10G2355/GH_A13G0985/GH_A01G1155/GH_A07G0821/GH_A12G1310/GH_D13G2167/GH_…	-/-/-/-/-/-/-/-/-/-/-/-/-/-/-/-/-/-/-/-/-/-/-/-/-/-/-/-/-/-/-/-/-/-/-/-/-/-/-/-/-/-/-/-/-/-/-/-/-/-/-/-/-/-/-	55	28	GH_A11G2162/GH_D11G2273/GH_D09G0085/GH_A09G0080/GH_A03G1572/GH_A08G0385/GH_D03G0961/GH_A12G0833/GH_D12G0748/GH_A11G2492/GH_A09G1303/GH_D02G1745/GH_D08G2494/GH_A08G2485/GH_D13G0999/GH_D12G1330/GH_D10G2355/GH_A13G0985/GH_A01G1155/GH_A12G1310/GH_D08G0407/GH_A12G0394/GH_D09G0520/GH_D05G1848/GH_A05G1813/GH_D11G0043/GH_A03G0153/GH_D09G2048	27	GH_D06G0850/GH_A11G1016/GH_D05G0760/GH_D07G0822/GH_A06G0870/GH_D11G1884/GH_D02G2492/GH_D13G1008/GH_D11G1048/GH_D13G1009/GH_A11G1847/GH_A07G0821/GH_D13G2167/GH_D05G2235/GH_D02G2493/GH_D08G2760/GH_D09G1604/GH_D02G2482/GH_D02G2487/GH_D02G2430/GH_A13G2185/GH_A06G0045/GH_A03G2312/GH_D11G1262/GH_A13G2391/GH_D03G1163/GH_A09G1658
BP	GO:0006952	defense response	23/1664	119/18784	0.000275472	0.013397963	GH_D02G1565/GH_A13G0168/GH_D02G1849/GH_D02G0664/GH_D12G1406/GH_A13G1874/GH_D06G1979/GH_D09G2211/GH_A07G1278/GH_D04G1649/GH_D13G2029/GH_D01G1717/GH_D04G1587/GH_A12G1390/GH_D08G0270/GH_A03G1379/GH_D10G1954/GH_A09G2276/GH_A11G2839/GH_A11G1116/GH_D09G0880/GH_D02G1535/GH_A04G1248	-/-/-/-/-/-/-/-/-/-/-/-/-/-/-/-/-/-/-/-/-/-/-	23	9	GH_D02G0664/GH_A13G1874/GH_D06G1979/GH_A07G1278/GH_D04G1649/GH_D04G1587/GH_D08G0270/GH_D10G1954/GH_D09G0880	14	GH_D02G1565/GH_A13G0168/GH_D02G1849/GH_D12G1406/GH_D09G2211/GH_D13G2029/GH_D01G1717/GH_A12G1390/GH_A03G1379/GH_A09G2276/GH_A11G2839/GH_A11G1116/GH_D02G1535/GH_A04G1248
BP	GO:0006020	inositol metabolic process	6/1664	13/18784	0.000473958	0.02113063	GH_D06G0727/GH_A06G0750/GH_D10G0683/GH_A11G2086/GH_A02G1572/GH_D11G2347	-/-/-/-/-/-	6	4	GH_D10G0683/GH_A11G2086/GH_A02G1572/GH_D11G2347	2	GH_D06G0727/GH_A06G0750
BP	GO:0009733	response to auxin	26/1664	150/18784	0.000674747	0.02776842	GH_D06G0850/GH_A06G0870/GH_D11G1884/GH_D02G2492/GH_A08G0385/GH_D13G1008/GH_D13G1009/GH_D13G0999/GH_A11G1847/GH_D12G1330/GH_A13G0985/GH_A12G1310/GH_D13G2167/GH_D08G0407/GH_D02G2493/GH_D09G1604/GH_A12G0394/GH_D02G2482/GH_D02G2487/GH_D02G2430/GH_A13G2185/GH_A06G0045/GH_A03G0153/GH_D09G2048/GH_A03G2312/GH_A09G1658	-/-/-/-/-/-/-/-/-/-/-/-/-/-/-/-/-/-/-/-/-/-/-/-/-/-	26	9	GH_A08G0385/GH_D13G0999/GH_D12G1330/GH_A13G0985/GH_A12G1310/GH_D08G0407/GH_A12G0394/GH_A03G0153/GH_D09G2048	17	GH_D06G0850/GH_A06G0870/GH_D11G1884/GH_D02G2492/GH_D13G1008/GH_D13G1009/GH_A11G1847/GH_D13G2167/GH_D02G2493/GH_D09G1604/GH_D02G2482/GH_D02G2487/GH_D02G2430/GH_A13G2185/GH_A06G0045/GH_A03G2312/GH_A09G1658
BP	GO:0005984	disaccharide metabolic process	17/1664	84/18784	0.000966271	0.036925349	GH_A08G1412/GH_D05G0367/GH_A05G0363/GH_D02G1793/GH_A10G1366/GH_D08G1434/GH_A03G1627/GH_A11G0294/GH_D10G1524/GH_D11G0307/GH_D08G0959/GH_D03G0368/GH_A09G1991/GH_A08G0954/GH_A06G0396/GH_D09G1938/GH_A08G2865	-/-/-/-/-/-/-/-/-/-/-/-/-/-/-/-/-	17	6	GH_A10G1366/GH_A11G0294/GH_D10G1524/GH_D11G0307/GH_A06G0396/GH_A08G2865	11	GH_A08G1412/GH_D05G0367/GH_A05G0363/GH_D02G1793/GH_D08G1434/GH_A03G1627/GH_D08G0959/GH_D03G0368/GH_A09G1991/GH_A08G0954/GH_D09G1938
BP	GO:0009607	response to biotic stimulus	14/1664	68/18784	0.002218004	0.064068102	GH_D02G1565/GH_D02G1849/GH_D12G1406/GH_D04G1649/GH_D13G2029/GH_D01G1717/GH_D04G1587/GH_A12G1390/GH_A03G1379/GH_D10G1954/GH_A11G2839/GH_A11G1116/GH_D02G1535/GH_A04G1248	-/-/-/-/-/-/-/-/-/-/-/-/-/-	14	3	GH_D04G1649/GH_D04G1587/GH_D10G1954	11	GH_D02G1565/GH_D02G1849/GH_D12G1406/GH_D13G2029/GH_D01G1717/GH_A12G1390/GH_A03G1379/GH_A11G2839/GH_A11G1116/GH_D02G1535/GH_A04G1248
BP	GO:0033014	tetrapyrrole biosynthetic process	11/1664	47/18784	0.002222131	0.064068102	GH_A05G2814/GH_D05G2826/GH_A03G1886/GH_D05G2192/GH_D05G3613/GH_A05G2162/GH_A05G2355/GH_D07G0536/GH_D02G2051/GH_A07G0530/GH_A04G0444	-/-/-/-/-/-/-/-/-/-/-	11	0		11	GH_A05G2814/GH_D05G2826/GH_A03G1886/GH_D05G2192/GH_D05G3613/GH_A05G2162/GH_A05G2355/GH_D07G0536/GH_D02G2051/GH_A07G0530/GH_A04G0444
BP	GO:0006855	drug transmembrane transport	19/1664	106/18784	0.002275316	0.064068102	GH_A11G2162/GH_D11G2273/GH_D09G0085/GH_A09G0080/GH_D07G0822/GH_A03G1572/GH_A12G0833/GH_D12G0748/GH_A11G2492/GH_A09G1303/GH_D02G1745/GH_D08G2494/GH_A08G2485/GH_A01G1155/GH_A07G0821/GH_D08G2760/GH_D09G0520/GH_D11G0043/GH_A13G2391	-/-/-/-/-/-/-/-/-/-/-/-/-/-/-/-/-/-/-	19	15	GH_A11G2162/GH_D11G2273/GH_D09G0085/GH_A09G0080/GH_A03G1572/GH_A12G0833/GH_D12G0748/GH_A11G2492/GH_A09G1303/GH_D02G1745/GH_D08G2494/GH_A08G2485/GH_A01G1155/GH_D09G0520/GH_D11G0043	4	GH_D07G0822/GH_A07G0821/GH_D08G2760/GH_A13G2391
BP	GO:0015893	drug transport	19/1664	106/18784	0.002275316	0.064068102	GH_A11G2162/GH_D11G2273/GH_D09G0085/GH_A09G0080/GH_D07G0822/GH_A03G1572/GH_A12G0833/GH_D12G0748/GH_A11G2492/GH_A09G1303/GH_D02G1745/GH_D08G2494/GH_A08G2485/GH_A01G1155/GH_A07G0821/GH_D08G2760/GH_D09G0520/GH_D11G0043/GH_A13G2391	-/-/-/-/-/-/-/-/-/-/-/-/-/-/-/-/-/-/-	19	15	GH_A11G2162/GH_D11G2273/GH_D09G0085/GH_A09G0080/GH_A03G1572/GH_A12G0833/GH_D12G0748/GH_A11G2492/GH_A09G1303/GH_D02G1745/GH_D08G2494/GH_A08G2485/GH_A01G1155/GH_D09G0520/GH_D11G0043	4	GH_D07G0822/GH_A07G0821/GH_D08G2760/GH_A13G2391
BP	GO:0042493	response to drug	19/1664	106/18784	0.002275316	0.064068102	GH_A11G2162/GH_D11G2273/GH_D09G0085/GH_A09G0080/GH_D07G0822/GH_A03G1572/GH_A12G0833/GH_D12G0748/GH_A11G2492/GH_A09G1303/GH_D02G1745/GH_D08G2494/GH_A08G2485/GH_A01G1155/GH_A07G0821/GH_D08G2760/GH_D09G0520/GH_D11G0043/GH_A13G2391	-/-/-/-/-/-/-/-/-/-/-/-/-/-/-/-/-/-/-	19	15	GH_A11G2162/GH_D11G2273/GH_D09G0085/GH_A09G0080/GH_A03G1572/GH_A12G0833/GH_D12G0748/GH_A11G2492/GH_A09G1303/GH_D02G1745/GH_D08G2494/GH_A08G2485/GH_A01G1155/GH_D09G0520/GH_D11G0043	4	GH_D07G0822/GH_A07G0821/GH_D08G2760/GH_A13G2391
BP	GO:0044283	small molecule biosynthetic process	39/1664	280/18784	0.003095993	0.08040656	GH_D12G2727/GH_A12G2700/GH_A05G2246/GH_A01G2026/GH_D01G2189/GH_D02G2166/GH_D05G2272/GH_A12G1219/GH_A12G0425/GH_D05G3021/GH_D12G0437/GH_D12G1225/GH_D13G1853/GH_D09G1022/GH_D07G1699/GH_A10G2279/GH_A09G1068/GH_D03G0334/GH_A05G3013/GH_A04G1647/GH_D13G0363/GH_A13G0619/GH_A11G2086/GH_D13G1525/GH_D10G2368/GH_A03G1996/GH_A13G2517/GH_A02G1572/GH_A10G1273/GH_A05G2695/GH_A13G1575/GH_D08G0077/GH_D09G0698/GH_…	-/-/-/-/-/-/-/-/-/-/-/-/-/-/-/-/-/-/-/-/-/-/-/-/-/-/-/-/-/-/-/-/-/-/-/-/-/-/-	39	19	GH_A05G2246/GH_A01G2026/GH_D01G2189/GH_D05G2272/GH_D05G3021/GH_A05G3013/GH_A13G0619/GH_A11G2086/GH_D13G1525/GH_D10G2368/GH_A13G2517/GH_A02G1572/GH_A10G1273/GH_A05G2695/GH_A13G1575/GH_D08G0077/GH_A06G0567/GH_A10G2349/GH_D11G2347	20	GH_D12G2727/GH_A12G2700/GH_D02G2166/GH_A12G1219/GH_A12G0425/GH_D12G0437/GH_D12G1225/GH_D13G1853/GH_D09G1022/GH_D07G1699/GH_A10G2279/GH_A09G1068/GH_D03G0334/GH_A04G1647/GH_D13G0363/GH_A03G1996/GH_D09G0698/GH_D10G2411/GH_D13G2513/GH_D11G1794
BP	GO:0033013	tetrapyrrole metabolic process	12/1664	56/18784	0.003156145	0.08040656	GH_A05G2814/GH_D05G2826/GH_A03G1886/GH_D05G2192/GH_D05G3613/GH_A05G2162/GH_A05G2355/GH_D07G0536/GH_D02G2051/GH_A07G0530/GH_A04G0444/GH_D08G2157	-/-/-/-/-/-/-/-/-/-/-/-	12	0		12	GH_A05G2814/GH_D05G2826/GH_A03G1886/GH_D05G2192/GH_D05G3613/GH_A05G2162/GH_A05G2355/GH_D07G0536/GH_D02G2051/GH_A07G0530/GH_A04G0444/GH_D08G2157
BP	GO:0009308	amine metabolic process	15/1664	79/18784	0.00359642	0.087458398	GH_D08G2006/GH_D05G0393/GH_D07G0645/GH_D08G2804/GH_A08G1985/GH_A05G0390/GH_A09G2527/GH_A07G0648/GH_D09G2463/GH_A03G0191/GH_D01G1177/GH_A13G0423/GH_A05G0077/GH_A03G0190/GH_A10G2677	-/-/-/-/-/-/-/-/-/-/-/-/-/-/-	15	11	GH_D08G2006/GH_D07G0645/GH_A08G1985/GH_A09G2527/GH_A07G0648/GH_D09G2463/GH_A03G0191/GH_D01G1177/GH_A05G0077/GH_A03G0190/GH_A10G2677	4	GH_D05G0393/GH_D08G2804/GH_A05G0390/GH_A13G0423
BP	GO:0009719	response to endogenous stimulus	32/1664	222/18784	0.004127533	0.088329212	GH_D06G0850/GH_A11G1016/GH_D05G0760/GH_A06G0870/GH_D11G1884/GH_D02G2492/GH_A08G0385/GH_D13G1008/GH_D11G1048/GH_D03G0961/GH_D13G1009/GH_D13G0999/GH_A11G1847/GH_D12G1330/GH_D10G2355/GH_A13G0985/GH_A12G1310/GH_D13G2167/GH_D08G0407/GH_D02G2493/GH_D09G1604/GH_A12G0394/GH_D02G2482/GH_D02G2487/GH_D02G2430/GH_A13G2185/GH_A06G0045/GH_A03G0153/GH_D09G2048/GH_A03G2312/GH_D11G1262/GH_A09G1658	-/-/-/-/-/-/-/-/-/-/-/-/-/-/-/-/-/-/-/-/-/-/-/-/-/-/-/-/-/-/-/-	32	11	GH_A08G0385/GH_D03G0961/GH_D13G0999/GH_D12G1330/GH_D10G2355/GH_A13G0985/GH_A12G1310/GH_D08G0407/GH_A12G0394/GH_A03G0153/GH_D09G2048	21	GH_D06G0850/GH_A11G1016/GH_D05G0760/GH_A06G0870/GH_D11G1884/GH_D02G2492/GH_D13G1008/GH_D11G1048/GH_D13G1009/GH_A11G1847/GH_D13G2167/GH_D02G2493/GH_D09G1604/GH_D02G2482/GH_D02G2487/GH_D02G2430/GH_A13G2185/GH_A06G0045/GH_A03G2312/GH_D11G1262/GH_A09G1658
BP	GO:0009725	response to hormone	32/1664	222/18784	0.004127533	0.088329212	GH_D06G0850/GH_A11G1016/GH_D05G0760/GH_A06G0870/GH_D11G1884/GH_D02G2492/GH_A08G0385/GH_D13G1008/GH_D11G1048/GH_D03G0961/GH_D13G1009/GH_D13G0999/GH_A11G1847/GH_D12G1330/GH_D10G2355/GH_A13G0985/GH_A12G1310/GH_D13G2167/GH_D08G0407/GH_D02G2493/GH_D09G1604/GH_A12G0394/GH_D02G2482/GH_D02G2487/GH_D02G2430/GH_A13G2185/GH_A06G0045/GH_A03G0153/GH_D09G2048/GH_A03G2312/GH_D11G1262/GH_A09G1658	-/-/-/-/-/-/-/-/-/-/-/-/-/-/-/-/-/-/-/-/-/-/-/-/-/-/-/-/-/-/-/-	32	11	GH_A08G0385/GH_D03G0961/GH_D13G0999/GH_D12G1330/GH_D10G2355/GH_A13G0985/GH_A12G1310/GH_D08G0407/GH_A12G0394/GH_A03G0153/GH_D09G2048	21	GH_D06G0850/GH_A11G1016/GH_D05G0760/GH_A06G0870/GH_D11G1884/GH_D02G2492/GH_D13G1008/GH_D11G1048/GH_D13G1009/GH_A11G1847/GH_D13G2167/GH_D02G2493/GH_D09G1604/GH_D02G2482/GH_D02G2487/GH_D02G2430/GH_A13G2185/GH_A06G0045/GH_A03G2312/GH_D11G1262/GH_A09G1658
BP	GO:0010033	response to organic substance	32/1664	222/18784	0.004127533	0.088329212	GH_D06G0850/GH_A11G1016/GH_D05G0760/GH_A06G0870/GH_D11G1884/GH_D02G2492/GH_A08G0385/GH_D13G1008/GH_D11G1048/GH_D03G0961/GH_D13G1009/GH_D13G0999/GH_A11G1847/GH_D12G1330/GH_D10G2355/GH_A13G0985/GH_A12G1310/GH_D13G2167/GH_D08G0407/GH_D02G2493/GH_D09G1604/GH_A12G0394/GH_D02G2482/GH_D02G2487/GH_D02G2430/GH_A13G2185/GH_A06G0045/GH_A03G0153/GH_D09G2048/GH_A03G2312/GH_D11G1262/GH_A09G1658	-/-/-/-/-/-/-/-/-/-/-/-/-/-/-/-/-/-/-/-/-/-/-/-/-/-/-/-/-/-/-/-	32	11	GH_A08G0385/GH_D03G0961/GH_D13G0999/GH_D12G1330/GH_D10G2355/GH_A13G0985/GH_A12G1310/GH_D08G0407/GH_A12G0394/GH_A03G0153/GH_D09G2048	21	GH_D06G0850/GH_A11G1016/GH_D05G0760/GH_A06G0870/GH_D11G1884/GH_D02G2492/GH_D13G1008/GH_D11G1048/GH_D13G1009/GH_A11G1847/GH_D13G2167/GH_D02G2493/GH_D09G1604/GH_D02G2482/GH_D02G2487/GH_D02G2430/GH_A13G2185/GH_A06G0045/GH_A03G2312/GH_D11G1262/GH_A09G1658
BP	GO:0009073	aromatic amino acid family biosynthetic process	8/1664	32/18784	0.00566481	0.109911391	GH_A05G2246/GH_D05G2272/GH_D05G3021/GH_A10G2279/GH_A05G3013/GH_D10G2368/GH_D08G0077/GH_A06G0567	-/-/-/-/-/-/-/-	8	7	GH_A05G2246/GH_D05G2272/GH_D05G3021/GH_A05G3013/GH_D10G2368/GH_D08G0077/GH_A06G0567	1	GH_A10G2279
BP	GO:0008652	cellular amino acid biosynthetic process	22/1664	140/18784	0.005791843	0.109911391	GH_D12G2727/GH_A12G2700/GH_A05G2246/GH_D05G2272/GH_A12G0425/GH_D05G3021/GH_D12G0437/GH_D13G1853/GH_D09G1022/GH_A10G2279/GH_A09G1068/GH_A05G3013/GH_D13G0363/GH_A13G0619/GH_D13G1525/GH_D10G2368/GH_A13G2517/GH_A13G1575/GH_D08G0077/GH_A06G0567/GH_D13G2513/GH_D11G1794	-/-/-/-/-/-/-/-/-/-/-/-/-/-/-/-/-/-/-/-/-/-	22	11	GH_A05G2246/GH_D05G2272/GH_D05G3021/GH_A05G3013/GH_A13G0619/GH_D13G1525/GH_D10G2368/GH_A13G2517/GH_A13G1575/GH_D08G0077/GH_A06G0567	11	GH_D12G2727/GH_A12G2700/GH_A12G0425/GH_D12G0437/GH_D13G1853/GH_D09G1022/GH_A10G2279/GH_A09G1068/GH_D13G0363/GH_D13G2513/GH_D11G1794
BP	GO:0006820	anion transport	27/1664	183/18784	0.005837289	0.109911391	GH_A05G3554/GH_D04G0803/GH_A10G2168/GH_A06G2148/GH_D12G1408/GH_A06G2198/GH_A01G1556/GH_A07G2576/GH_D05G2315/GH_A07G0305/GH_A10G1248/GH_D10G0100/GH_D01G1728/GH_A04G1426/GH_D11G1329/GH_D08G1363/GH_D11G2711/GH_D10G2269/GH_A08G0863/GH_D03G1163/GH_D08G1469/GH_D07G0317/GH_D11G1301/GH_A11G0668/GH_D06G2182/GH_A10G0858/GH_D08G0863	-/-/-/-/-/-/-/-/-/-/-/-/-/-/-/-/-/-/-/-/-/-/-/-/-/-/-	27	15	GH_A06G2148/GH_D12G1408/GH_A01G1556/GH_A10G1248/GH_D10G0100/GH_D01G1728/GH_A04G1426/GH_D11G1329/GH_D08G1363/GH_D11G2711/GH_A08G0863/GH_D08G1469/GH_D06G2182/GH_A10G0858/GH_D08G0863	12	GH_A05G3554/GH_D04G0803/GH_A10G2168/GH_A06G2198/GH_A07G2576/GH_D05G2315/GH_A07G0305/GH_D10G2269/GH_D03G1163/GH_D07G0317/GH_D11G1301/GH_A11G0668
BP	GO:0009072	aromatic amino acid family metabolic process	11/1664	53/18784	0.005957814	0.109911391	GH_D06G2391/GH_A05G2246/GH_D05G2272/GH_D05G3021/GH_A06G2358/GH_A10G2279/GH_A05G3013/GH_D10G2368/GH_D08G0077/GH_A13G0423/GH_A06G0567	-/-/-/-/-/-/-/-/-/-/-	11	9	GH_D06G2391/GH_A05G2246/GH_D05G2272/GH_D05G3021/GH_A06G2358/GH_A05G3013/GH_D10G2368/GH_D08G0077/GH_A06G0567	2	GH_A10G2279/GH_A13G0423
BP	GO:0051704	multi-organism process	19/1664	116/18784	0.006342798	0.113113231	GH_D01G0589/GH_D09G1528/GH_A01G0605/GH_D12G1406/GH_A10G0184/GH_D04G0300/GH_D04G0299/GH_D08G2529/GH_D13G2029/GH_D01G0685/GH_A05G4066/GH_A12G1390/GH_D06G0202/GH_D10G0191/GH_A11G2839/GH_A03G1856/GH_A08G2522/GH_A11G1116/GH_D01G0316	-/-/-/-/-/-/-/-/-/-/-/-/-/-/-/-/-/-/-	19	14	GH_D01G0589/GH_D09G1528/GH_A01G0605/GH_A10G0184/GH_D04G0300/GH_D04G0299/GH_D08G2529/GH_D01G0685/GH_A05G4066/GH_D06G0202/GH_D10G0191/GH_A03G1856/GH_A08G2522/GH_D01G0316	5	GH_D12G1406/GH_D13G2029/GH_A12G1390/GH_A11G2839/GH_A11G1116
BP	GO:0009311	oligosaccharide metabolic process	17/1664	101/18784	0.007241447	0.124973357	GH_A08G1412/GH_D05G0367/GH_A05G0363/GH_D02G1793/GH_A10G1366/GH_D08G1434/GH_A03G1627/GH_A11G0294/GH_D10G1524/GH_D11G0307/GH_D08G0959/GH_D03G0368/GH_A09G1991/GH_A08G0954/GH_A06G0396/GH_D09G1938/GH_A08G2865	-/-/-/-/-/-/-/-/-/-/-/-/-/-/-/-/-	17	6	GH_A10G1366/GH_A11G0294/GH_D10G1524/GH_D11G0307/GH_A06G0396/GH_A08G2865	11	GH_A08G1412/GH_D05G0367/GH_A05G0363/GH_D02G1793/GH_D08G1434/GH_A03G1627/GH_D08G0959/GH_D03G0368/GH_A09G1991/GH_A08G0954/GH_D09G1938
BP	GO:0006528	asparagine metabolic process	4/1664	10/18784	0.008313904	0.130105962	GH_D09G1022/GH_A09G1068/GH_A13G2517/GH_D13G2513	-/-/-/-	4	1	GH_A13G2517	3	GH_D09G1022/GH_A09G1068/GH_D13G2513
BP	GO:0006529	asparagine biosynthetic process	4/1664	10/18784	0.008313904	0.130105962	GH_D09G1022/GH_A09G1068/GH_A13G2517/GH_D13G2513	-/-/-/-	4	1	GH_A13G2517	3	GH_D09G1022/GH_A09G1068/GH_D13G2513
BP	GO:0016053	organic acid biosynthetic process	32/1664	234/18784	0.008985641	0.130105962	GH_D12G2727/GH_A12G2700/GH_A05G2246/GH_A01G2026/GH_D01G2189/GH_D05G2272/GH_A12G1219/GH_A12G0425/GH_D05G3021/GH_D12G0437/GH_D12G1225/GH_D13G1853/GH_D09G1022/GH_D07G1699/GH_A10G2279/GH_A09G1068/GH_A05G3013/GH_D13G0363/GH_A13G0619/GH_D13G1525/GH_D10G2368/GH_A13G2517/GH_A10G1273/GH_A05G2695/GH_A13G1575/GH_D08G0077/GH_D09G0698/GH_A06G0567/GH_D10G2411/GH_D13G2513/GH_A10G2349/GH_D11G1794	-/-/-/-/-/-/-/-/-/-/-/-/-/-/-/-/-/-/-/-/-/-/-/-/-/-/-/-/-/-/-/-	32	16	GH_A05G2246/GH_A01G2026/GH_D01G2189/GH_D05G2272/GH_D05G3021/GH_A05G3013/GH_A13G0619/GH_D13G1525/GH_D10G2368/GH_A13G2517/GH_A10G1273/GH_A05G2695/GH_A13G1575/GH_D08G0077/GH_A06G0567/GH_A10G2349	16	GH_D12G2727/GH_A12G2700/GH_A12G1219/GH_A12G0425/GH_D12G0437/GH_D12G1225/GH_D13G1853/GH_D09G1022/GH_D07G1699/GH_A10G2279/GH_A09G1068/GH_D13G0363/GH_D09G0698/GH_D10G2411/GH_D13G2513/GH_D11G1794
BP	GO:0046394	carboxylic acid biosynthetic process	32/1664	234/18784	0.008985641	0.130105962	GH_D12G2727/GH_A12G2700/GH_A05G2246/GH_A01G2026/GH_D01G2189/GH_D05G2272/GH_A12G1219/GH_A12G0425/GH_D05G3021/GH_D12G0437/GH_D12G1225/GH_D13G1853/GH_D09G1022/GH_D07G1699/GH_A10G2279/GH_A09G1068/GH_A05G3013/GH_D13G0363/GH_A13G0619/GH_D13G1525/GH_D10G2368/GH_A13G2517/GH_A10G1273/GH_A05G2695/GH_A13G1575/GH_D08G0077/GH_D09G0698/GH_A06G0567/GH_D10G2411/GH_D13G2513/GH_A10G2349/GH_D11G1794	-/-/-/-/-/-/-/-/-/-/-/-/-/-/-/-/-/-/-/-/-/-/-/-/-/-/-/-/-/-/-/-	32	16	GH_A05G2246/GH_A01G2026/GH_D01G2189/GH_D05G2272/GH_D05G3021/GH_A05G3013/GH_A13G0619/GH_D13G1525/GH_D10G2368/GH_A13G2517/GH_A10G1273/GH_A05G2695/GH_A13G1575/GH_D08G0077/GH_A06G0567/GH_A10G2349	16	GH_D12G2727/GH_A12G2700/GH_A12G1219/GH_A12G0425/GH_D12G0437/GH_D12G1225/GH_D13G1853/GH_D09G1022/GH_D07G1699/GH_A10G2279/GH_A09G1068/GH_D13G0363/GH_D09G0698/GH_D10G2411/GH_D13G2513/GH_D11G1794
BP	GO:0044282	small molecule catabolic process	10/1664	49/18784	0.009647342	0.130105962	GH_A10G0856/GH_D10G1120/GH_A11G2090/GH_D06G0727/GH_A06G0750/GH_D10G0683/GH_A01G0206/GH_A06G0969/GH_D06G0958/GH_A13G0423	-/-/-/-/-/-/-/-/-/-	10	3	GH_D10G0683/GH_A06G0969/GH_D06G0958	7	GH_A10G0856/GH_D10G1120/GH_A11G2090/GH_D06G0727/GH_A06G0750/GH_A01G0206/GH_A13G0423
BP	GO:0006595	polyamine metabolic process	5/1664	16/18784	0.010298127	0.130105962	GH_D07G0645/GH_A09G2527/GH_A07G0648/GH_D09G2463/GH_A05G0077	-/-/-/-/-	5	5	GH_D07G0645/GH_A09G2527/GH_A07G0648/GH_D09G2463/GH_A05G0077	0
BP	GO:0006596	polyamine biosynthetic process	5/1664	16/18784	0.010298127	0.130105962	GH_D07G0645/GH_A09G2527/GH_A07G0648/GH_D09G2463/GH_A05G0077	-/-/-/-/-	5	5	GH_D07G0645/GH_A09G2527/GH_A07G0648/GH_D09G2463/GH_A05G0077	0
BP	GO:0097164	ammonium ion metabolic process	5/1664	16/18784	0.010298127	0.130105962	GH_D07G0645/GH_A09G2527/GH_A07G0648/GH_D09G2463/GH_A05G0077	-/-/-/-/-	5	5	GH_D07G0645/GH_A09G2527/GH_A07G0648/GH_D09G2463/GH_A05G0077	0
BP	GO:0005992	trehalose biosynthetic process	10/1664	50/18784	0.01112697	0.130105962	GH_D02G1793/GH_A03G1627/GH_A11G0294/GH_D11G0307/GH_D08G0959/GH_D03G0368/GH_A09G1991/GH_A08G0954/GH_A06G0396/GH_D09G1938	-/-/-/-/-/-/-/-/-/-	10	3	GH_A11G0294/GH_D11G0307/GH_A06G0396	7	GH_D02G1793/GH_A03G1627/GH_D08G0959/GH_D03G0368/GH_A09G1991/GH_A08G0954/GH_D09G1938
BP	GO:0002682	regulation of immune system process	4/1664	11/18784	0.012159436	0.130105962	GH_D12G1406/GH_D13G2029/GH_A12G1390/GH_A11G1116	-/-/-/-	4	0		4	GH_D12G1406/GH_D13G2029/GH_A12G1390/GH_A11G1116
BP	GO:0002831	regulation of response to biotic stimulus	4/1664	11/18784	0.012159436	0.130105962	GH_D12G1406/GH_D13G2029/GH_A12G1390/GH_A11G1116	-/-/-/-	4	0		4	GH_D12G1406/GH_D13G2029/GH_A12G1390/GH_A11G1116
BP	GO:0009627	systemic acquired resistance	4/1664	11/18784	0.012159436	0.130105962	GH_D12G1406/GH_D13G2029/GH_A12G1390/GH_A11G1116	-/-/-/-	4	0		4	GH_D12G1406/GH_D13G2029/GH_A12G1390/GH_A11G1116
BP	GO:0009814	defense response, incompatible interaction	4/1664	11/18784	0.012159436	0.130105962	GH_D12G1406/GH_D13G2029/GH_A12G1390/GH_A11G1116	-/-/-/-	4	0		4	GH_D12G1406/GH_D13G2029/GH_A12G1390/GH_A11G1116
BP	GO:0010112	regulation of systemic acquired resistance	4/1664	11/18784	0.012159436	0.130105962	GH_D12G1406/GH_D13G2029/GH_A12G1390/GH_A11G1116	-/-/-/-	4	0		4	GH_D12G1406/GH_D13G2029/GH_A12G1390/GH_A11G1116
BP	GO:0031347	regulation of defense response	4/1664	11/18784	0.012159436	0.130105962	GH_D12G1406/GH_D13G2029/GH_A12G1390/GH_A11G1116	-/-/-/-	4	0		4	GH_D12G1406/GH_D13G2029/GH_A12G1390/GH_A11G1116
BP	GO:0032101	regulation of response to external stimulus	4/1664	11/18784	0.012159436	0.130105962	GH_D12G1406/GH_D13G2029/GH_A12G1390/GH_A11G1116	-/-/-/-	4	0		4	GH_D12G1406/GH_D13G2029/GH_A12G1390/GH_A11G1116
BP	GO:0043900	regulation of multi-organism process	4/1664	11/18784	0.012159436	0.130105962	GH_D12G1406/GH_D13G2029/GH_A12G1390/GH_A11G1116	-/-/-/-	4	0		4	GH_D12G1406/GH_D13G2029/GH_A12G1390/GH_A11G1116
BP	GO:0045088	regulation of innate immune response	4/1664	11/18784	0.012159436	0.130105962	GH_D12G1406/GH_D13G2029/GH_A12G1390/GH_A11G1116	-/-/-/-	4	0		4	GH_D12G1406/GH_D13G2029/GH_A12G1390/GH_A11G1116
BP	GO:0050776	regulation of immune response	4/1664	11/18784	0.012159436	0.130105962	GH_D12G1406/GH_D13G2029/GH_A12G1390/GH_A11G1116	-/-/-/-	4	0		4	GH_D12G1406/GH_D13G2029/GH_A12G1390/GH_A11G1116
BP	GO:0005985	sucrose metabolic process	7/1664	30/18784	0.013942594	0.142016287	GH_A08G1412/GH_D05G0367/GH_A05G0363/GH_A10G1366/GH_D08G1434/GH_D10G1524/GH_A08G2865	-/-/-/-/-/-/-	7	3	GH_A10G1366/GH_D10G1524/GH_A08G2865	4	GH_A08G1412/GH_D05G0367/GH_A05G0363/GH_D08G1434
BP	GO:0006928	movement of cell or subcellular component	24/1664	169/18784	0.014068903	0.142016287	GH_D06G0190/GH_D11G2089/GH_D04G0062/GH_D03G0248/GH_A05G1684/GH_D02G0442/GH_A08G0892/GH_D13G1549/GH_A01G2223/GH_D09G1494/GH_A07G0743/GH_D12G2899/GH_A09G1571/GH_A03G0887/GH_A13G1593/GH_A13G2183/GH_D03G1155/GH_D12G2790/GH_D05G2213/GH_A11G2970/GH_D07G0739/GH_D01G2308/GH_D04G1345/GH_A05G3302	-/-/-/-/-/-/-/-/-/-/-/-/-/-/-/-/-/-/-/-/-/-/-/-	24	5	GH_D06G0190/GH_D11G2089/GH_D04G0062/GH_D03G0248/GH_A08G0892	19	GH_A05G1684/GH_D02G0442/GH_D13G1549/GH_A01G2223/GH_D09G1494/GH_A07G0743/GH_D12G2899/GH_A09G1571/GH_A03G0887/GH_A13G1593/GH_A13G2183/GH_D03G1155/GH_D12G2790/GH_D05G2213/GH_A11G2970/GH_D07G0739/GH_D01G2308/GH_D04G1345/GH_A05G3302
BP	GO:0007018	microtubule-based movement	24/1664	169/18784	0.014068903	0.142016287	GH_D06G0190/GH_D11G2089/GH_D04G0062/GH_D03G0248/GH_A05G1684/GH_D02G0442/GH_A08G0892/GH_D13G1549/GH_A01G2223/GH_D09G1494/GH_A07G0743/GH_D12G2899/GH_A09G1571/GH_A03G0887/GH_A13G1593/GH_A13G2183/GH_D03G1155/GH_D12G2790/GH_D05G2213/GH_A11G2970/GH_D07G0739/GH_D01G2308/GH_D04G1345/GH_A05G3302	-/-/-/-/-/-/-/-/-/-/-/-/-/-/-/-/-/-/-/-/-/-/-/-	24	5	GH_D06G0190/GH_D11G2089/GH_D04G0062/GH_D03G0248/GH_A08G0892	19	GH_A05G1684/GH_D02G0442/GH_D13G1549/GH_A01G2223/GH_D09G1494/GH_A07G0743/GH_D12G2899/GH_A09G1571/GH_A03G0887/GH_A13G1593/GH_A13G2183/GH_D03G1155/GH_D12G2790/GH_D05G2213/GH_A11G2970/GH_D07G0739/GH_D01G2308/GH_D04G1345/GH_A05G3302
BP	GO:0008272	sulfate transport	6/1664	24/18784	0.015960896	0.155255987	GH_A01G1556/GH_D05G2315/GH_A10G1248/GH_D01G1728/GH_D11G1329/GH_A10G0858	-/-/-/-/-/-	6	5	GH_A01G1556/GH_A10G1248/GH_D01G1728/GH_D11G1329/GH_A10G0858	1	GH_D05G2315
BP	GO:0072348	sulfur compound transport	6/1664	24/18784	0.015960896	0.155255987	GH_A01G1556/GH_D05G2315/GH_A10G1248/GH_D01G1728/GH_D11G1329/GH_A10G0858	-/-/-/-/-/-	6	5	GH_A01G1556/GH_A10G1248/GH_D01G1728/GH_D11G1329/GH_A10G0858	1	GH_D05G2315
BP	GO:0002376	immune system process	4/1664	12/18784	0.016979767	0.156623715	GH_D12G1406/GH_D13G2029/GH_A12G1390/GH_A11G1116	-/-/-/-	4	0		4	GH_D12G1406/GH_D13G2029/GH_A12G1390/GH_A11G1116
BP	GO:0006955	immune response	4/1664	12/18784	0.016979767	0.156623715	GH_D12G1406/GH_D13G2029/GH_A12G1390/GH_A11G1116	-/-/-/-	4	0		4	GH_D12G1406/GH_D13G2029/GH_A12G1390/GH_A11G1116
BP	GO:0045087	innate immune response	4/1664	12/18784	0.016979767	0.156623715	GH_D12G1406/GH_D13G2029/GH_A12G1390/GH_A11G1116	-/-/-/-	4	0		4	GH_D12G1406/GH_D13G2029/GH_A12G1390/GH_A11G1116
BP	GO:0006073	cellular glucan metabolic process	25/1664	182/18784	0.018272473	0.159715637	GH_A10G1706/GH_D06G1728/GH_D13G0289/GH_D11G0652/GH_D13G1867/GH_A13G0860/GH_A01G0885/GH_A06G1705/GH_A13G1912/GH_A13G0603/GH_D11G1649/GH_D08G0287/GH_A11G2238/GH_D03G0319/GH_A11G0625/GH_D02G1023/GH_A10G0144/GH_D11G2209/GH_A08G2277/GH_D12G1462/GH_A11G0524/GH_A08G0273/GH_A09G1629/GH_D08G2534/GH_D08G2286	-/-/-/-/-/-/-/-/-/-/-/-/-/-/-/-/-/-/-/-/-/-/-/-/-	25	10	GH_A10G1706/GH_D13G1867/GH_A01G0885/GH_A13G1912/GH_D11G1649/GH_D08G0287/GH_A08G2277/GH_A08G0273/GH_D08G2534/GH_D08G2286	15	GH_D06G1728/GH_D13G0289/GH_D11G0652/GH_A13G0860/GH_A06G1705/GH_A13G0603/GH_A11G2238/GH_D03G0319/GH_A11G0625/GH_D02G1023/GH_A10G0144/GH_D11G2209/GH_D12G1462/GH_A11G0524/GH_A09G1629
BP	GO:0044042	glucan metabolic process	25/1664	182/18784	0.018272473	0.159715637	GH_A10G1706/GH_D06G1728/GH_D13G0289/GH_D11G0652/GH_D13G1867/GH_A13G0860/GH_A01G0885/GH_A06G1705/GH_A13G1912/GH_A13G0603/GH_D11G1649/GH_D08G0287/GH_A11G2238/GH_D03G0319/GH_A11G0625/GH_D02G1023/GH_A10G0144/GH_D11G2209/GH_A08G2277/GH_D12G1462/GH_A11G0524/GH_A08G0273/GH_A09G1629/GH_D08G2534/GH_D08G2286	-/-/-/-/-/-/-/-/-/-/-/-/-/-/-/-/-/-/-/-/-/-/-/-/-	25	10	GH_A10G1706/GH_D13G1867/GH_A01G0885/GH_A13G1912/GH_D11G1649/GH_D08G0287/GH_A08G2277/GH_A08G0273/GH_D08G2534/GH_D08G2286	15	GH_D06G1728/GH_D13G0289/GH_D11G0652/GH_A13G0860/GH_A06G1705/GH_A13G0603/GH_A11G2238/GH_D03G0319/GH_A11G0625/GH_D02G1023/GH_A10G0144/GH_D11G2209/GH_D12G1462/GH_A11G0524/GH_A09G1629
BP	GO:0044264	cellular polysaccharide metabolic process	25/1664	182/18784	0.018272473	0.159715637	GH_A10G1706/GH_D06G1728/GH_D13G0289/GH_D11G0652/GH_D13G1867/GH_A13G0860/GH_A01G0885/GH_A06G1705/GH_A13G1912/GH_A13G0603/GH_D11G1649/GH_D08G0287/GH_A11G2238/GH_D03G0319/GH_A11G0625/GH_D02G1023/GH_A10G0144/GH_D11G2209/GH_A08G2277/GH_D12G1462/GH_A11G0524/GH_A08G0273/GH_A09G1629/GH_D08G2534/GH_D08G2286	-/-/-/-/-/-/-/-/-/-/-/-/-/-/-/-/-/-/-/-/-/-/-/-/-	25	10	GH_A10G1706/GH_D13G1867/GH_A01G0885/GH_A13G1912/GH_D11G1649/GH_D08G0287/GH_A08G2277/GH_A08G0273/GH_D08G2534/GH_D08G2286	15	GH_D06G1728/GH_D13G0289/GH_D11G0652/GH_A13G0860/GH_A06G1705/GH_A13G0603/GH_A11G2238/GH_D03G0319/GH_A11G0625/GH_D02G1023/GH_A10G0144/GH_D11G2209/GH_D12G1462/GH_A11G0524/GH_A09G1629
BP	GO:0005991	trehalose metabolic process	10/1664	54/18784	0.018807636	0.159715637	GH_D02G1793/GH_A03G1627/GH_A11G0294/GH_D11G0307/GH_D08G0959/GH_D03G0368/GH_A09G1991/GH_A08G0954/GH_A06G0396/GH_D09G1938	-/-/-/-/-/-/-/-/-/-	10	3	GH_A11G0294/GH_D11G0307/GH_A06G0396	7	GH_D02G1793/GH_A03G1627/GH_D08G0959/GH_D03G0368/GH_A09G1991/GH_A08G0954/GH_D09G1938
BP	GO:0046351	disaccharide biosynthetic process	10/1664	54/18784	0.018807636	0.159715637	GH_D02G1793/GH_A03G1627/GH_A11G0294/GH_D11G0307/GH_D08G0959/GH_D03G0368/GH_A09G1991/GH_A08G0954/GH_A06G0396/GH_D09G1938	-/-/-/-/-/-/-/-/-/-	10	3	GH_A11G0294/GH_D11G0307/GH_A06G0396	7	GH_D02G1793/GH_A03G1627/GH_D08G0959/GH_D03G0368/GH_A09G1991/GH_A08G0954/GH_D09G1938
BP	GO:0043207	response to external biotic stimulus	5/1664	19/18784	0.021949523	0.177924165	GH_D12G1406/GH_D13G2029/GH_A12G1390/GH_A11G2839/GH_A11G1116	-/-/-/-/-	5	0		5	GH_D12G1406/GH_D13G2029/GH_A12G1390/GH_A11G2839/GH_A11G1116
BP	GO:0051707	response to other organism	5/1664	19/18784	0.021949523	0.177924165	GH_D12G1406/GH_D13G2029/GH_A12G1390/GH_A11G2839/GH_A11G1116	-/-/-/-/-	5	0		5	GH_D12G1406/GH_D13G2029/GH_A12G1390/GH_A11G2839/GH_A11G1116
BP	GO:0098542	defense response to other organism	5/1664	19/18784	0.021949523	0.177924165	GH_D12G1406/GH_D13G2029/GH_A12G1390/GH_A11G2839/GH_A11G1116	-/-/-/-/-	5	0		5	GH_D12G1406/GH_D13G2029/GH_A12G1390/GH_A11G2839/GH_A11G1116
BP	GO:0080134	regulation of response to stress	4/1664	13/18784	0.022838872	0.179927189	GH_D12G1406/GH_D13G2029/GH_A12G1390/GH_A11G1116	-/-/-/-	4	0		4	GH_D12G1406/GH_D13G2029/GH_A12G1390/GH_A11G1116
BP	GO:0016054	organic acid catabolic process	7/1664	33/18784	0.023205563	0.179927189	GH_A10G0856/GH_D10G1120/GH_A11G2090/GH_A01G0206/GH_A06G0969/GH_D06G0958/GH_A13G0423	-/-/-/-/-/-/-	7	2	GH_A06G0969/GH_D06G0958	5	GH_A10G0856/GH_D10G1120/GH_A11G2090/GH_A01G0206/GH_A13G0423
BP	GO:0046395	carboxylic acid catabolic process	7/1664	33/18784	0.023205563	0.179927189	GH_A10G0856/GH_D10G1120/GH_A11G2090/GH_A01G0206/GH_A06G0969/GH_D06G0958/GH_A13G0423	-/-/-/-/-/-/-	7	2	GH_A06G0969/GH_D06G0958	5	GH_A10G0856/GH_D10G1120/GH_A11G2090/GH_A01G0206/GH_A13G0423
BP	GO:0005976	polysaccharide metabolic process	28/1664	214/18784	0.023683877	0.181012491	GH_A10G1706/GH_D06G1728/GH_D13G0289/GH_D11G0652/GH_D13G1867/GH_A13G0860/GH_D11G0284/GH_A01G0885/GH_A06G1705/GH_A13G1912/GH_A13G0603/GH_A12G2327/GH_D11G1649/GH_D08G0287/GH_A11G2238/GH_D03G0319/GH_A11G0625/GH_D02G1023/GH_A10G0144/GH_D11G2209/GH_A08G2277/GH_D12G2342/GH_D12G1462/GH_A11G0524/GH_A08G0273/GH_A09G1629/GH_D08G2534/GH_D08G2286	-/-/-/-/-/-/-/-/-/-/-/-/-/-/-/-/-/-/-/-/-/-/-/-/-/-/-/-	28	13	GH_A10G1706/GH_D13G1867/GH_D11G0284/GH_A01G0885/GH_A13G1912/GH_A12G2327/GH_D11G1649/GH_D08G0287/GH_A08G2277/GH_D12G2342/GH_A08G0273/GH_D08G2534/GH_D08G2286	15	GH_D06G1728/GH_D13G0289/GH_D11G0652/GH_A13G0860/GH_A06G1705/GH_A13G0603/GH_A11G2238/GH_D03G0319/GH_A11G0625/GH_D02G1023/GH_A10G0144/GH_D11G2209/GH_D12G1462/GH_A11G0524/GH_A09G1629
BP	GO:0009309	amine biosynthetic process	5/1664	20/18784	0.027187175	0.202015818	GH_D07G0645/GH_A09G2527/GH_A07G0648/GH_D09G2463/GH_A05G0077	-/-/-/-/-	5	5	GH_D07G0645/GH_A09G2527/GH_A07G0648/GH_D09G2463/GH_A05G0077	0
BP	GO:0042401	cellular biogenic amine biosynthetic process	5/1664	20/18784	0.027187175	0.202015818	GH_D07G0645/GH_A09G2527/GH_A07G0648/GH_D09G2463/GH_A05G0077	-/-/-/-/-	5	5	GH_D07G0645/GH_A09G2527/GH_A07G0648/GH_D09G2463/GH_A05G0077	0
BP	GO:0015698	inorganic anion transport	12/1664	74/18784	0.028565969	0.209353335	GH_A05G3554/GH_D04G0803/GH_A01G1556/GH_A07G2576/GH_D05G2315/GH_A07G0305/GH_A10G1248/GH_D01G1728/GH_D11G1329/GH_D03G1163/GH_D07G0317/GH_A10G0858	-/-/-/-/-/-/-/-/-/-/-/-	12	5	GH_A01G1556/GH_A10G1248/GH_D01G1728/GH_D11G1329/GH_A10G0858	7	GH_A05G3554/GH_D04G0803/GH_A07G2576/GH_D05G2315/GH_A07G0305/GH_D03G1163/GH_D07G0317
BP	GO:0006779	porphyrin-containing compound biosynthetic process	6/1664	28/18784	0.033017744	0.238709367	GH_A05G2814/GH_D05G2826/GH_D05G3613/GH_D07G0536/GH_A07G0530/GH_A04G0444	-/-/-/-/-/-	6	0		6	GH_A05G2814/GH_D05G2826/GH_D05G3613/GH_D07G0536/GH_A07G0530/GH_A04G0444
BP	GO:0007017	microtubule-based process	28/1664	221/18784	0.034220902	0.244109104	GH_D06G0190/GH_D01G2464/GH_D11G2089/GH_D04G0062/GH_D03G0248/GH_A01G2386/GH_A05G1684/GH_D02G0442/GH_A08G0892/GH_D13G1549/GH_A01G2223/GH_D09G1494/GH_A07G0743/GH_A02G1427/GH_D12G2899/GH_A09G1571/GH_A03G0887/GH_A13G1593/GH_A13G2183/GH_D03G1155/GH_D12G2790/GH_D05G2213/GH_A11G2970/GH_D07G0739/GH_D01G2308/GH_D04G1345/GH_A05G3302/GH_D05G3825	-/-/-/-/-/-/-/-/-/-/-/-/-/-/-/-/-/-/-/-/-/-/-/-/-/-/-/-	28	9	GH_D06G0190/GH_D01G2464/GH_D11G2089/GH_D04G0062/GH_D03G0248/GH_A01G2386/GH_A08G0892/GH_A02G1427/GH_D05G3825	19	GH_A05G1684/GH_D02G0442/GH_D13G1549/GH_A01G2223/GH_D09G1494/GH_A07G0743/GH_D12G2899/GH_A09G1571/GH_A03G0887/GH_A13G1593/GH_A13G2183/GH_D03G1155/GH_D12G2790/GH_D05G2213/GH_A11G2970/GH_D07G0739/GH_D01G2308/GH_D04G1345/GH_A05G3302
BP	GO:0008037	cell recognition	14/1664	94/18784	0.036788722	0.24602458	GH_D01G0589/GH_D09G1528/GH_A01G0605/GH_A10G0184/GH_D04G0300/GH_D04G0299/GH_D08G2529/GH_D01G0685/GH_A05G4066/GH_D06G0202/GH_D10G0191/GH_A03G1856/GH_A08G2522/GH_D01G0316	-/-/-/-/-/-/-/-/-/-/-/-/-/-	14	14	GH_D01G0589/GH_D09G1528/GH_A01G0605/GH_A10G0184/GH_D04G0300/GH_D04G0299/GH_D08G2529/GH_D01G0685/GH_A05G4066/GH_D06G0202/GH_D10G0191/GH_A03G1856/GH_A08G2522/GH_D01G0316	0
BP	GO:0009856	pollination	14/1664	94/18784	0.036788722	0.24602458	GH_D01G0589/GH_D09G1528/GH_A01G0605/GH_A10G0184/GH_D04G0300/GH_D04G0299/GH_D08G2529/GH_D01G0685/GH_A05G4066/GH_D06G0202/GH_D10G0191/GH_A03G1856/GH_A08G2522/GH_D01G0316	-/-/-/-/-/-/-/-/-/-/-/-/-/-	14	14	GH_D01G0589/GH_D09G1528/GH_A01G0605/GH_A10G0184/GH_D04G0300/GH_D04G0299/GH_D08G2529/GH_D01G0685/GH_A05G4066/GH_D06G0202/GH_D10G0191/GH_A03G1856/GH_A08G2522/GH_D01G0316	0
BP	GO:0009875	pollen-pistil interaction	14/1664	94/18784	0.036788722	0.24602458	GH_D01G0589/GH_D09G1528/GH_A01G0605/GH_A10G0184/GH_D04G0300/GH_D04G0299/GH_D08G2529/GH_D01G0685/GH_A05G4066/GH_D06G0202/GH_D10G0191/GH_A03G1856/GH_A08G2522/GH_D01G0316	-/-/-/-/-/-/-/-/-/-/-/-/-/-	14	14	GH_D01G0589/GH_D09G1528/GH_A01G0605/GH_A10G0184/GH_D04G0300/GH_D04G0299/GH_D08G2529/GH_D01G0685/GH_A05G4066/GH_D06G0202/GH_D10G0191/GH_A03G1856/GH_A08G2522/GH_D01G0316	0
BP	GO:0044706	multi-multicellular organism process	14/1664	94/18784	0.036788722	0.24602458	GH_D01G0589/GH_D09G1528/GH_A01G0605/GH_A10G0184/GH_D04G0300/GH_D04G0299/GH_D08G2529/GH_D01G0685/GH_A05G4066/GH_D06G0202/GH_D10G0191/GH_A03G1856/GH_A08G2522/GH_D01G0316	-/-/-/-/-/-/-/-/-/-/-/-/-/-	14	14	GH_D01G0589/GH_D09G1528/GH_A01G0605/GH_A10G0184/GH_D04G0300/GH_D04G0299/GH_D08G2529/GH_D01G0685/GH_A05G4066/GH_D06G0202/GH_D10G0191/GH_A03G1856/GH_A08G2522/GH_D01G0316	0
BP	GO:0048544	recognition of pollen	14/1664	94/18784	0.036788722	0.24602458	GH_D01G0589/GH_D09G1528/GH_A01G0605/GH_A10G0184/GH_D04G0300/GH_D04G0299/GH_D08G2529/GH_D01G0685/GH_A05G4066/GH_D06G0202/GH_D10G0191/GH_A03G1856/GH_A08G2522/GH_D01G0316	-/-/-/-/-/-/-/-/-/-/-/-/-/-	14	14	GH_D01G0589/GH_D09G1528/GH_A01G0605/GH_A10G0184/GH_D04G0300/GH_D04G0299/GH_D08G2529/GH_D01G0685/GH_A05G4066/GH_D06G0202/GH_D10G0191/GH_A03G1856/GH_A08G2522/GH_D01G0316	0
BP	GO:0009605	response to external stimulus	6/1664	29/18784	0.038617691	0.248073002	GH_A11G2938/GH_D12G1406/GH_D13G2029/GH_A12G1390/GH_A11G2839/GH_A11G1116	-/-/-/-/-/-	6	0		6	GH_A11G2938/GH_D12G1406/GH_D13G2029/GH_A12G1390/GH_A11G2839/GH_A11G1116
BP	GO:0019751	polyol metabolic process	6/1664	29/18784	0.038617691	0.248073002	GH_D06G0727/GH_A06G0750/GH_D10G0683/GH_A11G2086/GH_A02G1572/GH_D11G2347	-/-/-/-/-/-	6	4	GH_D10G0683/GH_A11G2086/GH_A02G1572/GH_D11G2347	2	GH_D06G0727/GH_A06G0750
BP	GO:0009690	cytokinin metabolic process	5/1664	22/18784	0.039877155	0.248073002	GH_D05G0393/GH_D08G2804/GH_A05G0390/GH_D01G1177/GH_A10G2677	-/-/-/-/-	5	2	GH_D01G1177/GH_A10G2677	3	GH_D05G0393/GH_D08G2804/GH_A05G0390
BP	GO:0010817	regulation of hormone levels	5/1664	22/18784	0.039877155	0.248073002	GH_D05G0393/GH_D08G2804/GH_A05G0390/GH_D01G1177/GH_A10G2677	-/-/-/-/-	5	2	GH_D01G1177/GH_A10G2677	3	GH_D05G0393/GH_D08G2804/GH_A05G0390
BP	GO:0034754	cellular hormone metabolic process	5/1664	22/18784	0.039877155	0.248073002	GH_D05G0393/GH_D08G2804/GH_A05G0390/GH_D01G1177/GH_A10G2677	-/-/-/-/-	5	2	GH_D01G1177/GH_A10G2677	3	GH_D05G0393/GH_D08G2804/GH_A05G0390
BP	GO:0042445	hormone metabolic process	5/1664	22/18784	0.039877155	0.248073002	GH_D05G0393/GH_D08G2804/GH_A05G0390/GH_D01G1177/GH_A10G2677	-/-/-/-/-	5	2	GH_D01G1177/GH_A10G2677	3	GH_D05G0393/GH_D08G2804/GH_A05G0390
BP	GO:0006778	porphyrin-containing compound metabolic process	7/1664	37/18784	0.041147009	0.25303046	GH_A05G2814/GH_D05G2826/GH_D05G3613/GH_D07G0536/GH_A07G0530/GH_A04G0444/GH_D08G2157	-/-/-/-/-/-/-	7	0		7	GH_A05G2814/GH_D05G2826/GH_D05G3613/GH_D07G0536/GH_A07G0530/GH_A04G0444/GH_D08G2157
BP	GO:0019684	photosynthesis, light reaction	6/1664	30/18784	0.044786465	0.264791358	GH_A11G1964/GH_D01G0160/GH_D12G1561/GH_A01G0171/GH_D11G1998/GH_A12G1558	-/-/-/-/-/-	6	0		6	GH_A11G1964/GH_D01G0160/GH_D12G1561/GH_A01G0171/GH_D11G1998/GH_A12G1558
BP	GO:0072330	monocarboxylic acid biosynthetic process	14/1664	97/18784	0.046245075	0.264791358	GH_A01G2026/GH_D01G2189/GH_A12G1219/GH_D12G1225/GH_D09G1022/GH_D07G1699/GH_A09G1068/GH_A13G2517/GH_A10G1273/GH_A05G2695/GH_D09G0698/GH_D10G2411/GH_D13G2513/GH_A10G2349	-/-/-/-/-/-/-/-/-/-/-/-/-/-	14	6	GH_A01G2026/GH_D01G2189/GH_A13G2517/GH_A10G1273/GH_A05G2695/GH_A10G2349	8	GH_A12G1219/GH_D12G1225/GH_D09G1022/GH_D07G1699/GH_A09G1068/GH_D09G0698/GH_D10G2411/GH_D13G2513
BP	GO:0006635	fatty acid beta-oxidation	4/1664	16/18784	0.047019026	0.264791358	GH_A10G0856/GH_D10G1120/GH_A11G2090/GH_A01G0206	-/-/-/-	4	0		4	GH_A10G0856/GH_D10G1120/GH_A11G2090/GH_A01G0206
BP	GO:0009062	fatty acid catabolic process	4/1664	16/18784	0.047019026	0.264791358	GH_A10G0856/GH_D10G1120/GH_A11G2090/GH_A01G0206	-/-/-/-	4	0		4	GH_A10G0856/GH_D10G1120/GH_A11G2090/GH_A01G0206
BP	GO:0019395	fatty acid oxidation	4/1664	16/18784	0.047019026	0.264791358	GH_A10G0856/GH_D10G1120/GH_A11G2090/GH_A01G0206	-/-/-/-	4	0		4	GH_A10G0856/GH_D10G1120/GH_A11G2090/GH_A01G0206
BP	GO:0034440	lipid oxidation	4/1664	16/18784	0.047019026	0.264791358	GH_A10G0856/GH_D10G1120/GH_A11G2090/GH_A01G0206	-/-/-/-	4	0		4	GH_A10G0856/GH_D10G1120/GH_A11G2090/GH_A01G0206
BP	GO:0044242	cellular lipid catabolic process	4/1664	16/18784	0.047019026	0.264791358	GH_A10G0856/GH_D10G1120/GH_A11G2090/GH_A01G0206	-/-/-/-	4	0		4	GH_A10G0856/GH_D10G1120/GH_A11G2090/GH_A01G0206
BP	GO:0072329	monocarboxylic acid catabolic process	4/1664	16/18784	0.047019026	0.264791358	GH_A10G0856/GH_D10G1120/GH_A11G2090/GH_A01G0206	-/-/-/-	4	0		4	GH_A10G0856/GH_D10G1120/GH_A11G2090/GH_A01G0206
BP	GO:0006066	alcohol metabolic process	6/1664	31/18784	0.051534947	0.287199964	GH_D06G0727/GH_A06G0750/GH_D10G0683/GH_A11G2086/GH_A02G1572/GH_D11G2347	-/-/-/-/-/-	6	4	GH_D10G0683/GH_A11G2086/GH_A02G1572/GH_D11G2347	2	GH_D06G0727/GH_A06G0750
BP	GO:0044702	single organism reproductive process	15/1664	108/18784	0.053377385	0.294401042	GH_D01G0589/GH_D09G1528/GH_A01G0605/GH_A10G0184/GH_D04G0300/GH_D04G0299/GH_D08G2529/GH_D01G0685/GH_A05G4066/GH_D06G0202/GH_D10G0191/GH_A03G1856/GH_A08G2522/GH_A05G2956/GH_D01G0316	-/-/-/-/-/-/-/-/-/-/-/-/-/-/-	15	14	GH_D01G0589/GH_D09G1528/GH_A01G0605/GH_A10G0184/GH_D04G0300/GH_D04G0299/GH_D08G2529/GH_D01G0685/GH_A05G4066/GH_D06G0202/GH_D10G0191/GH_A03G1856/GH_A08G2522/GH_D01G0316	1	GH_A05G2956
BP	GO:1901605	alpha-amino acid metabolic process	18/1664	136/18784	0.055072721	0.300652098	GH_D12G2727/GH_A12G2700/GH_A12G0425/GH_D12G0437/GH_D13G1853/GH_D09G1022/GH_A09G1068/GH_A06G0969/GH_A13G0619/GH_D13G1525/GH_D06G0958/GH_A13G2517/GH_A13G1575/GH_D08G0077/GH_A13G0423/GH_A06G0567/GH_D13G2513/GH_D11G1794	-/-/-/-/-/-/-/-/-/-/-/-/-/-/-/-/-/-	18	8	GH_A06G0969/GH_A13G0619/GH_D13G1525/GH_D06G0958/GH_A13G2517/GH_A13G1575/GH_D08G0077/GH_A06G0567	10	GH_D12G2727/GH_A12G2700/GH_A12G0425/GH_D12G0437/GH_D13G1853/GH_D09G1022/GH_A09G1068/GH_A13G0423/GH_D13G2513/GH_D11G1794
BP	GO:0000003	reproduction	15/1664	109/18784	0.057052798	0.303620503	GH_D01G0589/GH_D09G1528/GH_A01G0605/GH_A10G0184/GH_D04G0300/GH_D04G0299/GH_D08G2529/GH_D01G0685/GH_A05G4066/GH_D06G0202/GH_D10G0191/GH_A03G1856/GH_A08G2522/GH_A05G2956/GH_D01G0316	-/-/-/-/-/-/-/-/-/-/-/-/-/-/-	15	14	GH_D01G0589/GH_D09G1528/GH_A01G0605/GH_A10G0184/GH_D04G0300/GH_D04G0299/GH_D08G2529/GH_D01G0685/GH_A05G4066/GH_D06G0202/GH_D10G0191/GH_A03G1856/GH_A08G2522/GH_D01G0316	1	GH_A05G2956
BP	GO:0022414	reproductive process	15/1664	109/18784	0.057052798	0.303620503	GH_D01G0589/GH_D09G1528/GH_A01G0605/GH_A10G0184/GH_D04G0300/GH_D04G0299/GH_D08G2529/GH_D01G0685/GH_A05G4066/GH_D06G0202/GH_D10G0191/GH_A03G1856/GH_A08G2522/GH_A05G2956/GH_D01G0316	-/-/-/-/-/-/-/-/-/-/-/-/-/-/-	15	14	GH_D01G0589/GH_D09G1528/GH_A01G0605/GH_A10G0184/GH_D04G0300/GH_D04G0299/GH_D08G2529/GH_D01G0685/GH_A05G4066/GH_D06G0202/GH_D10G0191/GH_A03G1856/GH_A08G2522/GH_D01G0316	1	GH_A05G2956
BP	GO:0009069	serine family amino acid metabolic process	4/1664	17/18784	0.057319011	0.303620503	GH_A06G0969/GH_D13G1525/GH_D06G0958/GH_A13G1575	-/-/-/-	4	4	GH_A06G0969/GH_D13G1525/GH_D06G0958/GH_A13G1575	0
BP	GO:1901607	alpha-amino acid biosynthetic process	15/1664	111/18784	0.06491454	0.340483127	GH_D12G2727/GH_A12G2700/GH_A12G0425/GH_D12G0437/GH_D13G1853/GH_D09G1022/GH_A09G1068/GH_A13G0619/GH_D13G1525/GH_A13G2517/GH_A13G1575/GH_D08G0077/GH_A06G0567/GH_D13G2513/GH_D11G1794	-/-/-/-/-/-/-/-/-/-/-/-/-/-/-	15	6	GH_A13G0619/GH_D13G1525/GH_A13G2517/GH_A13G1575/GH_D08G0077/GH_A06G0567	9	GH_D12G2727/GH_A12G2700/GH_A12G0425/GH_D12G0437/GH_D13G1853/GH_D09G1022/GH_A09G1068/GH_D13G2513/GH_D11G1794
BP	GO:0006721	terpenoid metabolic process	4/1664	18/18784	0.068720507	0.353514147	GH_A10G1058/GH_D10G1829/GH_D08G0284/GH_A08G0271	-/-/-/-	4	0		4	GH_A10G1058/GH_D10G1829/GH_D08G0284/GH_A08G0271
BP	GO:0016114	terpenoid biosynthetic process	4/1664	18/18784	0.068720507	0.353514147	GH_A10G1058/GH_D10G1829/GH_D08G0284/GH_A08G0271	-/-/-/-	4	0		4	GH_A10G1058/GH_D10G1829/GH_D08G0284/GH_A08G0271
BP	GO:0048518	positive regulation of biological process	11/1664	76/18784	0.070503809	0.359233696	GH_A10G2614/GH_A10G2613/GH_A05G0893/GH_A06G0824/GH_D05G0884/GH_D10G2718/GH_D07G0156/GH_D10G2717/GH_D06G0805/novel.4984/GH_A07G0148	-/-/-/-/-/-/-/-/-/-/-	11	6	GH_A10G2614/GH_A10G2613/GH_A05G0893/GH_D05G0884/GH_D10G2718/GH_D10G2717	5	GH_A06G0824/GH_D07G0156/GH_D06G0805/novel.4984/GH_A07G0148
BP	GO:0019725	cellular homeostasis	31/1664	268/18784	0.075085893	0.373227805	GH_D05G1021/GH_A12G1973/GH_D12G1971/GH_D05G1622/GH_D02G2259/GH_A08G0798/GH_D01G0710/GH_A10G2038/novel.3822/GH_D10G2144/GH_A05G1032/GH_A03G1770/GH_A02G0494/GH_A11G1223/GH_A10G1761/GH_D10G1863/GH_A13G1362/GH_D11G1252/novel.4588/GH_D11G1253/GH_A05G1594/GH_A10G1764/GH_D10G2112/GH_D10G1860/GH_A12G0078/novel.922/GH_D08G1414/GH_A03G1398/GH_D08G0791/GH_D05G0300/GH_A05G3116	-/-/-/-/-/-/-/-/-/-/-/-/-/-/-/-/-/-/-/-/-/-/-/-/-/-/-/-/-/-/-	31	10	GH_A08G0798/GH_A11G1223/novel.4588/GH_D11G1253/GH_D10G2112/GH_A12G0078/novel.922/GH_D08G0791/GH_D05G0300/GH_A05G3116	21	GH_D05G1021/GH_A12G1973/GH_D12G1971/GH_D05G1622/GH_D02G2259/GH_D01G0710/GH_A10G2038/novel.3822/GH_D10G2144/GH_A05G1032/GH_A03G1770/GH_A02G0494/GH_A10G1761/GH_D10G1863/GH_A13G1362/GH_D11G1252/GH_A05G1594/GH_A10G1764/GH_D10G1860/GH_D08G1414/GH_A03G1398
BP	GO:0045454	cell redox homeostasis	30/1664	260/18784	0.080823851	0.373227805	GH_D05G1021/GH_A12G1973/GH_D12G1971/GH_D05G1622/GH_D02G2259/GH_A08G0798/GH_D01G0710/GH_A10G2038/novel.3822/GH_D10G2144/GH_A05G1032/GH_A03G1770/GH_A02G0494/GH_A11G1223/GH_A10G1761/GH_D10G1863/GH_A13G1362/GH_D11G1252/novel.4588/GH_D11G1253/GH_A05G1594/GH_A10G1764/GH_D10G2112/GH_D10G1860/GH_A12G0078/novel.922/GH_D08G1414/GH_A03G1398/GH_D08G0791/GH_D05G0300	-/-/-/-/-/-/-/-/-/-/-/-/-/-/-/-/-/-/-/-/-/-/-/-/-/-/-/-/-/-	30	9	GH_A08G0798/GH_A11G1223/novel.4588/GH_D11G1253/GH_D10G2112/GH_A12G0078/novel.922/GH_D08G0791/GH_D05G0300	21	GH_D05G1021/GH_A12G1973/GH_D12G1971/GH_D05G1622/GH_D02G2259/GH_D01G0710/GH_A10G2038/novel.3822/GH_D10G2144/GH_A05G1032/GH_A03G1770/GH_A02G0494/GH_A10G1761/GH_D10G1863/GH_A13G1362/GH_D11G1252/GH_A05G1594/GH_A10G1764/GH_D10G1860/GH_D08G1414/GH_A03G1398
BP	GO:0044723	single-organism carbohydrate metabolic process	41/1664	371/18784	0.081954658	0.373227805	GH_A08G1412/GH_D05G0367/GH_A05G0363/GH_D02G1793/GH_A10G1366/GH_D08G1434/GH_D06G0727/GH_A03G1627/GH_A10G1706/GH_A06G0750/GH_A11G0294/GH_A13G0662/GH_D03G0334/GH_D10G1524/GH_D13G1867/GH_D11G0307/GH_D10G0683/GH_A13G0860/GH_D08G0959/GH_A01G0885/GH_D08G1134/GH_A13G1912/GH_D03G0368/GH_A05G3575/GH_A11G2086/GH_D11G1649/GH_A02G1572/GH_A05G0276/GH_A07G0253/GH_A09G1991/GH_A08G0954/GH_D10G0111/GH_A06G0396/GH_…	-/-/-/-/-/-/-/-/-/-/-/-/-/-/-/-/-/-/-/-/-/-/-/-/-/-/-/-/-/-/-/-/-/-/-/-/-/-/-/-/-	41	22	GH_A10G1366/GH_A10G1706/GH_A11G0294/GH_A13G0662/GH_D10G1524/GH_D13G1867/GH_D11G0307/GH_D10G0683/GH_A01G0885/GH_A13G1912/GH_A11G2086/GH_D11G1649/GH_A02G1572/GH_A05G0276/GH_D10G0111/GH_A06G0396/GH_D13G1479/GH_A09G0427/GH_A13G1534/GH_A08G2865/GH_D08G2534/GH_D11G2347	19	GH_A08G1412/GH_D05G0367/GH_A05G0363/GH_D02G1793/GH_D08G1434/GH_D06G0727/GH_A03G1627/GH_A06G0750/GH_D03G0334/GH_A13G0860/GH_D08G0959/GH_D08G1134/GH_D03G0368/GH_A05G3575/GH_A07G0253/GH_A09G1991/GH_A08G0954/GH_D09G1938/GH_D12G1462
BP	GO:0006022	aminoglycan metabolic process	6/1664	35/18784	0.08441227	0.373227805	GH_A01G1852/GH_D01G1968/GH_A03G2335/GH_A03G2331/GH_D01G1967/GH_A10G1540	-/-/-/-/-/-	6	2	GH_A03G2331/GH_A10G1540	4	GH_A01G1852/GH_D01G1968/GH_A03G2335/GH_D01G1967
BP	GO:0006026	aminoglycan catabolic process	6/1664	35/18784	0.08441227	0.373227805	GH_A01G1852/GH_D01G1968/GH_A03G2335/GH_A03G2331/GH_D01G1967/GH_A10G1540	-/-/-/-/-/-	6	2	GH_A03G2331/GH_A10G1540	4	GH_A01G1852/GH_D01G1968/GH_A03G2335/GH_D01G1967
BP	GO:0006030	chitin metabolic process	6/1664	35/18784	0.08441227	0.373227805	GH_A01G1852/GH_D01G1968/GH_A03G2335/GH_A03G2331/GH_D01G1967/GH_A10G1540	-/-/-/-/-/-	6	2	GH_A03G2331/GH_A10G1540	4	GH_A01G1852/GH_D01G1968/GH_A03G2335/GH_D01G1967
BP	GO:0006032	chitin catabolic process	6/1664	35/18784	0.08441227	0.373227805	GH_A01G1852/GH_D01G1968/GH_A03G2335/GH_A03G2331/GH_D01G1967/GH_A10G1540	-/-/-/-/-/-	6	2	GH_A03G2331/GH_A10G1540	4	GH_A01G1852/GH_D01G1968/GH_A03G2335/GH_D01G1967
BP	GO:0006040	amino sugar metabolic process	6/1664	35/18784	0.08441227	0.373227805	GH_A01G1852/GH_D01G1968/GH_A03G2335/GH_A03G2331/GH_D01G1967/GH_A10G1540	-/-/-/-/-/-	6	2	GH_A03G2331/GH_A10G1540	4	GH_A01G1852/GH_D01G1968/GH_A03G2335/GH_D01G1967
BP	GO:0006576	cellular biogenic amine metabolic process	6/1664	35/18784	0.08441227	0.373227805	GH_D07G0645/GH_A09G2527/GH_A07G0648/GH_D09G2463/GH_A13G0423/GH_A05G0077	-/-/-/-/-/-	6	5	GH_D07G0645/GH_A09G2527/GH_A07G0648/GH_D09G2463/GH_A05G0077	1	GH_A13G0423
BP	GO:0016998	cell wall macromolecule catabolic process	6/1664	35/18784	0.08441227	0.373227805	GH_A01G1852/GH_D01G1968/GH_A03G2335/GH_A03G2331/GH_D01G1967/GH_A10G1540	-/-/-/-/-/-	6	2	GH_A03G2331/GH_A10G1540	4	GH_A01G1852/GH_D01G1968/GH_A03G2335/GH_D01G1967
BP	GO:0044036	cell wall macromolecule metabolic process	6/1664	35/18784	0.08441227	0.373227805	GH_A01G1852/GH_D01G1968/GH_A03G2335/GH_A03G2331/GH_D01G1967/GH_A10G1540	-/-/-/-/-/-	6	2	GH_A03G2331/GH_A10G1540	4	GH_A01G1852/GH_D01G1968/GH_A03G2335/GH_D01G1967
BP	GO:0044106	cellular amine metabolic process	6/1664	35/18784	0.08441227	0.373227805	GH_D07G0645/GH_A09G2527/GH_A07G0648/GH_D09G2463/GH_A13G0423/GH_A05G0077	-/-/-/-/-/-	6	5	GH_D07G0645/GH_A09G2527/GH_A07G0648/GH_D09G2463/GH_A05G0077	1	GH_A13G0423
BP	GO:0046348	amino sugar catabolic process	6/1664	35/18784	0.08441227	0.373227805	GH_A01G1852/GH_D01G1968/GH_A03G2335/GH_A03G2331/GH_D01G1967/GH_A10G1540	-/-/-/-/-/-	6	2	GH_A03G2331/GH_A10G1540	4	GH_A01G1852/GH_D01G1968/GH_A03G2335/GH_D01G1967
BP	GO:1901071	glucosamine-containing compound metabolic process	6/1664	35/18784	0.08441227	0.373227805	GH_A01G1852/GH_D01G1968/GH_A03G2335/GH_A03G2331/GH_D01G1967/GH_A10G1540	-/-/-/-/-/-	6	2	GH_A03G2331/GH_A10G1540	4	GH_A01G1852/GH_D01G1968/GH_A03G2335/GH_D01G1967
BP	GO:1901072	glucosamine-containing compound catabolic process	6/1664	35/18784	0.08441227	0.373227805	GH_A01G1852/GH_D01G1968/GH_A03G2335/GH_A03G2331/GH_D01G1967/GH_A10G1540	-/-/-/-/-/-	6	2	GH_A03G2331/GH_A10G1540	4	GH_A01G1852/GH_D01G1968/GH_A03G2335/GH_D01G1967
BP	GO:1901615	organic hydroxy compound metabolic process	6/1664	35/18784	0.08441227	0.373227805	GH_D06G0727/GH_A06G0750/GH_D10G0683/GH_A11G2086/GH_A02G1572/GH_D11G2347	-/-/-/-/-/-	6	4	GH_D10G0683/GH_A11G2086/GH_A02G1572/GH_D11G2347	2	GH_D06G0727/GH_A06G0750
BP	GO:0042592	homeostatic process	31/1664	274/18784	0.093673705	0.410782232	GH_D05G1021/GH_A12G1973/GH_D12G1971/GH_D05G1622/GH_D02G2259/GH_A08G0798/GH_D01G0710/GH_A10G2038/novel.3822/GH_D10G2144/GH_A05G1032/GH_A03G1770/GH_A02G0494/GH_A11G1223/GH_A10G1761/GH_D10G1863/GH_A13G1362/GH_D11G1252/novel.4588/GH_D11G1253/GH_A05G1594/GH_A10G1764/GH_D10G2112/GH_D10G1860/GH_A12G0078/novel.922/GH_D08G1414/GH_A03G1398/GH_D08G0791/GH_D05G0300/GH_A05G3116	-/-/-/-/-/-/-/-/-/-/-/-/-/-/-/-/-/-/-/-/-/-/-/-/-/-/-/-/-/-/-	31	10	GH_A08G0798/GH_A11G1223/novel.4588/GH_D11G1253/GH_D10G2112/GH_A12G0078/novel.922/GH_D08G0791/GH_D05G0300/GH_A05G3116	21	GH_D05G1021/GH_A12G1973/GH_D12G1971/GH_D05G1622/GH_D02G2259/GH_D01G0710/GH_A10G2038/novel.3822/GH_D10G2144/GH_A05G1032/GH_A03G1770/GH_A02G0494/GH_A10G1761/GH_D10G1863/GH_A13G1362/GH_D11G1252/GH_A05G1594/GH_A10G1764/GH_D10G1860/GH_D08G1414/GH_A03G1398
BP	GO:0009312	oligosaccharide biosynthetic process	10/1664	71/18784	0.094644055	0.411663167	GH_D02G1793/GH_A03G1627/GH_A11G0294/GH_D11G0307/GH_D08G0959/GH_D03G0368/GH_A09G1991/GH_A08G0954/GH_A06G0396/GH_D09G1938	-/-/-/-/-/-/-/-/-/-	10	3	GH_A11G0294/GH_D11G0307/GH_A06G0396	7	GH_D02G1793/GH_A03G1627/GH_D08G0959/GH_D03G0368/GH_A09G1991/GH_A08G0954/GH_D09G1938
BP	GO:0001101	response to acid chemical	3/1664	13/18784	0.101356519	0.433805901	GH_D05G1848/GH_A05G1813/GH_D03G1163	-/-/-	3	2	GH_D05G1848/GH_A05G1813	1	GH_D03G1163
BP	GO:1901700	response to oxygen-containing compound	3/1664	13/18784	0.101356519	0.433805901	GH_D05G1848/GH_A05G1813/GH_D03G1163	-/-/-	3	2	GH_D05G1848/GH_A05G1813	1	GH_D03G1163
BP	GO:0032787	monocarboxylic acid metabolic process	27/1664	239/18784	0.112807018	0.47898218	GH_A10G0856/GH_D10G1120/GH_A01G2026/GH_D01G2189/GH_A11G2090/GH_A12G1219/GH_D12G1225/GH_A13G0662/GH_D09G1022/GH_D07G1699/GH_A09G1068/GH_A01G0206/GH_D09G0761/GH_D08G1134/GH_A13G2517/GH_A10G1273/GH_A05G0276/GH_A05G2695/GH_A07G0253/GH_D10G0111/GH_D09G0698/GH_D13G1479/GH_D10G2411/GH_A13G1534/GH_D13G2513/GH_D07G0073/GH_A10G2349	-/-/-/-/-/-/-/-/-/-/-/-/-/-/-/-/-/-/-/-/-/-/-/-/-/-/-	27	11	GH_A01G2026/GH_D01G2189/GH_A13G0662/GH_A13G2517/GH_A10G1273/GH_A05G0276/GH_A05G2695/GH_D10G0111/GH_D13G1479/GH_A13G1534/GH_A10G2349	16	GH_A10G0856/GH_D10G1120/GH_A11G2090/GH_A12G1219/GH_D12G1225/GH_D09G1022/GH_D07G1699/GH_A09G1068/GH_A01G0206/GH_D09G0761/GH_D08G1134/GH_A07G0253/GH_D09G0698/GH_D10G2411/GH_D13G2513/GH_D07G0073
BP	GO:0006631	fatty acid metabolic process	15/1664	122/18784	0.120864405	0.490903114	GH_A10G0856/GH_D10G1120/GH_A01G2026/GH_D01G2189/GH_A11G2090/GH_A12G1219/GH_D12G1225/GH_A01G0206/GH_D09G0761/GH_A10G1273/GH_A05G2695/GH_D09G0698/GH_D10G2411/GH_D07G0073/GH_A10G2349	-/-/-/-/-/-/-/-/-/-/-/-/-/-/-	15	5	GH_A01G2026/GH_D01G2189/GH_A10G1273/GH_A05G2695/GH_A10G2349	10	GH_A10G0856/GH_D10G1120/GH_A11G2090/GH_A12G1219/GH_D12G1225/GH_A01G0206/GH_D09G0761/GH_D09G0698/GH_D10G2411/GH_D07G0073
BP	GO:0006597	spermine biosynthetic process	3/1664	14/18784	0.120876699	0.490903114	GH_A09G2527/GH_D09G2463/GH_A05G0077	-/-/-	3	3	GH_A09G2527/GH_D09G2463/GH_A05G0077	0
BP	GO:0008215	spermine metabolic process	3/1664	14/18784	0.120876699	0.490903114	GH_A09G2527/GH_D09G2463/GH_A05G0077	-/-/-	3	3	GH_A09G2527/GH_D09G2463/GH_A05G0077	0
BP	GO:0008216	spermidine metabolic process	3/1664	14/18784	0.120876699	0.490903114	GH_A09G2527/GH_D09G2463/GH_A05G0077	-/-/-	3	3	GH_A09G2527/GH_D09G2463/GH_A05G0077	0
BP	GO:0008295	spermidine biosynthetic process	3/1664	14/18784	0.120876699	0.490903114	GH_A09G2527/GH_D09G2463/GH_A05G0077	-/-/-	3	3	GH_A09G2527/GH_D09G2463/GH_A05G0077	0
BP	GO:0009067	aspartate family amino acid biosynthetic process	5/1664	30/18784	0.121120021	0.490903114	GH_D13G1853/GH_D09G1022/GH_A09G1068/GH_A13G2517/GH_D13G2513	-/-/-/-/-	5	1	GH_A13G2517	4	GH_D13G1853/GH_D09G1022/GH_A09G1068/GH_D13G2513
BP	GO:0008283	cell proliferation	4/1664	22/18784	0.124573053	0.501102129	GH_D06G0234/GH_D02G2220/GH_A12G0171/GH_A13G0468	-/-/-/-	4	2	GH_D06G0234/GH_A12G0171	2	GH_D02G2220/GH_A13G0468
BP	GO:0034637	cellular carbohydrate biosynthetic process	21/1664	182/18784	0.126702758	0.505865488	GH_D02G1793/GH_A03G1627/GH_A10G1706/GH_A11G0294/GH_D13G1867/GH_D11G0307/GH_A13G0860/GH_D08G0959/GH_A01G0885/GH_A13G1912/GH_D03G0368/GH_A11G2086/GH_D11G1649/GH_A02G1572/GH_A09G1991/GH_A08G0954/GH_A06G0396/GH_D09G1938/GH_D12G1462/GH_D08G2534/GH_D11G2347	-/-/-/-/-/-/-/-/-/-/-/-/-/-/-/-/-/-/-/-/-	21	12	GH_A10G1706/GH_A11G0294/GH_D13G1867/GH_D11G0307/GH_A01G0885/GH_A13G1912/GH_A11G2086/GH_D11G1649/GH_A02G1572/GH_A06G0396/GH_D08G2534/GH_D11G2347	9	GH_D02G1793/GH_A03G1627/GH_A13G0860/GH_D08G0959/GH_D03G0368/GH_A09G1991/GH_A08G0954/GH_D09G1938/GH_D12G1462
BP	GO:1901606	alpha-amino acid catabolic process	3/1664	15/18784	0.141636174	0.561298912	GH_A06G0969/GH_D06G0958/GH_A13G0423	-/-/-	3	2	GH_A06G0969/GH_D06G0958	1	GH_A13G0423
BP	GO:0000160	phosphorelay signal transduction system	15/1664	126/18784	0.146592305	0.57666826	GH_D09G1716/GH_A09G1767/GH_D03G0081/GH_D05G0995/GH_A10G2016/GH_A07G0302/GH_A05G1008/GH_A11G0155/GH_D13G0044/GH_D10G2118/GH_D13G1969/GH_A05G4209/GH_A05G0466/GH_A05G0526/GH_D11G1084	-/-/-/-/-/-/-/-/-/-/-/-/-/-/-	15	5	GH_D03G0081/GH_A10G2016/GH_A07G0302/GH_D10G2118/GH_A05G0526	10	GH_D09G1716/GH_A09G1767/GH_D05G0995/GH_A05G1008/GH_A11G0155/GH_D13G0044/GH_D13G1969/GH_A05G4209/GH_A05G0466/GH_D11G1084
BP	GO:0010035	response to inorganic substance	4/1664	24/18784	0.157866373	0.612018187	GH_D05G2235/GH_D05G1848/GH_A05G1813/GH_D03G1163	-/-/-/-	4	2	GH_D05G1848/GH_A05G1813	2	GH_D05G2235/GH_D03G1163
BP	GO:0043648	dicarboxylic acid metabolic process	4/1664	24/18784	0.157866373	0.612018187	GH_D12G2727/GH_A12G2700/GH_D11G0766/GH_A11G0733	-/-/-/-	4	2	GH_D11G0766/GH_A11G0733	2	GH_D12G2727/GH_A12G2700
BP	GO:0006979	response to oxidative stress	18/1664	158/18784	0.160942217	0.619453859	GH_D06G1268/GH_D06G0344/GH_A06G0360/GH_A06G1247/GH_D08G2094/GH_D06G0467/GH_D01G1910/GH_A06G1119/GH_A01G1791/GH_A08G0431/novel.2241/GH_A02G2001/GH_A09G1846/GH_D10G0686/GH_A12G2651/GH_A08G2081/GH_D09G1860/GH_A09G2317	-/-/-/-/-/-/-/-/-/-/-/-/-/-/-/-/-/-	18	9	GH_D08G2094/GH_D01G1910/GH_A06G1119/GH_A01G1791/novel.2241/GH_A09G1846/GH_A12G2651/GH_A08G2081/GH_A09G2317	9	GH_D06G1268/GH_D06G0344/GH_A06G0360/GH_A06G1247/GH_D06G0467/GH_A08G0431/GH_A02G2001/GH_D10G0686/GH_D09G1860
BP	GO:0007205	protein kinase C-activating G-protein coupled receptor signaling pathway	3/1664	16/18784	0.1634709	0.624692369	GH_D07G0763/GH_A07G0769/GH_A12G2005	-/-/-	3	3	GH_D07G0763/GH_A07G0769/GH_A12G2005	0
BP	GO:0000413	protein peptidyl-prolyl isomerization	10/1664	80/18784	0.168097465	0.633324956	GH_A11G3184/GH_D07G2429/GH_D11G3210/GH_D01G0221/GH_A01G0230/GH_A07G2484/GH_A01G1763/GH_A10G2053/GH_A02G0571/GH_D02G0586	-/-/-/-/-/-/-/-/-/-	10	3	GH_A10G2053/GH_A02G0571/GH_D02G0586	7	GH_A11G3184/GH_D07G2429/GH_D11G3210/GH_D01G0221/GH_A01G0230/GH_A07G2484/GH_A01G1763
BP	GO:0018208	peptidyl-proline modification	10/1664	80/18784	0.168097465	0.633324956	GH_A11G3184/GH_D07G2429/GH_D11G3210/GH_D01G0221/GH_A01G0230/GH_A07G2484/GH_A01G1763/GH_A10G2053/GH_A02G0571/GH_D02G0586	-/-/-/-/-/-/-/-/-/-	10	3	GH_A10G2053/GH_A02G0571/GH_D02G0586	7	GH_A11G3184/GH_D07G2429/GH_D11G3210/GH_D01G0221/GH_A01G0230/GH_A07G2484/GH_A01G1763
BP	GO:0065008	regulation of biological quality	36/1664	345/18784	0.170708845	0.636096916	GH_D05G1021/GH_A12G1973/GH_D12G1971/GH_D05G1622/GH_D05G0393/GH_D02G2259/GH_A08G0798/GH_D01G0710/GH_D08G2804/GH_A10G2038/novel.3822/GH_A05G0390/GH_D10G2144/GH_A05G1032/GH_A03G1770/GH_A02G0494/GH_A11G1223/GH_A10G1761/GH_D10G1863/GH_A13G1362/GH_D11G1252/novel.4588/GH_D01G1177/GH_D11G1253/GH_A05G1594/GH_A10G1764/GH_D10G2112/GH_D10G1860/GH_A12G0078/novel.922/GH_D08G1414/GH_A03G1398/GH_D08G0791/GH_D05G…	-/-/-/-/-/-/-/-/-/-/-/-/-/-/-/-/-/-/-/-/-/-/-/-/-/-/-/-/-/-/-/-/-/-/-/-	36	12	GH_A08G0798/GH_A11G1223/novel.4588/GH_D01G1177/GH_D11G1253/GH_D10G2112/GH_A12G0078/novel.922/GH_D08G0791/GH_D05G0300/GH_A10G2677/GH_A05G3116	24	GH_D05G1021/GH_A12G1973/GH_D12G1971/GH_D05G1622/GH_D05G0393/GH_D02G2259/GH_D01G0710/GH_D08G2804/GH_A10G2038/novel.3822/GH_A05G0390/GH_D10G2144/GH_A05G1032/GH_A03G1770/GH_A02G0494/GH_A10G1761/GH_D10G1863/GH_A13G1362/GH_D11G1252/GH_A05G1594/GH_A10G1764/GH_D10G1860/GH_D08G1414/GH_A03G1398
BP	GO:0035556	intracellular signal transduction	21/1664	190/18784	0.171211133	0.636096916	GH_D09G1716/GH_D07G0763/GH_A07G0769/GH_A09G1767/GH_A12G2005/GH_D03G0081/GH_D05G0995/GH_A10G2016/GH_A07G0302/GH_A05G1008/GH_A11G0155/GH_D13G0044/GH_D10G2118/GH_D13G1969/GH_A05G4209/GH_A05G0466/GH_A05G0526/GH_D05G0879/GH_A05G0889/novel.3440/GH_D11G1084	-/-/-/-/-/-/-/-/-/-/-/-/-/-/-/-/-/-/-/-/-	21	10	GH_D07G0763/GH_A07G0769/GH_A12G2005/GH_D03G0081/GH_A10G2016/GH_A07G0302/GH_D10G2118/GH_A05G0526/GH_D05G0879/GH_A05G0889	11	GH_D09G1716/GH_A09G1767/GH_D05G0995/GH_A05G1008/GH_A11G0155/GH_D13G0044/GH_D13G1969/GH_A05G4209/GH_A05G0466/novel.3440/GH_D11G1084
BP	GO:0009066	aspartate family amino acid metabolic process	5/1664	34/18784	0.178234858	0.657625165	GH_D13G1853/GH_D09G1022/GH_A09G1068/GH_A13G2517/GH_D13G2513	-/-/-/-/-	5	1	GH_A13G2517	4	GH_D13G1853/GH_D09G1022/GH_A09G1068/GH_D13G2513
BP	GO:0006310	DNA recombination	3/1664	17/18784	0.186217734	0.677731208	GH_A06G2185/GH_D04G1493/GH_D11G3674	-/-/-	3	0		3	GH_A06G2185/GH_D04G1493/GH_D11G3674
BP	GO:0009063	cellular amino acid catabolic process	3/1664	17/18784	0.186217734	0.677731208	GH_A06G0969/GH_D06G0958/GH_A13G0423	-/-/-	3	2	GH_A06G0969/GH_D06G0958	1	GH_A13G0423
BP	GO:0044712	single-organism catabolic process	18/1664	165/18784	0.208874852	0.735115511	GH_A10G0856/GH_D10G1120/GH_A11G2090/GH_D06G0727/GH_A06G0750/GH_A13G0662/GH_D08G2157/GH_D10G0683/GH_A01G0206/GH_A06G0969/GH_D08G1134/GH_D06G0958/GH_A05G0276/GH_A07G0253/GH_D10G0111/GH_D13G1479/GH_A13G0423/GH_A13G1534	-/-/-/-/-/-/-/-/-/-/-/-/-/-/-/-/-/-	18	8	GH_A13G0662/GH_D10G0683/GH_A06G0969/GH_D06G0958/GH_A05G0276/GH_D10G0111/GH_D13G1479/GH_A13G1534	10	GH_A10G0856/GH_D10G1120/GH_A11G2090/GH_D06G0727/GH_A06G0750/GH_D08G2157/GH_A01G0206/GH_D08G1134/GH_A07G0253/GH_A13G0423
BP	GO:0006771	riboflavin metabolic process	3/1664	18/18784	0.209717179	0.735115511	GH_D02G2166/GH_A04G1647/GH_A03G1996	-/-/-	3	0		3	GH_D02G2166/GH_A04G1647/GH_A03G1996
BP	GO:0009231	riboflavin biosynthetic process	3/1664	18/18784	0.209717179	0.735115511	GH_D02G2166/GH_A04G1647/GH_A03G1996	-/-/-	3	0		3	GH_D02G2166/GH_A04G1647/GH_A03G1996
BP	GO:0042726	flavin-containing compound metabolic process	3/1664	18/18784	0.209717179	0.735115511	GH_D02G2166/GH_A04G1647/GH_A03G1996	-/-/-	3	0		3	GH_D02G2166/GH_A04G1647/GH_A03G1996
BP	GO:0042727	flavin-containing compound biosynthetic process	3/1664	18/18784	0.209717179	0.735115511	GH_D02G2166/GH_A04G1647/GH_A03G1996	-/-/-	3	0		3	GH_D02G2166/GH_A04G1647/GH_A03G1996
BP	GO:0009064	glutamine family amino acid metabolic process	4/1664	27/18784	0.212953804	0.735115511	GH_D12G2727/GH_A12G2700/GH_A13G0619/GH_D11G1794	-/-/-/-	4	1	GH_A13G0619	3	GH_D12G2727/GH_A12G2700/GH_D11G1794
BP	GO:0009084	glutamine family amino acid biosynthetic process	4/1664	27/18784	0.212953804	0.735115511	GH_D12G2727/GH_A12G2700/GH_A13G0619/GH_D11G1794	-/-/-/-	4	1	GH_A13G0619	3	GH_D12G2727/GH_A12G2700/GH_D11G1794
BP	GO:0003333	amino acid transmembrane transport	6/1664	46/18784	0.218984559	0.735115511	GH_A10G2168/GH_A04G1426/GH_D11G2711/GH_D10G2269/GH_A08G0863/GH_D08G0863	-/-/-/-/-/-	6	4	GH_A04G1426/GH_D11G2711/GH_A08G0863/GH_D08G0863	2	GH_A10G2168/GH_D10G2269
BP	GO:0006865	amino acid transport	6/1664	46/18784	0.218984559	0.735115511	GH_A10G2168/GH_A04G1426/GH_D11G2711/GH_D10G2269/GH_A08G0863/GH_D08G0863	-/-/-/-/-/-	6	4	GH_A04G1426/GH_D11G2711/GH_A08G0863/GH_D08G0863	2	GH_A10G2168/GH_D10G2269
BP	GO:0006890	retrograde vesicle-mediated transport, Golgi to ER	2/1664	10/18784	0.219847629	0.735115511	GH_D13G0238/GH_A13G0243	-/-	2	0		2	GH_D13G0238/GH_A13G0243
BP	GO:0009415	response to water	2/1664	10/18784	0.219847629	0.735115511	GH_D05G1848/GH_A05G1813	-/-	2	2	GH_D05G1848/GH_A05G1813	0
BP	GO:0042558	pteridine-containing compound metabolic process	2/1664	10/18784	0.219847629	0.735115511	GH_D07G0518/GH_A07G0514	-/-	2	0		2	GH_D07G0518/GH_A07G0514
BP	GO:0046417	chorismate metabolic process	2/1664	10/18784	0.219847629	0.735115511	GH_D11G0766/GH_A11G0733	-/-	2	2	GH_D11G0766/GH_A11G0733	0
BP	GO:0016458	gene silencing	4/1664	28/18784	0.232384986	0.753562022	GH_D13G2546/GH_A05G0091/GH_A13G2554/GH_A09G2366	-/-/-/-	4	4	GH_D13G2546/GH_A05G0091/GH_A13G2554/GH_A09G2366	0
BP	GO:0031047	gene silencing by RNA	4/1664	28/18784	0.232384986	0.753562022	GH_D13G2546/GH_A05G0091/GH_A13G2554/GH_A09G2366	-/-/-/-	4	4	GH_D13G2546/GH_A05G0091/GH_A13G2554/GH_A09G2366	0
BP	GO:0042440	pigment metabolic process	4/1664	28/18784	0.232384986	0.753562022	GH_D07G0536/GH_A07G0530/GH_D08G2157/GH_D01G2109	-/-/-/-	4	0		4	GH_D07G0536/GH_A07G0530/GH_D08G2157/GH_D01G2109
BP	GO:0006099	tricarboxylic acid cycle	3/1664	19/18784	0.233815506	0.753562022	GH_A13G1756/GH_D09G0015/GH_D12G1910	-/-/-	3	3	GH_A13G1756/GH_D09G0015/GH_D12G1910	0
BP	GO:0006101	citrate metabolic process	3/1664	19/18784	0.233815506	0.753562022	GH_A13G1756/GH_D09G0015/GH_D12G1910	-/-/-	3	3	GH_A13G1756/GH_D09G0015/GH_D12G1910	0
BP	GO:0046148	pigment biosynthetic process	3/1664	19/18784	0.233815506	0.753562022	GH_D07G0536/GH_A07G0530/GH_D01G2109	-/-/-	3	0		3	GH_D07G0536/GH_A07G0530/GH_D01G2109
BP	GO:1901565	organonitrogen compound catabolic process	10/1664	87/18784	0.239422361	0.763818825	GH_A01G1852/GH_D08G2157/GH_D01G1968/GH_A06G0969/GH_A03G2335/GH_D06G0958/GH_A03G2331/GH_A13G0423/GH_D01G1967/GH_A10G1540	-/-/-/-/-/-/-/-/-/-	10	4	GH_A06G0969/GH_D06G0958/GH_A03G2331/GH_A10G1540	6	GH_A01G1852/GH_D08G2157/GH_D01G1968/GH_A03G2335/GH_A13G0423/GH_D01G1967
BP	GO:0006633	fatty acid biosynthetic process	9/1664	77/18784	0.239853388	0.763818825	GH_A01G2026/GH_D01G2189/GH_A12G1219/GH_D12G1225/GH_A10G1273/GH_A05G2695/GH_D09G0698/GH_D10G2411/GH_A10G2349	-/-/-/-/-/-/-/-/-	9	5	GH_A01G2026/GH_D01G2189/GH_A10G1273/GH_A05G2695/GH_A10G2349	4	GH_A12G1219/GH_D12G1225/GH_D09G0698/GH_D10G2411
BP	GO:0098656	anion transmembrane transport	6/1664	48/18784	0.248811775	0.778446196	GH_A10G2168/GH_A04G1426/GH_D11G2711/GH_D10G2269/GH_A08G0863/GH_D08G0863	-/-/-/-/-/-	6	4	GH_A04G1426/GH_D11G2711/GH_A08G0863/GH_D08G0863	2	GH_A10G2168/GH_D10G2269
BP	GO:1903825	organic acid transmembrane transport	6/1664	48/18784	0.248811775	0.778446196	GH_A10G2168/GH_A04G1426/GH_D11G2711/GH_D10G2269/GH_A08G0863/GH_D08G0863	-/-/-/-/-/-	6	4	GH_A04G1426/GH_D11G2711/GH_A08G0863/GH_D08G0863	2	GH_A10G2168/GH_D10G2269
BP	GO:1905039	carboxylic acid transmembrane transport	6/1664	48/18784	0.248811775	0.778446196	GH_A10G2168/GH_A04G1426/GH_D11G2711/GH_D10G2269/GH_A08G0863/GH_D08G0863	-/-/-/-/-/-	6	4	GH_A04G1426/GH_D11G2711/GH_A08G0863/GH_D08G0863	2	GH_A10G2168/GH_D10G2269
BP	GO:0000097	sulfur amino acid biosynthetic process	3/1664	20/18784	0.25836633	0.782126671	GH_D13G1853/GH_D13G1525/GH_A13G1575	-/-/-	3	2	GH_D13G1525/GH_A13G1575	1	GH_D13G1853
BP	GO:0009060	aerobic respiration	3/1664	20/18784	0.25836633	0.782126671	GH_A13G1756/GH_D09G0015/GH_D12G1910	-/-/-	3	3	GH_A13G1756/GH_D09G0015/GH_D12G1910	0
BP	GO:0009628	response to abiotic stimulus	3/1664	20/18784	0.25836633	0.782126671	GH_A11G2938/GH_D05G1848/GH_A05G1813	-/-/-	3	2	GH_D05G1848/GH_A05G1813	1	GH_A11G2938
BP	GO:0015977	carbon fixation	3/1664	20/18784	0.25836633	0.782126671	GH_A13G1756/GH_D09G0015/GH_D12G1910	-/-/-	3	3	GH_A13G1756/GH_D09G0015/GH_D12G1910	0
BP	GO:0015711	organic anion transport	10/1664	89/18784	0.261596065	0.782126671	GH_A10G2168/GH_D10G0100/GH_A04G1426/GH_D08G1363/GH_D11G2711/GH_D10G2269/GH_A08G0863/GH_D11G1301/GH_A11G0668/GH_D08G0863	-/-/-/-/-/-/-/-/-/-	10	6	GH_D10G0100/GH_A04G1426/GH_D08G1363/GH_D11G2711/GH_A08G0863/GH_D08G0863	4	GH_A10G2168/GH_D10G2269/GH_D11G1301/GH_A11G0668
BP	GO:0015849	organic acid transport	10/1664	89/18784	0.261596065	0.782126671	GH_A10G2168/GH_D10G0100/GH_A04G1426/GH_D08G1363/GH_D11G2711/GH_D10G2269/GH_A08G0863/GH_D11G1301/GH_A11G0668/GH_D08G0863	-/-/-/-/-/-/-/-/-/-	10	6	GH_D10G0100/GH_A04G1426/GH_D08G1363/GH_D11G2711/GH_A08G0863/GH_D08G0863	4	GH_A10G2168/GH_D10G2269/GH_D11G1301/GH_A11G0668
BP	GO:0046942	carboxylic acid transport	10/1664	89/18784	0.261596065	0.782126671	GH_A10G2168/GH_D10G0100/GH_A04G1426/GH_D08G1363/GH_D11G2711/GH_D10G2269/GH_A08G0863/GH_D11G1301/GH_A11G0668/GH_D08G0863	-/-/-/-/-/-/-/-/-/-	10	6	GH_D10G0100/GH_A04G1426/GH_D08G1363/GH_D11G2711/GH_A08G0863/GH_D08G0863	4	GH_A10G2168/GH_D10G2269/GH_D11G1301/GH_A11G0668
BP	GO:0016051	carbohydrate biosynthetic process	22/1664	214/18784	0.261683503	0.782126671	GH_D02G1793/GH_A03G1627/GH_A10G1706/GH_A11G0294/GH_D03G0334/GH_D13G1867/GH_D11G0307/GH_A13G0860/GH_D08G0959/GH_A01G0885/GH_A13G1912/GH_D03G0368/GH_A11G2086/GH_D11G1649/GH_A02G1572/GH_A09G1991/GH_A08G0954/GH_A06G0396/GH_D09G1938/GH_D12G1462/GH_D08G2534/GH_D11G2347	-/-/-/-/-/-/-/-/-/-/-/-/-/-/-/-/-/-/-/-/-/-	22	12	GH_A10G1706/GH_A11G0294/GH_D13G1867/GH_D11G0307/GH_A01G0885/GH_A13G1912/GH_A11G2086/GH_D11G1649/GH_A02G1572/GH_A06G0396/GH_D08G2534/GH_D11G2347	10	GH_D02G1793/GH_A03G1627/GH_D03G0334/GH_A13G0860/GH_D08G0959/GH_D03G0368/GH_A09G1991/GH_A08G0954/GH_D09G1938/GH_D12G1462
BP	GO:0016042	lipid catabolic process	4/1664	30/18784	0.272392622	0.809611404	GH_A10G0856/GH_D10G1120/GH_A11G2090/GH_A01G0206	-/-/-/-	4	0		4	GH_A10G0856/GH_D10G1120/GH_A11G2090/GH_A01G0206
BP	GO:0006821	chloride transport	3/1664	21/18784	0.283231752	0.832912235	GH_A05G3554/GH_D04G0803/GH_A07G2576	-/-/-	3	0		3	GH_A05G3554/GH_D04G0803/GH_A07G2576
BP	GO:0006814	sodium ion transport	2/1664	12/18784	0.28801638	0.832912235	GH_A06G1791/GH_A09G1304	-/-	2	1	GH_A06G1791	1	GH_A09G1304
BP	GO:0006848	pyruvate transport	2/1664	12/18784	0.28801638	0.832912235	GH_D10G0100/GH_A11G0668	-/-	2	1	GH_D10G0100	1	GH_A11G0668
BP	GO:0006850	mitochondrial pyruvate transport	2/1664	12/18784	0.28801638	0.832912235	GH_D10G0100/GH_A11G0668	-/-	2	1	GH_D10G0100	1	GH_A11G0668
BP	GO:0120009	intermembrane lipid transfer	2/1664	12/18784	0.28801638	0.832912235	GH_A12G1868/GH_D12G1870	-/-	2	2	GH_A12G1868/GH_D12G1870	0
BP	GO:0051188	cofactor biosynthetic process	14/1664	135/18784	0.307649349	0.873379369	GH_A05G2814/GH_D05G2826/GH_D07G0518/GH_D05G3613/GH_D07G0536/GH_A07G0530/GH_A04G0444/GH_A07G0514/GH_D07G1699/GH_D07G0627/GH_A07G0628/GH_A12G1486/GH_D05G0711/GH_D02G0631	-/-/-/-/-/-/-/-/-/-/-/-/-/-	14	5	GH_D07G0627/GH_A07G0628/GH_A12G1486/GH_D05G0711/GH_D02G0631	9	GH_A05G2814/GH_D05G2826/GH_D07G0518/GH_D05G3613/GH_D07G0536/GH_A07G0530/GH_A04G0444/GH_A07G0514/GH_D07G1699
BP	GO:0019359	nicotinamide nucleotide biosynthetic process	3/1664	22/18784	0.308283126	0.873379369	GH_D07G0627/GH_A07G0628/GH_D05G0711	-/-/-	3	3	GH_D07G0627/GH_A07G0628/GH_D05G0711	0
BP	GO:0019363	pyridine nucleotide biosynthetic process	3/1664	22/18784	0.308283126	0.873379369	GH_D07G0627/GH_A07G0628/GH_D05G0711	-/-/-	3	3	GH_D07G0627/GH_A07G0628/GH_D05G0711	0
BP	GO:0006766	vitamin metabolic process	4/1664	32/18784	0.313437082	0.873379369	GH_D02G2166/GH_D07G1699/GH_A04G1647/GH_A03G1996	-/-/-/-	4	0		4	GH_D02G2166/GH_D07G1699/GH_A04G1647/GH_A03G1996
BP	GO:0006767	water-soluble vitamin metabolic process	4/1664	32/18784	0.313437082	0.873379369	GH_D02G2166/GH_D07G1699/GH_A04G1647/GH_A03G1996	-/-/-/-	4	0		4	GH_D02G2166/GH_D07G1699/GH_A04G1647/GH_A03G1996
BP	GO:0009110	vitamin biosynthetic process	4/1664	32/18784	0.313437082	0.873379369	GH_D02G2166/GH_D07G1699/GH_A04G1647/GH_A03G1996	-/-/-/-	4	0		4	GH_D02G2166/GH_D07G1699/GH_A04G1647/GH_A03G1996
BP	GO:0042364	water-soluble vitamin biosynthetic process	4/1664	32/18784	0.313437082	0.873379369	GH_D02G2166/GH_D07G1699/GH_A04G1647/GH_A03G1996	-/-/-/-	4	0		4	GH_D02G2166/GH_D07G1699/GH_A04G1647/GH_A03G1996
BP	GO:0009070	serine family amino acid biosynthetic process	2/1664	13/18784	0.321954537	0.889588714	GH_D13G1525/GH_A13G1575	-/-	2	2	GH_D13G1525/GH_A13G1575	0
BP	GO:0006259	DNA metabolic process	35/1664	363/18784	0.322579833	0.889588714	GH_D13G2192/GH_A13G0305/GH_A09G0030/GH_D02G2609/GH_D11G1177/GH_D10G0426/GH_A03G1008/GH_D11G2065/GH_A10G0407/GH_A11G2026/GH_A03G2446/GH_A11G1148/GH_D03G1107/GH_D13G2127/GH_D10G2528/GH_A13G2142/GH_A02G1618/GH_A03G0843/GH_D02G1104/GH_D13G2527/GH_D04G1291/GH_A10G2429/GH_A13G1413/GH_D09G0626/GH_A06G2185/GH_D13G0304/GH_A05G3211/GH_D05G1530/GH_A05G0844/novel.5755/GH_A05G1505/GH_A09G0689/GH_D04G1493/GH_D…	-/-/-/-/-/-/-/-/-/-/-/-/-/-/-/-/-/-/-/-/-/-/-/-/-/-/-/-/-/-/-/-/-/-/-	35	1	GH_A13G1413	34	GH_D13G2192/GH_A13G0305/GH_A09G0030/GH_D02G2609/GH_D11G1177/GH_D10G0426/GH_A03G1008/GH_D11G2065/GH_A10G0407/GH_A11G2026/GH_A03G2446/GH_A11G1148/GH_D03G1107/GH_D13G2127/GH_D10G2528/GH_A13G2142/GH_A02G1618/GH_A03G0843/GH_D02G1104/GH_D13G2527/GH_D04G1291/GH_A10G2429/GH_D09G0626/GH_A06G2185/GH_D13G0304/GH_A05G3211/GH_D05G1530/GH_A05G0844/novel.5755/GH_A05G1505/GH_A09G0689/GH_D04G1493/GH_D09G0029/GH_D…
BP	GO:0032501	multicellular organismal process	16/1664	159/18784	0.333374812	0.910050088	GH_A01G1740/GH_D01G0589/GH_D09G1528/GH_A01G0605/GH_A10G0184/GH_D04G0300/GH_D04G0299/GH_D08G2529/GH_D01G0685/GH_A05G4066/GH_D06G0202/GH_D10G0191/GH_A03G1856/GH_A08G2522/GH_A01G2066/GH_D01G0316	-/-/-/-/-/-/-/-/-/-/-/-/-/-/-/-	16	15	GH_D01G0589/GH_D09G1528/GH_A01G0605/GH_A10G0184/GH_D04G0300/GH_D04G0299/GH_D08G2529/GH_D01G0685/GH_A05G4066/GH_D06G0202/GH_D10G0191/GH_A03G1856/GH_A08G2522/GH_A01G2066/GH_D01G0316	1	GH_A01G1740
BP	GO:0072350	tricarboxylic acid metabolic process	3/1664	23/18784	0.333401528	0.910050088	GH_A13G1756/GH_D09G0015/GH_D12G1910	-/-/-	3	3	GH_A13G1756/GH_D09G0015/GH_D12G1910	0
BP	GO:0030001	metal ion transport	30/1664	313/18784	0.351211138	0.953796744	GH_D12G2098/GH_A04G0906/GH_A04G1367/GH_A09G2024/GH_D04G1712/GH_A06G1791/GH_A07G0910/GH_A06G0910/GH_D12G1238/GH_A01G2028/GH_A12G1234/GH_A03G2370/GH_A05G3796/GH_D04G0196/GH_A09G1304/GH_D02G2130/GH_D08G1608/GH_A12G0132/GH_D13G2154/GH_D05G1952/GH_D06G2404/GH_A08G0816/GH_D09G2009/GH_D07G0841/GH_A07G0838/GH_A01G0974/GH_A09G0295/GH_D09G1971/GH_D08G0059/GH_A08G1590	-/-/-/-/-/-/-/-/-/-/-/-/-/-/-/-/-/-/-/-/-/-/-/-/-/-/-/-/-/-	30	14	GH_A09G2024/GH_A06G1791/GH_A07G0910/GH_D12G1238/GH_A12G1234/GH_A05G3796/GH_D02G2130/GH_A08G0816/GH_D09G2009/GH_D07G0841/GH_A07G0838/GH_A01G0974/GH_A09G0295/GH_D09G1971	16	GH_D12G2098/GH_A04G0906/GH_A04G1367/GH_D04G1712/GH_A06G0910/GH_A01G2028/GH_A03G2370/GH_D04G0196/GH_A09G1304/GH_D08G1608/GH_A12G0132/GH_D13G2154/GH_D05G1952/GH_D06G2404/GH_D08G0059/GH_A08G1590
BP	GO:0035434	copper ion transmembrane transport	2/1664	14/18784	0.35546751	0.957797496	GH_D13G2154/GH_D08G0059	-/-	2	0		2	GH_D13G2154/GH_D08G0059
BP	GO:0072525	pyridine-containing compound biosynthetic process	3/1664	24/18784	0.358477978	0.957797496	GH_D07G0627/GH_A07G0628/GH_D05G0711	-/-/-	3	3	GH_D07G0627/GH_A07G0628/GH_D05G0711	0
BP	GO:0006520	cellular amino acid metabolic process	32/1664	336/18784	0.358584868	0.957797496	GH_D12G2727/GH_A12G2700/GH_D06G2391/GH_A05G2246/GH_D05G2272/GH_A08G2405/GH_A12G0425/GH_D05G3021/GH_D12G0437/GH_A06G2358/GH_D13G1853/GH_D09G1022/GH_A10G2279/GH_A09G1068/GH_A05G3013/GH_D13G1919/GH_D13G0363/GH_A06G0969/GH_A13G0619/GH_D13G1525/GH_D10G2368/GH_D06G0958/GH_A13G2517/GH_A13G1575/GH_D08G0077/GH_A12G1522/GH_D11G2940/GH_A13G0423/GH_A06G0567/GH_A07G1001/GH_D13G2513/GH_D11G1794	-/-/-/-/-/-/-/-/-/-/-/-/-/-/-/-/-/-/-/-/-/-/-/-/-/-/-/-/-/-/-/-	32	17	GH_D06G2391/GH_A05G2246/GH_D05G2272/GH_D05G3021/GH_A06G2358/GH_A05G3013/GH_D13G1919/GH_A06G0969/GH_A13G0619/GH_D13G1525/GH_D10G2368/GH_D06G0958/GH_A13G2517/GH_A13G1575/GH_D08G0077/GH_A06G0567/GH_A07G1001	15	GH_D12G2727/GH_A12G2700/GH_A08G2405/GH_A12G0425/GH_D12G0437/GH_D13G1853/GH_D09G1022/GH_A10G2279/GH_A09G1068/GH_D13G0363/GH_A12G1522/GH_D11G2940/GH_A13G0423/GH_D13G2513/GH_D11G1794
BP	GO:1901136	carbohydrate derivative catabolic process	6/1664	55/18784	0.359845414	0.957797496	GH_A01G1852/GH_D01G1968/GH_A03G2335/GH_A03G2331/GH_D01G1967/GH_A10G1540	-/-/-/-/-/-	6	2	GH_A03G2331/GH_A10G1540	4	GH_A01G1852/GH_D01G1968/GH_A03G2335/GH_D01G1967
BP	GO:0009108	coenzyme biosynthetic process	8/1664	77/18784	0.372557621	0.986724393	GH_D07G0518/GH_A07G0514/GH_D07G1699/GH_D07G0627/GH_A07G0628/GH_A12G1486/GH_D05G0711/GH_D02G0631	-/-/-/-/-/-/-/-	8	5	GH_D07G0627/GH_A07G0628/GH_A12G1486/GH_D05G0711/GH_D02G0631	3	GH_D07G0518/GH_A07G0514/GH_D07G1699
BP	GO:0007059	chromosome segregation	3/1664	25/18784	0.383413468	1	GH_A07G0919/GH_D12G1097/GH_A05G2956	-/-/-	3	0		3	GH_A07G0919/GH_D12G1097/GH_A05G2956
BP	GO:0044272	sulfur compound biosynthetic process	5/1664	46/18784	0.385855905	1	GH_D13G1853/GH_D13G1525/GH_A13G1575/GH_A12G1486/GH_D02G0631	-/-/-/-/-	5	4	GH_D13G1525/GH_A13G1575/GH_A12G1486/GH_D02G0631	1	GH_D13G1853
BP	GO:0006091	generation of precursor metabolites and energy	16/1664	166/18784	0.399115315	1	GH_A11G1964/GH_D01G0160/GH_D12G1561/GH_A13G0662/GH_A01G0171/GH_D11G1998/GH_A12G1558/GH_D08G1134/GH_A13G1756/GH_A05G0276/GH_A07G0253/GH_D10G0111/GH_D09G0015/GH_D13G1479/GH_D12G1910/GH_A13G1534	-/-/-/-/-/-/-/-/-/-/-/-/-/-/-/-	16	8	GH_A13G0662/GH_A13G1756/GH_A05G0276/GH_D10G0111/GH_D09G0015/GH_D13G1479/GH_D12G1910/GH_A13G1534	8	GH_A11G1964/GH_D01G0160/GH_D12G1561/GH_A01G0171/GH_D11G1998/GH_A12G1558/GH_D08G1134/GH_A07G0253
BP	GO:0000096	sulfur amino acid metabolic process	3/1664	26/18784	0.408118823	1	GH_D13G1853/GH_D13G1525/GH_A13G1575	-/-/-	3	2	GH_D13G1525/GH_A13G1575	1	GH_D13G1853
BP	GO:0044724	single-organism carbohydrate catabolic process	10/1664	102/18784	0.416663266	1	GH_D06G0727/GH_A06G0750/GH_A13G0662/GH_D10G0683/GH_D08G1134/GH_A05G0276/GH_A07G0253/GH_D10G0111/GH_D13G1479/GH_A13G1534	-/-/-/-/-/-/-/-/-/-	10	6	GH_A13G0662/GH_D10G0683/GH_A05G0276/GH_D10G0111/GH_D13G1479/GH_A13G1534	4	GH_D06G0727/GH_A06G0750/GH_D08G1134/GH_A07G0253
BP	GO:0009116	nucleoside metabolic process	6/1664	59/18784	0.424950368	1	GH_D07G0278/GH_D12G0307/GH_A07G0269/GH_A12G2395/GH_A12G0397/GH_D12G2404	-/-/-/-/-/-	6	2	GH_D12G0307/GH_A12G0397	4	GH_D07G0278/GH_A07G0269/GH_A12G2395/GH_D12G2404
BP	GO:1901657	glycosyl compound metabolic process	6/1664	59/18784	0.424950368	1	GH_D07G0278/GH_D12G0307/GH_A07G0269/GH_A12G2395/GH_A12G0397/GH_D12G2404	-/-/-/-/-/-	6	2	GH_D12G0307/GH_A12G0397	4	GH_D07G0278/GH_A07G0269/GH_A12G2395/GH_D12G2404
BP	GO:0016052	carbohydrate catabolic process	13/1664	138/18784	0.450050497	1	GH_D06G0727/GH_A06G0750/GH_A13G0662/GH_D10G0683/GH_D11G0284/GH_D08G1134/GH_A12G2327/GH_A05G0276/GH_A07G0253/GH_D10G0111/GH_D13G1479/GH_A13G1534/GH_D12G2342	-/-/-/-/-/-/-/-/-/-/-/-/-	13	9	GH_A13G0662/GH_D10G0683/GH_D11G0284/GH_A12G2327/GH_A05G0276/GH_D10G0111/GH_D13G1479/GH_A13G1534/GH_D12G2342	4	GH_D06G0727/GH_A06G0750/GH_D08G1134/GH_A07G0253
BP	GO:0006541	glutamine metabolic process	2/1664	17/18784	0.451728926	1	GH_A13G0619/GH_D11G1794	-/-	2	1	GH_A13G0619	1	GH_D11G1794
BP	GO:0006542	glutamine biosynthetic process	2/1664	17/18784	0.451728926	1	GH_A13G0619/GH_D11G1794	-/-	2	1	GH_A13G0619	1	GH_D11G1794
BP	GO:0006265	DNA topological change	2/1664	18/18784	0.481980395	1	GH_D10G2528/GH_A10G2429	-/-	2	0		2	GH_D10G2528/GH_A10G2429
BP	GO:0006825	copper ion transport	2/1664	18/18784	0.481980395	1	GH_D13G2154/GH_D08G0059	-/-	2	0		2	GH_D13G2154/GH_D08G0059
BP	GO:0006839	mitochondrial transport	2/1664	18/18784	0.481980395	1	GH_D10G0100/GH_A11G0668	-/-	2	1	GH_D10G0100	1	GH_A11G0668
BP	GO:0009095	aromatic amino acid family biosynthetic process, prephenate pathway	2/1664	18/18784	0.481980395	1	GH_D08G0077/GH_A06G0567	-/-	2	2	GH_D08G0077/GH_A06G0567	0
BP	GO:0000105	histidine biosynthetic process	2/1664	19/18784	0.511176264	1	GH_A12G0425/GH_D12G0437	-/-	2	0		2	GH_A12G0425/GH_D12G0437
BP	GO:0006547	histidine metabolic process	2/1664	19/18784	0.511176264	1	GH_A12G0425/GH_D12G0437	-/-	2	0		2	GH_A12G0425/GH_D12G0437
BP	GO:0015718	monocarboxylic acid transport	2/1664	19/18784	0.511176264	1	GH_D10G0100/GH_A11G0668	-/-	2	1	GH_D10G0100	1	GH_A11G0668
BP	GO:0052803	imidazole-containing compound metabolic process	2/1664	19/18784	0.511176264	1	GH_A12G0425/GH_D12G0437	-/-	2	0		2	GH_A12G0425/GH_D12G0437
BP	GO:0030258	lipid modification	5/1664	54/18784	0.527052555	1	GH_A10G0856/GH_D10G1120/GH_A11G2090/GH_A01G0206/GH_A06G1463	-/-/-/-/-	5	0		5	GH_A10G0856/GH_D10G1120/GH_A11G2090/GH_A01G0206/GH_A06G1463
BP	GO:0006801	superoxide metabolic process	2/1664	20/18784	0.539266257	1	GH_A07G0515/GH_D07G0519	-/-	2	0		2	GH_A07G0515/GH_D07G0519
BP	GO:0072593	reactive oxygen species metabolic process	2/1664	20/18784	0.539266257	1	GH_A07G0515/GH_D07G0519	-/-	2	0		2	GH_A07G0515/GH_D07G0519
BP	GO:0000272	polysaccharide catabolic process	3/1664	32/18784	0.547682168	1	GH_D11G0284/GH_A12G2327/GH_D12G2342	-/-/-	3	3	GH_D11G0284/GH_A12G2327/GH_D12G2342	0
BP	GO:0006457	protein folding	19/1664	220/18784	0.580251132	1	GH_A11G3184/GH_D07G2429/GH_D11G3210/GH_D01G0221/GH_A01G0230/GH_A07G2484/GH_A01G1763/GH_A09G2239/GH_D06G0840/GH_A13G1879/GH_D13G1829/GH_A07G0169/GH_A09G1236/GH_D11G2555/GH_A10G2053/GH_A07G1238/GH_A02G0571/GH_D01G0199/GH_D02G0586	-/-/-/-/-/-/-/-/-/-/-/-/-/-/-/-/-/-/-	19	4	GH_A10G2053/GH_A07G1238/GH_A02G0571/GH_D02G0586	15	GH_A11G3184/GH_D07G2429/GH_D11G3210/GH_D01G0221/GH_A01G0230/GH_A07G2484/GH_A01G1763/GH_A09G2239/GH_D06G0840/GH_A13G1879/GH_D13G1829/GH_A07G0169/GH_A09G1236/GH_D11G2555/GH_D01G0199
BP	GO:0006006	glucose metabolic process	3/1664	34/18784	0.589749294	1	GH_D03G0334/GH_A05G3575/GH_A09G0427	-/-/-	3	1	GH_A09G0427	2	GH_D03G0334/GH_A05G3575
BP	GO:0015980	energy derivation by oxidation of organic compounds	3/1664	34/18784	0.589749294	1	GH_A13G1756/GH_D09G0015/GH_D12G1910	-/-/-	3	3	GH_A13G1756/GH_D09G0015/GH_D12G1910	0
BP	GO:0045333	cellular respiration	3/1664	34/18784	0.589749294	1	GH_A13G1756/GH_D09G0015/GH_D12G1910	-/-/-	3	3	GH_A13G1756/GH_D09G0015/GH_D12G1910	0
BP	GO:0006417	regulation of translation	2/1664	22/18784	0.59201067	1	novel.4984/GH_D13G0788	-/-	2	0		2	novel.4984/GH_D13G0788
BP	GO:0010608	posttranscriptional regulation of gene expression	2/1664	22/18784	0.59201067	1	novel.4984/GH_D13G0788	-/-	2	0		2	novel.4984/GH_D13G0788
BP	GO:0015689	molybdate ion transport	2/1664	22/18784	0.59201067	1	GH_A07G0305/GH_D07G0317	-/-	2	0		2	GH_A07G0305/GH_D07G0317
BP	GO:0015696	ammonium transport	2/1664	22/18784	0.59201067	1	GH_A11G2750/GH_A04G1135	-/-	2	2	GH_A11G2750/GH_A04G1135	0
BP	GO:0034248	regulation of cellular amide metabolic process	2/1664	22/18784	0.59201067	1	novel.4984/GH_D13G0788	-/-	2	0		2	novel.4984/GH_D13G0788
BP	GO:0098813	nuclear chromosome segregation	2/1664	22/18784	0.59201067	1	GH_A07G0919/GH_A05G2956	-/-	2	0		2	GH_A07G0919/GH_A05G2956
BP	GO:0051186	cofactor metabolic process	23/1664	268/18784	0.594232107	1	GH_A05G2814/GH_D05G2826/GH_D07G0518/GH_D05G3613/GH_D07G0536/GH_A07G0530/GH_A04G0444/GH_A07G0514/GH_A13G0662/GH_D07G1699/GH_D08G2157/GH_D07G0627/GH_D08G1134/GH_A05G0276/GH_A07G0253/GH_A07G0628/GH_D10G0111/GH_D13G1479/GH_A12G1486/GH_A13G1534/GH_D05G0711/GH_A12G0114/GH_D02G0631	-/-/-/-/-/-/-/-/-/-/-/-/-/-/-/-/-/-/-/-/-/-/-	23	11	GH_A13G0662/GH_D07G0627/GH_A05G0276/GH_A07G0628/GH_D10G0111/GH_D13G1479/GH_A12G1486/GH_A13G1534/GH_D05G0711/GH_A12G0114/GH_D02G0631	12	GH_A05G2814/GH_D05G2826/GH_D07G0518/GH_D05G3613/GH_D07G0536/GH_A07G0530/GH_A04G0444/GH_A07G0514/GH_D07G1699/GH_D08G2157/GH_D08G1134/GH_A07G0253
BP	GO:0006741	NADP biosynthetic process	1/1664	10/18784	0.604351628	1	GH_D05G0711	-	1	1	GH_D05G0711	0
BP	GO:0009314	response to radiation	1/1664	10/18784	0.604351628	1	GH_A11G2938	-	1	0		1	GH_A11G2938
BP	GO:0009416	response to light stimulus	1/1664	10/18784	0.604351628	1	GH_A11G2938	-	1	0		1	GH_A11G2938
BP	GO:0009581	detection of external stimulus	1/1664	10/18784	0.604351628	1	GH_A11G2938	-	1	0		1	GH_A11G2938
BP	GO:0009582	detection of abiotic stimulus	1/1664	10/18784	0.604351628	1	GH_A11G2938	-	1	0		1	GH_A11G2938
BP	GO:0009583	detection of light stimulus	1/1664	10/18784	0.604351628	1	GH_A11G2938	-	1	0		1	GH_A11G2938
BP	GO:0009584	detection of visible light	1/1664	10/18784	0.604351628	1	GH_A11G2938	-	1	0		1	GH_A11G2938
BP	GO:0018298	protein-chromophore linkage	1/1664	10/18784	0.604351628	1	GH_A11G2938	-	1	0		1	GH_A11G2938
BP	GO:0051052	regulation of DNA metabolic process	1/1664	10/18784	0.604351628	1	GH_D13G2527	-	1	0		1	GH_D13G2527
BP	GO:0051321	meiotic cell cycle	1/1664	10/18784	0.604351628	1	GH_A05G2956	-	1	0		1	GH_A05G2956
BP	GO:0051606	detection of stimulus	1/1664	10/18784	0.604351628	1	GH_A11G2938	-	1	0		1	GH_A11G2938
BP	GO:0090305	nucleic acid phosphodiester bond hydrolysis	1/1664	10/18784	0.604351628	1	GH_D04G1291	-	1	0		1	GH_D04G1291
BP	GO:0010629	negative regulation of gene expression	5/1664	59/18784	0.607638872	1	GH_D13G2546/GH_D13G0788/GH_A05G0091/GH_A13G2554/GH_A09G2366	-/-/-/-/-	5	4	GH_D13G2546/GH_A05G0091/GH_A13G2554/GH_A09G2366	1	GH_D13G0788
BP	GO:0044700	single organism signaling	41/1664	481/18784	0.625495286	1	GH_A02G0049/GH_A10G2544/GH_A08G1487/GH_D09G1716/GH_A06G1049/GH_D07G0763/GH_A07G0769/GH_D11G3396/GH_D06G1067/GH_A08G0969/GH_A09G1767/GH_A11G3208/GH_A06G2082/GH_A12G2005/GH_D03G0081/GH_D05G0995/GH_A10G2016/GH_D07G1451/GH_D08G0946/GH_A07G0302/GH_A05G1008/GH_D06G1132/GH_A11G0155/GH_D05G0738/GH_D13G0044/GH_A11G3405/GH_D12G1333/GH_D10G2118/GH_D13G1969/GH_A05G4209/GH_A05G0466/GH_A05G1204/GH_A05G0526/GH_…	-/-/-/-/-/-/-/-/-/-/-/-/-/-/-/-/-/-/-/-/-/-/-/-/-/-/-/-/-/-/-/-/-/-/-/-/-/-/-/-/-	41	23	GH_A02G0049/GH_A06G1049/GH_D07G0763/GH_A07G0769/GH_D11G3396/GH_D06G1067/GH_A08G0969/GH_A11G3208/GH_A12G2005/GH_D03G0081/GH_A10G2016/GH_D07G1451/GH_D08G0946/GH_A07G0302/GH_D06G1132/GH_A11G3405/GH_D10G2118/GH_A05G1204/GH_A05G0526/GH_D05G0879/GH_D05G1206/GH_A07G1458/GH_A05G0889	18	GH_A10G2544/GH_A08G1487/GH_D09G1716/GH_A09G1767/GH_A06G2082/GH_D05G0995/GH_A05G1008/GH_A11G0155/GH_D05G0738/GH_D13G0044/GH_D12G1333/GH_D13G1969/GH_A05G4209/GH_A05G0466/GH_A11G1238/GH_A02G0047/GH_D11G1084/GH_D11G1267
BP	GO:0006414	translational elongation	3/1664	36/18784	0.629205867	1	GH_D09G2270/GH_A09G2332/novel.4984	-/-/-	3	0		3	GH_D09G2270/GH_A09G2332/novel.4984
BP	GO:0009892	negative regulation of metabolic process	5/1664	61/18784	0.637558943	1	GH_D13G2546/GH_D13G0788/GH_A05G0091/GH_A13G2554/GH_A09G2366	-/-/-/-/-	5	4	GH_D13G2546/GH_A05G0091/GH_A13G2554/GH_A09G2366	1	GH_D13G0788
BP	GO:0010605	negative regulation of macromolecule metabolic process	5/1664	61/18784	0.637558943	1	GH_D13G2546/GH_D13G0788/GH_A05G0091/GH_A13G2554/GH_A09G2366	-/-/-/-/-	5	4	GH_D13G2546/GH_A05G0091/GH_A13G2554/GH_A09G2366	1	GH_D13G0788
BP	GO:0009074	aromatic amino acid family catabolic process	1/1664	11/18784	0.639398141	1	GH_A13G0423	-	1	0		1	GH_A13G0423
BP	GO:0010038	response to metal ion	1/1664	11/18784	0.639398141	1	GH_D05G2235	-	1	0		1	GH_D05G2235
BP	GO:0042180	cellular ketone metabolic process	1/1664	11/18784	0.639398141	1	GH_A13G0423	-	1	0		1	GH_A13G0423
BP	GO:0000041	transition metal ion transport	2/1664	24/18784	0.640109398	1	GH_D13G2154/GH_D08G0059	-/-	2	0		2	GH_D13G2154/GH_D08G0059
BP	GO:0000280	nuclear division	2/1664	24/18784	0.640109398	1	GH_A07G0919/GH_A05G2956	-/-	2	0		2	GH_A07G0919/GH_A05G2956
BP	GO:0006835	dicarboxylic acid transport	2/1664	24/18784	0.640109398	1	GH_D08G1363/GH_D11G1301	-/-	2	1	GH_D08G1363	1	GH_D11G1301
BP	GO:0006869	lipid transport	2/1664	24/18784	0.640109398	1	GH_A12G1868/GH_D12G1870	-/-	2	2	GH_A12G1868/GH_D12G1870	0
BP	GO:0015740	C4-dicarboxylate transport	2/1664	24/18784	0.640109398	1	GH_D08G1363/GH_D11G1301	-/-	2	1	GH_D08G1363	1	GH_D11G1301
BP	GO:0015743	malate transport	2/1664	24/18784	0.640109398	1	GH_D08G1363/GH_D11G1301	-/-	2	1	GH_D08G1363	1	GH_D11G1301
BP	GO:0071554	cell wall organization or biogenesis	13/1664	158/18784	0.650366598	1	GH_D05G1446/GH_A05G0374/GH_A05G1431/GH_D03G1830/GH_A01G1852/GH_A03G0129/GH_D01G1968/GH_D12G2388/GH_A03G2335/GH_A03G2331/GH_D07G1354/GH_D01G1967/GH_A10G1540	-/-/-/-/-/-/-/-/-/-/-/-/-	13	3	GH_A03G2331/GH_D07G1354/GH_A10G1540	10	GH_D05G1446/GH_A05G0374/GH_A05G1431/GH_D03G1830/GH_A01G1852/GH_A03G0129/GH_D01G1968/GH_D12G2388/GH_A03G2335/GH_D01G1967
BP	GO:0007186	G-protein coupled receptor signaling pathway	3/1664	38/18784	0.665957114	1	GH_D07G0763/GH_A07G0769/GH_A12G2005	-/-/-	3	3	GH_D07G0763/GH_A07G0769/GH_A12G2005	0
BP	GO:0006302	double-strand break repair	1/1664	12/18784	0.671341938	1	GH_D04G1493	-	1	0		1	GH_D04G1493
BP	GO:0009086	methionine biosynthetic process	1/1664	12/18784	0.671341938	1	GH_D13G1853	-	1	0		1	GH_D13G1853
BP	GO:0009094	L-phenylalanine biosynthetic process	1/1664	12/18784	0.671341938	1	GH_D08G0077	-	1	1	GH_D08G0077	0
BP	GO:1902223	erythrose 4-phosphate/phosphoenolpyruvate family amino acid biosynthetic process	1/1664	12/18784	0.671341938	1	GH_D08G0077	-	1	1	GH_D08G0077	0
BP	GO:0048583	regulation of response to stimulus	4/1664	51/18784	0.672407014	1	GH_D12G1406/GH_D13G2029/GH_A12G1390/GH_A11G1116	-/-/-/-	4	0		4	GH_D12G1406/GH_D13G2029/GH_A12G1390/GH_A11G1116
BP	GO:0042545	cell wall modification	7/1664	90/18784	0.694545419	1	GH_D05G1446/GH_A05G0374/GH_A05G1431/GH_D03G1830/GH_A03G0129/GH_D12G2388/GH_D07G1354	-/-/-/-/-/-/-	7	1	GH_D07G1354	6	GH_D05G1446/GH_A05G0374/GH_A05G1431/GH_D03G1830/GH_A03G0129/GH_D12G2388
BP	GO:0072528	pyrimidine-containing compound biosynthetic process	2/1664	27/18784	0.703712166	1	GH_D13G1450/GH_A12G1486	-/-	2	1	GH_A12G1486	1	GH_D13G1450
BP	GO:0019362	pyridine nucleotide metabolic process	10/1664	128/18784	0.70628969	1	GH_A13G0662/GH_D07G0627/GH_D08G1134/GH_A05G0276/GH_A07G0253/GH_A07G0628/GH_D10G0111/GH_D13G1479/GH_A13G1534/GH_D05G0711	-/-/-/-/-/-/-/-/-/-	10	8	GH_A13G0662/GH_D07G0627/GH_A05G0276/GH_A07G0628/GH_D10G0111/GH_D13G1479/GH_A13G1534/GH_D05G0711	2	GH_D08G1134/GH_A07G0253
BP	GO:0046496	nicotinamide nucleotide metabolic process	10/1664	128/18784	0.70628969	1	GH_A13G0662/GH_D07G0627/GH_D08G1134/GH_A05G0276/GH_A07G0253/GH_A07G0628/GH_D10G0111/GH_D13G1479/GH_A13G1534/GH_D05G0711	-/-/-/-/-/-/-/-/-/-	10	8	GH_A13G0662/GH_D07G0627/GH_A05G0276/GH_A07G0628/GH_D10G0111/GH_D13G1479/GH_A13G1534/GH_D05G0711	2	GH_D08G1134/GH_A07G0253
BP	GO:0006096	glycolytic process	7/1664	92/18784	0.716357455	1	GH_A13G0662/GH_D08G1134/GH_A05G0276/GH_A07G0253/GH_D10G0111/GH_D13G1479/GH_A13G1534	-/-/-/-/-/-/-	7	5	GH_A13G0662/GH_A05G0276/GH_D10G0111/GH_D13G1479/GH_A13G1534	2	GH_D08G1134/GH_A07G0253
BP	GO:0006165	nucleoside diphosphate phosphorylation	7/1664	92/18784	0.716357455	1	GH_A13G0662/GH_D08G1134/GH_A05G0276/GH_A07G0253/GH_D10G0111/GH_D13G1479/GH_A13G1534	-/-/-/-/-/-/-	7	5	GH_A13G0662/GH_A05G0276/GH_D10G0111/GH_D13G1479/GH_A13G1534	2	GH_D08G1134/GH_A07G0253
BP	GO:0006757	ATP generation from ADP	7/1664	92/18784	0.716357455	1	GH_A13G0662/GH_D08G1134/GH_A05G0276/GH_A07G0253/GH_D10G0111/GH_D13G1479/GH_A13G1534	-/-/-/-/-/-/-	7	5	GH_A13G0662/GH_A05G0276/GH_D10G0111/GH_D13G1479/GH_A13G1534	2	GH_D08G1134/GH_A07G0253
BP	GO:0009132	nucleoside diphosphate metabolic process	7/1664	92/18784	0.716357455	1	GH_A13G0662/GH_D08G1134/GH_A05G0276/GH_A07G0253/GH_D10G0111/GH_D13G1479/GH_A13G1534	-/-/-/-/-/-/-	7	5	GH_A13G0662/GH_A05G0276/GH_D10G0111/GH_D13G1479/GH_A13G1534	2	GH_D08G1134/GH_A07G0253
BP	GO:0009135	purine nucleoside diphosphate metabolic process	7/1664	92/18784	0.716357455	1	GH_A13G0662/GH_D08G1134/GH_A05G0276/GH_A07G0253/GH_D10G0111/GH_D13G1479/GH_A13G1534	-/-/-/-/-/-/-	7	5	GH_A13G0662/GH_A05G0276/GH_D10G0111/GH_D13G1479/GH_A13G1534	2	GH_D08G1134/GH_A07G0253
BP	GO:0009179	purine ribonucleoside diphosphate metabolic process	7/1664	92/18784	0.716357455	1	GH_A13G0662/GH_D08G1134/GH_A05G0276/GH_A07G0253/GH_D10G0111/GH_D13G1479/GH_A13G1534	-/-/-/-/-/-/-	7	5	GH_A13G0662/GH_A05G0276/GH_D10G0111/GH_D13G1479/GH_A13G1534	2	GH_D08G1134/GH_A07G0253
BP	GO:0009185	ribonucleoside diphosphate metabolic process	7/1664	92/18784	0.716357455	1	GH_A13G0662/GH_D08G1134/GH_A05G0276/GH_A07G0253/GH_D10G0111/GH_D13G1479/GH_A13G1534	-/-/-/-/-/-/-	7	5	GH_A13G0662/GH_A05G0276/GH_D10G0111/GH_D13G1479/GH_A13G1534	2	GH_D08G1134/GH_A07G0253
BP	GO:0046031	ADP metabolic process	7/1664	92/18784	0.716357455	1	GH_A13G0662/GH_D08G1134/GH_A05G0276/GH_A07G0253/GH_D10G0111/GH_D13G1479/GH_A13G1534	-/-/-/-/-/-/-	7	5	GH_A13G0662/GH_A05G0276/GH_D10G0111/GH_D13G1479/GH_A13G1534	2	GH_D08G1134/GH_A07G0253
BP	GO:0046939	nucleotide phosphorylation	7/1664	92/18784	0.716357455	1	GH_A13G0662/GH_D08G1134/GH_A05G0276/GH_A07G0253/GH_D10G0111/GH_D13G1479/GH_A13G1534	-/-/-/-/-/-/-	7	5	GH_A13G0662/GH_A05G0276/GH_D10G0111/GH_D13G1479/GH_A13G1534	2	GH_D08G1134/GH_A07G0253
BP	GO:0006694	steroid biosynthetic process	2/1664	28/18784	0.722726179	1	GH_D07G0806/GH_A07G0803	-/-	2	2	GH_D07G0806/GH_A07G0803	0
BP	GO:0006733	oxidoreduction coenzyme metabolic process	10/1664	130/18784	0.72440546	1	GH_A13G0662/GH_D07G0627/GH_D08G1134/GH_A05G0276/GH_A07G0253/GH_A07G0628/GH_D10G0111/GH_D13G1479/GH_A13G1534/GH_D05G0711	-/-/-/-/-/-/-/-/-/-	10	8	GH_A13G0662/GH_D07G0627/GH_A05G0276/GH_A07G0628/GH_D10G0111/GH_D13G1479/GH_A13G1534/GH_D05G0711	2	GH_D08G1134/GH_A07G0253
BP	GO:0072524	pyridine-containing compound metabolic process	10/1664	130/18784	0.72440546	1	GH_A13G0662/GH_D07G0627/GH_D08G1134/GH_A05G0276/GH_A07G0253/GH_A07G0628/GH_D10G0111/GH_D13G1479/GH_A13G1534/GH_D05G0711	-/-/-/-/-/-/-/-/-/-	10	8	GH_A13G0662/GH_D07G0627/GH_A05G0276/GH_A07G0628/GH_D10G0111/GH_D13G1479/GH_A13G1534/GH_D05G0711	2	GH_D08G1134/GH_A07G0253
BP	GO:0006558	L-phenylalanine metabolic process	1/1664	14/18784	0.72699525	1	GH_D08G0077	-	1	1	GH_D08G0077	0
BP	GO:0007067	mitotic nuclear division	1/1664	14/18784	0.72699525	1	GH_A07G0919	-	1	0		1	GH_A07G0919
BP	GO:0017144	drug metabolic process	1/1664	14/18784	0.72699525	1	novel.818	-	1	0		1	novel.818
BP	GO:1902221	erythrose 4-phosphate/phosphoenolpyruvate family amino acid metabolic process	1/1664	14/18784	0.72699525	1	GH_D08G0077	-	1	1	GH_D08G0077	0
BP	GO:0006732	coenzyme metabolic process	16/1664	204/18784	0.730486229	1	GH_D07G0518/GH_A07G0514/GH_A13G0662/GH_D07G1699/GH_D07G0627/GH_D08G1134/GH_A05G0276/GH_A07G0253/GH_A07G0628/GH_D10G0111/GH_D13G1479/GH_A12G1486/GH_A13G1534/GH_D05G0711/GH_A12G0114/GH_D02G0631	-/-/-/-/-/-/-/-/-/-/-/-/-/-/-/-	16	11	GH_A13G0662/GH_D07G0627/GH_A05G0276/GH_A07G0628/GH_D10G0111/GH_D13G1479/GH_A12G1486/GH_A13G1534/GH_D05G0711/GH_A12G0114/GH_D02G0631	5	GH_D07G0518/GH_A07G0514/GH_D07G1699/GH_D08G1134/GH_A07G0253
BP	GO:0030243	cellulose metabolic process	7/1664	94/18784	0.737092577	1	GH_D13G1867/GH_A13G0860/GH_A01G0885/GH_A13G1912/GH_D11G1649/GH_D12G1462/GH_D08G2534	-/-/-/-/-/-/-	7	5	GH_D13G1867/GH_A01G0885/GH_A13G1912/GH_D11G1649/GH_D08G2534	2	GH_A13G0860/GH_D12G1462
BP	GO:0030244	cellulose biosynthetic process	7/1664	94/18784	0.737092577	1	GH_D13G1867/GH_A13G0860/GH_A01G0885/GH_A13G1912/GH_D11G1649/GH_D12G1462/GH_D08G2534	-/-/-/-/-/-/-	7	5	GH_D13G1867/GH_A01G0885/GH_A13G1912/GH_D11G1649/GH_D08G2534	2	GH_A13G0860/GH_D12G1462
BP	GO:0010876	lipid localization	2/1664	29/18784	0.740698202	1	GH_A12G1868/GH_D12G1870	-/-	2	2	GH_A12G1868/GH_D12G1870	0
BP	GO:0006094	gluconeogenesis	1/1664	15/18784	0.751183151	1	GH_D03G0334	-	1	0		1	GH_D03G0334
BP	GO:0006220	pyrimidine nucleotide metabolic process	1/1664	15/18784	0.751183151	1	GH_D13G1450	-	1	0		1	GH_D13G1450
BP	GO:0006221	pyrimidine nucleotide biosynthetic process	1/1664	15/18784	0.751183151	1	GH_D13G1450	-	1	0		1	GH_D13G1450
BP	GO:0006308	DNA catabolic process	1/1664	15/18784	0.751183151	1	GH_D04G1291	-	1	0		1	GH_D04G1291
BP	GO:0006449	regulation of translational termination	1/1664	15/18784	0.751183151	1	novel.4984	-	1	0		1	novel.4984
BP	GO:0006452	translational frameshifting	1/1664	15/18784	0.751183151	1	novel.4984	-	1	0		1	novel.4984
BP	GO:0006568	tryptophan metabolic process	1/1664	15/18784	0.751183151	1	GH_A13G0423	-	1	0		1	GH_A13G0423
BP	GO:0006586	indolalkylamine metabolic process	1/1664	15/18784	0.751183151	1	GH_A13G0423	-	1	0		1	GH_A13G0423
BP	GO:0009890	negative regulation of biosynthetic process	1/1664	15/18784	0.751183151	1	GH_D13G0788	-	1	0		1	GH_D13G0788
BP	GO:0010558	negative regulation of macromolecule biosynthetic process	1/1664	15/18784	0.751183151	1	GH_D13G0788	-	1	0		1	GH_D13G0788
BP	GO:0019319	hexose biosynthetic process	1/1664	15/18784	0.751183151	1	GH_D03G0334	-	1	0		1	GH_D03G0334
BP	GO:0031324	negative regulation of cellular metabolic process	1/1664	15/18784	0.751183151	1	GH_D13G0788	-	1	0		1	GH_D13G0788
BP	GO:0031327	negative regulation of cellular biosynthetic process	1/1664	15/18784	0.751183151	1	GH_D13G0788	-	1	0		1	GH_D13G0788
BP	GO:0032270	positive regulation of cellular protein metabolic process	1/1664	15/18784	0.751183151	1	novel.4984	-	1	0		1	novel.4984
BP	GO:0034250	positive regulation of cellular amide metabolic process	1/1664	15/18784	0.751183151	1	novel.4984	-	1	0		1	novel.4984
BP	GO:0042430	indole-containing compound metabolic process	1/1664	15/18784	0.751183151	1	GH_A13G0423	-	1	0		1	GH_A13G0423
BP	GO:0043243	positive regulation of protein complex disassembly	1/1664	15/18784	0.751183151	1	novel.4984	-	1	0		1	novel.4984
BP	GO:0045727	positive regulation of translation	1/1664	15/18784	0.751183151	1	novel.4984	-	1	0		1	novel.4984
BP	GO:0045901	positive regulation of translational elongation	1/1664	15/18784	0.751183151	1	novel.4984	-	1	0		1	novel.4984
BP	GO:0045905	positive regulation of translational termination	1/1664	15/18784	0.751183151	1	novel.4984	-	1	0		1	novel.4984
BP	GO:0046364	monosaccharide biosynthetic process	1/1664	15/18784	0.751183151	1	GH_D03G0334	-	1	0		1	GH_D03G0334
BP	GO:0051172	negative regulation of nitrogen compound metabolic process	1/1664	15/18784	0.751183151	1	GH_D13G0788	-	1	0		1	GH_D13G0788
BP	GO:0051247	positive regulation of protein metabolic process	1/1664	15/18784	0.751183151	1	novel.4984	-	1	0		1	novel.4984
BP	GO:2000113	negative regulation of cellular macromolecule biosynthetic process	1/1664	15/18784	0.751183151	1	GH_D13G0788	-	1	0		1	GH_D13G0788
BP	GO:0008202	steroid metabolic process	2/1664	30/18784	0.75766358	1	GH_D07G0806/GH_A07G0803	-/-	2	2	GH_D07G0806/GH_A07G0803	0
BP	GO:0000070	mitotic sister chromatid segregation	1/1664	16/18784	0.773229207	1	GH_A07G0919	-	1	0		1	GH_A07G0919
BP	GO:0000819	sister chromatid segregation	1/1664	16/18784	0.773229207	1	GH_A07G0919	-	1	0		1	GH_A07G0919
BP	GO:0006354	DNA-templated transcription, elongation	1/1664	16/18784	0.773229207	1	GH_D09G0375	-	1	1	GH_D09G0375	0
BP	GO:0006368	transcription elongation from RNA polymerase II promoter	1/1664	16/18784	0.773229207	1	GH_D09G0375	-	1	1	GH_D09G0375	0
BP	GO:0006555	methionine metabolic process	1/1664	16/18784	0.773229207	1	GH_D13G1853	-	1	0		1	GH_D13G1853
BP	GO:0006556	S-adenosylmethionine biosynthetic process	1/1664	16/18784	0.773229207	1	GH_D02G0631	-	1	1	GH_D02G0631	0
BP	GO:0046500	S-adenosylmethionine metabolic process	1/1664	16/18784	0.773229207	1	GH_D02G0631	-	1	1	GH_D02G0631	0
BP	GO:0018193	peptidyl-amino acid modification	10/1664	136/18784	0.774250473	1	GH_A11G3184/GH_D07G2429/GH_D11G3210/GH_D01G0221/GH_A01G0230/GH_A07G2484/GH_A01G1763/GH_A10G2053/GH_A02G0571/GH_D02G0586	-/-/-/-/-/-/-/-/-/-	10	3	GH_A10G2053/GH_A02G0571/GH_D02G0586	7	GH_A11G3184/GH_D07G2429/GH_D11G3210/GH_D01G0221/GH_A01G0230/GH_A07G2484/GH_A01G1763
BP	GO:0006090	pyruvate metabolic process	7/1664	98/18784	0.775318486	1	GH_A13G0662/GH_D08G1134/GH_A05G0276/GH_A07G0253/GH_D10G0111/GH_D13G1479/GH_A13G1534	-/-/-/-/-/-/-	7	5	GH_A13G0662/GH_A05G0276/GH_D10G0111/GH_D13G1479/GH_A13G1534	2	GH_D08G1134/GH_A07G0253
BP	GO:0071103	DNA conformation change	5/1664	73/18784	0.785556205	1	GH_D11G1361/GH_D10G2528/GH_A10G2429/GH_A11G1327/GH_A07G0919	-/-/-/-/-	5	0		5	GH_D11G1361/GH_D10G2528/GH_A10G2429/GH_A11G1327/GH_A07G0919
BP	GO:0048285	organelle fission	2/1664	32/18784	0.788724733	1	GH_A07G0919/GH_A05G2956	-/-	2	0		2	GH_A07G0919/GH_A05G2956
BP	GO:0006448	regulation of translational elongation	1/1664	17/18784	0.793322974	1	novel.4984	-	1	0		1	novel.4984
BP	GO:0042398	cellular modified amino acid biosynthetic process	1/1664	17/18784	0.793322974	1	GH_D07G1699	-	1	0		1	GH_D07G1699
BP	GO:0072527	pyrimidine-containing compound metabolic process	2/1664	33/18784	0.80289839	1	GH_D13G1450/GH_A12G1486	-/-	2	1	GH_A12G1486	1	GH_D13G1450
BP	GO:0008299	isoprenoid biosynthetic process	4/1664	62/18784	0.81051628	1	GH_A10G1058/GH_D10G1829/GH_D08G0284/GH_A08G0271	-/-/-/-	4	0		4	GH_A10G1058/GH_D10G1829/GH_D08G0284/GH_A08G0271
BP	GO:1903047	mitotic cell cycle process	1/1664	18/18784	0.811637244	1	GH_A07G0919	-	1	0		1	GH_A07G0919
BP	GO:0006720	isoprenoid metabolic process	4/1664	64/18784	0.829686431	1	GH_A10G1058/GH_D10G1829/GH_D08G0284/GH_A08G0271	-/-/-/-	4	0		4	GH_A10G1058/GH_D10G1829/GH_D08G0284/GH_A08G0271
BP	GO:0043623	cellular protein complex assembly	4/1664	66/18784	0.847214577	1	GH_D01G0160/GH_D12G1561/GH_A01G0171/GH_A12G1558	-/-/-/-	4	0		4	GH_D01G0160/GH_D12G1561/GH_A01G0171/GH_A12G1558
BP	GO:0006813	potassium ion transport	3/1664	52/18784	0.850698556	1	GH_A03G2370/GH_A05G3796/GH_A09G0295	-/-/-	3	2	GH_A05G3796/GH_A09G0295	1	GH_A03G2370
BP	GO:0019318	hexose metabolic process	3/1664	52/18784	0.850698556	1	GH_D03G0334/GH_A05G3575/GH_A09G0427	-/-/-	3	1	GH_A09G0427	2	GH_D03G0334/GH_A05G3575
BP	GO:0043244	regulation of protein complex disassembly	1/1664	21/18784	0.857409682	1	novel.4984	-	1	0		1	novel.4984
BP	GO:0000271	polysaccharide biosynthetic process	8/1664	124/18784	0.868028058	1	GH_A10G1706/GH_D13G1867/GH_A13G0860/GH_A01G0885/GH_A13G1912/GH_D11G1649/GH_D12G1462/GH_D08G2534	-/-/-/-/-/-/-/-	8	6	GH_A10G1706/GH_D13G1867/GH_A01G0885/GH_A13G1912/GH_D11G1649/GH_D08G2534	2	GH_A13G0860/GH_D12G1462
BP	GO:0009250	glucan biosynthetic process	8/1664	124/18784	0.868028058	1	GH_A10G1706/GH_D13G1867/GH_A13G0860/GH_A01G0885/GH_A13G1912/GH_D11G1649/GH_D12G1462/GH_D08G2534	-/-/-/-/-/-/-/-	8	6	GH_A10G1706/GH_D13G1867/GH_A01G0885/GH_A13G1912/GH_D11G1649/GH_D08G2534	2	GH_A13G0860/GH_D12G1462
BP	GO:0033692	cellular polysaccharide biosynthetic process	8/1664	124/18784	0.868028058	1	GH_A10G1706/GH_D13G1867/GH_A13G0860/GH_A01G0885/GH_A13G1912/GH_D11G1649/GH_D12G1462/GH_D08G2534	-/-/-/-/-/-/-/-	8	6	GH_A10G1706/GH_D13G1867/GH_A01G0885/GH_A13G1912/GH_D11G1649/GH_D08G2534	2	GH_A13G0860/GH_D12G1462
BP	GO:0051273	beta-glucan metabolic process	8/1664	124/18784	0.868028058	1	GH_A10G1706/GH_D13G1867/GH_A13G0860/GH_A01G0885/GH_A13G1912/GH_D11G1649/GH_D12G1462/GH_D08G2534	-/-/-/-/-/-/-/-	8	6	GH_A10G1706/GH_D13G1867/GH_A01G0885/GH_A13G1912/GH_D11G1649/GH_D08G2534	2	GH_A13G0860/GH_D12G1462
BP	GO:0051274	beta-glucan biosynthetic process	8/1664	124/18784	0.868028058	1	GH_A10G1706/GH_D13G1867/GH_A13G0860/GH_A01G0885/GH_A13G1912/GH_D11G1649/GH_D12G1462/GH_D08G2534	-/-/-/-/-/-/-/-	8	6	GH_A10G1706/GH_D13G1867/GH_A01G0885/GH_A13G1912/GH_D11G1649/GH_D08G2534	2	GH_A13G0860/GH_D12G1462
BP	GO:0005996	monosaccharide metabolic process	3/1664	54/18784	0.868088684	1	GH_D03G0334/GH_A05G3575/GH_A09G0427	-/-/-	3	1	GH_A09G0427	2	GH_D03G0334/GH_A05G3575
BP	GO:0006323	DNA packaging	3/1664	55/18784	0.876094407	1	GH_D11G1361/GH_A11G1327/GH_A07G0919	-/-/-	3	0		3	GH_D11G1361/GH_A11G1327/GH_A07G0919
BP	GO:0006298	mismatch repair	1/1664	23/18784	0.881566259	1	GH_A13G1413	-	1	1	GH_A13G1413	0
BP	GO:0006612	protein targeting to membrane	1/1664	23/18784	0.881566259	1	GH_D04G1083	-	1	0		1	GH_D04G1083
BP	GO:0006613	cotranslational protein targeting to membrane	1/1664	23/18784	0.881566259	1	GH_D04G1083	-	1	0		1	GH_D04G1083
BP	GO:0006614	SRP-dependent cotranslational protein targeting to membrane	1/1664	23/18784	0.881566259	1	GH_D04G1083	-	1	0		1	GH_D04G1083
BP	GO:0045047	protein targeting to ER	1/1664	23/18784	0.881566259	1	GH_D04G1083	-	1	0		1	GH_D04G1083
BP	GO:0072599	establishment of protein localization to endoplasmic reticulum	1/1664	23/18784	0.881566259	1	GH_D04G1083	-	1	0		1	GH_D04G1083
BP	GO:0006487	protein N-linked glycosylation	1/1664	24/18784	0.892064383	1	GH_A09G0348	-	1	1	GH_A09G0348	0
BP	GO:0015936	coenzyme A metabolic process	1/1664	24/18784	0.892064383	1	GH_A12G0114	-	1	1	GH_A12G0114	0
BP	GO:0006790	sulfur compound metabolic process	5/1664	88/18784	0.899158141	1	GH_D13G1853/GH_D13G1525/GH_A13G1575/GH_A12G1486/GH_D02G0631	-/-/-/-/-	5	4	GH_D13G1525/GH_A13G1575/GH_A12G1486/GH_D02G0631	1	GH_D13G1853
BP	GO:0008610	lipid biosynthetic process	22/1664	316/18784	0.905703751	1	GH_A10G1058/GH_D10G1829/GH_D07G0806/GH_A01G2026/GH_D01G2189/GH_A12G1219/GH_D12G1225/novel.6682/GH_A07G0803/GH_A11G2086/GH_A02G1572/GH_A10G1273/GH_A05G2695/GH_A12G2421/GH_D09G0698/GH_D10G2411/GH_D08G0284/GH_D12G2431/GH_A10G2349/GH_D04G0747/GH_A08G0271/GH_D11G2347	-/-/-/-/-/-/-/-/-/-/-/-/-/-/-/-/-/-/-/-/-/-	22	10	GH_D07G0806/GH_A01G2026/GH_D01G2189/GH_A07G0803/GH_A11G2086/GH_A02G1572/GH_A10G1273/GH_A05G2695/GH_A10G2349/GH_D11G2347	12	GH_A10G1058/GH_D10G1829/GH_A12G1219/GH_D12G1225/novel.6682/GH_A12G2421/GH_D09G0698/GH_D10G2411/GH_D08G0284/GH_D12G2431/GH_D04G0747/GH_A08G0271
BP	GO:0009891	positive regulation of biosynthetic process	1/1664	26/18784	0.91035281	1	novel.4984	-	1	0		1	novel.4984
BP	GO:0010557	positive regulation of macromolecule biosynthetic process	1/1664	26/18784	0.91035281	1	novel.4984	-	1	0		1	novel.4984
BP	GO:0010604	positive regulation of macromolecule metabolic process	1/1664	26/18784	0.91035281	1	novel.4984	-	1	0		1	novel.4984
BP	GO:0010628	positive regulation of gene expression	1/1664	26/18784	0.91035281	1	novel.4984	-	1	0		1	novel.4984
BP	GO:0031328	positive regulation of cellular biosynthetic process	1/1664	26/18784	0.91035281	1	novel.4984	-	1	0		1	novel.4984
BP	GO:0051173	positive regulation of nitrogen compound metabolic process	1/1664	26/18784	0.91035281	1	novel.4984	-	1	0		1	novel.4984
BP	GO:0071804	cellular potassium ion transport	2/1664	45/18784	0.917380833	1	GH_A05G3796/GH_A09G0295	-/-	2	2	GH_A05G3796/GH_A09G0295	0
BP	GO:0071805	potassium ion transmembrane transport	2/1664	45/18784	0.917380833	1	GH_A05G3796/GH_A09G0295	-/-	2	2	GH_A05G3796/GH_A09G0295	0
BP	GO:0045229	external encapsulating structure organization	7/1664	121/18784	0.919342702	1	GH_D05G1446/GH_A05G0374/GH_A05G1431/GH_D03G1830/GH_A03G0129/GH_D12G2388/GH_D07G1354	-/-/-/-/-/-/-	7	1	GH_D07G1354	6	GH_D05G1446/GH_A05G0374/GH_A05G1431/GH_D03G1830/GH_A03G0129/GH_D12G2388
BP	GO:0071555	cell wall organization	7/1664	121/18784	0.919342702	1	GH_D05G1446/GH_A05G0374/GH_A05G1431/GH_D03G1830/GH_A03G0129/GH_D12G2388/GH_D07G1354	-/-/-/-/-/-/-	7	1	GH_D07G1354	6	GH_D05G1446/GH_A05G0374/GH_A05G1431/GH_D03G1830/GH_A03G0129/GH_D12G2388
BP	GO:0000278	mitotic cell cycle	1/1664	28/18784	0.925544021	1	GH_A07G0919	-	1	0		1	GH_A07G0919
BP	GO:0006739	NADP metabolic process	1/1664	28/18784	0.925544021	1	GH_D05G0711	-	1	1	GH_D05G0711	0
BP	GO:0046834	lipid phosphorylation	1/1664	28/18784	0.925544021	1	GH_A06G1463	-	1	0		1	GH_A06G1463
BP	GO:0046854	phosphatidylinositol phosphorylation	1/1664	28/18784	0.925544021	1	GH_A06G1463	-	1	0		1	GH_A06G1463
BP	GO:0048519	negative regulation of biological process	5/1664	95/18784	0.931211939	1	GH_D13G2546/GH_D13G0788/GH_A05G0091/GH_A13G2554/GH_A09G2366	-/-/-/-/-	5	4	GH_D13G2546/GH_A05G0091/GH_A13G2554/GH_A09G2366	1	GH_D13G0788
BP	GO:0006074	(1->3)-beta-D-glucan metabolic process	1/1664	30/18784	0.938162281	1	GH_A10G1706	-	1	1	GH_A10G1706	0
BP	GO:0006075	(1->3)-beta-D-glucan biosynthetic process	1/1664	30/18784	0.938162281	1	GH_A10G1706	-	1	1	GH_A10G1706	0
BP	GO:0009893	positive regulation of metabolic process	1/1664	30/18784	0.938162281	1	novel.4984	-	1	0		1	novel.4984
BP	GO:0031325	positive regulation of cellular metabolic process	1/1664	30/18784	0.938162281	1	novel.4984	-	1	0		1	novel.4984
BP	GO:0051130	positive regulation of cellular component organization	1/1664	30/18784	0.938162281	1	novel.4984	-	1	0		1	novel.4984
BP	GO:0016567	protein ubiquitination	10/1664	169/18784	0.938492498	1	GH_D10G1189/GH_D11G1944/GH_A11G0927/GH_A05G0969/GH_A10G1712/GH_A10G0956/GH_D10G1002/GH_D06G1227/GH_D11G0613/GH_A11G0586	-/-/-/-/-/-/-/-/-/-	10	9	GH_D10G1189/GH_D11G1944/GH_A11G0927/GH_A10G1712/GH_A10G0956/GH_D10G1002/GH_D06G1227/GH_D11G0613/GH_A11G0586	1	GH_A05G0969
BP	GO:0008654	phospholipid biosynthetic process	4/1664	82/18784	0.939691636	1	novel.6682/GH_A11G2086/GH_A02G1572/GH_D11G2347	-/-/-/-	4	3	GH_A11G2086/GH_A02G1572/GH_D11G2347	1	novel.6682
BP	GO:0032446	protein modification by small protein conjugation	10/1664	171/18784	0.943706141	1	GH_D10G1189/GH_D11G1944/GH_A11G0927/GH_A05G0969/GH_A10G1712/GH_A10G0956/GH_D10G1002/GH_D06G1227/GH_D11G0613/GH_A11G0586	-/-/-/-/-/-/-/-/-/-	10	9	GH_D10G1189/GH_D11G1944/GH_A11G0927/GH_A10G1712/GH_A10G0956/GH_D10G1002/GH_D06G1227/GH_D11G0613/GH_A11G0586	1	GH_A05G0969
BP	GO:0006334	nucleosome assembly	2/1664	51/18784	0.947546829	1	GH_D11G1361/GH_A11G1327	-/-	2	0		2	GH_D11G1361/GH_A11G1327
BP	GO:0031497	chromatin assembly	2/1664	51/18784	0.947546829	1	GH_D11G1361/GH_A11G1327	-/-	2	0		2	GH_D11G1361/GH_A11G1327
BP	GO:0034728	nucleosome organization	2/1664	51/18784	0.947546829	1	GH_D11G1361/GH_A11G1327	-/-	2	0		2	GH_D11G1361/GH_A11G1327
BP	GO:0006575	cellular modified amino acid metabolic process	1/1664	32/18784	0.948643155	1	GH_D07G1699	-	1	0		1	GH_D07G1699
BP	GO:0006461	protein complex assembly	4/1664	85/18784	0.949861356	1	GH_D01G0160/GH_D12G1561/GH_A01G0171/GH_A12G1558	-/-/-/-	4	0		4	GH_D01G0160/GH_D12G1561/GH_A01G0171/GH_A12G1558
BP	GO:0070271	protein complex biogenesis	4/1664	85/18784	0.949861356	1	GH_D01G0160/GH_D12G1561/GH_A01G0171/GH_A12G1558	-/-/-/-	4	0		4	GH_D01G0160/GH_D12G1561/GH_A01G0171/GH_A12G1558
BP	GO:0051276	chromosome organization	10/1664	175/18784	0.952985229	1	GH_D09G0168/GH_D11G1361/GH_D10G2528/GH_A10G2429/GH_A11G1327/GH_D03G1227/GH_A03G0715/GH_A09G0175/GH_A07G0919/GH_D09G0375	-/-/-/-/-/-/-/-/-/-	10	1	GH_D09G0375	9	GH_D09G0168/GH_D11G1361/GH_D10G2528/GH_A10G2429/GH_A11G1327/GH_D03G1227/GH_A03G0715/GH_A09G0175/GH_A07G0919
BP	GO:0006415	translational termination	1/1664	33/18784	0.953197679	1	novel.4984	-	1	0		1	novel.4984
BP	GO:0046700	heterocycle catabolic process	3/1664	70/18784	0.953791738	1	GH_D08G2157/GH_D04G1291/GH_A13G0423	-/-/-	3	0		3	GH_D08G2157/GH_D04G1291/GH_A13G0423
BP	GO:0006333	chromatin assembly or disassembly	2/1664	53/18784	0.955020407	1	GH_D11G1361/GH_A11G1327	-/-	2	0		2	GH_D11G1361/GH_A11G1327
BP	GO:0022402	cell cycle process	2/1664	53/18784	0.955020407	1	GH_A07G0919/GH_A05G2956	-/-	2	0		2	GH_A07G0919/GH_A05G2956
BP	GO:0032268	regulation of cellular protein metabolic process	2/1664	53/18784	0.955020407	1	novel.4984/GH_D13G0788	-/-	2	0		2	novel.4984/GH_D13G0788
BP	GO:0044270	cellular nitrogen compound catabolic process	3/1664	72/18784	0.959718138	1	GH_D08G2157/GH_D04G1291/GH_A13G0423	-/-/-	3	0		3	GH_D08G2157/GH_D04G1291/GH_A13G0423
BP	GO:1901361	organic cyclic compound catabolic process	3/1664	72/18784	0.959718138	1	GH_D08G2157/GH_D04G1291/GH_A13G0423	-/-/-	3	0		3	GH_D08G2157/GH_D04G1291/GH_A13G0423
BP	GO:0065004	protein-DNA complex assembly	2/1664	55/18784	0.961468445	1	GH_D11G1361/GH_A11G1327	-/-	2	0		2	GH_D11G1361/GH_A11G1327
BP	GO:0071824	protein-DNA complex subunit organization	2/1664	55/18784	0.961468445	1	GH_D11G1361/GH_A11G1327	-/-	2	0		2	GH_D11G1361/GH_A11G1327
BP	GO:0033865	nucleoside bisphosphate metabolic process	1/1664	36/18784	0.964578983	1	GH_A12G0114	-	1	1	GH_A12G0114	0
BP	GO:0033875	ribonucleoside bisphosphate metabolic process	1/1664	36/18784	0.964578983	1	GH_A12G0114	-	1	1	GH_A12G0114	0
BP	GO:0034032	purine nucleoside bisphosphate metabolic process	1/1664	36/18784	0.964578983	1	GH_A12G0114	-	1	1	GH_A12G0114	0
BP	GO:0051246	regulation of protein metabolic process	2/1664	57/18784	0.967023774	1	novel.4984/GH_D13G0788	-/-	2	0		2	novel.4984/GH_D13G0788
BP	GO:0007264	small GTPase mediated signal transduction	1/1664	37/18784	0.967720926	1	novel.3440	-	1	0		1	novel.3440
BP	GO:0044255	cellular lipid metabolic process	25/1664	390/18784	0.969242104	1	GH_A10G1058/GH_A10G0856/GH_D10G1829/GH_D10G1120/GH_A01G2026/GH_D01G2189/GH_A11G2090/GH_A12G1219/GH_D12G1225/novel.6682/GH_A01G0206/GH_D09G0761/GH_A11G2086/GH_A02G1572/GH_A10G1273/GH_A05G2695/GH_A10G0515/GH_D09G0698/GH_D10G2411/GH_D08G0284/GH_D07G0073/GH_A06G1463/GH_A10G2349/GH_A08G0271/GH_D11G2347	-/-/-/-/-/-/-/-/-/-/-/-/-/-/-/-/-/-/-/-/-/-/-/-/-	25	9	GH_A01G2026/GH_D01G2189/GH_A11G2086/GH_A02G1572/GH_A10G1273/GH_A05G2695/GH_A10G0515/GH_A10G2349/GH_D11G2347	16	GH_A10G1058/GH_A10G0856/GH_D10G1829/GH_D10G1120/GH_A11G2090/GH_A12G1219/GH_D12G1225/novel.6682/GH_A01G0206/GH_D09G0761/GH_D09G0698/GH_D10G2411/GH_D08G0284/GH_D07G0073/GH_A06G1463/GH_A08G0271
BP	GO:0016311	dephosphorylation	2/1664	58/18784	0.969503887	1	GH_A07G2499/GH_D07G2079	-/-	2	2	GH_A07G2499/GH_D07G2079	0
BP	GO:0072657	protein localization to membrane	1/1664	38/18784	0.970584323	1	GH_D04G1083	-	1	0		1	GH_D04G1083
BP	GO:0090150	establishment of protein localization to membrane	1/1664	38/18784	0.970584323	1	GH_D04G1083	-	1	0		1	GH_D04G1083
BP	GO:0043624	cellular protein complex disassembly	1/1664	39/18784	0.973193854	1	novel.4984	-	1	0		1	novel.4984
BP	GO:0019439	aromatic compound catabolic process	3/1664	78/18784	0.973493415	1	GH_D08G2157/GH_D04G1291/GH_A13G0423	-/-/-	3	0		3	GH_D08G2157/GH_D04G1291/GH_A13G0423
BP	GO:0022411	cellular component disassembly	1/1664	41/18784	0.977739308	1	novel.4984	-	1	0		1	novel.4984
BP	GO:0032984	macromolecular complex disassembly	1/1664	41/18784	0.977739308	1	novel.4984	-	1	0		1	novel.4984
BP	GO:0050790	regulation of catalytic activity	1/1664	41/18784	0.977739308	1	GH_A11G0506	-	1	0		1	GH_A11G0506
BP	GO:0051726	regulation of cell cycle	2/1664	62/18784	0.977741746	1	GH_A05G2857/GH_D05G2876	-/-	2	0		2	GH_A05G2857/GH_D05G2876
BP	GO:0055086	nucleobase-containing small molecule metabolic process	21/1664	348/18784	0.979850397	1	GH_D07G0278/GH_A13G0662/GH_D12G0307/GH_D07G0627/GH_A07G0269/GH_D13G1450/GH_D08G1134/GH_A12G2395/GH_A05G0276/GH_D12G2320/GH_A07G0253/GH_A07G0628/GH_D10G0111/GH_D13G1479/GH_A12G0397/novel.818/GH_A13G1534/GH_D12G2404/GH_D05G0711/GH_A12G0114/GH_D01G2109	-/-/-/-/-/-/-/-/-/-/-/-/-/-/-/-/-/-/-/-/-	21	12	GH_A13G0662/GH_D12G0307/GH_D07G0627/GH_A05G0276/GH_D12G2320/GH_A07G0628/GH_D10G0111/GH_D13G1479/GH_A12G0397/GH_A13G1534/GH_D05G0711/GH_A12G0114	9	GH_D07G0278/GH_A07G0269/GH_D13G1450/GH_D08G1134/GH_A12G2395/GH_A07G0253/novel.818/GH_D12G2404/GH_D01G2109
BP	GO:0007049	cell cycle	5/1664	116/18784	0.980076743	1	GH_A05G2857/GH_D05G2876/GH_A07G0919/GH_A05G2956/GH_D07G1134	-/-/-/-/-	5	0		5	GH_A05G2857/GH_D05G2876/GH_A07G0919/GH_A05G2956/GH_D07G1134
BP	GO:0044707	single-multicellular organism process	2/1664	64/18784	0.981007043	1	GH_A01G1740/GH_A01G2066	-/-	2	1	GH_A01G2066	1	GH_A01G1740
BP	GO:0007275	multicellular organism development	2/1664	65/18784	0.982460352	1	GH_A01G1740/GH_A01G2066	-/-	2	1	GH_A01G2066	1	GH_A01G1740
BP	GO:0044767	single-organism developmental process	2/1664	65/18784	0.982460352	1	GH_A01G1740/GH_A01G2066	-/-	2	1	GH_A01G2066	1	GH_A01G1740
BP	GO:0051128	regulation of cellular component organization	1/1664	44/18784	0.983154722	1	novel.4984	-	1	0		1	novel.4984
BP	GO:0070972	protein localization to endoplasmic reticulum	1/1664	44/18784	0.983154722	1	GH_D04G1083	-	1	0		1	GH_D04G1083
BP	GO:0032502	developmental process	2/1664	66/18784	0.983805398	1	GH_A01G1740/GH_A01G2066	-/-	2	1	GH_A01G2066	1	GH_A01G1740
BP	GO:0048856	anatomical structure development	2/1664	66/18784	0.983805398	1	GH_A01G1740/GH_A01G2066	-/-	2	1	GH_A01G2066	1	GH_A01G1740
BP	GO:0006887	exocytosis	3/1664	86/18784	0.985040229	1	GH_D11G3741/GH_A11G3714/GH_A09G2650	-/-/-	3	3	GH_D11G3741/GH_A11G3714/GH_A09G2650	0
BP	GO:0032940	secretion by cell	3/1664	86/18784	0.985040229	1	GH_D11G3741/GH_A11G3714/GH_A09G2650	-/-/-	3	3	GH_D11G3741/GH_A11G3714/GH_A09G2650	0
BP	GO:0001522	pseudouridine synthesis	1/1664	46/18784	0.986011862	1	GH_D03G1630	-	1	0		1	GH_D03G1630
BP	GO:0034622	cellular macromolecular complex assembly	6/1664	139/18784	0.986790799	1	GH_D01G0160/GH_D12G1561/GH_A01G0171/GH_A12G1558/GH_D11G1361/GH_A11G1327	-/-/-/-/-/-	6	0		6	GH_D01G0160/GH_D12G1561/GH_A01G0171/GH_A12G1558/GH_D11G1361/GH_A11G1327
BP	GO:0015074	DNA integration	1/1664	47/18784	0.987253311	1	novel.5755	-	1	0		1	novel.5755
BP	GO:0009165	nucleotide biosynthetic process	6/1664	140/18784	0.987562063	1	GH_D07G0627/GH_D13G1450/GH_D12G2320/GH_A07G0628/novel.818/GH_D05G0711	-/-/-/-/-/-	6	4	GH_D07G0627/GH_D12G2320/GH_A07G0628/GH_D05G0711	2	GH_D13G1450/novel.818
BP	GO:1901293	nucleoside phosphate biosynthetic process	6/1664	140/18784	0.987562063	1	GH_D07G0627/GH_D13G1450/GH_D12G2320/GH_A07G0628/novel.818/GH_D05G0711	-/-/-/-/-/-	6	4	GH_D07G0627/GH_D12G2320/GH_A07G0628/GH_D05G0711	2	GH_D13G1450/novel.818
BP	GO:0048193	Golgi vesicle transport	4/1664	107/18784	0.988021935	1	GH_A02G0180/GH_D13G0238/GH_D01G1481/GH_A13G0243	-/-/-/-	4	0		4	GH_A02G0180/GH_D13G0238/GH_D01G1481/GH_A13G0243
BP	GO:0048522	positive regulation of cellular process	1/1664	49/18784	0.989415616	1	novel.4984	-	1	0		1	novel.4984
BP	GO:0048523	negative regulation of cellular process	1/1664	49/18784	0.989415616	1	GH_D13G0788	-	1	0		1	GH_D13G0788
BP	GO:0065009	regulation of molecular function	1/1664	49/18784	0.989415616	1	GH_A11G0506	-	1	0		1	GH_A11G0506
BP	GO:0072594	establishment of protein localization to organelle	1/1664	49/18784	0.989415616	1	GH_D04G1083	-	1	0		1	GH_D04G1083
BP	GO:1902589	single-organism organelle organization	1/1664	49/18784	0.989415616	1	GH_A07G0919	-	1	0		1	GH_A07G0919
BP	GO:0046903	secretion	3/1664	93/18784	0.991033943	1	GH_D11G3741/GH_A11G3714/GH_A09G2650	-/-/-	3	3	GH_D11G3741/GH_A11G3714/GH_A09G2650	0
BP	GO:0034220	ion transmembrane transport	11/1664	224/18784	0.991095531	1	GH_A10G2168/GH_A05G3796/GH_D13G2154/GH_A04G1426/novel.818/GH_D11G2711/GH_D10G2269/GH_A08G0863/GH_A09G0295/GH_D08G0863/GH_D08G0059	-/-/-/-/-/-/-/-/-/-/-	11	6	GH_A05G3796/GH_A04G1426/GH_D11G2711/GH_A08G0863/GH_A09G0295/GH_D08G0863	5	GH_A10G2168/GH_D13G2154/novel.818/GH_D10G2269/GH_D08G0059
BP	GO:0046034	ATP metabolic process	8/1664	179/18784	0.991704988	1	GH_A13G0662/GH_D08G1134/GH_A05G0276/GH_A07G0253/GH_D10G0111/GH_D13G1479/novel.818/GH_A13G1534	-/-/-/-/-/-/-/-	8	5	GH_A13G0662/GH_A05G0276/GH_D10G0111/GH_D13G1479/GH_A13G1534	3	GH_D08G1134/GH_A07G0253/novel.818
BP	GO:0034655	nucleobase-containing compound catabolic process	1/1664	52/18784	0.991991505	1	GH_D04G1291	-	1	0		1	GH_D04G1291
BP	GO:0009144	purine nucleoside triphosphate metabolic process	8/1664	183/18784	0.9933962	1	GH_A13G0662/GH_D08G1134/GH_A05G0276/GH_A07G0253/GH_D10G0111/GH_D13G1479/novel.818/GH_A13G1534	-/-/-/-/-/-/-/-	8	5	GH_A13G0662/GH_A05G0276/GH_D10G0111/GH_D13G1479/GH_A13G1534	3	GH_D08G1134/GH_A07G0253/novel.818
BP	GO:0009199	ribonucleoside triphosphate metabolic process	8/1664	183/18784	0.9933962	1	GH_A13G0662/GH_D08G1134/GH_A05G0276/GH_A07G0253/GH_D10G0111/GH_D13G1479/novel.818/GH_A13G1534	-/-/-/-/-/-/-/-	8	5	GH_A13G0662/GH_A05G0276/GH_D10G0111/GH_D13G1479/GH_A13G1534	3	GH_D08G1134/GH_A07G0253/novel.818
BP	GO:0009205	purine ribonucleoside triphosphate metabolic process	8/1664	183/18784	0.9933962	1	GH_A13G0662/GH_D08G1134/GH_A05G0276/GH_A07G0253/GH_D10G0111/GH_D13G1479/novel.818/GH_A13G1534	-/-/-/-/-/-/-/-	8	5	GH_A13G0662/GH_A05G0276/GH_D10G0111/GH_D13G1479/GH_A13G1534	3	GH_D08G1134/GH_A07G0253/novel.818
BP	GO:0071822	protein complex subunit organization	4/1664	117/18784	0.99397853	1	GH_D01G0160/GH_D12G1561/GH_A01G0171/GH_A12G1558	-/-/-/-	4	0		4	GH_D01G0160/GH_D12G1561/GH_A01G0171/GH_A12G1558
BP	GO:0009141	nucleoside triphosphate metabolic process	8/1664	185/18784	0.994114242	1	GH_A13G0662/GH_D08G1134/GH_A05G0276/GH_A07G0253/GH_D10G0111/GH_D13G1479/novel.818/GH_A13G1534	-/-/-/-/-/-/-/-	8	5	GH_A13G0662/GH_A05G0276/GH_D10G0111/GH_D13G1479/GH_A13G1534	3	GH_D08G1134/GH_A07G0253/novel.818
BP	GO:0016569	covalent chromatin modification	1/1664	56/18784	0.994478805	1	GH_D09G0375	-	1	1	GH_D09G0375	0
BP	GO:0016570	histone modification	1/1664	56/18784	0.994478805	1	GH_D09G0375	-	1	1	GH_D09G0375	0
BP	GO:0009126	purine nucleoside monophosphate metabolic process	8/1664	189/18784	0.995334605	1	GH_A13G0662/GH_D08G1134/GH_A05G0276/GH_A07G0253/GH_D10G0111/GH_D13G1479/novel.818/GH_A13G1534	-/-/-/-/-/-/-/-	8	5	GH_A13G0662/GH_A05G0276/GH_D10G0111/GH_D13G1479/GH_A13G1534	3	GH_D08G1134/GH_A07G0253/novel.818
BP	GO:0009161	ribonucleoside monophosphate metabolic process	8/1664	189/18784	0.995334605	1	GH_A13G0662/GH_D08G1134/GH_A05G0276/GH_A07G0253/GH_D10G0111/GH_D13G1479/novel.818/GH_A13G1534	-/-/-/-/-/-/-/-	8	5	GH_A13G0662/GH_A05G0276/GH_D10G0111/GH_D13G1479/GH_A13G1534	3	GH_D08G1134/GH_A07G0253/novel.818
BP	GO:0009167	purine ribonucleoside monophosphate metabolic process	8/1664	189/18784	0.995334605	1	GH_A13G0662/GH_D08G1134/GH_A05G0276/GH_A07G0253/GH_D10G0111/GH_D13G1479/novel.818/GH_A13G1534	-/-/-/-/-/-/-/-	8	5	GH_A13G0662/GH_A05G0276/GH_D10G0111/GH_D13G1479/GH_A13G1534	3	GH_D08G1134/GH_A07G0253/novel.818
BP	GO:0009123	nucleoside monophosphate metabolic process	8/1664	190/18784	0.995599824	1	GH_A13G0662/GH_D08G1134/GH_A05G0276/GH_A07G0253/GH_D10G0111/GH_D13G1479/novel.818/GH_A13G1534	-/-/-/-/-/-/-/-	8	5	GH_A13G0662/GH_A05G0276/GH_D10G0111/GH_D13G1479/GH_A13G1534	3	GH_D08G1134/GH_A07G0253/novel.818
BP	GO:1901575	organic substance catabolic process	29/1664	498/18784	0.995648072	1	GH_A10G0856/GH_D10G1120/GH_A11G2090/GH_D06G0727/GH_A01G1852/GH_A06G0750/GH_A13G0662/GH_D08G2157/GH_D10G0683/GH_A01G0206/GH_D11G0284/GH_D01G1968/GH_A06G0969/GH_D08G1134/GH_A12G2327/GH_A03G2335/GH_D06G0958/GH_A03G2331/GH_A05G0276/GH_A07G0253/GH_D04G1291/GH_D10G0111/GH_D13G1479/GH_A13G0423/GH_D01G1967/GH_A13G1534/GH_A01G2066/GH_D12G2342/GH_A10G1540	-/-/-/-/-/-/-/-/-/-/-/-/-/-/-/-/-/-/-/-/-/-/-/-/-/-/-/-/-	29	14	GH_A13G0662/GH_D10G0683/GH_D11G0284/GH_A06G0969/GH_A12G2327/GH_D06G0958/GH_A03G2331/GH_A05G0276/GH_D10G0111/GH_D13G1479/GH_A13G1534/GH_A01G2066/GH_D12G2342/GH_A10G1540	15	GH_A10G0856/GH_D10G1120/GH_A11G2090/GH_D06G0727/GH_A01G1852/GH_A06G0750/GH_D08G2157/GH_A01G0206/GH_D01G1968/GH_D08G1134/GH_A03G2335/GH_A07G0253/GH_D04G1291/GH_A13G0423/GH_D01G1967
BP	GO:0006486	protein glycosylation	4/1664	122/18784	0.995760871	1	GH_D10G2352/GH_D01G1029/GH_D08G0090/GH_A09G0348	-/-/-/-	4	2	GH_D08G0090/GH_A09G0348	2	GH_D10G2352/GH_D01G1029
BP	GO:0009100	glycoprotein metabolic process	4/1664	122/18784	0.995760871	1	GH_D10G2352/GH_D01G1029/GH_D08G0090/GH_A09G0348	-/-/-/-	4	2	GH_D08G0090/GH_A09G0348	2	GH_D10G2352/GH_D01G1029
BP	GO:0009101	glycoprotein biosynthetic process	4/1664	122/18784	0.995760871	1	GH_D10G2352/GH_D01G1029/GH_D08G0090/GH_A09G0348	-/-/-/-	4	2	GH_D08G0090/GH_A09G0348	2	GH_D10G2352/GH_D01G1029
BP	GO:0043413	macromolecule glycosylation	4/1664	122/18784	0.995760871	1	GH_D10G2352/GH_D01G1029/GH_D08G0090/GH_A09G0348	-/-/-/-	4	2	GH_D08G0090/GH_A09G0348	2	GH_D10G2352/GH_D01G1029
BP	GO:0006888	ER to Golgi vesicle-mediated transport	1/1664	59/18784	0.995822938	1	GH_A02G0180	-	1	0		1	GH_A02G0180
BP	GO:0015985	energy coupled proton transport, down electrochemical gradient	1/1664	59/18784	0.995822938	1	novel.818	-	1	0		1	novel.818
BP	GO:0015986	ATP synthesis coupled proton transport	1/1664	59/18784	0.995822938	1	novel.818	-	1	0		1	novel.818
BP	GO:0065003	macromolecular complex assembly	6/1664	158/18784	0.995930825	1	GH_D01G0160/GH_D12G1561/GH_A01G0171/GH_A12G1558/GH_D11G1361/GH_A11G1327	-/-/-/-/-/-	6	0		6	GH_D01G0160/GH_D12G1561/GH_A01G0171/GH_A12G1558/GH_D11G1361/GH_A11G1327
BP	GO:0090407	organophosphate biosynthetic process	11/1664	240/18784	0.996147852	1	novel.6682/GH_D07G0627/GH_D13G1450/GH_A11G2086/GH_A02G1572/GH_D12G2320/GH_A07G0628/GH_A12G1486/novel.818/GH_D05G0711/GH_D11G2347	-/-/-/-/-/-/-/-/-/-/-	11	8	GH_D07G0627/GH_A11G2086/GH_A02G1572/GH_D12G2320/GH_A07G0628/GH_A12G1486/GH_D05G0711/GH_D11G2347	3	novel.6682/GH_D13G1450/novel.818
BP	GO:0006644	phospholipid metabolic process	6/1664	159/18784	0.996182497	1	novel.6682/GH_A11G2086/GH_A02G1572/GH_A10G0515/GH_A06G1463/GH_D11G2347	-/-/-/-/-/-	6	4	GH_A11G2086/GH_A02G1572/GH_A10G0515/GH_D11G2347	2	novel.6682/GH_A06G1463
BP	GO:0006605	protein targeting	1/1664	61/18784	0.996531953	1	GH_D04G1083	-	1	0		1	GH_D04G1083
BP	GO:0006281	DNA repair	6/1664	164/18784	0.997232843	1	GH_A13G1413/GH_D09G0626/GH_A06G2185/GH_A09G0689/GH_D04G1493/GH_D11G3674	-/-/-/-/-/-	6	1	GH_A13G1413	5	GH_D09G0626/GH_A06G2185/GH_A09G0689/GH_D04G1493/GH_D11G3674
BP	GO:0044248	cellular catabolic process	19/1664	368/18784	0.997363228	1	GH_A10G0856/GH_D10G1120/GH_A11G2090/GH_D06G0727/GH_A01G1852/GH_A06G0750/GH_D08G2157/GH_D10G0683/GH_A01G0206/GH_D01G1968/GH_A06G0969/GH_A03G2335/GH_D06G0958/GH_A03G2331/GH_D04G1291/GH_A13G0423/GH_D01G1967/GH_A01G2066/GH_A10G1540	-/-/-/-/-/-/-/-/-/-/-/-/-/-/-/-/-/-/-	19	6	GH_D10G0683/GH_A06G0969/GH_D06G0958/GH_A03G2331/GH_A01G2066/GH_A10G1540	13	GH_A10G0856/GH_D10G1120/GH_A11G2090/GH_D06G0727/GH_A01G1852/GH_A06G0750/GH_D08G2157/GH_A01G0206/GH_D01G1968/GH_A03G2335/GH_D04G1291/GH_A13G0423/GH_D01G1967
BP	GO:0006413	translational initiation	1/1664	65/18784	0.997609517	1	GH_A13G1619	-	1	0		1	GH_A13G1619
BP	GO:0070085	glycosylation	4/1664	132/18784	0.997925308	1	GH_D10G2352/GH_D01G1029/GH_D08G0090/GH_A09G0348	-/-/-/-	4	2	GH_D08G0090/GH_A09G0348	2	GH_D10G2352/GH_D01G1029
BP	GO:0006974	cellular response to DNA damage stimulus	6/1664	170/18784	0.998129335	1	GH_A13G1413/GH_D09G0626/GH_A06G2185/GH_A09G0689/GH_D04G1493/GH_D11G3674	-/-/-/-/-/-	6	1	GH_A13G1413	5	GH_D09G0626/GH_A06G2185/GH_A09G0689/GH_D04G1493/GH_D11G3674
BP	GO:0033554	cellular response to stress	6/1664	170/18784	0.998129335	1	GH_A13G1413/GH_D09G0626/GH_A06G2185/GH_A09G0689/GH_D04G1493/GH_D11G3674	-/-/-/-/-/-	6	1	GH_A13G1413	5	GH_D09G0626/GH_A06G2185/GH_A09G0689/GH_D04G1493/GH_D11G3674
BP	GO:0006754	ATP biosynthetic process	1/1664	68/18784	0.998191733	1	novel.818	-	1	0		1	novel.818
BP	GO:0009142	nucleoside triphosphate biosynthetic process	1/1664	68/18784	0.998191733	1	novel.818	-	1	0		1	novel.818
BP	GO:0009145	purine nucleoside triphosphate biosynthetic process	1/1664	68/18784	0.998191733	1	novel.818	-	1	0		1	novel.818
BP	GO:0009201	ribonucleoside triphosphate biosynthetic process	1/1664	68/18784	0.998191733	1	novel.818	-	1	0		1	novel.818
BP	GO:0009206	purine ribonucleoside triphosphate biosynthetic process	1/1664	68/18784	0.998191733	1	novel.818	-	1	0		1	novel.818
BP	GO:0072521	purine-containing compound metabolic process	10/1664	239/18784	0.998315333	1	GH_A13G0662/GH_D08G1134/GH_A05G0276/GH_A07G0253/GH_D10G0111/GH_D13G1479/novel.818/GH_A13G1534/GH_A12G0114/GH_D01G2109	-/-/-/-/-/-/-/-/-/-	10	6	GH_A13G0662/GH_A05G0276/GH_D10G0111/GH_D13G1479/GH_A13G1534/GH_A12G0114	4	GH_D08G1134/GH_A07G0253/novel.818/GH_D01G2109
BP	GO:0009117	nucleotide metabolic process	14/1664	303/18784	0.998390421	1	GH_A13G0662/GH_D07G0627/GH_D13G1450/GH_D08G1134/GH_A05G0276/GH_D12G2320/GH_A07G0253/GH_A07G0628/GH_D10G0111/GH_D13G1479/novel.818/GH_A13G1534/GH_D05G0711/GH_A12G0114	-/-/-/-/-/-/-/-/-/-/-/-/-/-	14	10	GH_A13G0662/GH_D07G0627/GH_A05G0276/GH_D12G2320/GH_A07G0628/GH_D10G0111/GH_D13G1479/GH_A13G1534/GH_D05G0711/GH_A12G0114	4	GH_D13G1450/GH_D08G1134/GH_A07G0253/novel.818
BP	GO:0006366	transcription from RNA polymerase II promoter	1/1664	70/18784	0.998498809	1	GH_D09G0375	-	1	1	GH_D09G0375	0
BP	GO:0006753	nucleoside phosphate metabolic process	14/1664	305/18784	0.99855023	1	GH_A13G0662/GH_D07G0627/GH_D13G1450/GH_D08G1134/GH_A05G0276/GH_D12G2320/GH_A07G0253/GH_A07G0628/GH_D10G0111/GH_D13G1479/novel.818/GH_A13G1534/GH_D05G0711/GH_A12G0114	-/-/-/-/-/-/-/-/-/-/-/-/-/-	14	10	GH_A13G0662/GH_D07G0627/GH_A05G0276/GH_D12G2320/GH_A07G0628/GH_D10G0111/GH_D13G1479/GH_A13G1534/GH_D05G0711/GH_A12G0114	4	GH_D13G1450/GH_D08G1134/GH_A07G0253/novel.818
BP	GO:0043933	macromolecular complex subunit organization	7/1664	193/18784	0.998692226	1	GH_D01G0160/GH_D12G1561/GH_A01G0171/GH_A12G1558/novel.4984/GH_D11G1361/GH_A11G1327	-/-/-/-/-/-/-	7	0		7	GH_D01G0160/GH_D12G1561/GH_A01G0171/GH_A12G1558/novel.4984/GH_D11G1361/GH_A11G1327
BP	GO:0033365	protein localization to organelle	1/1664	72/18784	0.998753765	1	GH_D04G1083	-	1	0		1	GH_D04G1083
BP	GO:0072522	purine-containing compound biosynthetic process	2/1664	98/18784	0.998830189	1	novel.818/GH_D01G2109	-/-	2	0		2	novel.818/GH_D01G2109
BP	GO:0009150	purine ribonucleotide metabolic process	9/1664	229/18784	0.998846139	1	GH_A13G0662/GH_D08G1134/GH_A05G0276/GH_A07G0253/GH_D10G0111/GH_D13G1479/novel.818/GH_A13G1534/GH_A12G0114	-/-/-/-/-/-/-/-/-	9	6	GH_A13G0662/GH_A05G0276/GH_D10G0111/GH_D13G1479/GH_A13G1534/GH_A12G0114	3	GH_D08G1134/GH_A07G0253/novel.818
BP	GO:0009259	ribonucleotide metabolic process	9/1664	229/18784	0.998846139	1	GH_A13G0662/GH_D08G1134/GH_A05G0276/GH_A07G0253/GH_D10G0111/GH_D13G1479/novel.818/GH_A13G1534/GH_A12G0114	-/-/-/-/-/-/-/-/-	9	6	GH_A13G0662/GH_A05G0276/GH_D10G0111/GH_D13G1479/GH_A13G1534/GH_A12G0114	3	GH_D08G1134/GH_A07G0253/novel.818
BP	GO:0006325	chromatin organization	3/1664	121/18784	0.998934736	1	GH_D11G1361/GH_A11G1327/GH_D09G0375	-/-/-	3	1	GH_D09G0375	2	GH_D11G1361/GH_A11G1327
BP	GO:0046488	phosphatidylinositol metabolic process	2/1664	100/18784	0.999011103	1	GH_A10G0515/GH_A06G1463	-/-	2	1	GH_A10G0515	1	GH_A06G1463
BP	GO:0006163	purine nucleotide metabolic process	9/1664	235/18784	0.999197658	1	GH_A13G0662/GH_D08G1134/GH_A05G0276/GH_A07G0253/GH_D10G0111/GH_D13G1479/novel.818/GH_A13G1534/GH_A12G0114	-/-/-/-/-/-/-/-/-	9	6	GH_A13G0662/GH_A05G0276/GH_D10G0111/GH_D13G1479/GH_A13G1534/GH_A12G0114	3	GH_D08G1134/GH_A07G0253/novel.818
BP	GO:0070647	protein modification by small protein conjugation or removal	11/1664	269/18784	0.999236593	1	GH_D10G1189/GH_D11G1944/GH_A11G0927/GH_A05G0969/GH_A10G1712/GH_A10G0956/GH_D10G1002/GH_D06G1227/GH_D11G0613/GH_A11G0586/GH_A11G0285	-/-/-/-/-/-/-/-/-/-/-	11	9	GH_D10G1189/GH_D11G1944/GH_A11G0927/GH_A10G1712/GH_A10G0956/GH_D10G1002/GH_D06G1227/GH_D11G0613/GH_A11G0586	2	GH_A05G0969/GH_A11G0285
BP	GO:0009127	purine nucleoside monophosphate biosynthetic process	1/1664	78/18784	0.999287084	1	novel.818	-	1	0		1	novel.818
BP	GO:0009156	ribonucleoside monophosphate biosynthetic process	1/1664	78/18784	0.999287084	1	novel.818	-	1	0		1	novel.818
BP	GO:0009168	purine ribonucleoside monophosphate biosynthetic process	1/1664	78/18784	0.999287084	1	novel.818	-	1	0		1	novel.818
BP	GO:0009124	nucleoside monophosphate biosynthetic process	1/1664	79/18784	0.999350464	1	novel.818	-	1	0		1	novel.818
BP	GO:0006650	glycerophospholipid metabolic process	2/1664	106/18784	0.999403837	1	GH_A10G0515/GH_A06G1463	-/-	2	1	GH_A10G0515	1	GH_A06G1463
BP	GO:0098655	cation transmembrane transport	5/1664	172/18784	0.999537743	1	GH_A05G3796/GH_D13G2154/novel.818/GH_A09G0295/GH_D08G0059	-/-/-/-/-	5	2	GH_A05G3796/GH_A09G0295	3	GH_D13G2154/novel.818/GH_D08G0059
BP	GO:0098660	inorganic ion transmembrane transport	5/1664	172/18784	0.999537743	1	GH_A05G3796/GH_D13G2154/novel.818/GH_A09G0295/GH_D08G0059	-/-/-/-/-	5	2	GH_A05G3796/GH_A09G0295	3	GH_D13G2154/novel.818/GH_D08G0059
BP	GO:0098662	inorganic cation transmembrane transport	5/1664	172/18784	0.999537743	1	GH_A05G3796/GH_D13G2154/novel.818/GH_A09G0295/GH_D08G0059	-/-/-/-/-	5	2	GH_A05G3796/GH_A09G0295	3	GH_D13G2154/novel.818/GH_D08G0059
BP	GO:0019693	ribose phosphate metabolic process	9/1664	247/18784	0.999617556	1	GH_A13G0662/GH_D08G1134/GH_A05G0276/GH_A07G0253/GH_D10G0111/GH_D13G1479/novel.818/GH_A13G1534/GH_A12G0114	-/-/-/-/-/-/-/-/-	9	6	GH_A13G0662/GH_A05G0276/GH_D10G0111/GH_D13G1479/GH_A13G1534/GH_A12G0114	3	GH_D08G1134/GH_A07G0253/novel.818
BP	GO:0009152	purine ribonucleotide biosynthetic process	1/1664	88/18784	0.999719077	1	novel.818	-	1	0		1	novel.818
BP	GO:0009260	ribonucleotide biosynthetic process	1/1664	88/18784	0.999719077	1	novel.818	-	1	0		1	novel.818
BP	GO:0046390	ribose phosphate biosynthetic process	1/1664	88/18784	0.999719077	1	novel.818	-	1	0		1	novel.818
BP	GO:0006164	purine nucleotide biosynthetic process	1/1664	94/18784	0.999839377	1	novel.818	-	1	0		1	novel.818
BP	GO:0046486	glycerolipid metabolic process	2/1664	122/18784	0.999847417	1	GH_A10G0515/GH_A06G1463	-/-	2	1	GH_A10G0515	1	GH_A06G1463
BP	GO:0009057	macromolecule catabolic process	11/1664	301/18784	0.999887197	1	GH_A01G1852/GH_D11G0284/GH_D01G1968/GH_A12G2327/GH_A03G2335/GH_A03G2331/GH_D04G1291/GH_D01G1967/GH_A01G2066/GH_D12G2342/GH_A10G1540	-/-/-/-/-/-/-/-/-/-/-	11	6	GH_D11G0284/GH_A12G2327/GH_A03G2331/GH_A01G2066/GH_D12G2342/GH_A10G1540	5	GH_A01G1852/GH_D01G1968/GH_A03G2335/GH_D04G1291/GH_D01G1967
BP	GO:0016579	protein deubiquitination	1/1664	98/18784	0.999889361	1	GH_A11G0285	-	1	0		1	GH_A11G0285
BP	GO:0070646	protein modification by small protein removal	1/1664	98/18784	0.999889361	1	GH_A11G0285	-	1	0		1	GH_A11G0285
BP	GO:0009451	RNA modification	1/1664	99/18784	0.999899207	1	GH_D03G1630	-	1	0		1	GH_D03G1630
BP	GO:0006996	organelle organization	11/1664	303/18784	0.999900287	1	GH_D09G0168/GH_D11G1361/GH_D10G2528/GH_A10G2429/GH_A11G1327/GH_D03G1227/GH_A03G0715/GH_A09G0175/GH_A07G0919/GH_D09G0375/GH_A05G2956	-/-/-/-/-/-/-/-/-/-/-	11	1	GH_D09G0375	10	GH_D09G0168/GH_D11G1361/GH_D10G2528/GH_A10G2429/GH_A11G1327/GH_D03G1227/GH_A03G0715/GH_A09G0175/GH_A07G0919/GH_A05G2956
BP	GO:0015672	monovalent inorganic cation transport	6/1664	213/18784	0.999902176	1	GH_A06G1791/GH_A03G2370/GH_A05G3796/GH_A09G1304/novel.818/GH_A09G0295	-/-/-/-/-/-	6	3	GH_A06G1791/GH_A05G3796/GH_A09G0295	3	GH_A03G2370/GH_A09G1304/novel.818
BP	GO:0006418	tRNA aminoacylation for protein translation	2/1664	132/18784	0.999935441	1	GH_A12G1522/GH_A07G1001	-/-	2	1	GH_A07G1001	1	GH_A12G1522
BP	GO:0022607	cellular component assembly	6/1664	222/18784	0.999948655	1	GH_D01G0160/GH_D12G1561/GH_A01G0171/GH_A12G1558/GH_D11G1361/GH_A11G1327	-/-/-/-/-/-	6	0		6	GH_D01G0160/GH_D12G1561/GH_A01G0171/GH_A12G1558/GH_D11G1361/GH_A11G1327
BP	GO:1902600	hydrogen ion transmembrane transport	1/1664	107/18784	0.999952191	1	novel.818	-	1	0		1	novel.818
BP	GO:0043038	amino acid activation	2/1664	139/18784	0.99996476	1	GH_A12G1522/GH_A07G1001	-/-	2	1	GH_A07G1001	1	GH_A12G1522
BP	GO:0043039	tRNA aminoacylation	2/1664	139/18784	0.99996476	1	GH_A12G1522/GH_A07G1001	-/-	2	1	GH_A07G1001	1	GH_A12G1522
BP	GO:0008033	tRNA processing	1/1664	118/18784	0.999982865	1	GH_D05G3652	-	1	0		1	GH_D05G3652
BP	GO:0006511	ubiquitin-dependent protein catabolic process	1/1664	153/18784	0.999999348	1	GH_A01G2066	-	1	1	GH_A01G2066	0
BP	GO:0019941	modification-dependent protein catabolic process	1/1664	153/18784	0.999999348	1	GH_A01G2066	-	1	1	GH_A01G2066	0
BP	GO:0043632	modification-dependent macromolecule catabolic process	1/1664	153/18784	0.999999348	1	GH_A01G2066	-	1	1	GH_A01G2066	0
BP	GO:0071705	nitrogen compound transport	16/1664	482/18784	0.999999689	1	GH_D07G0061/GH_A10G2168/GH_D04G1083/GH_A13G0552/GH_A02G0180/GH_A11G2750/GH_D03G0757/GH_A04G1426/GH_D11G2711/GH_D10G2269/GH_A11G1787/GH_A08G0863/GH_D03G1163/GH_A04G1135/GH_A03G1127/GH_D08G0863	-/-/-/-/-/-/-/-/-/-/-/-/-/-/-/-	16	8	GH_A11G2750/GH_D03G0757/GH_A04G1426/GH_D11G2711/GH_A08G0863/GH_A04G1135/GH_A03G1127/GH_D08G0863	8	GH_D07G0061/GH_A10G2168/GH_D04G1083/GH_A13G0552/GH_A02G0180/GH_D10G2269/GH_A11G1787/GH_D03G1163
BP	GO:1901137	carbohydrate derivative biosynthetic process	5/1664	272/18784	0.999999772	1	novel.818/GH_D10G2352/GH_D01G1029/GH_D08G0090/GH_A09G0348	-/-/-/-/-	5	2	GH_D08G0090/GH_A09G0348	3	novel.818/GH_D10G2352/GH_D01G1029
BP	GO:0034470	ncRNA processing	1/1664	172/18784	0.99999989	1	GH_D05G3652	-	1	0		1	GH_D05G3652
BP	GO:0044257	cellular protein catabolic process	1/1664	190/18784	0.99999998	1	GH_A01G2066	-	1	1	GH_A01G2066	0
BP	GO:0051603	proteolysis involved in cellular protein catabolic process	1/1664	190/18784	0.99999998	1	GH_A01G2066	-	1	1	GH_A01G2066	0
BP	GO:0044265	cellular macromolecule catabolic process	2/1664	226/18784	0.999999984	1	GH_D04G1291/GH_A01G2066	-/-	2	1	GH_A01G2066	1	GH_D04G1291
BP	GO:0006399	tRNA metabolic process	3/1664	256/18784	0.999999986	1	GH_D05G3652/GH_A12G1522/GH_A07G1001	-/-/-	3	1	GH_A07G1001	2	GH_D05G3652/GH_A12G1522
BP	GO:0044085	cellular component biogenesis	6/1664	334/18784	0.99999999	1	GH_D01G0160/GH_D12G1561/GH_A01G0171/GH_A12G1558/GH_D11G1361/GH_A11G1327	-/-/-/-/-/-	6	0		6	GH_D01G0160/GH_D12G1561/GH_A01G0171/GH_A12G1558/GH_D11G1361/GH_A11G1327
BP	GO:0030163	protein catabolic process	1/1664	198/18784	0.99999999	1	GH_A01G2066	-	1	1	GH_A01G2066	0
BP	GO:0016192	vesicle-mediated transport	9/1664	429/18784	0.999999999	1	GH_A02G0180/GH_D11G3741/GH_D13G0238/GH_A11G3714/GH_A13G1929/GH_D01G1481/GH_D13G1155/GH_A13G0243/GH_A09G2650	-/-/-/-/-/-/-/-/-	9	3	GH_D11G3741/GH_A11G3714/GH_A09G2650	6	GH_A02G0180/GH_D13G0238/GH_A13G1929/GH_D01G1481/GH_D13G1155/GH_A13G0243
BP	GO:0015031	protein transport	7/1664	406/18784	1	1	GH_D07G0061/GH_D04G1083/GH_A13G0552/GH_A02G0180/GH_D03G0757/GH_A11G1787/GH_A03G1127	-/-/-/-/-/-/-	7	2	GH_D03G0757/GH_A03G1127	5	GH_D07G0061/GH_D04G1083/GH_A13G0552/GH_A02G0180/GH_A11G1787
BP	GO:0015833	peptide transport	7/1664	406/18784	1	1	GH_D07G0061/GH_D04G1083/GH_A13G0552/GH_A02G0180/GH_D03G0757/GH_A11G1787/GH_A03G1127	-/-/-/-/-/-/-	7	2	GH_D03G0757/GH_A03G1127	5	GH_D07G0061/GH_D04G1083/GH_A13G0552/GH_A02G0180/GH_A11G1787
BP	GO:0042886	amide transport	7/1664	406/18784	1	1	GH_D07G0061/GH_D04G1083/GH_A13G0552/GH_A02G0180/GH_D03G0757/GH_A11G1787/GH_A03G1127	-/-/-/-/-/-/-	7	2	GH_D03G0757/GH_A03G1127	5	GH_D07G0061/GH_D04G1083/GH_A13G0552/GH_A02G0180/GH_A11G1787
BP	GO:0034660	ncRNA metabolic process	3/1664	310/18784	1	1	GH_D05G3652/GH_A12G1522/GH_A07G1001	-/-/-	3	1	GH_A07G1001	2	GH_D05G3652/GH_A12G1522
BP	GO:0045184	establishment of protein localization	7/1664	419/18784	1	1	GH_D07G0061/GH_D04G1083/GH_A13G0552/GH_A02G0180/GH_D03G0757/GH_A11G1787/GH_A03G1127	-/-/-/-/-/-/-	7	2	GH_D03G0757/GH_A03G1127	5	GH_D07G0061/GH_D04G1083/GH_A13G0552/GH_A02G0180/GH_A11G1787
BP	GO:0033036	macromolecule localization	9/1664	469/18784	1	1	GH_D07G0061/GH_D04G1083/GH_A13G0552/GH_A02G0180/GH_D03G0757/GH_A11G1787/GH_A03G1127/GH_A12G1868/GH_D12G1870	-/-/-/-/-/-/-/-/-	9	4	GH_D03G0757/GH_A03G1127/GH_A12G1868/GH_D12G1870	5	GH_D07G0061/GH_D04G1083/GH_A13G0552/GH_A02G0180/GH_A11G1787
BP	GO:0008104	protein localization	7/1664	440/18784	1	1	GH_D07G0061/GH_D04G1083/GH_A13G0552/GH_A02G0180/GH_D03G0757/GH_A11G1787/GH_A03G1127	-/-/-/-/-/-/-	7	2	GH_D03G0757/GH_A03G1127	5	GH_D07G0061/GH_D04G1083/GH_A13G0552/GH_A02G0180/GH_A11G1787
BP	GO:0006886	intracellular protein transport	2/1664	317/18784	1	1	GH_D04G1083/GH_A02G0180	-/-	2	0		2	GH_D04G1083/GH_A02G0180
BP	GO:0034613	cellular protein localization	2/1664	353/18784	1	1	GH_D04G1083/GH_A02G0180	-/-	2	0		2	GH_D04G1083/GH_A02G0180
BP	GO:0046907	intracellular transport	2/1664	353/18784	1	1	GH_D04G1083/GH_A02G0180	-/-	2	0		2	GH_D04G1083/GH_A02G0180
BP	GO:0051649	establishment of localization in cell	2/1664	353/18784	1	1	GH_D04G1083/GH_A02G0180	-/-	2	0		2	GH_D04G1083/GH_A02G0180
BP	GO:0070727	cellular macromolecule localization	2/1664	353/18784	1	1	GH_D04G1083/GH_A02G0180	-/-	2	0		2	GH_D04G1083/GH_A02G0180
BP	GO:0006396	RNA processing	2/1664	379/18784	1	1	GH_D05G3652/GH_A11G1612	-/-	2	0		2	GH_D05G3652/GH_A11G1612
BP	GO:0051641	cellular localization	2/1664	389/18784	1	1	GH_D04G1083/GH_A02G0180	-/-	2	0		2	GH_D04G1083/GH_A02G0180
CC	GO:0009521	photosystem	48/561	111/6954	2.99E-24	3.02E-22	GH_D04G0324/GH_A05G4050/GH_A10G1654/GH_D10G1250/GH_D08G0721/GH_A07G0991/GH_D11G1441/GH_D10G0173/GH_A11G1405/GH_A08G0728/GH_A06G0519/GH_D06G0485/GH_D13G2023/GH_D07G0979/GH_A10G0169/GH_A05G1310/GH_A11G2422/GH_D11G2489/GH_A13G2049/GH_A04G0007/GH_D13G2193/GH_D02G2593/GH_A11G1964/GH_A03G2431/GH_D06G1658/GH_A06G1621/GH_A04G0557/GH_D05G1312/GH_D05G4056/GH_A13G2209/GH_A05G1450/GH_D05G1713/GH_D07G1776/GH_…	-/-/-/-/-/-/-/-/-/-/-/-/-/-/-/-/-/-/-/-/-/-/-/-/-/-/-/-/-/-/-/-/-/-/-/-/-/-/-/-/-/-/-/-/-/-/-/-	48	0		48	GH_D04G0324/GH_A05G4050/GH_A10G1654/GH_D10G1250/GH_D08G0721/GH_A07G0991/GH_D11G1441/GH_D10G0173/GH_A11G1405/GH_A08G0728/GH_A06G0519/GH_D06G0485/GH_D13G2023/GH_D07G0979/GH_A10G0169/GH_A05G1310/GH_A11G2422/GH_D11G2489/GH_A13G2049/GH_A04G0007/GH_D13G2193/GH_D02G2593/GH_A11G1964/GH_A03G2431/GH_D06G1658/GH_A06G1621/GH_A04G0557/GH_D05G1312/GH_D05G4056/GH_A13G2209/GH_A05G1450/GH_D05G1713/GH_D07G1776/GH_…
CC	GO:0034357	photosynthetic membrane	48/561	113/6954	7.81E-24	3.94E-22	GH_D04G0324/GH_A05G4050/GH_A10G1654/GH_D10G1250/GH_D08G0721/GH_A07G0991/GH_D11G1441/GH_D10G0173/GH_A11G1405/GH_A08G0728/GH_A06G0519/GH_D06G0485/GH_D13G2023/GH_D07G0979/GH_A10G0169/GH_A05G1310/GH_A11G2422/GH_D11G2489/GH_A13G2049/GH_A04G0007/GH_D13G2193/GH_D02G2593/GH_A11G1964/GH_A03G2431/GH_D06G1658/GH_A06G1621/GH_A04G0557/GH_D05G1312/GH_D05G4056/GH_A13G2209/GH_A05G1450/GH_D05G1713/GH_D07G1776/GH_…	-/-/-/-/-/-/-/-/-/-/-/-/-/-/-/-/-/-/-/-/-/-/-/-/-/-/-/-/-/-/-/-/-/-/-/-/-/-/-/-/-/-/-/-/-/-/-/-	48	0		48	GH_D04G0324/GH_A05G4050/GH_A10G1654/GH_D10G1250/GH_D08G0721/GH_A07G0991/GH_D11G1441/GH_D10G0173/GH_A11G1405/GH_A08G0728/GH_A06G0519/GH_D06G0485/GH_D13G2023/GH_D07G0979/GH_A10G0169/GH_A05G1310/GH_A11G2422/GH_D11G2489/GH_A13G2049/GH_A04G0007/GH_D13G2193/GH_D02G2593/GH_A11G1964/GH_A03G2431/GH_D06G1658/GH_A06G1621/GH_A04G0557/GH_D05G1312/GH_D05G4056/GH_A13G2209/GH_A05G1450/GH_D05G1713/GH_D07G1776/GH_…
CC	GO:0009579	thylakoid	49/561	120/6954	2.20E-23	5.55E-22	GH_D04G0324/GH_A05G4050/GH_A10G1654/GH_D10G1250/GH_D08G0721/GH_A07G0991/GH_D11G1441/GH_D10G0173/GH_A11G1405/GH_A08G0728/GH_A06G0519/GH_D06G0485/GH_D13G2023/GH_D07G0979/GH_A10G0169/GH_A05G1310/GH_A11G2422/GH_D11G2489/GH_A13G2049/GH_A04G0007/GH_D13G2193/GH_D02G2593/GH_A11G1964/GH_A03G2431/GH_D06G1658/GH_A06G1621/GH_A04G0557/GH_D05G1312/GH_D05G4056/GH_A13G2209/GH_A05G1450/GH_D05G1713/GH_D07G1776/GH_…	-/-/-/-/-/-/-/-/-/-/-/-/-/-/-/-/-/-/-/-/-/-/-/-/-/-/-/-/-/-/-/-/-/-/-/-/-/-/-/-/-/-/-/-/-/-/-/-/-	49	0		49	GH_D04G0324/GH_A05G4050/GH_A10G1654/GH_D10G1250/GH_D08G0721/GH_A07G0991/GH_D11G1441/GH_D10G0173/GH_A11G1405/GH_A08G0728/GH_A06G0519/GH_D06G0485/GH_D13G2023/GH_D07G0979/GH_A10G0169/GH_A05G1310/GH_A11G2422/GH_D11G2489/GH_A13G2049/GH_A04G0007/GH_D13G2193/GH_D02G2593/GH_A11G1964/GH_A03G2431/GH_D06G1658/GH_A06G1621/GH_A04G0557/GH_D05G1312/GH_D05G4056/GH_A13G2209/GH_A05G1450/GH_D05G1713/GH_D07G1776/GH_…
CC	GO:0044436	thylakoid part	49/561	120/6954	2.20E-23	5.55E-22	GH_D04G0324/GH_A05G4050/GH_A10G1654/GH_D10G1250/GH_D08G0721/GH_A07G0991/GH_D11G1441/GH_D10G0173/GH_A11G1405/GH_A08G0728/GH_A06G0519/GH_D06G0485/GH_D13G2023/GH_D07G0979/GH_A10G0169/GH_A05G1310/GH_A11G2422/GH_D11G2489/GH_A13G2049/GH_A04G0007/GH_D13G2193/GH_D02G2593/GH_A11G1964/GH_A03G2431/GH_D06G1658/GH_A06G1621/GH_A04G0557/GH_D05G1312/GH_D05G4056/GH_A13G2209/GH_A05G1450/GH_D05G1713/GH_D07G1776/GH_…	-/-/-/-/-/-/-/-/-/-/-/-/-/-/-/-/-/-/-/-/-/-/-/-/-/-/-/-/-/-/-/-/-/-/-/-/-/-/-/-/-/-/-/-/-/-/-/-/-	49	0		49	GH_D04G0324/GH_A05G4050/GH_A10G1654/GH_D10G1250/GH_D08G0721/GH_A07G0991/GH_D11G1441/GH_D10G0173/GH_A11G1405/GH_A08G0728/GH_A06G0519/GH_D06G0485/GH_D13G2023/GH_D07G0979/GH_A10G0169/GH_A05G1310/GH_A11G2422/GH_D11G2489/GH_A13G2049/GH_A04G0007/GH_D13G2193/GH_D02G2593/GH_A11G1964/GH_A03G2431/GH_D06G1658/GH_A06G1621/GH_A04G0557/GH_D05G1312/GH_D05G4056/GH_A13G2209/GH_A05G1450/GH_D05G1713/GH_D07G1776/GH_…
CC	GO:0009522	photosystem I	24/561	35/6954	6.50E-19	1.31E-17	GH_D04G0324/GH_A05G4050/GH_D08G0721/GH_A07G0991/GH_D11G1441/GH_A11G1405/GH_A08G0728/GH_D07G0979/GH_A05G1310/GH_A11G2422/GH_D11G2489/GH_A04G0007/GH_D02G2593/GH_A03G2431/GH_D06G1658/GH_A06G1621/GH_D05G1312/GH_D05G4056/GH_A05G1450/GH_D07G1776/GH_D05G1468/GH_D07G2238/GH_A13G1517/GH_A08G0519	-/-/-/-/-/-/-/-/-/-/-/-/-/-/-/-/-/-/-/-/-/-/-/-	24	0		24	GH_D04G0324/GH_A05G4050/GH_D08G0721/GH_A07G0991/GH_D11G1441/GH_A11G1405/GH_A08G0728/GH_D07G0979/GH_A05G1310/GH_A11G2422/GH_D11G2489/GH_A04G0007/GH_D02G2593/GH_A03G2431/GH_D06G1658/GH_A06G1621/GH_D05G1312/GH_D05G4056/GH_A05G1450/GH_D07G1776/GH_D05G1468/GH_D07G2238/GH_A13G1517/GH_A08G0519
CC	GO:0009538	photosystem I reaction center	15/561	22/6954	3.35E-12	5.63E-11	GH_D08G0721/GH_A07G0991/GH_D11G1441/GH_A11G1405/GH_A08G0728/GH_D07G0979/GH_A05G1310/GH_D06G1658/GH_A06G1621/GH_D05G1312/GH_A05G1450/GH_D07G1776/GH_D05G1468/GH_D07G2238/GH_A08G0519	-/-/-/-/-/-/-/-/-/-/-/-/-/-/-	15	0		15	GH_D08G0721/GH_A07G0991/GH_D11G1441/GH_A11G1405/GH_A08G0728/GH_D07G0979/GH_A05G1310/GH_D06G1658/GH_A06G1621/GH_D05G1312/GH_A05G1450/GH_D07G1776/GH_D05G1468/GH_D07G2238/GH_A08G0519
CC	GO:0009523	photosystem II	24/561	64/6954	4.15E-11	5.99E-10	GH_A10G1654/GH_D10G1250/GH_D10G0173/GH_A06G0519/GH_D06G0485/GH_D13G2023/GH_A10G0169/GH_A13G2049/GH_D13G2193/GH_A11G1964/GH_A04G0557/GH_A13G2209/GH_D05G1713/GH_D11G1998/GH_A05G4010/GH_A06G1372/GH_D04G0364/GH_D05G0334/GH_A08G2147/GH_D08G2170/GH_A05G0326/GH_D07G2309/GH_A07G2366/GH_A05G1683	-/-/-/-/-/-/-/-/-/-/-/-/-/-/-/-/-/-/-/-/-/-/-/-	24	0		24	GH_A10G1654/GH_D10G1250/GH_D10G0173/GH_A06G0519/GH_D06G0485/GH_D13G2023/GH_A10G0169/GH_A13G2049/GH_D13G2193/GH_A11G1964/GH_A04G0557/GH_A13G2209/GH_D05G1713/GH_D11G1998/GH_A05G4010/GH_A06G1372/GH_D04G0364/GH_D05G0334/GH_A08G2147/GH_D08G2170/GH_A05G0326/GH_D07G2309/GH_A07G2366/GH_A05G1683
CC	GO:0009654	photosystem II oxygen evolving complex	16/561	44/6954	1.29E-07	1.62E-06	GH_A10G1654/GH_D10G1250/GH_D10G0173/GH_A06G0519/GH_D06G0485/GH_D13G2023/GH_A10G0169/GH_A13G2049/GH_A11G1964/GH_A04G0557/GH_D05G1713/GH_D11G1998/GH_A05G4010/GH_A06G1372/GH_D04G0364/GH_A05G1683	-/-/-/-/-/-/-/-/-/-/-/-/-/-/-/-	16	0		16	GH_A10G1654/GH_D10G1250/GH_D10G0173/GH_A06G0519/GH_D06G0485/GH_D13G2023/GH_A10G0169/GH_A13G2049/GH_A11G1964/GH_A04G0557/GH_D05G1713/GH_D11G1998/GH_A05G4010/GH_A06G1372/GH_D04G0364/GH_A05G1683
CC	GO:0042651	thylakoid membrane	16/561	46/6954	2.63E-07	2.95E-06	GH_A10G1654/GH_D10G1250/GH_D10G0173/GH_A06G0519/GH_D06G0485/GH_D13G2023/GH_A10G0169/GH_A13G2049/GH_A11G1964/GH_A04G0557/GH_D05G1713/GH_D11G1998/GH_A05G4010/GH_A06G1372/GH_D04G0364/GH_A05G1683	-/-/-/-/-/-/-/-/-/-/-/-/-/-/-/-	16	0		16	GH_A10G1654/GH_D10G1250/GH_D10G0173/GH_A06G0519/GH_D06G0485/GH_D13G2023/GH_A10G0169/GH_A13G2049/GH_A11G1964/GH_A04G0557/GH_D05G1713/GH_D11G1998/GH_A05G4010/GH_A06G1372/GH_D04G0364/GH_A05G1683
CC	GO:0005576	extracellular region	24/561	99/6954	6.73E-07	6.80E-06	GH_A12G2370/GH_D06G1728/GH_D13G0289/GH_D11G0652/GH_D06G0234/GH_A10G2194/GH_A06G1705/GH_A13G0603/GH_D08G0287/GH_A11G2238/GH_D02G2220/GH_A12G0171/GH_D03G0319/GH_A11G0625/GH_D02G1023/GH_A10G0144/GH_D11G0740/GH_D11G2209/GH_A08G2277/GH_A11G0524/GH_A08G0273/GH_A09G1629/GH_A13G0468/GH_D08G2286	-/-/-/-/-/-/-/-/-/-/-/-/-/-/-/-/-/-/-/-/-/-/-/-	24	8	GH_A12G2370/GH_D06G0234/GH_A10G2194/GH_D08G0287/GH_A12G0171/GH_A08G2277/GH_A08G0273/GH_D08G2286	16	GH_D06G1728/GH_D13G0289/GH_D11G0652/GH_A06G1705/GH_A13G0603/GH_A11G2238/GH_D02G2220/GH_D03G0319/GH_A11G0625/GH_D02G1023/GH_A10G0144/GH_D11G0740/GH_D11G2209/GH_A11G0524/GH_A09G1629/GH_A13G0468
CC	GO:0048046	apoplast	17/561	58/6954	1.76E-06	1.62E-05	GH_D06G1728/GH_D13G0289/GH_D11G0652/GH_A06G1705/GH_A13G0603/GH_D08G0287/GH_A11G2238/GH_D03G0319/GH_A11G0625/GH_D02G1023/GH_A10G0144/GH_D11G2209/GH_A08G2277/GH_A11G0524/GH_A08G0273/GH_A09G1629/GH_D08G2286	-/-/-/-/-/-/-/-/-/-/-/-/-/-/-/-/-	17	4	GH_D08G0287/GH_A08G2277/GH_A08G0273/GH_D08G2286	13	GH_D06G1728/GH_D13G0289/GH_D11G0652/GH_A06G1705/GH_A13G0603/GH_A11G2238/GH_D03G0319/GH_A11G0625/GH_D02G1023/GH_A10G0144/GH_D11G2209/GH_A11G0524/GH_A09G1629
CC	GO:0019898	extrinsic component of membrane	15/561	47/6954	2.19E-06	1.84E-05	GH_A10G1654/GH_D10G1250/GH_D10G0173/GH_A06G0519/GH_D06G0485/GH_D13G2023/GH_A10G0169/GH_A13G2049/GH_A11G1964/GH_D05G1713/GH_D11G1998/GH_A05G4010/GH_A06G1372/GH_D04G0364/GH_A05G1683	-/-/-/-/-/-/-/-/-/-/-/-/-/-/-	15	0		15	GH_A10G1654/GH_D10G1250/GH_D10G0173/GH_A06G0519/GH_D06G0485/GH_D13G2023/GH_A10G0169/GH_A13G2049/GH_A11G1964/GH_D05G1713/GH_D11G1998/GH_A05G4010/GH_A06G1372/GH_D04G0364/GH_A05G1683
CC	GO:1990204	oxidoreductase complex	16/561	54/6954	3.04E-06	2.36E-05	GH_A10G1654/GH_D10G1250/GH_D10G0173/GH_A06G0519/GH_D06G0485/GH_D13G2023/GH_A10G0169/GH_A13G2049/GH_A11G1964/GH_A04G0557/GH_D05G1713/GH_D11G1998/GH_A05G4010/GH_A06G1372/GH_D04G0364/GH_A05G1683	-/-/-/-/-/-/-/-/-/-/-/-/-/-/-/-	16	0		16	GH_A10G1654/GH_D10G1250/GH_D10G0173/GH_A06G0519/GH_D06G0485/GH_D13G2023/GH_A10G0169/GH_A13G2049/GH_A11G1964/GH_A04G0557/GH_D05G1713/GH_D11G1998/GH_A05G4010/GH_A06G1372/GH_D04G0364/GH_A05G1683
CC	GO:0005618	cell wall	24/561	150/6954	0.000852555	0.005740534	GH_D05G1446/GH_A05G0374/GH_A05G1431/GH_D03G1830/GH_D06G1728/GH_A03G0129/GH_D13G0289/GH_D11G0652/GH_A06G1705/GH_A13G0603/GH_D12G2388/GH_D08G0287/GH_A11G2238/GH_D07G1354/GH_D03G0319/GH_A11G0625/GH_D02G1023/GH_A10G0144/GH_D11G2209/GH_A08G2277/GH_A11G0524/GH_A08G0273/GH_A09G1629/GH_D08G2286	-/-/-/-/-/-/-/-/-/-/-/-/-/-/-/-/-/-/-/-/-/-/-/-	24	5	GH_D08G0287/GH_D07G1354/GH_A08G2277/GH_A08G0273/GH_D08G2286	19	GH_D05G1446/GH_A05G0374/GH_A05G1431/GH_D03G1830/GH_D06G1728/GH_A03G0129/GH_D13G0289/GH_D11G0652/GH_A06G1705/GH_A13G0603/GH_D12G2388/GH_A11G2238/GH_D03G0319/GH_A11G0625/GH_D02G1023/GH_A10G0144/GH_D11G2209/GH_A11G0524/GH_A09G1629
CC	GO:0030312	external encapsulating structure	24/561	150/6954	0.000852555	0.005740534	GH_D05G1446/GH_A05G0374/GH_A05G1431/GH_D03G1830/GH_D06G1728/GH_A03G0129/GH_D13G0289/GH_D11G0652/GH_A06G1705/GH_A13G0603/GH_D12G2388/GH_D08G0287/GH_A11G2238/GH_D07G1354/GH_D03G0319/GH_A11G0625/GH_D02G1023/GH_A10G0144/GH_D11G2209/GH_A08G2277/GH_A11G0524/GH_A08G0273/GH_A09G1629/GH_D08G2286	-/-/-/-/-/-/-/-/-/-/-/-/-/-/-/-/-/-/-/-/-/-/-/-	24	5	GH_D08G0287/GH_D07G1354/GH_A08G2277/GH_A08G0273/GH_D08G2286	19	GH_D05G1446/GH_A05G0374/GH_A05G1431/GH_D03G1830/GH_D06G1728/GH_A03G0129/GH_D13G0289/GH_D11G0652/GH_A06G1705/GH_A13G0603/GH_D12G2388/GH_A11G2238/GH_D03G0319/GH_A11G0625/GH_D02G1023/GH_A10G0144/GH_D11G2209/GH_A11G0524/GH_A09G1629
CC	GO:0009507	chloroplast	7/561	22/6954	0.001249126	0.00742128	GH_D03G1631/GH_A08G2147/GH_D08G2170/GH_D07G2309/GH_A07G2366/GH_D12G1887/GH_A08G0401	-/-/-/-/-/-/-	7	0		7	GH_D03G1631/GH_A08G2147/GH_D08G2170/GH_D07G2309/GH_A07G2366/GH_D12G1887/GH_A08G0401
CC	GO:0009536	plastid	7/561	22/6954	0.001249126	0.00742128	GH_D03G1631/GH_A08G2147/GH_D08G2170/GH_D07G2309/GH_A07G2366/GH_D12G1887/GH_A08G0401	-/-/-/-/-/-/-	7	0		7	GH_D03G1631/GH_A08G2147/GH_D08G2170/GH_D07G2309/GH_A07G2366/GH_D12G1887/GH_A08G0401
CC	GO:0098796	membrane protein complex	49/561	401/6954	0.001915125	0.010745981	GH_D04G0324/GH_A05G4050/GH_A10G1654/GH_D10G1250/GH_D08G0721/GH_A07G0991/GH_D11G1441/GH_D10G0173/GH_A11G1405/GH_A08G0728/GH_A06G0519/GH_D06G0485/GH_D13G2023/GH_D07G0979/GH_A10G0169/GH_A05G1310/GH_A11G2422/GH_D11G2489/GH_A13G2049/GH_A04G0007/GH_D13G2193/GH_D02G2593/GH_A11G1964/GH_A03G2431/GH_D06G1658/GH_A06G1621/GH_A04G0557/GH_D05G1312/GH_D05G4056/GH_A13G2209/GH_A05G1450/GH_D05G1713/GH_D07G1776/GH_…	-/-/-/-/-/-/-/-/-/-/-/-/-/-/-/-/-/-/-/-/-/-/-/-/-/-/-/-/-/-/-/-/-/-/-/-/-/-/-/-/-/-/-/-/-/-/-/-/-	49	0		49	GH_D04G0324/GH_A05G4050/GH_A10G1654/GH_D10G1250/GH_D08G0721/GH_A07G0991/GH_D11G1441/GH_D10G0173/GH_A11G1405/GH_A08G0728/GH_A06G0519/GH_D06G0485/GH_D13G2023/GH_D07G0979/GH_A10G0169/GH_A05G1310/GH_A11G2422/GH_D11G2489/GH_A13G2049/GH_A04G0007/GH_D13G2193/GH_D02G2593/GH_A11G1964/GH_A03G2431/GH_D06G1658/GH_A06G1621/GH_A04G0557/GH_D05G1312/GH_D05G4056/GH_A13G2209/GH_A05G1450/GH_D05G1713/GH_D07G1776/GH_…
CC	GO:0071944	cell periphery	28/561	279/6954	0.132469652	0.641579141	GH_D05G1446/GH_A05G0374/GH_A05G1431/GH_D03G1830/GH_A10G1706/GH_D06G1728/GH_A03G0129/GH_D13G0289/GH_D11G0652/GH_D11G3741/GH_A06G1705/GH_A13G0603/GH_D12G2388/GH_A11G3714/GH_D08G0287/GH_A11G2238/GH_D07G1354/GH_D03G0319/GH_A11G0625/GH_D02G1023/GH_A10G0144/GH_D11G2209/GH_A08G2277/GH_A11G0524/GH_A08G0273/GH_A09G1629/GH_A09G2650/GH_D08G2286	-/-/-/-/-/-/-/-/-/-/-/-/-/-/-/-/-/-/-/-/-/-/-/-/-/-/-/-	28	9	GH_A10G1706/GH_D11G3741/GH_A11G3714/GH_D08G0287/GH_D07G1354/GH_A08G2277/GH_A08G0273/GH_A09G2650/GH_D08G2286	19	GH_D05G1446/GH_A05G0374/GH_A05G1431/GH_D03G1830/GH_D06G1728/GH_A03G0129/GH_D13G0289/GH_D11G0652/GH_A06G1705/GH_A13G0603/GH_D12G2388/GH_A11G2238/GH_D03G0319/GH_A11G0625/GH_D02G1023/GH_A10G0144/GH_D11G2209/GH_A11G0524/GH_A09G1629
CC	GO:0031012	extracellular matrix	3/561	16/6954	0.133397643	0.641579141	GH_A12G2370/GH_A10G2194/GH_D11G0740	-/-/-	3	2	GH_A12G2370/GH_A10G2194	1	GH_D11G0740
CC	GO:0044421	extracellular region part	3/561	16/6954	0.133397643	0.641579141	GH_A12G2370/GH_A10G2194/GH_D11G0740	-/-/-	3	2	GH_A12G2370/GH_A10G2194	1	GH_D11G0740
CC	GO:0030286	dynein complex	4/561	31/6954	0.237590139	0.999999995	GH_D01G2464/GH_A01G2386/GH_A02G1427/GH_D05G3825	-/-/-/-	4	4	GH_D01G2464/GH_A01G2386/GH_A02G1427/GH_D05G3825	0
CC	GO:0015934	large ribosomal subunit	2/561	Dec-54	0.251733199	0.999999995	GH_D10G1063/GH_A08G2590	-/-	2	0		2	GH_D10G1063/GH_A08G2590
CC	GO:0044391	ribosomal subunit	2/561	Dec-54	0.251733199	0.999999995	GH_D10G1063/GH_A08G2590	-/-	2	0		2	GH_D10G1063/GH_A08G2590
CC	GO:0005777	peroxisome	4/561	35/6954	0.311327339	0.999999995	GH_A10G0856/GH_D10G1120/GH_A11G2090/GH_A01G0206	-/-/-/-	4	0		4	GH_A10G0856/GH_D10G1120/GH_A11G2090/GH_A01G0206
CC	GO:0042579	microbody	4/561	35/6954	0.311327339	0.999999995	GH_A10G0856/GH_D10G1120/GH_A11G2090/GH_A01G0206	-/-/-/-	4	0		4	GH_A10G0856/GH_D10G1120/GH_A11G2090/GH_A01G0206
CC	GO:0005875	microtubule associated complex	4/561	36/6954	0.33015821	0.999999995	GH_D01G2464/GH_A01G2386/GH_A02G1427/GH_D05G3825	-/-/-/-	4	4	GH_D01G2464/GH_A01G2386/GH_A02G1427/GH_D05G3825	0
CC	GO:0000793	condensed chromosome	1/561	Nov-54	0.60384197	0.999999995	GH_A07G0919	-	1	0		1	GH_A07G0919
CC	GO:0008023	transcription elongation factor complex	1/561	Nov-54	0.60384197	0.999999995	GH_D09G0375	-	1	1	GH_D09G0375	0
CC	GO:0016593	Cdc73/Paf1 complex	1/561	Nov-54	0.60384197	0.999999995	GH_D09G0375	-	1	1	GH_D09G0375	0
CC	GO:0044815	DNA packaging complex	3/561	39/6954	0.619711645	0.999999995	GH_D11G1361/GH_A11G1327/GH_A07G0919	-/-/-	3	0		3	GH_D11G1361/GH_A11G1327/GH_A07G0919
CC	GO:0015630	microtubule cytoskeleton	4/561	53/6954	0.629064442	0.999999995	GH_D01G2464/GH_A01G2386/GH_A02G1427/GH_D05G3825	-/-/-/-	4	4	GH_D01G2464/GH_A01G2386/GH_A02G1427/GH_D05G3825	0
CC	GO:0005694	chromosome	10/561	134/6954	0.649100447	0.999999995	GH_D09G0168/GH_D11G1361/GH_D04G1291/GH_A11G1327/GH_D03G1227/GH_A03G0715/GH_A09G0175/GH_A07G0919/GH_A05G2956/GH_D04G0725	-/-/-/-/-/-/-/-/-/-	10	1	GH_D04G0725	9	GH_D09G0168/GH_D11G1361/GH_D04G1291/GH_A11G1327/GH_D03G1227/GH_A03G0715/GH_A09G0175/GH_A07G0919/GH_A05G2956
CC	GO:0048500	signal recognition particle	1/561	17/6954	0.761084818	0.999999995	GH_D04G1083	-	1	0		1	GH_D04G1083
CC	GO:0000786	nucleosome	2/561	35/6954	0.786369717	0.999999995	GH_D11G1361/GH_A11G1327	-/-	2	0		2	GH_D11G1361/GH_A11G1327
CC	GO:0000775	chromosome, centromeric region	1/561	19/6954	0.79816733	0.999999995	GH_A05G2956	-	1	0		1	GH_A05G2956
CC	GO:0070069	cytochrome complex	1/561	19/6954	0.79816733	0.999999995	GH_A06G0145	-	1	0		1	GH_A06G0145
CC	GO:0032993	protein-DNA complex	2/561	37/6954	0.811778707	0.999999995	GH_D11G1361/GH_A11G1327	-/-	2	0		2	GH_D11G1361/GH_A11G1327
CC	GO:0000785	chromatin	2/561	41/6954	0.854639303	0.999999995	GH_D11G1361/GH_A11G1327	-/-	2	0		2	GH_D11G1361/GH_A11G1327
CC	GO:0098687	chromosomal region	1/561	25/6954	0.878352747	0.999999995	GH_A05G2956	-	1	0		1	GH_A05G2956
CC	GO:0005741	mitochondrial outer membrane	2/561	44/6954	0.880728209	0.999999995	GH_A12G1861/GH_D12G1938	-/-	2	1	GH_D12G1938	1	GH_A12G1861
CC	GO:0031968	organelle outer membrane	2/561	44/6954	0.880728209	0.999999995	GH_A12G1861/GH_D12G1938	-/-	2	1	GH_D12G1938	1	GH_A12G1861
CC	GO:0000145	exocyst	3/561	66/6954	0.910563582	0.999999995	GH_D11G3741/GH_A11G3714/GH_A09G2650	-/-/-	3	3	GH_D11G3741/GH_A11G3714/GH_A09G2650	0
CC	GO:0005938	cell cortex	3/561	66/6954	0.910563582	0.999999995	GH_D11G3741/GH_A11G3714/GH_A09G2650	-/-/-	3	3	GH_D11G3741/GH_A11G3714/GH_A09G2650	0
CC	GO:0044448	cell cortex part	3/561	66/6954	0.910563582	0.999999995	GH_D11G3741/GH_A11G3714/GH_A09G2650	-/-/-	3	3	GH_D11G3741/GH_A11G3714/GH_A09G2650	0
CC	GO:0099568	cytoplasmic region	3/561	66/6954	0.910563582	0.999999995	GH_D11G3741/GH_A11G3714/GH_A09G2650	-/-/-	3	3	GH_D11G3741/GH_A11G3714/GH_A09G2650	0
CC	GO:0000148	1,3-beta-D-glucan synthase complex	1/561	30/6954	0.920253886	0.999999995	GH_A10G1706	-	1	1	GH_A10G1706	0
CC	GO:0044427	chromosomal part	4/561	92/6954	0.946140073	0.999999995	GH_D11G1361/GH_A11G1327/GH_A07G0919/GH_A05G2956	-/-/-/-	4	0		4	GH_D11G1361/GH_A11G1327/GH_A07G0919/GH_A05G2956
CC	GO:0000228	nuclear chromosome	1/561	36/6954	0.951976289	0.999999995	GH_D04G0725	-	1	1	GH_D04G0725	0
CC	GO:0016591	DNA-directed RNA polymerase II, holoenzyme	1/561	36/6954	0.951976289	0.999999995	GH_D09G0375	-	1	1	GH_D09G0375	0
CC	GO:0019867	outer membrane	2/561	61/6954	0.963016744	0.999999995	GH_A12G1861/GH_D12G1938	-/-	2	1	GH_D12G1938	1	GH_A12G1861
CC	GO:0005743	mitochondrial inner membrane	2/561	64/6954	0.970131007	0.999999995	GH_D10G0100/GH_A11G0668	-/-	2	1	GH_D10G0100	1	GH_A11G0668
CC	GO:0000428	DNA-directed RNA polymerase complex	1/561	42/6954	0.971093035	0.999999995	GH_D09G0375	-	1	1	GH_D09G0375	0
CC	GO:0030880	RNA polymerase complex	1/561	42/6954	0.971093035	0.999999995	GH_D09G0375	-	1	1	GH_D09G0375	0
CC	GO:0055029	nuclear DNA-directed RNA polymerase complex	1/561	42/6954	0.971093035	0.999999995	GH_D09G0375	-	1	1	GH_D09G0375	0
CC	GO:1902494	catalytic complex	25/561	430/6954	0.973090124	0.999999995	GH_A10G1654/GH_D10G1250/GH_D10G0173/GH_A06G0519/GH_D06G0485/GH_D13G2023/GH_A10G0169/GH_A13G2049/GH_A11G1964/GH_A04G0557/GH_A12G1219/GH_D12G1225/GH_A10G1706/GH_D05G1713/GH_D11G1998/GH_A05G4010/GH_D01G2464/GH_A06G1372/GH_D04G0364/GH_A04G1647/GH_A01G2386/GH_A02G1427/GH_D09G0375/GH_A05G1683/GH_D05G3825	-/-/-/-/-/-/-/-/-/-/-/-/-/-/-/-/-/-/-/-/-/-/-/-/-	25	6	GH_A10G1706/GH_D01G2464/GH_A01G2386/GH_A02G1427/GH_D09G0375/GH_D05G3825	19	GH_A10G1654/GH_D10G1250/GH_D10G0173/GH_A06G0519/GH_D06G0485/GH_D13G2023/GH_A10G0169/GH_A13G2049/GH_A11G1964/GH_A04G0557/GH_A12G1219/GH_D12G1225/GH_D05G1713/GH_D11G1998/GH_A05G4010/GH_A06G1372/GH_D04G0364/GH_A04G1647/GH_A05G1683
CC	GO:0019866	organelle inner membrane	2/561	66/6954	0.974120795	0.999999995	GH_D10G0100/GH_A11G0668	-/-	2	1	GH_D10G0100	1	GH_A11G0668
CC	GO:0099023	tethering complex	3/561	86/6954	0.974161854	0.999999995	GH_D11G3741/GH_A11G3714/GH_A09G2650	-/-/-	3	3	GH_D11G3741/GH_A11G3714/GH_A09G2650	0
CC	GO:0044430	cytoskeletal part	5/561	123/6954	0.974839776	0.999999995	GH_D01G2464/GH_D12G1504/GH_A01G2386/GH_A02G1427/GH_D05G3825	-/-/-/-/-	5	4	GH_D01G2464/GH_A01G2386/GH_A02G1427/GH_D05G3825	1	GH_D12G1504
CC	GO:0005856	cytoskeleton	5/561	125/6954	0.977505818	0.999999995	GH_D01G2464/GH_D12G1504/GH_A01G2386/GH_A02G1427/GH_D05G3825	-/-/-/-/-	5	4	GH_D01G2464/GH_A01G2386/GH_A02G1427/GH_D05G3825	1	GH_D12G1504
CC	GO:0031966	mitochondrial membrane	4/561	110/6954	0.981244937	0.999999995	GH_A12G1861/GH_D10G0100/GH_A11G0668/GH_D12G1938	-/-/-/-	4	2	GH_D10G0100/GH_D12G1938	2	GH_A12G1861/GH_A11G0668
CC	GO:0005667	transcription factor complex	1/561	48/6954	0.982608001	0.999999995	GH_D08G1093	-	1	0		1	GH_D08G1093
CC	GO:0061695	transferase complex, transferring phosphorus-containing groups	1/561	48/6954	0.982608001	0.999999995	GH_D09G0375	-	1	1	GH_D09G0375	0
CC	GO:0016459	myosin complex	1/561	50/6954	0.985319054	0.999999995	GH_D12G1504	-	1	0		1	GH_D12G1504
CC	GO:0012507	ER to Golgi transport vesicle membrane	1/561	51/6954	0.986511987	0.999999995	GH_A02G0180	-	1	0		1	GH_A02G0180
CC	GO:0030127	COPII vesicle coat	1/561	51/6954	0.986511987	0.999999995	GH_A02G0180	-	1	0		1	GH_A02G0180
CC	GO:0030134	ER to Golgi transport vesicle	1/561	51/6954	0.986511987	0.999999995	GH_A02G0180	-	1	0		1	GH_A02G0180
CC	GO:0005740	mitochondrial envelope	4/561	119/6954	0.98922095	0.999999995	GH_A12G1861/GH_D10G0100/GH_A11G0668/GH_D12G1938	-/-/-/-	4	2	GH_D10G0100/GH_D12G1938	2	GH_A12G1861/GH_A11G0668
CC	GO:0044459	plasma membrane part	1/561	59/6954	0.993156174	0.999999995	GH_A10G1706	-	1	1	GH_A10G1706	0
CC	GO:0005886	plasma membrane	1/561	63/6954	0.995126504	0.999999995	GH_A10G1706	-	1	1	GH_A10G1706	0
CC	GO:0044429	mitochondrial part	4/561	135/6954	0.996113573	0.999999995	GH_A12G1861/GH_D10G0100/GH_A11G0668/GH_D12G1938	-/-/-/-	4	2	GH_D10G0100/GH_D12G1938	2	GH_A12G1861/GH_A11G0668
CC	GO:0030133	transport vesicle	1/561	68/6954	0.996812927	0.999999995	GH_A02G0180	-	1	0		1	GH_A02G0180
CC	GO:0030658	transport vesicle membrane	1/561	68/6954	0.996812927	0.999999995	GH_A02G0180	-	1	0		1	GH_A02G0180
CC	GO:0015629	actin cytoskeleton	1/561	70/6954	0.997311107	0.999999995	GH_D12G1504	-	1	0		1	GH_D12G1504
CC	GO:0005739	mitochondrion	5/561	162/6954	0.997526652	0.999999995	GH_A12G1861/GH_D10G0100/GH_A11G0668/GH_D12G1938/novel.4855	-/-/-/-/-	5	2	GH_D10G0100/GH_D12G1938	3	GH_A12G1861/GH_A11G0668/novel.4855
CC	GO:0031967	organelle envelope	4/561	144/6954	0.997847991	0.999999995	GH_A12G1861/GH_D10G0100/GH_A11G0668/GH_D12G1938	-/-/-/-	4	2	GH_D10G0100/GH_D12G1938	2	GH_A12G1861/GH_A11G0668
CC	GO:0031975	envelope	4/561	144/6954	0.997847991	0.999999995	GH_A12G1861/GH_D10G0100/GH_A11G0668/GH_D12G1938	-/-/-/-	4	2	GH_D10G0100/GH_D12G1938	2	GH_A12G1861/GH_A11G0668
CC	GO:0012506	vesicle membrane	1/561	90/6954	0.999510047	0.999999995	GH_A02G0180	-	1	0		1	GH_A02G0180
CC	GO:0030120	vesicle coat	1/561	90/6954	0.999510047	0.999999995	GH_A02G0180	-	1	0		1	GH_A02G0180
CC	GO:0030135	coated vesicle	1/561	90/6954	0.999510047	0.999999995	GH_A02G0180	-	1	0		1	GH_A02G0180
CC	GO:0030659	cytoplasmic vesicle membrane	1/561	90/6954	0.999510047	0.999999995	GH_A02G0180	-	1	0		1	GH_A02G0180
CC	GO:0030662	coated vesicle membrane	1/561	90/6954	0.999510047	0.999999995	GH_A02G0180	-	1	0		1	GH_A02G0180
CC	GO:0031410	cytoplasmic vesicle	1/561	90/6954	0.999510047	0.999999995	GH_A02G0180	-	1	0		1	GH_A02G0180
CC	GO:0031982	vesicle	1/561	90/6954	0.999510047	0.999999995	GH_A02G0180	-	1	0		1	GH_A02G0180
CC	GO:0044433	cytoplasmic vesicle part	1/561	90/6954	0.999510047	0.999999995	GH_A02G0180	-	1	0		1	GH_A02G0180
CC	GO:0097708	intracellular vesicle	1/561	90/6954	0.999510047	0.999999995	GH_A02G0180	-	1	0		1	GH_A02G0180
CC	GO:0005783	endoplasmic reticulum	3/561	147/6954	0.999625982	0.999999995	GH_D10G2352/GH_D12G1685/GH_D01G1029	-/-/-	3	0		3	GH_D10G2352/GH_D12G1685/GH_D01G1029
CC	GO:0098805	whole membrane	3/561	153/6954	0.999759158	0.999999995	GH_A12G1861/GH_A02G0180/GH_D12G1938	-/-/-	3	1	GH_D12G1938	2	GH_A12G1861/GH_A02G0180
CC	GO:1990234	transferase complex	3/561	160/6954	0.999856448	0.999999995	GH_A10G1706/GH_A04G1647/GH_D09G0375	-/-/-	3	2	GH_A10G1706/GH_D09G0375	1	GH_A04G1647
CC	GO:0005654	nucleoplasm	1/561	107/6954	0.999885217	0.999999995	GH_D09G0375	-	1	1	GH_D09G0375	0
CC	GO:0044451	nucleoplasm part	1/561	107/6954	0.999885217	0.999999995	GH_D09G0375	-	1	1	GH_D09G0375	0
CC	GO:0098588	bounding membrane of organelle	3/561	183/6954	0.999974467	0.999999995	GH_A12G1861/GH_A02G0180/GH_D12G1938	-/-/-	3	1	GH_D12G1938	2	GH_A12G1861/GH_A02G0180
CC	GO:0030117	membrane coat	1/561	132/6954	0.99998651	0.999999995	GH_A02G0180	-	1	0		1	GH_A02G0180
CC	GO:0048475	coated membrane	1/561	132/6954	0.99998651	0.999999995	GH_A02G0180	-	1	0		1	GH_A02G0180
CC	GO:0031981	nuclear lumen	2/561	167/6954	0.999989344	0.999999995	GH_D09G0375/GH_D04G0725	-/-	2	2	GH_D09G0375/GH_D04G0725	0
CC	GO:0031090	organelle membrane	5/561	251/6954	0.99999397	0.999999995	GH_A12G1861/GH_A02G0180/GH_D10G0100/GH_A11G0668/GH_D12G1938	-/-/-/-/-	5	2	GH_D10G0100/GH_D12G1938	3	GH_A12G1861/GH_A02G0180/GH_A11G0668
CC	GO:0031974	membrane-enclosed lumen	2/561	187/6954	0.999997888	0.999999995	GH_D09G0375/GH_D04G0725	-/-	2	2	GH_D09G0375/GH_D04G0725	0
CC	GO:0043233	organelle lumen	2/561	187/6954	0.999997888	0.999999995	GH_D09G0375/GH_D04G0725	-/-	2	2	GH_D09G0375/GH_D04G0725	0
CC	GO:0070013	intracellular organelle lumen	2/561	187/6954	0.999997888	0.999999995	GH_D09G0375/GH_D04G0725	-/-	2	2	GH_D09G0375/GH_D04G0725	0
CC	GO:0044428	nuclear part	2/561	234/6954	0.999999956	0.999999995	GH_D09G0375/GH_D04G0725	-/-	2	2	GH_D09G0375/GH_D04G0725	0
CC	GO:0012505	endomembrane system	4/561	319/6954	0.999999995	0.999999995	GH_A02G0180/GH_D10G2352/GH_D12G1685/GH_D01G1029	-/-/-/-	4	0		4	GH_A02G0180/GH_D10G2352/GH_D12G1685/GH_D01G1029
MF	GO:0046982	protein heterodimerization activity	51/2242	209/28806	1.36E-13	5.05E-11	GH_A08G0038/GH_D13G1524/GH_D05G0863/GH_D05G0173/GH_D08G0038/GH_A05G0871/GH_A08G2105/GH_A08G0348/GH_A13G2438/GH_A13G2565/GH_A05G0169/GH_D13G2429/GH_A08G2137/GH_A08G2721/GH_D08G0034/GH_A06G1626/GH_A10G0872/GH_D03G1463/GH_D10G0549/GH_A08G0034/GH_D08G2121/GH_D08G0035/GH_D08G2718/GH_A08G0022/GH_A08G0035/GH_D06G1665/GH_A09G1063/GH_A02G1592/GH_A08G0773/GH_A07G2352/GH_D13G2558/GH_A11G1310/GH_A10G0520/GH_…	-/-/-/-/-/-/-/-/-/-/-/-/-/-/-/-/-/-/-/-/-/-/-/-/-/-/-/-/-/-/-/-/-/-/-/-/-/-/-/-/-/-/-/-/-/-/-/-/-/-/-	51	3	GH_A02G1592/GH_A01G0871/GH_D01G0886	48	GH_A08G0038/GH_D13G1524/GH_D05G0863/GH_D05G0173/GH_D08G0038/GH_A05G0871/GH_A08G2105/GH_A08G0348/GH_A13G2438/GH_A13G2565/GH_A05G0169/GH_D13G2429/GH_A08G2137/GH_A08G2721/GH_D08G0034/GH_A06G1626/GH_A10G0872/GH_D03G1463/GH_D10G0549/GH_A08G0034/GH_D08G2121/GH_D08G0035/GH_D08G2718/GH_A08G0022/GH_A08G0035/GH_D06G1665/GH_A09G1063/GH_A08G0773/GH_A07G2352/GH_D13G2558/GH_A11G1310/GH_A10G0520/GH_A10G0521/GH_…
MF	GO:0016872	intramolecular lyase activity	Oct-42	16/28806	4.14E-08	7.68E-06	GH_A13G0216/GH_D13G0214/GH_D08G2143/GH_A05G4235/GH_A08G2124/GH_D04G0140/GH_D13G1731/GH_A11G2086/GH_A02G1572/GH_D11G2347	-/-/-/-/-/-/-/-/-/-	10	7	GH_A13G0216/GH_D13G0214/GH_A05G4235/GH_D04G0140/GH_A11G2086/GH_A02G1572/GH_D11G2347	3	GH_D08G2143/GH_A08G2124/GH_D13G1731
MF	GO:0016762	xyloglucan:xyloglucosyl transferase activity	17/2242	58/28806	1.20E-06	0.000147988	GH_D06G1728/GH_D13G0289/GH_D11G0652/GH_A06G1705/GH_A13G0603/GH_D08G0287/GH_A11G2238/GH_D03G0319/GH_A11G0625/GH_D02G1023/GH_A10G0144/GH_D11G2209/GH_A08G2277/GH_A11G0524/GH_A08G0273/GH_A09G1629/GH_D08G2286	-/-/-/-/-/-/-/-/-/-/-/-/-/-/-/-/-	17	4	GH_D08G0287/GH_A08G2277/GH_A08G0273/GH_D08G2286	13	GH_D06G1728/GH_D13G0289/GH_D11G0652/GH_A06G1705/GH_A13G0603/GH_A11G2238/GH_D03G0319/GH_A11G0625/GH_D02G1023/GH_A10G0144/GH_D11G2209/GH_A11G0524/GH_A09G1629
MF	GO:0016829	lyase activity	44/2242	307/28806	6.34E-05	0.005881125	GH_A05G2814/GH_D05G2826/GH_D07G0518/GH_D05G3613/GH_A05G2355/GH_D02G2166/GH_A01G1204/GH_D05G3021/GH_A04G0444/GH_A07G0514/GH_D05G3846/GH_A10G2279/GH_D03G0334/GH_D05G3845/GH_A05G3013/GH_D13G1919/GH_A09G2527/GH_A04G0224/GH_A11G1234/GH_D09G0090/GH_A13G1756/GH_A01G0164/GH_D10G2368/GH_A03G1996/GH_D09G0362/GH_D09G1147/GH_D09G2463/GH_A09G1187/GH_D09G1833/GH_D01G1621/GH_D09G0015/GH_D08G0077/GH_D13G1479/GH_…	-/-/-/-/-/-/-/-/-/-/-/-/-/-/-/-/-/-/-/-/-/-/-/-/-/-/-/-/-/-/-/-/-/-/-/-/-/-/-/-/-/-/-/-	44	27	GH_A01G1204/GH_D05G3021/GH_D05G3846/GH_D05G3845/GH_A05G3013/GH_D13G1919/GH_A09G2527/GH_A04G0224/GH_A11G1234/GH_D09G0090/GH_A13G1756/GH_D10G2368/GH_D09G0362/GH_D09G1147/GH_D09G2463/GH_A09G1187/GH_D09G1833/GH_D01G1621/GH_D09G0015/GH_D08G0077/GH_D13G1479/GH_D12G2968/GH_A05G0077/GH_D12G1910/GH_A13G1534/GH_A04G1281/GH_A01G2113	17	GH_A05G2814/GH_D05G2826/GH_D07G0518/GH_D05G3613/GH_A05G2355/GH_D02G2166/GH_A04G0444/GH_A07G0514/GH_A10G2279/GH_D03G0334/GH_A01G0164/GH_A03G1996/GH_A05G2200/GH_A03G1280/GH_D05G2226/GH_D11G3182/GH_D05G2948
MF	GO:0016701	oxidoreductase activity, acting on single donors with incorporation of molecular oxygen	18/2242	95/28806	0.00034758	0.017323906	GH_A05G2353/GH_D05G2373/GH_D02G0806/GH_D05G0687/GH_A02G0791/GH_D06G0727/GH_A12G2220/GH_A06G0750/GH_D10G0683/GH_D07G0640/GH_D08G0154/GH_D05G0486/GH_D04G1719/GH_D09G0867/GH_A10G0553/GH_A13G1789/GH_D09G2298/GH_D08G2382	-/-/-/-/-/-/-/-/-/-/-/-/-/-/-/-/-/-	18	5	GH_D10G0683/GH_D08G0154/GH_A10G0553/GH_A13G1789/GH_D09G2298	13	GH_A05G2353/GH_D05G2373/GH_D02G0806/GH_D05G0687/GH_A02G0791/GH_D06G0727/GH_A12G2220/GH_A06G0750/GH_D07G0640/GH_D05G0486/GH_D04G1719/GH_D09G0867/GH_D08G2382
MF	GO:0015036	disulfide oxidoreductase activity	19/2242	104/28806	0.000391396	0.017323906	GH_D05G1622/GH_A08G0798/GH_A03G1770/GH_A02G0494/novel.638/GH_A11G1223/GH_A10G1761/GH_D10G1863/GH_D11G1252/novel.4588/GH_D11G1253/GH_A05G1594/GH_A10G1764/GH_D10G2112/GH_D10G1860/GH_A12G0078/novel.922/GH_D08G1414/GH_D08G0791	-/-/-/-/-/-/-/-/-/-/-/-/-/-/-/-/-/-/-	19	9	GH_A08G0798/novel.638/GH_A11G1223/novel.4588/GH_D11G1253/GH_D10G2112/GH_A12G0078/novel.922/GH_D08G0791	10	GH_D05G1622/GH_A03G1770/GH_A02G0494/GH_A10G1761/GH_D10G1863/GH_D11G1252/GH_A05G1594/GH_A10G1764/GH_D10G1860/GH_D08G1414
MF	GO:0015238	drug transmembrane transporter activity	19/2242	106/28806	0.000501581	0.017323906	GH_A11G2162/GH_D11G2273/GH_D09G0085/GH_A09G0080/GH_D07G0822/GH_A03G1572/GH_A12G0833/GH_D12G0748/GH_A11G2492/GH_A09G1303/GH_D02G1745/GH_D08G2494/GH_A08G2485/GH_A01G1155/GH_A07G0821/GH_D08G2760/GH_D09G0520/GH_D11G0043/GH_A13G2391	-/-/-/-/-/-/-/-/-/-/-/-/-/-/-/-/-/-/-	19	15	GH_A11G2162/GH_D11G2273/GH_D09G0085/GH_A09G0080/GH_A03G1572/GH_A12G0833/GH_D12G0748/GH_A11G2492/GH_A09G1303/GH_D02G1745/GH_D08G2494/GH_A08G2485/GH_A01G1155/GH_D09G0520/GH_D11G0043	4	GH_D07G0822/GH_A07G0821/GH_D08G2760/GH_A13G2391
MF	GO:0090484	drug transporter activity	19/2242	106/28806	0.000501581	0.017323906	GH_A11G2162/GH_D11G2273/GH_D09G0085/GH_A09G0080/GH_D07G0822/GH_A03G1572/GH_A12G0833/GH_D12G0748/GH_A11G2492/GH_A09G1303/GH_D02G1745/GH_D08G2494/GH_A08G2485/GH_A01G1155/GH_A07G0821/GH_D08G2760/GH_D09G0520/GH_D11G0043/GH_A13G2391	-/-/-/-/-/-/-/-/-/-/-/-/-/-/-/-/-/-/-	19	15	GH_A11G2162/GH_D11G2273/GH_D09G0085/GH_A09G0080/GH_A03G1572/GH_A12G0833/GH_D12G0748/GH_A11G2492/GH_A09G1303/GH_D02G1745/GH_D08G2494/GH_A08G2485/GH_A01G1155/GH_D09G0520/GH_D11G0043	4	GH_D07G0822/GH_A07G0821/GH_D08G2760/GH_A13G2391
MF	GO:0003989	acetyl-CoA carboxylase activity	May-42	10/28806	0.000513647	0.017323906	GH_A01G2026/GH_D01G2189/GH_A12G1219/GH_D12G1225/GH_A05G2695	-/-/-/-/-	5	3	GH_A01G2026/GH_D01G2189/GH_A05G2695	2	GH_A12G1219/GH_D12G1225
MF	GO:0016421	CoA carboxylase activity	May-42	10/28806	0.000513647	0.017323906	GH_A01G2026/GH_D01G2189/GH_A12G1219/GH_D12G1225/GH_A05G2695	-/-/-/-/-	5	3	GH_A01G2026/GH_D01G2189/GH_A05G2695	2	GH_A12G1219/GH_D12G1225
MF	GO:0016885	ligase activity, forming carbon-carbon bonds	May-42	10/28806	0.000513647	0.017323906	GH_A01G2026/GH_D01G2189/GH_A12G1219/GH_D12G1225/GH_A05G2695	-/-/-/-/-	5	3	GH_A01G2026/GH_D01G2189/GH_A05G2695	2	GH_A12G1219/GH_D12G1225
MF	GO:0015035	protein disulfide oxidoreductase activity	18/2242	101/28806	0.000747178	0.021722365	GH_D05G1622/GH_A08G0798/GH_A03G1770/GH_A02G0494/GH_A11G1223/GH_A10G1761/GH_D10G1863/GH_D11G1252/novel.4588/GH_D11G1253/GH_A05G1594/GH_A10G1764/GH_D10G2112/GH_D10G1860/GH_A12G0078/novel.922/GH_D08G1414/GH_D08G0791	-/-/-/-/-/-/-/-/-/-/-/-/-/-/-/-/-/-	18	8	GH_A08G0798/GH_A11G1223/novel.4588/GH_D11G1253/GH_D10G2112/GH_A12G0078/novel.922/GH_D08G0791	10	GH_D05G1622/GH_A03G1770/GH_A02G0494/GH_A10G1761/GH_D10G1863/GH_D11G1252/GH_A05G1594/GH_A10G1764/GH_D10G1860/GH_D08G1414
MF	GO:0016835	carbon-oxygen lyase activity	20/2242	118/28806	0.000761161	0.021722365	GH_D07G0518/GH_A05G2355/GH_D05G3021/GH_A07G0514/GH_D05G3846/GH_A10G2279/GH_D05G3845/GH_A05G3013/GH_A04G0224/GH_A11G1234/GH_D09G0090/GH_D10G2368/GH_D09G0362/GH_D08G0077/GH_D12G2968/GH_A05G2200/GH_A04G1281/GH_D05G2226/GH_D11G3182/GH_D05G2948	-/-/-/-/-/-/-/-/-/-/-/-/-/-/-/-/-/-/-/-	20	12	GH_D05G3021/GH_D05G3846/GH_D05G3845/GH_A05G3013/GH_A04G0224/GH_A11G1234/GH_D09G0090/GH_D10G2368/GH_D09G0362/GH_D08G0077/GH_D12G2968/GH_A04G1281	8	GH_D07G0518/GH_A05G2355/GH_A07G0514/GH_A10G2279/GH_A05G2200/GH_D05G2226/GH_D11G3182/GH_D05G2948
MF	GO:0016703	oxidoreductase activity, acting on single donors with incorporation of molecular oxygen, incorporation of one atom of oxygen (internal monooxygenases or internal mixed function oxidases)	Jun-42	16/28806	0.000892855	0.02366065	GH_A05G2353/GH_D05G2373/GH_D02G0806/GH_A02G0791/GH_D08G0154/GH_D04G1719	-/-/-/-/-/-	6	1	GH_D08G0154	5	GH_A05G2353/GH_D05G2373/GH_D02G0806/GH_A02G0791/GH_D04G1719
MF	GO:0016838	carbon-oxygen lyase activity, acting on phosphates	Dec-42	56/28806	0.001064733	0.026334395	GH_D05G3021/GH_D05G3846/GH_A10G2279/GH_D05G3845/GH_A05G3013/GH_A04G0224/GH_D09G0090/GH_D10G2368/GH_D09G0362/GH_A04G1281/GH_D11G3182/GH_D05G2948	-/-/-/-/-/-/-/-/-/-/-/-	12	9	GH_D05G3021/GH_D05G3846/GH_D05G3845/GH_A05G3013/GH_A04G0224/GH_D09G0090/GH_D10G2368/GH_D09G0362/GH_A04G1281	3	GH_A10G2279/GH_D11G3182/GH_D05G2948
MF	GO:0005509	calcium ion binding	53/2242	444/28806	0.001266984	0.029378192	GH_A10G1654/GH_D10G1250/GH_D10G0173/GH_A06G0519/GH_D06G0485/GH_D13G2023/GH_A10G0169/GH_A13G2049/GH_A11G1964/GH_A05G2275/GH_D05G2295/GH_A11G3271/GH_D05G1713/GH_A05G2824/GH_D11G1998/GH_A05G4010/GH_A11G0271/GH_A06G1372/GH_D04G0364/GH_D05G2842/GH_D11G3275/GH_D06G1442/GH_A01G0549/GH_A11G0314/GH_D11G2320/GH_D11G0281/GH_D05G2341/GH_A11G1956/GH_D01G1238/GH_D07G0437/GH_A01G1170/GH_D12G1195/GH_D11G0328/GH_…	-/-/-/-/-/-/-/-/-/-/-/-/-/-/-/-/-/-/-/-/-/-/-/-/-/-/-/-/-/-/-/-/-/-/-/-/-/-/-/-/-/-/-/-/-/-/-/-/-/-/-/-/-	53	30	GH_A11G0271/GH_D06G1442/GH_A01G0549/GH_A11G0314/GH_D11G0281/GH_D05G2341/GH_A11G1956/GH_D01G1238/GH_D07G0437/GH_A01G1170/GH_D12G1195/GH_D11G0328/GH_D06G0161/GH_A12G1191/GH_A05G2319/GH_D04G1019/GH_D09G1154/GH_A10G2055/GH_A05G2554/GH_D04G0489/GH_D01G0543/GH_A06G0177/GH_D09G2481/GH_D02G2140/GH_A07G0434/GH_D10G2171/GH_D05G1869/GH_A04G0238/GH_A09G2546/GH_A09G1198	23	GH_A10G1654/GH_D10G1250/GH_D10G0173/GH_A06G0519/GH_D06G0485/GH_D13G2023/GH_A10G0169/GH_A13G2049/GH_A11G1964/GH_A05G2275/GH_D05G2295/GH_A11G3271/GH_D05G1713/GH_A05G2824/GH_D11G1998/GH_A05G4010/GH_A06G1372/GH_D04G0364/GH_D05G2842/GH_D11G3275/GH_D11G2320/GH_A05G1683/GH_D01G2158
MF	GO:0010277	chlorophyllide a oxygenase [overall] activity	May-42	12/28806	0.001414268	0.03086431	GH_A05G2353/GH_D05G2373/GH_D02G0806/GH_A02G0791/GH_D08G0154	-/-/-/-/-	5	1	GH_D08G0154	4	GH_A05G2353/GH_D05G2373/GH_D02G0806/GH_A02G0791
MF	GO:0016667	oxidoreductase activity, acting on a sulfur group of donors	21/2242	136/28806	0.001932705	0.039835208	GH_D05G1622/GH_A08G0798/GH_A03G1770/GH_A02G0494/GH_A03G0733/novel.638/GH_A11G1223/GH_A10G1761/GH_D10G1863/GH_D11G1252/novel.4588/GH_D11G1253/GH_A05G1594/GH_D03G1210/GH_A10G1764/GH_D10G2112/GH_D10G1860/GH_A12G0078/novel.922/GH_D08G1414/GH_D08G0791	-/-/-/-/-/-/-/-/-/-/-/-/-/-/-/-/-/-/-/-/-	21	11	GH_A08G0798/GH_A03G0733/novel.638/GH_A11G1223/novel.4588/GH_D11G1253/GH_D03G1210/GH_D10G2112/GH_A12G0078/novel.922/GH_D08G0791	10	GH_D05G1622/GH_A03G1770/GH_A02G0494/GH_A10G1761/GH_D10G1863/GH_D11G1252/GH_A05G1594/GH_A10G1764/GH_D10G1860/GH_D08G1414
MF	GO:0016638	oxidoreductase activity, acting on the CH-NH2 group of donors	Aug-42	32/28806	0.002571295	0.050207914	GH_D12G2727/GH_A12G2700/GH_D08G2006/GH_A08G1985/GH_A06G0969/GH_D06G0958/GH_A03G0191/GH_A03G0190	-/-/-/-/-/-/-/-	8	6	GH_D08G2006/GH_A08G1985/GH_A06G0969/GH_D06G0958/GH_A03G0191/GH_A03G0190	2	GH_D12G2727/GH_A12G2700
MF	GO:0016157	sucrose synthase activity	Jul-42	26/28806	0.003010895	0.053617936	GH_A08G1412/GH_D05G0367/GH_A05G0363/GH_A10G1366/GH_D08G1434/GH_D10G1524/GH_A08G2865	-/-/-/-/-/-/-	7	3	GH_A10G1366/GH_D10G1524/GH_A08G2865	4	GH_A08G1412/GH_D05G0367/GH_A05G0363/GH_D08G1434
MF	GO:0003777	microtubule motor activity	24/2242	169/28806	0.003034978	0.053617936	GH_D06G0190/GH_D11G2089/GH_D04G0062/GH_D03G0248/GH_A05G1684/GH_D02G0442/GH_A08G0892/GH_D13G1549/GH_A01G2223/GH_D09G1494/GH_A07G0743/GH_D12G2899/GH_A09G1571/GH_A03G0887/GH_A13G1593/GH_A13G2183/GH_D03G1155/GH_D12G2790/GH_D05G2213/GH_A11G2970/GH_D07G0739/GH_D01G2308/GH_D04G1345/GH_A05G3302	-/-/-/-/-/-/-/-/-/-/-/-/-/-/-/-/-/-/-/-/-/-/-/-	24	5	GH_D06G0190/GH_D11G2089/GH_D04G0062/GH_D03G0248/GH_A08G0892	19	GH_A05G1684/GH_D02G0442/GH_D13G1549/GH_A01G2223/GH_D09G1494/GH_A07G0743/GH_D12G2899/GH_A09G1571/GH_A03G0887/GH_A13G1593/GH_A13G2183/GH_D03G1155/GH_D12G2790/GH_D05G2213/GH_A11G2970/GH_D07G0739/GH_D01G2308/GH_D04G1345/GH_A05G3302
MF	GO:0016830	carbon-carbon lyase activity	18/2242	117/28806	0.004073214	0.068689196	GH_A05G2814/GH_D05G2826/GH_D05G3613/GH_D02G2166/GH_A04G0444/GH_D03G0334/GH_A09G2527/GH_A13G1756/GH_A01G0164/GH_A03G1996/GH_D09G2463/GH_D01G1621/GH_D09G0015/GH_D13G1479/GH_A05G0077/GH_D12G1910/GH_A03G1280/GH_A13G1534	-/-/-/-/-/-/-/-/-/-/-/-/-/-/-/-/-/-	18	9	GH_A09G2527/GH_A13G1756/GH_D09G2463/GH_D01G1621/GH_D09G0015/GH_D13G1479/GH_A05G0077/GH_D12G1910/GH_A13G1534	9	GH_A05G2814/GH_D05G2826/GH_D05G3613/GH_D02G2166/GH_A04G0444/GH_D03G0334/GH_A01G0164/GH_A03G1996/GH_A03G1280
MF	GO:0008061	chitin binding	Jun-42	21/28806	0.004316603	0.069628683	GH_A01G1852/GH_D01G1968/GH_A03G2335/GH_D01G1967/GH_A11G2839/GH_A10G1540	-/-/-/-/-/-	6	1	GH_A10G1540	5	GH_A01G1852/GH_D01G1968/GH_A03G2335/GH_D01G1967/GH_A11G2839
MF	GO:0008017	microtubule binding	26/2242	195/28806	0.004972226	0.076788007	GH_D06G0190/GH_D11G2089/GH_D04G0062/GH_D03G0248/GH_A05G1684/GH_D02G0442/GH_A08G0892/GH_D13G1549/GH_A01G2223/GH_D09G1494/GH_A07G0743/GH_D12G2899/GH_A09G1571/GH_A03G0887/GH_D12G1097/GH_A13G1593/GH_A13G2183/GH_D03G1155/GH_D03G0258/GH_D12G2790/GH_D05G2213/GH_A11G2970/GH_D07G0739/GH_D01G2308/GH_D04G1345/GH_A05G3302	-/-/-/-/-/-/-/-/-/-/-/-/-/-/-/-/-/-/-/-/-/-/-/-/-/-	26	5	GH_D06G0190/GH_D11G2089/GH_D04G0062/GH_D03G0248/GH_A08G0892	21	GH_A05G1684/GH_D02G0442/GH_D13G1549/GH_A01G2223/GH_D09G1494/GH_A07G0743/GH_D12G2899/GH_A09G1571/GH_A03G0887/GH_D12G1097/GH_A13G1593/GH_A13G2183/GH_D03G1155/GH_D03G0258/GH_D12G2790/GH_D05G2213/GH_A11G2970/GH_D07G0739/GH_D01G2308/GH_D04G1345/GH_A05G3302
MF	GO:0004066	asparagine synthase (glutamine-hydrolyzing) activity	Apr-42	10/28806	0.005244761	0.076788007	GH_D09G1022/GH_A09G1068/GH_A13G2517/GH_D13G2513	-/-/-/-	4	1	GH_A13G2517	3	GH_D09G1022/GH_A09G1068/GH_D13G2513
MF	GO:0016209	antioxidant activity	27/2242	206/28806	0.00538137	0.076788007	GH_D06G1268/GH_D06G0344/GH_A06G0360/GH_A04G0797/GH_A06G1247/GH_D08G2094/GH_A05G1797/GH_D06G0467/GH_A07G0515/GH_D01G1910/GH_A06G1119/GH_A01G1791/GH_A02G1173/GH_D07G0519/GH_A08G0431/novel.2241/GH_A10G1920/GH_A02G2001/GH_D10G2018/GH_A09G1846/GH_A12G2516/GH_D10G0686/GH_D03G0889/GH_A12G2651/GH_A08G2081/GH_D09G1860/GH_A09G2317	-/-/-/-/-/-/-/-/-/-/-/-/-/-/-/-/-/-/-/-/-/-/-/-/-/-/-	27	12	GH_D08G2094/GH_D01G1910/GH_A06G1119/GH_A01G1791/GH_A02G1173/novel.2241/GH_A09G1846/GH_A12G2516/GH_D03G0889/GH_A12G2651/GH_A08G2081/GH_A09G2317	15	GH_D06G1268/GH_D06G0344/GH_A06G0360/GH_A04G0797/GH_A06G1247/GH_A05G1797/GH_D06G0467/GH_A07G0515/GH_D07G0519/GH_A08G0431/GH_A10G1920/GH_A02G2001/GH_D10G2018/GH_D10G0686/GH_D09G1860
MF	GO:0005544	calcium-dependent phospholipid binding	Jun-42	23/28806	0.007021779	0.096484447	GH_A05G2275/GH_D05G2295/GH_A05G2824/GH_D05G2842/GH_D11G2320/GH_D02G2140	-/-/-/-/-/-	6	1	GH_D02G2140	5	GH_A05G2275/GH_D05G2295/GH_A05G2824/GH_D05G2842/GH_D11G2320
MF	GO:0016684	oxidoreductase activity, acting on peroxide as acceptor	25/2242	192/28806	0.00781216	0.103511114	GH_D06G1268/GH_D06G0344/GH_A06G0360/GH_A04G0797/GH_A06G1247/GH_D08G2094/GH_A05G1797/GH_D06G0467/GH_D01G1910/GH_A06G1119/GH_A01G1791/GH_A02G1173/GH_A08G0431/novel.2241/GH_A10G1920/GH_A02G2001/GH_D10G2018/GH_A09G1846/GH_A12G2516/GH_D10G0686/GH_D03G0889/GH_A12G2651/GH_A08G2081/GH_D09G1860/GH_A09G2317	-/-/-/-/-/-/-/-/-/-/-/-/-/-/-/-/-/-/-/-/-/-/-/-/-	25	12	GH_D08G2094/GH_D01G1910/GH_A06G1119/GH_A01G1791/GH_A02G1173/novel.2241/GH_A09G1846/GH_A12G2516/GH_D03G0889/GH_A12G2651/GH_A08G2081/GH_A09G2317	13	GH_D06G1268/GH_D06G0344/GH_A06G0360/GH_A04G0797/GH_A06G1247/GH_A05G1797/GH_D06G0467/GH_A08G0431/GH_A10G1920/GH_A02G2001/GH_D10G2018/GH_D10G0686/GH_D09G1860
MF	GO:0015116	sulfate transmembrane transporter activity	Jun-42	24/28806	0.0087565	0.10828872	GH_A01G1556/GH_D05G2315/GH_A10G1248/GH_D01G1728/GH_D11G1329/GH_A10G0858	-/-/-/-/-/-	6	5	GH_A01G1556/GH_A10G1248/GH_D01G1728/GH_D11G1329/GH_A10G0858	1	GH_D05G2315
MF	GO:1901682	sulfur compound transmembrane transporter activity	Jun-42	24/28806	0.0087565	0.10828872	GH_A01G1556/GH_D05G2315/GH_A10G1248/GH_D01G1728/GH_D11G1329/GH_A10G0858	-/-/-/-/-/-	6	5	GH_A01G1556/GH_A10G1248/GH_D01G1728/GH_D11G1329/GH_A10G0858	1	GH_D05G2315
MF	GO:0008661	1-deoxy-D-xylulose-5-phosphate synthase activity	Apr-42	12/28806	0.010900078	0.126372779	GH_A10G1058/GH_D10G1829/GH_D08G0284/GH_A08G0271	-/-/-/-	4	0		4	GH_A10G1058/GH_D10G1829/GH_D08G0284/GH_A08G0271
MF	GO:0016744	transferase activity, transferring aldehyde or ketonic groups	Apr-42	12/28806	0.010900078	0.126372779	GH_A10G1058/GH_D10G1829/GH_D08G0284/GH_A08G0271	-/-/-/-	4	0		4	GH_A10G1058/GH_D10G1829/GH_D08G0284/GH_A08G0271
MF	GO:0015297	antiporter activity	23/2242	180/28806	0.012883987	0.144847248	GH_A11G2162/GH_D11G2273/GH_D09G0085/GH_A09G0080/GH_D07G0822/GH_D02G0494/GH_A03G1572/GH_A12G0833/GH_D11G2682/GH_D12G0748/GH_A11G2492/GH_A09G1303/GH_D02G1745/GH_D08G2494/GH_A08G2485/GH_A01G1155/GH_A07G0821/GH_A03G2370/GH_D08G2760/GH_D09G0520/GH_D11G0043/GH_A13G2391/GH_D12G0079	-/-/-/-/-/-/-/-/-/-/-/-/-/-/-/-/-/-/-/-/-/-/-	23	17	GH_A11G2162/GH_D11G2273/GH_D09G0085/GH_A09G0080/GH_D02G0494/GH_A03G1572/GH_A12G0833/GH_D12G0748/GH_A11G2492/GH_A09G1303/GH_D02G1745/GH_D08G2494/GH_A08G2485/GH_A01G1155/GH_D09G0520/GH_D11G0043/GH_D12G0079	6	GH_D07G0822/GH_D11G2682/GH_A07G0821/GH_A03G2370/GH_D08G2760/GH_A13G2391
MF	GO:0015103	inorganic anion transmembrane transporter activity	Nov-42	67/28806	0.013853827	0.146372676	GH_A05G3554/GH_D04G0803/GH_A01G1556/GH_A07G2576/GH_D05G2315/GH_A07G0305/GH_A10G1248/GH_D01G1728/GH_D11G1329/GH_D07G0317/GH_A10G0858	-/-/-/-/-/-/-/-/-/-/-	11	5	GH_A01G1556/GH_A10G1248/GH_D01G1728/GH_D11G1329/GH_A10G0858	6	GH_A05G3554/GH_D04G0803/GH_A07G2576/GH_D05G2315/GH_A07G0305/GH_D07G0317
MF	GO:0004497	monooxygenase activity	Dec-42	76/28806	0.014063397	0.146372676	GH_A05G2353/GH_D05G2373/GH_D02G0806/GH_A02G0791/GH_A08G1386/GH_A04G1552/GH_D08G1408/GH_D08G0154/GH_A01G1221/GH_D04G1719/GH_D04G1896/GH_A07G2298	-/-/-/-/-/-/-/-/-/-/-/-	12	4	GH_A08G1386/GH_D08G1408/GH_D08G0154/GH_D04G1896	8	GH_A05G2353/GH_D05G2373/GH_D02G0806/GH_A02G0791/GH_A04G1552/GH_A01G1221/GH_D04G1719/GH_A07G2298
MF	GO:0015631	tubulin binding	26/2242	212/28806	0.014203279	0.146372676	GH_D06G0190/GH_D11G2089/GH_D04G0062/GH_D03G0248/GH_A05G1684/GH_D02G0442/GH_A08G0892/GH_D13G1549/GH_A01G2223/GH_D09G1494/GH_A07G0743/GH_D12G2899/GH_A09G1571/GH_A03G0887/GH_D12G1097/GH_A13G1593/GH_A13G2183/GH_D03G1155/GH_D03G0258/GH_D12G2790/GH_D05G2213/GH_A11G2970/GH_D07G0739/GH_D01G2308/GH_D04G1345/GH_A05G3302	-/-/-/-/-/-/-/-/-/-/-/-/-/-/-/-/-/-/-/-/-/-/-/-/-/-	26	5	GH_D06G0190/GH_D11G2089/GH_D04G0062/GH_D03G0248/GH_A08G0892	21	GH_A05G1684/GH_D02G0442/GH_D13G1549/GH_A01G2223/GH_D09G1494/GH_A07G0743/GH_D12G2899/GH_A09G1571/GH_A03G0887/GH_D12G1097/GH_A13G1593/GH_A13G2183/GH_D03G1155/GH_D03G0258/GH_D12G2790/GH_D05G2213/GH_A11G2970/GH_D07G0739/GH_D01G2308/GH_D04G1345/GH_A05G3302
MF	GO:0016765	transferase activity, transferring alkyl or aryl (other than methyl) groups	Nov-42	68/28806	0.015398761	0.154403789	GH_A13G2396/GH_A03G1886/GH_D02G2160/GH_A05G2246/GH_A13G1754/GH_D02G2051/GH_D05G2272/GH_D12G1177/GH_A12G1176/GH_D13G2393/GH_D02G0631	-/-/-/-/-/-/-/-/-/-/-	11	7	GH_A13G2396/GH_A05G2246/GH_D05G2272/GH_D12G1177/GH_A12G1176/GH_D13G2393/GH_D02G0631	4	GH_A03G1886/GH_D02G2160/GH_A13G1754/GH_D02G2051
MF	GO:0016831	carboxy-lyase activity	13/2242	87/28806	0.016841362	0.164424879	GH_A05G2814/GH_D05G2826/GH_D05G3613/GH_A04G0444/GH_D03G0334/GH_A09G2527/GH_A13G1756/GH_A01G0164/GH_D09G2463/GH_D01G1621/GH_D09G0015/GH_A05G0077/GH_D12G1910	-/-/-/-/-/-/-/-/-/-/-/-/-	13	7	GH_A09G2527/GH_A13G1756/GH_D09G2463/GH_D01G1621/GH_D09G0015/GH_A05G0077/GH_D12G1910	6	GH_A05G2814/GH_D05G2826/GH_D05G3613/GH_A04G0444/GH_D03G0334/GH_A01G0164
MF	GO:0008509	anion transmembrane transporter activity	16/2242	116/28806	0.017849012	0.169794452	GH_A05G3554/GH_D04G0803/GH_A10G2168/GH_A01G1556/GH_A07G2576/GH_D05G2315/GH_A07G0305/GH_A10G1248/GH_D01G1728/GH_A04G1426/GH_D11G1329/GH_D10G2269/GH_A08G0863/GH_D07G0317/GH_A10G0858/GH_D08G0863	-/-/-/-/-/-/-/-/-/-/-/-/-/-/-/-	16	8	GH_A01G1556/GH_A10G1248/GH_D01G1728/GH_A04G1426/GH_D11G1329/GH_A08G0863/GH_A10G0858/GH_D08G0863	8	GH_A05G3554/GH_D04G0803/GH_A10G2168/GH_A07G2576/GH_D05G2315/GH_A07G0305/GH_D10G2269/GH_D07G0317
MF	GO:0022804	active transmembrane transporter activity	41/2242	378/28806	0.019653441	0.182285661	GH_A07G0750/GH_D10G2786/GH_A11G2162/GH_D11G2273/GH_D12G2752/GH_D07G0745/GH_D09G0085/GH_A09G0080/GH_D07G0822/GH_D02G0494/GH_A12G0447/GH_A03G1572/GH_A10G2680/GH_A12G2720/GH_D10G0653/GH_D06G0006/GH_A12G0833/GH_D11G2682/GH_D12G0748/GH_A06G0021/GH_D07G1666/GH_A11G2492/GH_A09G1303/GH_D02G1745/GH_D11G1229/GH_A07G1666/GH_D08G2494/GH_A08G2485/GH_D09G0275/GH_A01G1155/GH_A07G0821/GH_A03G2370/GH_D13G1534/GH_…	-/-/-/-/-/-/-/-/-/-/-/-/-/-/-/-/-/-/-/-/-/-/-/-/-/-/-/-/-/-/-/-/-/-/-/-/-/-/-/-/-	41	35	GH_A07G0750/GH_D10G2786/GH_A11G2162/GH_D11G2273/GH_D12G2752/GH_D07G0745/GH_D09G0085/GH_A09G0080/GH_D02G0494/GH_A12G0447/GH_A03G1572/GH_A10G2680/GH_A12G2720/GH_D10G0653/GH_D06G0006/GH_A12G0833/GH_D12G0748/GH_A06G0021/GH_D07G1666/GH_A11G2492/GH_A09G1303/GH_D02G1745/GH_D11G1229/GH_A07G1666/GH_D08G2494/GH_A08G2485/GH_D09G0275/GH_A01G1155/GH_D13G1534/GH_D13G1535/GH_D09G0520/novel.6046/GH_D11G0043/GH_D…	6	GH_D07G0822/GH_D11G2682/GH_A07G0821/GH_A03G2370/GH_D08G2760/GH_A13G2391
MF	GO:0071949	FAD binding	May-42	21/28806	0.020185281	0.182652179	GH_A13G1446/GH_A03G0806/GH_D03G1071/GH_D04G1846/GH_A04G1504	-/-/-/-/-	5	0		5	GH_A13G1446/GH_A03G0806/GH_D03G1071/GH_D04G1846/GH_A04G1504
MF	GO:0019139	cytokinin dehydrogenase activity	May-42	22/28806	0.024489828	0.216326813	GH_D05G0393/GH_D08G2804/GH_A05G0390/GH_D01G1177/GH_A10G2677	-/-/-/-/-	5	2	GH_D01G1177/GH_A10G2677	3	GH_D05G0393/GH_D08G2804/GH_A05G0390
MF	GO:0010333	terpene synthase activity	Aug-42	48/28806	0.030627805	0.251880884	GH_D05G3846/GH_D05G3845/GH_A04G0224/GH_D09G0090/GH_D09G0362/GH_A04G1281/GH_D11G3182/GH_D05G2948	-/-/-/-/-/-/-/-	8	6	GH_D05G3846/GH_D05G3845/GH_A04G0224/GH_D09G0090/GH_D09G0362/GH_A04G1281	2	GH_D11G3182/GH_D05G2948
MF	GO:0009055	electron carrier activity	30/2242	270/28806	0.031110029	0.251880884	GH_D05G1622/GH_D05G1780/GH_D02G2344/GH_A08G0798/GH_A05G1749/GH_A03G1770/GH_A02G0494/GH_D05G0823/GH_D12G0262/GH_A11G1223/GH_A10G1761/GH_D10G1863/GH_D05G0609/GH_D11G1252/novel.4588/GH_D11G1253/GH_D07G0380/GH_A05G0829/GH_A05G1594/GH_A10G1764/GH_D10G2112/GH_D10G1860/GH_A12G0078/GH_A12G0256/novel.922/GH_D08G1414/GH_A07G0374/GH_D08G0791/novel.4855/GH_A10G1207	-/-/-/-/-/-/-/-/-/-/-/-/-/-/-/-/-/-/-/-/-/-/-/-/-/-/-/-/-/-	30	10	GH_D05G1780/GH_A08G0798/GH_A05G1749/GH_A11G1223/novel.4588/GH_D11G1253/GH_D10G2112/GH_A12G0078/novel.922/GH_D08G0791	20	GH_D05G1622/GH_D02G2344/GH_A03G1770/GH_A02G0494/GH_D05G0823/GH_D12G0262/GH_A10G1761/GH_D10G1863/GH_D05G0609/GH_D11G1252/GH_D07G0380/GH_A05G0829/GH_A05G1594/GH_A10G1764/GH_D10G1860/GH_A12G0256/GH_D08G1414/GH_A07G0374/novel.4855/GH_A10G1207
MF	GO:0003997	acyl-CoA oxidase activity	Apr-42	16/28806	0.031230514	0.251880884	GH_A10G0856/GH_D10G1120/GH_A11G2090/GH_A01G0206	-/-/-/-	4	0		4	GH_A10G0856/GH_D10G1120/GH_A11G2090/GH_A01G0206
MF	GO:0016884	carbon-nitrogen ligase activity, with glutamine as amido-N-donor	Apr-42	16/28806	0.031230514	0.251880884	GH_D09G1022/GH_A09G1068/GH_A13G2517/GH_D13G2513	-/-/-/-	4	1	GH_A13G2517	3	GH_D09G1022/GH_A09G1068/GH_D13G2513
MF	GO:0022836	gated channel activity	Aug-42	49/28806	0.034195591	0.258432804	GH_A05G3554/GH_D04G0803/GH_A13G1094/GH_A07G2576/GH_D12G0133/GH_D03G0236/GH_A07G0391/GH_D07G0398	-/-/-/-/-/-/-/-	8	5	GH_A13G1094/GH_D12G0133/GH_D03G0236/GH_A07G0391/GH_D07G0398	3	GH_A05G3554/GH_D04G0803/GH_A07G2576
MF	GO:0008483	transaminase activity	May-42	24/28806	0.034759317	0.258432804	GH_A07G0545/GH_D07G0551/GH_A02G0056/GH_D02G0056/novel.6849	-/-/-/-/-	5	0		5	GH_A07G0545/GH_D07G0551/GH_A02G0056/GH_D02G0056/novel.6849
MF	GO:0016769	transferase activity, transferring nitrogenous groups	May-42	24/28806	0.034759317	0.258432804	GH_A07G0545/GH_D07G0551/GH_A02G0056/GH_D02G0056/novel.6849	-/-/-/-/-	5	0		5	GH_A07G0545/GH_D07G0551/GH_A02G0056/GH_D02G0056/novel.6849
MF	GO:0003774	motor activity	25/2242	219/28806	0.034829219	0.258432804	GH_D06G0190/GH_D11G2089/GH_D04G0062/GH_D03G0248/GH_D12G1504/GH_A05G1684/GH_D02G0442/GH_A08G0892/GH_D13G1549/GH_A01G2223/GH_D09G1494/GH_A07G0743/GH_D12G2899/GH_A09G1571/GH_A03G0887/GH_A13G1593/GH_A13G2183/GH_D03G1155/GH_D12G2790/GH_D05G2213/GH_A11G2970/GH_D07G0739/GH_D01G2308/GH_D04G1345/GH_A05G3302	-/-/-/-/-/-/-/-/-/-/-/-/-/-/-/-/-/-/-/-/-/-/-/-/-	25	5	GH_D06G0190/GH_D11G2089/GH_D04G0062/GH_D03G0248/GH_A08G0892	20	GH_D12G1504/GH_A05G1684/GH_D02G0442/GH_D13G1549/GH_A01G2223/GH_D09G1494/GH_A07G0743/GH_D12G2899/GH_A09G1571/GH_A03G0887/GH_A13G1593/GH_A13G2183/GH_D03G1155/GH_D12G2790/GH_D05G2213/GH_A11G2970/GH_D07G0739/GH_D01G2308/GH_D04G1345/GH_A05G3302
MF	GO:0004601	peroxidase activity	22/2242	188/28806	0.036022627	0.262046955	GH_D06G1268/GH_D06G0344/GH_A06G0360/GH_A06G1247/GH_D08G2094/GH_A05G1797/GH_D06G0467/GH_D01G1910/GH_A06G1119/GH_A01G1791/GH_A02G1173/GH_A08G0431/novel.2241/GH_A02G2001/GH_A09G1846/GH_A12G2516/GH_D10G0686/GH_D03G0889/GH_A12G2651/GH_A08G2081/GH_D09G1860/GH_A09G2317	-/-/-/-/-/-/-/-/-/-/-/-/-/-/-/-/-/-/-/-/-/-	22	12	GH_D08G2094/GH_D01G1910/GH_A06G1119/GH_A01G1791/GH_A02G1173/novel.2241/GH_A09G1846/GH_A12G2516/GH_D03G0889/GH_A12G2651/GH_A08G2081/GH_A09G2317	10	GH_D06G1268/GH_D06G0344/GH_A06G0360/GH_A06G1247/GH_A05G1797/GH_D06G0467/GH_A08G0431/GH_A02G2001/GH_D10G0686/GH_D09G1860
MF	GO:0016879	ligase activity, forming carbon-nitrogen bonds	Oct-42	68/28806	0.036909595	0.263335765	GH_D09G1022/GH_D07G1699/GH_A09G1068/GH_D13G1450/GH_A13G0619/GH_A13G2517/GH_A04G1159/GH_D13G2513/GH_D11G1794/GH_D01G2109	-/-/-/-/-/-/-/-/-/-	10	3	GH_A13G0619/GH_A13G2517/GH_A04G1159	7	GH_D09G1022/GH_D07G1699/GH_A09G1068/GH_D13G1450/GH_D13G2513/GH_D11G1794/GH_D01G2109
MF	GO:0016854	racemase and epimerase activity	Apr-42	17/28806	0.038391088	0.263771886	GH_D07G0406/GH_A05G0179/GH_A07G0400/GH_D05G0183	-/-/-/-	4	4	GH_D07G0406/GH_A05G0179/GH_A07G0400/GH_D05G0183	0
MF	GO:0016853	isomerase activity	32/2242	297/28806	0.038649042	0.263771886	GH_A11G3184/GH_D07G2429/GH_D11G3210/GH_A13G0216/GH_D13G0214/GH_D01G0221/GH_A01G0230/GH_A07G2484/GH_D08G2143/GH_A01G1763/GH_D07G0406/GH_A05G4235/GH_A08G2124/GH_D04G0140/GH_D13G1731/GH_A10G2430/GH_D03G1630/GH_A13G0860/GH_D04G0512/GH_A05G0179/GH_A11G2086/GH_A02G1572/GH_A07G0400/GH_D10G2528/GH_D05G0183/GH_A10G2429/GH_A10G2053/GH_A02G0571/GH_D12G1887/GH_D02G0586/GH_A08G0401/GH_D11G2347	-/-/-/-/-/-/-/-/-/-/-/-/-/-/-/-/-/-/-/-/-/-/-/-/-/-/-/-/-/-/-/-	32	14	GH_A13G0216/GH_D13G0214/GH_D07G0406/GH_A05G4235/GH_D04G0140/GH_A05G0179/GH_A11G2086/GH_A02G1572/GH_A07G0400/GH_D05G0183/GH_A10G2053/GH_A02G0571/GH_D02G0586/GH_D11G2347	18	GH_A11G3184/GH_D07G2429/GH_D11G3210/GH_D01G0221/GH_A01G0230/GH_A07G2484/GH_D08G2143/GH_A01G1763/GH_A08G2124/GH_D13G1731/GH_A10G2430/GH_D03G1630/GH_A13G0860/GH_D04G0512/GH_D10G2528/GH_A10G2429/GH_D12G1887/GH_A08G0401
MF	GO:0008289	lipid binding	24/2242	211/28806	0.039425071	0.263771886	GH_A05G2275/GH_D05G2295/GH_A12G2659/GH_A05G2824/GH_D05G2842/GH_D05G1314/GH_D11G2320/GH_A11G0170/GH_D05G1887/GH_A01G0248/GH_D01G0237/GH_A10G2260/GH_A03G0429/GH_D12G0255/GH_D04G2061/GH_D11G0171/GH_D08G2270/GH_A10G1723/GH_D12G2952/GH_D02G2140/GH_D05G2252/GH_D12G2683/GH_A05G2494/GH_D05G2508	-/-/-/-/-/-/-/-/-/-/-/-/-/-/-/-/-/-/-/-/-/-/-/-	24	10	GH_A12G2659/GH_D05G1314/GH_D05G1887/GH_A10G2260/GH_A03G0429/GH_D04G2061/GH_D08G2270/GH_D12G2952/GH_D02G2140/GH_D12G2683	14	GH_A05G2275/GH_D05G2295/GH_A05G2824/GH_D05G2842/GH_D11G2320/GH_A11G0170/GH_A01G0248/GH_D01G0237/GH_D12G0255/GH_D11G0171/GH_A10G1723/GH_D05G2252/GH_A05G2494/GH_D05G2508
MF	GO:0019842	vitamin binding	20/2242	169/28806	0.039814624	0.263771886	GH_A07G0545/GH_D07G0551/GH_D11G2349/GH_A11G2085/GH_A07G0277/GH_A02G0056/GH_A01G0164/GH_D07G0289/GH_D13G0693/GH_D12G2614/GH_D01G1621/GH_A03G1780/GH_A07G0456/GH_A12G1486/GH_D08G0011/GH_A08G0008/GH_D07G2278/GH_D02G0056/GH_D11G0989/novel.6849	-/-/-/-/-/-/-/-/-/-/-/-/-/-/-/-/-/-/-/-	20	5	GH_D11G2349/GH_A11G2085/GH_D01G1621/GH_A07G0456/GH_A12G1486	15	GH_A07G0545/GH_D07G0551/GH_A07G0277/GH_A02G0056/GH_A01G0164/GH_D07G0289/GH_D13G0693/GH_D12G2614/GH_A03G1780/GH_D08G0011/GH_A08G0008/GH_D07G2278/GH_D02G0056/GH_D11G0989/novel.6849
MF	GO:0015291	secondary active transmembrane transporter activity	23/2242	204/28806	0.046764655	0.294105216	GH_A11G2162/GH_D11G2273/GH_D09G0085/GH_A09G0080/GH_D07G0822/GH_D02G0494/GH_A03G1572/GH_A12G0833/GH_D11G2682/GH_D12G0748/GH_A11G2492/GH_A09G1303/GH_D02G1745/GH_D08G2494/GH_A08G2485/GH_A01G1155/GH_A07G0821/GH_A03G2370/GH_D08G2760/GH_D09G0520/GH_D11G0043/GH_A13G2391/GH_D12G0079	-/-/-/-/-/-/-/-/-/-/-/-/-/-/-/-/-/-/-/-/-/-/-	23	17	GH_A11G2162/GH_D11G2273/GH_D09G0085/GH_A09G0080/GH_D02G0494/GH_A03G1572/GH_A12G0833/GH_D12G0748/GH_A11G2492/GH_A09G1303/GH_D02G1745/GH_D08G2494/GH_A08G2485/GH_A01G1155/GH_D09G0520/GH_D11G0043/GH_D12G0079	6	GH_D07G0822/GH_D11G2682/GH_A07G0821/GH_A03G2370/GH_D08G2760/GH_A13G2391
MF	GO:0004097	catechol oxidase activity	Mar-42	11/28806	0.04840271	0.294105216	GH_A06G2011/GH_D06G2044/GH_A06G1442	-/-/-	3	0		3	GH_A06G2011/GH_D06G2044/GH_A06G1442
MF	GO:0042626	ATPase activity, coupled to transmembrane movement of substances	17/2242	142/28806	0.050037345	0.294105216	GH_A07G0750/GH_D10G2786/GH_D12G2752/GH_D07G0745/GH_A12G0447/GH_A10G2680/GH_A12G2720/GH_D10G0653/GH_D06G0006/GH_A06G0021/GH_D07G1666/GH_D11G1229/GH_A07G1666/GH_D09G0275/GH_D13G1534/GH_D13G1535/GH_D12G1387	-/-/-/-/-/-/-/-/-/-/-/-/-/-/-/-/-	17	17	GH_A07G0750/GH_D10G2786/GH_D12G2752/GH_D07G0745/GH_A12G0447/GH_A10G2680/GH_A12G2720/GH_D10G0653/GH_D06G0006/GH_A06G0021/GH_D07G1666/GH_D11G1229/GH_A07G1666/GH_D09G0275/GH_D13G1534/GH_D13G1535/GH_D12G1387	0
MF	GO:0043492	ATPase activity, coupled to movement of substances	17/2242	142/28806	0.050037345	0.294105216	GH_A07G0750/GH_D10G2786/GH_D12G2752/GH_D07G0745/GH_A12G0447/GH_A10G2680/GH_A12G2720/GH_D10G0653/GH_D06G0006/GH_A06G0021/GH_D07G1666/GH_D11G1229/GH_A07G1666/GH_D09G0275/GH_D13G1534/GH_D13G1535/GH_D12G1387	-/-/-/-/-/-/-/-/-/-/-/-/-/-/-/-/-	17	17	GH_A07G0750/GH_D10G2786/GH_D12G2752/GH_D07G0745/GH_A12G0447/GH_A10G2680/GH_A12G2720/GH_D10G0653/GH_D06G0006/GH_A06G0021/GH_D07G1666/GH_D11G1229/GH_A07G1666/GH_D09G0275/GH_D13G1534/GH_D13G1535/GH_D12G1387	0
MF	GO:0004568	chitinase activity	Jun-42	35/28806	0.051041651	0.294105216	GH_A01G1852/GH_D01G1968/GH_A03G2335/GH_A03G2331/GH_D01G1967/GH_A10G1540	-/-/-/-/-/-	6	2	GH_A03G2331/GH_A10G1540	4	GH_A01G1852/GH_D01G1968/GH_A03G2335/GH_D01G1967
MF	GO:0016836	hydro-lyase activity	Aug-42	53/28806	0.051244324	0.294105216	GH_D07G0518/GH_A05G2355/GH_A07G0514/GH_A11G1234/GH_D08G0077/GH_D12G2968/GH_A05G2200/GH_D05G2226	-/-/-/-/-/-/-/-	8	3	GH_A11G1234/GH_D08G0077/GH_D12G2968	5	GH_D07G0518/GH_A05G2355/GH_A07G0514/GH_A05G2200/GH_D05G2226
MF	GO:0016820	hydrolase activity, acting on acid anhydrides, catalyzing transmembrane movement of substances	17/2242	143/28806	0.052846242	0.294105216	GH_A07G0750/GH_D10G2786/GH_D12G2752/GH_D07G0745/GH_A12G0447/GH_A10G2680/GH_A12G2720/GH_D10G0653/GH_D06G0006/GH_A06G0021/GH_D07G1666/GH_D11G1229/GH_A07G1666/GH_D09G0275/GH_D13G1534/GH_D13G1535/GH_D12G1387	-/-/-/-/-/-/-/-/-/-/-/-/-/-/-/-/-	17	17	GH_A07G0750/GH_D10G2786/GH_D12G2752/GH_D07G0745/GH_A12G0447/GH_A10G2680/GH_A12G2720/GH_D10G0653/GH_D06G0006/GH_A06G0021/GH_D07G1666/GH_D11G1229/GH_A07G1666/GH_D09G0275/GH_D13G1534/GH_D13G1535/GH_D12G1387	0
MF	GO:0030170	pyridoxal phosphate binding	17/2242	143/28806	0.052846242	0.294105216	GH_A07G0545/GH_D07G0551/GH_D11G2349/GH_A11G2085/GH_A07G0277/GH_A02G0056/GH_A01G0164/GH_D07G0289/GH_D13G0693/GH_D12G2614/GH_D01G1621/GH_A03G1780/GH_A07G0456/GH_D07G2278/GH_D02G0056/GH_D11G0989/novel.6849	-/-/-/-/-/-/-/-/-/-/-/-/-/-/-/-/-	17	4	GH_D11G2349/GH_A11G2085/GH_D01G1621/GH_A07G0456	13	GH_A07G0545/GH_D07G0551/GH_A07G0277/GH_A02G0056/GH_A01G0164/GH_D07G0289/GH_D13G0693/GH_D12G2614/GH_A03G1780/GH_D07G2278/GH_D02G0056/GH_D11G0989/novel.6849
MF	GO:0070279	vitamin B6 binding	17/2242	143/28806	0.052846242	0.294105216	GH_A07G0545/GH_D07G0551/GH_D11G2349/GH_A11G2085/GH_A07G0277/GH_A02G0056/GH_A01G0164/GH_D07G0289/GH_D13G0693/GH_D12G2614/GH_D01G1621/GH_A03G1780/GH_A07G0456/GH_D07G2278/GH_D02G0056/GH_D11G0989/novel.6849	-/-/-/-/-/-/-/-/-/-/-/-/-/-/-/-/-	17	4	GH_D11G2349/GH_A11G2085/GH_D01G1621/GH_A07G0456	13	GH_A07G0545/GH_D07G0551/GH_A07G0277/GH_A02G0056/GH_A01G0164/GH_D07G0289/GH_D13G0693/GH_D12G2614/GH_A03G1780/GH_D07G2278/GH_D02G0056/GH_D11G0989/novel.6849
MF	GO:0099600	transmembrane receptor activity	May-42	27/28806	0.054512319	0.294105216	GH_A13G1094/GH_D12G0133/GH_D03G0236/GH_A07G0391/GH_D07G0398	-/-/-/-/-	5	5	GH_A13G1094/GH_D12G0133/GH_D03G0236/GH_A07G0391/GH_D07G0398	0
MF	GO:0000774	adenyl-nucleotide exchange factor activity	Mar-42	12/28806	0.060903588	0.294105216	GH_A13G1879/GH_D13G1829/GH_D11G2555	-/-/-	3	0		3	GH_A13G1879/GH_D13G1829/GH_D11G2555
MF	GO:0042802	identical protein binding	Mar-42	12/28806	0.060903588	0.294105216	GH_A13G1879/GH_D13G1829/GH_D11G2555	-/-/-	3	0		3	GH_A13G1879/GH_D13G1829/GH_D11G2555
MF	GO:0042803	protein homodimerization activity	Mar-42	12/28806	0.060903588	0.294105216	GH_A13G1879/GH_D13G1829/GH_D11G2555	-/-/-	3	0		3	GH_A13G1879/GH_D13G1829/GH_D11G2555
MF	GO:0004888	transmembrane signaling receptor activity	May-42	28/28806	0.062280282	0.294105216	GH_A13G1094/GH_D12G0133/GH_D03G0236/GH_A07G0391/GH_D07G0398	-/-/-/-/-	5	5	GH_A13G1094/GH_D12G0133/GH_D03G0236/GH_A07G0391/GH_D07G0398	0
MF	GO:0004970	ionotropic glutamate receptor activity	May-42	28/28806	0.062280282	0.294105216	GH_A13G1094/GH_D12G0133/GH_D03G0236/GH_A07G0391/GH_D07G0398	-/-/-/-/-	5	5	GH_A13G1094/GH_D12G0133/GH_D03G0236/GH_A07G0391/GH_D07G0398	0
MF	GO:0005230	extracellular ligand-gated ion channel activity	May-42	28/28806	0.062280282	0.294105216	GH_A13G1094/GH_D12G0133/GH_D03G0236/GH_A07G0391/GH_D07G0398	-/-/-/-/-	5	5	GH_A13G1094/GH_D12G0133/GH_D03G0236/GH_A07G0391/GH_D07G0398	0
MF	GO:0008066	glutamate receptor activity	May-42	28/28806	0.062280282	0.294105216	GH_A13G1094/GH_D12G0133/GH_D03G0236/GH_A07G0391/GH_D07G0398	-/-/-/-/-	5	5	GH_A13G1094/GH_D12G0133/GH_D03G0236/GH_A07G0391/GH_D07G0398	0
MF	GO:0015276	ligand-gated ion channel activity	May-42	28/28806	0.062280282	0.294105216	GH_A13G1094/GH_D12G0133/GH_D03G0236/GH_A07G0391/GH_D07G0398	-/-/-/-/-	5	5	GH_A13G1094/GH_D12G0133/GH_D03G0236/GH_A07G0391/GH_D07G0398	0
MF	GO:0022824	transmitter-gated ion channel activity	May-42	28/28806	0.062280282	0.294105216	GH_A13G1094/GH_D12G0133/GH_D03G0236/GH_A07G0391/GH_D07G0398	-/-/-/-/-	5	5	GH_A13G1094/GH_D12G0133/GH_D03G0236/GH_A07G0391/GH_D07G0398	0
MF	GO:0022834	ligand-gated channel activity	May-42	28/28806	0.062280282	0.294105216	GH_A13G1094/GH_D12G0133/GH_D03G0236/GH_A07G0391/GH_D07G0398	-/-/-/-/-	5	5	GH_A13G1094/GH_D12G0133/GH_D03G0236/GH_A07G0391/GH_D07G0398	0
MF	GO:0022835	transmitter-gated channel activity	May-42	28/28806	0.062280282	0.294105216	GH_A13G1094/GH_D12G0133/GH_D03G0236/GH_A07G0391/GH_D07G0398	-/-/-/-/-	5	5	GH_A13G1094/GH_D12G0133/GH_D03G0236/GH_A07G0391/GH_D07G0398	0
MF	GO:0030594	neurotransmitter receptor activity	May-42	28/28806	0.062280282	0.294105216	GH_A13G1094/GH_D12G0133/GH_D03G0236/GH_A07G0391/GH_D07G0398	-/-/-/-/-	5	5	GH_A13G1094/GH_D12G0133/GH_D03G0236/GH_A07G0391/GH_D07G0398	0
MF	GO:0004866	endopeptidase inhibitor activity	Apr-42	20/28806	0.065004387	0.294105216	GH_A10G2376/GH_scaffold3193_objG0001/GH_D09G0628/GH_A10G2379	-/-/-/-	4	0		4	GH_A10G2376/GH_scaffold3193_objG0001/GH_D09G0628/GH_A10G2379
MF	GO:0030414	peptidase inhibitor activity	Apr-42	20/28806	0.065004387	0.294105216	GH_A10G2376/GH_scaffold3193_objG0001/GH_D09G0628/GH_A10G2379	-/-/-/-	4	0		4	GH_A10G2376/GH_scaffold3193_objG0001/GH_D09G0628/GH_A10G2379
MF	GO:0061134	peptidase regulator activity	Apr-42	20/28806	0.065004387	0.294105216	GH_A10G2376/GH_scaffold3193_objG0001/GH_D09G0628/GH_A10G2379	-/-/-/-	4	0		4	GH_A10G2376/GH_scaffold3193_objG0001/GH_D09G0628/GH_A10G2379
MF	GO:0061135	endopeptidase regulator activity	Apr-42	20/28806	0.065004387	0.294105216	GH_A10G2376/GH_scaffold3193_objG0001/GH_D09G0628/GH_A10G2379	-/-/-/-	4	0		4	GH_A10G2376/GH_scaffold3193_objG0001/GH_D09G0628/GH_A10G2379
MF	GO:0042623	ATPase activity, coupled	20/2242	181/28806	0.07119488	0.318232537	GH_A07G0750/GH_D10G2786/GH_D12G2752/GH_D07G0745/GH_A12G0447/GH_A10G2680/GH_A12G2720/GH_D10G0653/GH_D06G0006/GH_A06G0021/GH_D07G1666/GH_D11G1229/GH_A07G1666/GH_D09G0275/GH_A05G1791/GH_D10G2528/GH_D13G1534/GH_D13G1535/GH_A10G2429/GH_D12G1387	-/-/-/-/-/-/-/-/-/-/-/-/-/-/-/-/-/-/-/-	20	17	GH_A07G0750/GH_D10G2786/GH_D12G2752/GH_D07G0745/GH_A12G0447/GH_A10G2680/GH_A12G2720/GH_D10G0653/GH_D06G0006/GH_A06G0021/GH_D07G1666/GH_D11G1229/GH_A07G1666/GH_D09G0275/GH_D13G1534/GH_D13G1535/GH_D12G1387	3	GH_A05G1791/GH_D10G2528/GH_A10G2429
MF	GO:0051537	2 iron, 2 sulfur cluster binding	May-42	30/28806	0.07958022	0.351479305	GH_A05G2353/GH_D05G2373/GH_D02G0806/GH_A02G0791/GH_D08G0154	-/-/-/-/-	5	1	GH_D08G0154	4	GH_A05G2353/GH_D05G2373/GH_D02G0806/GH_A02G0791
MF	GO:0003887	DNA-directed DNA polymerase activity	Apr-42	22/28806	0.086896778	0.358207828	GH_D11G2065/GH_A11G2026/GH_A05G3211/GH_A05G0844	-/-/-/-	4	0		4	GH_D11G2065/GH_A11G2026/GH_A05G3211/GH_A05G0844
MF	GO:0005102	receptor binding	Apr-42	22/28806	0.086896778	0.358207828	GH_D06G0234/GH_D02G2220/GH_A12G0171/GH_A13G0468	-/-/-/-	4	2	GH_D06G0234/GH_A12G0171	2	GH_D02G2220/GH_A13G0468
MF	GO:0008083	growth factor activity	Apr-42	22/28806	0.086896778	0.358207828	GH_D06G0234/GH_D02G2220/GH_A12G0171/GH_A13G0468	-/-/-/-	4	2	GH_D06G0234/GH_A12G0171	2	GH_D02G2220/GH_A13G0468
MF	GO:0008131	primary amine oxidase activity	Apr-42	22/28806	0.086896778	0.358207828	GH_D08G2006/GH_A08G1985/GH_A03G0191/GH_A03G0190	-/-/-/-	4	4	GH_D08G2006/GH_A08G1985/GH_A03G0191/GH_A03G0190	0
MF	GO:0016634	oxidoreductase activity, acting on the CH-CH group of donors, oxygen as acceptor	Apr-42	22/28806	0.086896778	0.358207828	GH_A10G0856/GH_D10G1120/GH_A11G2090/GH_A01G0206	-/-/-/-	4	0		4	GH_A10G0856/GH_D10G1120/GH_A11G2090/GH_A01G0206
MF	GO:0016641	oxidoreductase activity, acting on the CH-NH2 group of donors, oxygen as acceptor	Apr-42	22/28806	0.086896778	0.358207828	GH_D08G2006/GH_A08G1985/GH_A03G0191/GH_A03G0190	-/-/-/-	4	4	GH_D08G2006/GH_A08G1985/GH_A03G0191/GH_A03G0190	0
MF	GO:0004014	adenosylmethionine decarboxylase activity	Mar-42	14/28806	0.089816726	0.360925573	GH_A09G2527/GH_D09G2463/GH_A05G0077	-/-/-	3	3	GH_A09G2527/GH_D09G2463/GH_A05G0077	0
MF	GO:0005543	phospholipid binding	Nov-42	90/28806	0.089875744	0.360925573	GH_A05G2275/GH_D05G2295/GH_A05G2824/GH_D05G2842/GH_D11G2320/GH_D12G0255/GH_D04G2061/GH_D02G2140/GH_D05G2252/GH_A05G2494/GH_D05G2508	-/-/-/-/-/-/-/-/-/-/-	11	2	GH_D04G2061/GH_D02G2140	9	GH_A05G2275/GH_D05G2295/GH_A05G2824/GH_D05G2842/GH_D11G2320/GH_D12G0255/GH_D05G2252/GH_A05G2494/GH_D05G2508
MF	GO:0003755	peptidyl-prolyl cis-trans isomerase activity	Oct-42	80/28806	0.091455792	0.360925573	GH_A11G3184/GH_D07G2429/GH_D11G3210/GH_D01G0221/GH_A01G0230/GH_A07G2484/GH_A01G1763/GH_A10G2053/GH_A02G0571/GH_D02G0586	-/-/-/-/-/-/-/-/-/-	10	3	GH_A10G2053/GH_A02G0571/GH_D02G0586	7	GH_A11G3184/GH_D07G2429/GH_D11G3210/GH_D01G0221/GH_A01G0230/GH_A07G2484/GH_A01G1763
MF	GO:0016859	cis-trans isomerase activity	Oct-42	80/28806	0.091455792	0.360925573	GH_A11G3184/GH_D07G2429/GH_D11G3210/GH_D01G0221/GH_A01G0230/GH_A07G2484/GH_A01G1763/GH_A10G2053/GH_A02G0571/GH_D02G0586	-/-/-/-/-/-/-/-/-/-	10	3	GH_A10G2053/GH_A02G0571/GH_D02G0586	7	GH_A11G3184/GH_D07G2429/GH_D11G3210/GH_D01G0221/GH_A01G0230/GH_A07G2484/GH_A01G1763
MF	GO:0016702	oxidoreductase activity, acting on single donors with incorporation of molecular oxygen, incorporation of two atoms of oxygen	Sep-42	70/28806	0.092420295	0.360925573	GH_D05G0687/GH_A12G2220/GH_D07G0640/GH_D05G0486/GH_D09G0867/GH_A10G0553/GH_A13G1789/GH_D09G2298/GH_D08G2382	-/-/-/-/-/-/-/-/-	9	3	GH_A10G0553/GH_A13G1789/GH_D09G2298	6	GH_D05G0687/GH_A12G2220/GH_D07G0640/GH_D05G0486/GH_D09G0867/GH_D08G2382
MF	GO:0015399	primary active transmembrane transporter activity	18/2242	166/28806	0.095701818	0.36603479	GH_A07G0750/GH_D10G2786/GH_D12G2752/GH_D07G0745/GH_A12G0447/GH_A10G2680/GH_A12G2720/GH_D10G0653/GH_D06G0006/GH_A06G0021/GH_D07G1666/GH_D11G1229/GH_A07G1666/GH_D09G0275/GH_D13G1534/GH_D13G1535/novel.6046/GH_D12G1387	-/-/-/-/-/-/-/-/-/-/-/-/-/-/-/-/-/-	18	18	GH_A07G0750/GH_D10G2786/GH_D12G2752/GH_D07G0745/GH_A12G0447/GH_A10G2680/GH_A12G2720/GH_D10G0653/GH_D06G0006/GH_A06G0021/GH_D07G1666/GH_D11G1229/GH_A07G1666/GH_D09G0275/GH_D13G1534/GH_D13G1535/novel.6046/GH_D12G1387	0
MF	GO:0015405	P-P-bond-hydrolysis-driven transmembrane transporter activity	18/2242	166/28806	0.095701818	0.36603479	GH_A07G0750/GH_D10G2786/GH_D12G2752/GH_D07G0745/GH_A12G0447/GH_A10G2680/GH_A12G2720/GH_D10G0653/GH_D06G0006/GH_A06G0021/GH_D07G1666/GH_D11G1229/GH_A07G1666/GH_D09G0275/GH_D13G1534/GH_D13G1535/novel.6046/GH_D12G1387	-/-/-/-/-/-/-/-/-/-/-/-/-/-/-/-/-/-	18	18	GH_A07G0750/GH_D10G2786/GH_D12G2752/GH_D07G0745/GH_A12G0447/GH_A10G2680/GH_A12G2720/GH_D10G0653/GH_D06G0006/GH_A06G0021/GH_D07G1666/GH_D11G1229/GH_A07G1666/GH_D09G0275/GH_D13G1534/GH_D13G1535/novel.6046/GH_D12G1387	0
MF	GO:0004611	phosphoenolpyruvate carboxykinase activity	Apr-42	23/28806	0.099013559	0.374837047	GH_D03G0334/GH_A13G1756/GH_D09G0015/GH_D12G1910	-/-/-/-	4	3	GH_A13G1756/GH_D09G0015/GH_D12G1910	1	GH_D03G0334
MF	GO:0004602	glutathione peroxidase activity	Mar-42	15/28806	0.106040366	0.393409758	GH_D08G2094/GH_A09G1846/GH_A08G2081	-/-/-	3	3	GH_D08G2094/GH_A09G1846/GH_A08G2081	0
MF	GO:0008964	phosphoenolpyruvate carboxylase activity	Mar-42	15/28806	0.106040366	0.393409758	GH_A13G1756/GH_D09G0015/GH_D12G1910	-/-/-	3	3	GH_A13G1756/GH_D09G0015/GH_D12G1910	0
MF	GO:0008092	cytoskeletal protein binding	30/2242	305/28806	0.110250922	0.40498111	GH_D06G0190/GH_D09G2442/GH_D11G2089/GH_D04G0062/GH_D03G0248/GH_A05G1684/GH_D02G0442/GH_A08G0892/GH_D13G1549/GH_A01G2223/GH_D13G0085/GH_D09G1494/GH_A07G0743/GH_D12G2899/GH_A11G1230/GH_A09G1571/GH_A03G0887/GH_D12G1097/GH_A13G1593/GH_A13G2183/GH_D03G1155/GH_D03G0258/GH_D12G2790/GH_D05G2213/GH_A11G2970/GH_D07G0739/GH_D01G2308/GH_D04G1345/GH_A05G3302/GH_D11G1260	-/-/-/-/-/-/-/-/-/-/-/-/-/-/-/-/-/-/-/-/-/-/-/-/-/-/-/-/-/-	30	5	GH_D06G0190/GH_D11G2089/GH_D04G0062/GH_D03G0248/GH_A08G0892	25	GH_D09G2442/GH_A05G1684/GH_D02G0442/GH_D13G1549/GH_A01G2223/GH_D13G0085/GH_D09G1494/GH_A07G0743/GH_D12G2899/GH_A11G1230/GH_A09G1571/GH_A03G0887/GH_D12G1097/GH_A13G1593/GH_A13G2183/GH_D03G1155/GH_D03G0258/GH_D12G2790/GH_D05G2213/GH_A11G2970/GH_D07G0739/GH_D01G2308/GH_D04G1345/GH_A05G3302/GH_D11G1260
MF	GO:0019843	rRNA binding	Jun-42	43/28806	0.114251478	0.411527169	GH_D12G2593/GH_D03G1014/GH_A08G1298/GH_A10G1570/GH_A02G1048/GH_D08G1249	-/-/-/-/-/-	6	0		6	GH_D12G2593/GH_D03G1014/GH_A08G1298/GH_A10G1570/GH_A02G1048/GH_D08G1249
MF	GO:1901681	sulfur compound binding	Jun-42	43/28806	0.114251478	0.411527169	GH_D11G2142/GH_A06G0229/GH_D06G0213/GH_A12G1486/GH_D08G0011/GH_A08G0008	-/-/-/-/-/-	6	2	GH_D11G2142/GH_A12G1486	4	GH_A06G0229/GH_D06G0213/GH_D08G0011/GH_A08G0008
MF	GO:0004143	diacylglycerol kinase activity	Mar-42	16/28806	0.123304178	0.439863942	GH_D07G0763/GH_A07G0769/GH_A12G2005	-/-/-	3	3	GH_D07G0763/GH_A07G0769/GH_A12G2005	0
MF	GO:0000287	magnesium ion binding	16/2242	151/28806	0.12863932	0.454525598	GH_A12G0425/GH_D12G0437/GH_A13G0662/GH_D05G3846/GH_D05G3845/GH_A04G0224/GH_D08G1134/GH_D09G0090/GH_D09G0362/GH_D01G2032/GH_D12G2320/GH_D04G1321/GH_D08G0011/GH_A08G0008/GH_A04G1281/GH_D05G2948	-/-/-/-/-/-/-/-/-/-/-/-/-/-/-/-	16	9	GH_A13G0662/GH_D05G3846/GH_D05G3845/GH_A04G0224/GH_D09G0090/GH_D09G0362/GH_D12G2320/GH_D04G1321/GH_A04G1281	7	GH_A12G0425/GH_D12G0437/GH_D08G1134/GH_D01G2032/GH_D08G0011/GH_A08G0008/GH_D05G2948
MF	GO:0035251	UDP-glucosyltransferase activity	14/2242	130/28806	0.134881726	0.472086039	GH_A08G1412/GH_D05G0367/GH_A05G0363/GH_A10G1366/GH_D08G1434/GH_A10G1706/GH_D10G1524/GH_D13G1867/GH_A01G0885/GH_A13G1912/GH_D11G1649/GH_D12G1462/GH_A08G2865/GH_D08G2534	-/-/-/-/-/-/-/-/-/-/-/-/-/-	14	9	GH_A10G1366/GH_A10G1706/GH_D10G1524/GH_D13G1867/GH_A01G0885/GH_A13G1912/GH_D11G1649/GH_A08G2865/GH_D08G2534	5	GH_A08G1412/GH_D05G0367/GH_A05G0363/GH_D08G1434/GH_D12G1462
MF	GO:0034061	DNA polymerase activity	Apr-42	26/28806	0.139603944	0.475913472	GH_D11G2065/GH_A11G2026/GH_A05G3211/GH_A05G0844	-/-/-/-	4	0		4	GH_D11G2065/GH_A11G2026/GH_A05G3211/GH_A05G0844
MF	GO:0048038	quinone binding	Apr-42	26/28806	0.139603944	0.475913472	GH_D08G2006/GH_A08G1985/GH_A03G0191/GH_A03G0190	-/-/-/-	4	4	GH_D08G2006/GH_A08G1985/GH_A03G0191/GH_A03G0190	0
MF	GO:0004089	carbonate dehydratase activity	Mar-42	17/28806	0.14149984	0.475913472	GH_D12G2968/GH_A05G2200/GH_D05G2226	-/-/-	3	1	GH_D12G2968	2	GH_A05G2200/GH_D05G2226
MF	GO:0008081	phosphoric diester hydrolase activity	Jul-42	56/28806	0.142784154	0.475913472	GH_A07G2619/GH_A11G1661/GH_D07G2563/GH_D10G0873/GH_D13G0402/GH_D05G0879/GH_A05G0889	-/-/-/-/-/-/-	7	3	GH_A11G1661/GH_D05G0879/GH_A05G0889	4	GH_A07G2619/GH_D07G2563/GH_D10G0873/GH_D13G0402
MF	GO:0016620	oxidoreductase activity, acting on the aldehyde or oxo group of donors, NAD or NADP as acceptor	May-42	36/28806	0.14471515	0.475913472	GH_D05G2192/GH_D04G0820/GH_A05G2162/GH_D13G0363/GH_A03G1495	-/-/-/-/-	5	1	GH_A03G1495	4	GH_D05G2192/GH_D04G0820/GH_A05G2162/GH_D13G0363
MF	GO:0008146	sulfotransferase activity	Jun-42	46/28806	0.144954777	0.475913472	GH_D12G2057/GH_D07G0660/GH_A05G2860/GH_D10G2184/GH_A11G0082/GH_D03G0419	-/-/-/-/-/-	6	3	GH_D12G2057/GH_A05G2860/GH_D10G2184	3	GH_D07G0660/GH_A11G0082/GH_D03G0419
MF	GO:0016782	transferase activity, transferring sulfur-containing groups	Jun-42	46/28806	0.144954777	0.475913472	GH_D12G2057/GH_D07G0660/GH_A05G2860/GH_D10G2184/GH_A11G0082/GH_D03G0419	-/-/-/-/-/-	6	3	GH_D12G2057/GH_A05G2860/GH_D10G2184	3	GH_D07G0660/GH_A11G0082/GH_D03G0419
MF	GO:0046527	glucosyltransferase activity	14/2242	132/28806	0.146976263	0.478317488	GH_A08G1412/GH_D05G0367/GH_A05G0363/GH_A10G1366/GH_D08G1434/GH_A10G1706/GH_D10G1524/GH_D13G1867/GH_A01G0885/GH_A13G1912/GH_D11G1649/GH_D12G1462/GH_A08G2865/GH_D08G2534	-/-/-/-/-/-/-/-/-/-/-/-/-/-	14	9	GH_A10G1366/GH_A10G1706/GH_D10G1524/GH_D13G1867/GH_A01G0885/GH_A13G1912/GH_D11G1649/GH_A08G2865/GH_D08G2534	5	GH_A08G1412/GH_D05G0367/GH_A05G0363/GH_D08G1434/GH_D12G1462
MF	GO:0051213	dioxygenase activity	Sep-42	78/28806	0.151458291	0.488617618	GH_D05G0687/GH_A12G2220/GH_D07G0640/GH_D05G0486/GH_D09G0867/GH_A10G0553/GH_A13G1789/GH_D09G2298/GH_D08G2382	-/-/-/-/-/-/-/-/-	9	3	GH_A10G0553/GH_A13G1789/GH_D09G2298	6	GH_D05G0687/GH_A12G2220/GH_D07G0640/GH_D05G0486/GH_D09G0867/GH_D08G2382
MF	GO:0016747	transferase activity, transferring acyl groups other than amino-acyl groups	33/2242	352/28806	0.153479641	0.490870231	GH_A10G0898/GH_D07G0614/GH_D08G2597/GH_D05G1835/GH_A07G2532/GH_A07G0610/GH_D03G1940/GH_A10G1530/GH_D10G1066/GH_D04G0697/GH_A06G2219/GH_D13G1525/GH_A03G0024/GH_A10G1273/GH_D12G2067/GH_A11G2295/GH_A13G1575/GH_D07G2471/GH_A06G0832/GH_D09G0698/GH_D10G2683/GH_D11G0612/GH_D11G0787/GH_D10G2411/GH_A11G0585/GH_D03G1597/GH_A08G1717/GH_A05G1172/GH_A10G2349/GH_A12G2205/GH_D11G2151/GH_A04G1081/GH_A05G3440	-/-/-/-/-/-/-/-/-/-/-/-/-/-/-/-/-/-/-/-/-/-/-/-/-/-/-/-/-/-/-/-/-	33	17	GH_D08G2597/GH_A07G2532/GH_A10G1530/GH_D13G1525/GH_A10G1273/GH_A11G2295/GH_A13G1575/GH_D07G2471/GH_D10G2683/GH_D11G0612/GH_D11G0787/GH_A11G0585/GH_A08G1717/GH_A05G1172/GH_A10G2349/GH_A12G2205/GH_D11G2151	16	GH_A10G0898/GH_D07G0614/GH_D05G1835/GH_A07G0610/GH_D03G1940/GH_D10G1066/GH_D04G0697/GH_A06G2219/GH_A03G0024/GH_D12G2067/GH_A06G0832/GH_D09G0698/GH_D10G2411/GH_D03G1597/GH_A04G1081/GH_A05G3440
MF	GO:0019239	deaminase activity	Mar-42	18/28806	0.16051778	0.504678783	GH_A04G1118/GH_A01G1469/GH_D01G1557	-/-/-	3	2	GH_A01G1469/GH_D01G1557	1	GH_A04G1118
MF	GO:0060590	ATPase regulator activity	Mar-42	18/28806	0.16051778	0.504678783	GH_A13G1879/GH_D13G1829/GH_D11G2555	-/-/-	3	0		3	GH_A13G1879/GH_D13G1829/GH_D11G2555
MF	GO:0005088	Ras guanyl-nucleotide exchange factor activity	Apr-42	28/28806	0.169756188	0.522199405	GH_A07G0058/GH_D06G1931/GH_A10G2501/GH_D10G2630	-/-/-/-	4	2	GH_A07G0058/GH_D06G1931	2	GH_A10G2501/GH_D10G2630
MF	GO:0005089	Rho guanyl-nucleotide exchange factor activity	Apr-42	28/28806	0.169756188	0.522199405	GH_A07G0058/GH_D06G1931/GH_A10G2501/GH_D10G2630	-/-/-/-	4	2	GH_A07G0058/GH_D06G1931	2	GH_A10G2501/GH_D10G2630
MF	GO:0016645	oxidoreductase activity, acting on the CH-NH group of donors	May-42	38/28806	0.170313013	0.522199405	GH_D05G0393/GH_D08G2804/GH_A05G0390/GH_D01G1177/GH_A10G2677	-/-/-/-/-	5	2	GH_D01G1177/GH_A10G2677	3	GH_D05G0393/GH_D08G2804/GH_A05G0390
MF	GO:0008113	peptide-methionine (S)-S-oxide reductase activity	Feb-42	10/28806	0.179882617	0.542572771	GH_A03G0733/GH_D03G1210	-/-	2	2	GH_A03G0733/GH_D03G1210	0
MF	GO:0016881	acid-amino acid ligase activity	Feb-42	10/28806	0.179882617	0.542572771	GH_D07G1699/GH_A04G1159	-/-	2	1	GH_A04G1159	1	GH_D07G1699
MF	GO:0051536	iron-sulfur cluster binding	15/2242	149/28806	0.183918193	0.545869197	GH_D12G2727/GH_A12G2700/GH_A05G2353/GH_D05G2373/GH_D02G0806/GH_A02G0791/GH_D02G2344/GH_D07G0627/GH_D05G0823/GH_D12G0262/GH_A13G0398/GH_D08G0154/GH_A07G0628/GH_A05G0829/GH_A12G0256	-/-/-/-/-/-/-/-/-/-/-/-/-/-/-	15	3	GH_D07G0627/GH_D08G0154/GH_A07G0628	12	GH_D12G2727/GH_A12G2700/GH_A05G2353/GH_D05G2373/GH_D02G0806/GH_A02G0791/GH_D02G2344/GH_D05G0823/GH_D12G0262/GH_A13G0398/GH_A05G0829/GH_A12G0256
MF	GO:0051540	metal cluster binding	15/2242	149/28806	0.183918193	0.545869197	GH_D12G2727/GH_A12G2700/GH_A05G2353/GH_D05G2373/GH_D02G0806/GH_A02G0791/GH_D02G2344/GH_D07G0627/GH_D05G0823/GH_D12G0262/GH_A13G0398/GH_D08G0154/GH_A07G0628/GH_A05G0829/GH_A12G0256	-/-/-/-/-/-/-/-/-/-/-/-/-/-/-	15	3	GH_D07G0627/GH_D08G0154/GH_A07G0628	12	GH_D12G2727/GH_A12G2700/GH_A05G2353/GH_D05G2373/GH_D02G0806/GH_A02G0791/GH_D02G2344/GH_D05G0823/GH_D12G0262/GH_A13G0398/GH_A05G0829/GH_A12G0256
MF	GO:0005342	organic acid transmembrane transporter activity	May-42	40/28806	0.197509827	0.572469889	GH_A10G2168/GH_A04G1426/GH_D10G2269/GH_A08G0863/GH_D08G0863	-/-/-/-/-	5	3	GH_A04G1426/GH_A08G0863/GH_D08G0863	2	GH_A10G2168/GH_D10G2269
MF	GO:0015171	amino acid transmembrane transporter activity	May-42	40/28806	0.197509827	0.572469889	GH_A10G2168/GH_A04G1426/GH_D10G2269/GH_A08G0863/GH_D08G0863	-/-/-/-/-	5	3	GH_A04G1426/GH_A08G0863/GH_D08G0863	2	GH_A10G2168/GH_D10G2269
MF	GO:0046943	carboxylic acid transmembrane transporter activity	May-42	40/28806	0.197509827	0.572469889	GH_A10G2168/GH_A04G1426/GH_D10G2269/GH_A08G0863/GH_D08G0863	-/-/-/-/-	5	3	GH_A04G1426/GH_A08G0863/GH_D08G0863	2	GH_A10G2168/GH_D10G2269
MF	GO:0000062	fatty-acyl-CoA binding	Mar-42	20/28806	0.200586216	0.575616752	GH_D11G2142/GH_A06G0229/GH_D06G0213	-/-/-	3	1	GH_D11G2142	2	GH_A06G0229/GH_D06G0213
MF	GO:0016407	acetyltransferase activity	Nov-42	106/28806	0.201698592	0.575616752	GH_A10G0898/GH_D07G0614/GH_A07G0610/GH_D10G1066/GH_D13G1525/GH_D12G2067/GH_A11G2295/GH_A13G1575/GH_A06G0832/GH_D03G1597/GH_D11G2151	-/-/-/-/-/-/-/-/-/-/-	11	4	GH_D13G1525/GH_A11G2295/GH_A13G1575/GH_D11G2151	7	GH_A10G0898/GH_D07G0614/GH_A07G0610/GH_D10G1066/GH_D12G2067/GH_A06G0832/GH_D03G1597
MF	GO:0016846	carbon-sulfur lyase activity	Feb-42	11/28806	0.209100374	0.577111821	GH_A01G1204/GH_D09G1833	-/-	2	2	GH_A01G1204/GH_D09G1833	0
MF	GO:0003678	DNA helicase activity	Apr-42	31/28806	0.218643998	0.577111821	GH_A09G0030/GH_A03G1008/GH_A05G1791/GH_D09G0029	-/-/-/-	4	0		4	GH_A09G0030/GH_A03G1008/GH_A05G1791/GH_D09G0029
MF	GO:0004506	squalene monooxygenase activity	Mar-42	21/28806	0.221425576	0.577111821	GH_A04G1552/GH_A01G1221/GH_D04G1896	-/-/-	3	1	GH_D04G1896	2	GH_A04G1552/GH_A01G1221
MF	GO:0005244	voltage-gated ion channel activity	Mar-42	21/28806	0.221425576	0.577111821	GH_A05G3554/GH_D04G0803/GH_A07G2576	-/-/-	3	0		3	GH_A05G3554/GH_D04G0803/GH_A07G2576
MF	GO:0005247	voltage-gated chloride channel activity	Mar-42	21/28806	0.221425576	0.577111821	GH_A05G3554/GH_D04G0803/GH_A07G2576	-/-/-	3	0		3	GH_A05G3554/GH_D04G0803/GH_A07G2576
MF	GO:0005253	anion channel activity	Mar-42	21/28806	0.221425576	0.577111821	GH_A05G3554/GH_D04G0803/GH_A07G2576	-/-/-	3	0		3	GH_A05G3554/GH_D04G0803/GH_A07G2576
MF	GO:0005254	chloride channel activity	Mar-42	21/28806	0.221425576	0.577111821	GH_A05G3554/GH_D04G0803/GH_A07G2576	-/-/-	3	0		3	GH_A05G3554/GH_D04G0803/GH_A07G2576
MF	GO:0008308	voltage-gated anion channel activity	Mar-42	21/28806	0.221425576	0.577111821	GH_A05G3554/GH_D04G0803/GH_A07G2576	-/-/-	3	0		3	GH_A05G3554/GH_D04G0803/GH_A07G2576
MF	GO:0015108	chloride transmembrane transporter activity	Mar-42	21/28806	0.221425576	0.577111821	GH_A05G3554/GH_D04G0803/GH_A07G2576	-/-/-	3	0		3	GH_A05G3554/GH_D04G0803/GH_A07G2576
MF	GO:0016682	oxidoreductase activity, acting on diphenols and related substances as donors, oxygen as acceptor	Mar-42	21/28806	0.221425576	0.577111821	GH_A06G2011/GH_D06G2044/GH_A06G1442	-/-/-	3	0		3	GH_A06G2011/GH_D06G2044/GH_A06G1442
MF	GO:0022832	voltage-gated channel activity	Mar-42	21/28806	0.221425576	0.577111821	GH_A05G3554/GH_D04G0803/GH_A07G2576	-/-/-	3	0		3	GH_A05G3554/GH_D04G0803/GH_A07G2576
MF	GO:0050664	oxidoreductase activity, acting on NAD(P)H, oxygen as acceptor	Mar-42	21/28806	0.221425576	0.577111821	GH_A02G1173/GH_A12G2516/GH_D03G0889	-/-/-	3	3	GH_A02G1173/GH_A12G2516/GH_D03G0889	0
MF	GO:0005216	ion channel activity	Nov-42	109/28806	0.227546683	0.577111821	GH_A05G3554/GH_D04G0803/GH_A13G1094/GH_A07G2576/GH_D12G0133/GH_D11G0018/GH_D03G0236/GH_A07G0391/GH_D07G0398/GH_D12G1298/GH_D07G0032	-/-/-/-/-/-/-/-/-/-/-	11	8	GH_A13G1094/GH_D12G0133/GH_D11G0018/GH_D03G0236/GH_A07G0391/GH_D07G0398/GH_D12G1298/GH_D07G0032	3	GH_A05G3554/GH_D04G0803/GH_A07G2576
MF	GO:0015267	channel activity	Nov-42	109/28806	0.227546683	0.577111821	GH_A05G3554/GH_D04G0803/GH_A13G1094/GH_A07G2576/GH_D12G0133/GH_D11G0018/GH_D03G0236/GH_A07G0391/GH_D07G0398/GH_D12G1298/GH_D07G0032	-/-/-/-/-/-/-/-/-/-/-	11	8	GH_A13G1094/GH_D12G0133/GH_D11G0018/GH_D03G0236/GH_A07G0391/GH_D07G0398/GH_D12G1298/GH_D07G0032	3	GH_A05G3554/GH_D04G0803/GH_A07G2576
MF	GO:0022803	passive transmembrane transporter activity	Nov-42	109/28806	0.227546683	0.577111821	GH_A05G3554/GH_D04G0803/GH_A13G1094/GH_A07G2576/GH_D12G0133/GH_D11G0018/GH_D03G0236/GH_A07G0391/GH_D07G0398/GH_D12G1298/GH_D07G0032	-/-/-/-/-/-/-/-/-/-/-	11	8	GH_A13G1094/GH_D12G0133/GH_D11G0018/GH_D03G0236/GH_A07G0391/GH_D07G0398/GH_D12G1298/GH_D07G0032	3	GH_A05G3554/GH_D04G0803/GH_A07G2576
MF	GO:0022838	substrate-specific channel activity	Nov-42	109/28806	0.227546683	0.577111821	GH_A05G3554/GH_D04G0803/GH_A13G1094/GH_A07G2576/GH_D12G0133/GH_D11G0018/GH_D03G0236/GH_A07G0391/GH_D07G0398/GH_D12G1298/GH_D07G0032	-/-/-/-/-/-/-/-/-/-/-	11	8	GH_A13G1094/GH_D12G0133/GH_D11G0018/GH_D03G0236/GH_A07G0391/GH_D07G0398/GH_D12G1298/GH_D07G0032	3	GH_A05G3554/GH_D04G0803/GH_A07G2576
MF	GO:0050661	NADP binding	Jul-42	64/28806	0.228674418	0.577111821	GH_D05G2192/GH_A05G2162/GH_A08G1386/GH_A05G3575/GH_D08G1408/GH_A09G0427/GH_A07G2298	-/-/-/-/-/-/-	7	3	GH_A08G1386/GH_D08G1408/GH_A09G0427	4	GH_D05G2192/GH_A05G2162/GH_A05G3575/GH_A07G2298
MF	GO:0003857	3-hydroxyacyl-CoA dehydrogenase activity	Feb-42	12/28806	0.238739731	0.577111821	GH_D09G0761/GH_D07G0073	-/-	2	0		2	GH_D09G0761/GH_D07G0073
MF	GO:0004579	dolichyl-diphosphooligosaccharide-protein glycotransferase activity	Feb-42	12/28806	0.238739731	0.577111821	GH_D10G2352/GH_D01G1029	-/-	2	0		2	GH_D10G2352/GH_D01G1029
MF	GO:0120013	intermembrane lipid transfer activity	Feb-42	12/28806	0.238739731	0.577111821	GH_A12G1868/GH_D12G1870	-/-	2	2	GH_A12G1868/GH_D12G1870	0
MF	GO:0003993	acid phosphatase activity	May-42	43/28806	0.240780883	0.577111821	GH_D13G2290/GH_A13G2288/GH_D06G0045/GH_A13G0139/GH_A06G0059	-/-/-/-/-	5	2	GH_A13G0139/GH_A06G0059	3	GH_D13G2290/GH_A13G2288/GH_D06G0045
MF	GO:0004402	histone acetyltransferase activity	Mar-42	22/28806	0.242666965	0.577111821	GH_D07G0614/GH_A07G0610/GH_D12G2067	-/-/-	3	0		3	GH_D07G0614/GH_A07G0610/GH_D12G2067
MF	GO:0016843	amine-lyase activity	Mar-42	22/28806	0.242666965	0.577111821	GH_D09G1147/GH_A09G1187/GH_A01G2113	-/-/-	3	3	GH_D09G1147/GH_A09G1187/GH_A01G2113	0
MF	GO:0016844	strictosidine synthase activity	Mar-42	22/28806	0.242666965	0.577111821	GH_D09G1147/GH_A09G1187/GH_A01G2113	-/-/-	3	3	GH_D09G1147/GH_A09G1187/GH_A01G2113	0
MF	GO:0034212	peptide N-acetyltransferase activity	Mar-42	22/28806	0.242666965	0.577111821	GH_D07G0614/GH_A07G0610/GH_D12G2067	-/-/-	3	0		3	GH_D07G0614/GH_A07G0610/GH_D12G2067
MF	GO:0061733	peptide-lysine-N-acetyltransferase activity	Mar-42	22/28806	0.242666965	0.577111821	GH_D07G0614/GH_A07G0610/GH_D12G2067	-/-/-	3	0		3	GH_D07G0614/GH_A07G0610/GH_D12G2067
MF	GO:0016746	transferase activity, transferring acyl groups	41/2242	472/28806	0.252837747	0.597470089	GH_A10G0898/GH_D07G0614/GH_D08G2597/GH_A01G0298/GH_A13G0556/GH_D05G1835/GH_D01G0282/GH_A07G2532/GH_A07G0610/GH_D03G1940/GH_A10G1530/GH_D10G1066/GH_D04G0697/GH_A06G2219/GH_D13G1525/GH_A03G0024/GH_A10G1273/GH_D12G1195/GH_D12G2067/GH_A11G2295/GH_A13G1575/GH_D07G2471/GH_A05G2608/GH_A06G0832/GH_D09G0698/GH_A12G1191/GH_D10G2683/GH_D11G0612/GH_A06G0434/GH_D11G0787/GH_D10G2411/GH_A08G2322/GH_A11G0585/GH_…	-/-/-/-/-/-/-/-/-/-/-/-/-/-/-/-/-/-/-/-/-/-/-/-/-/-/-/-/-/-/-/-/-/-/-/-/-/-/-/-/-	41	22	GH_D08G2597/GH_A01G0298/GH_D01G0282/GH_A07G2532/GH_A10G1530/GH_D13G1525/GH_A10G1273/GH_D12G1195/GH_A11G2295/GH_A13G1575/GH_D07G2471/GH_A12G1191/GH_D10G2683/GH_D11G0612/GH_A06G0434/GH_D11G0787/GH_A11G0585/GH_A08G1717/GH_A05G1172/GH_A10G2349/GH_A12G2205/GH_D11G2151	19	GH_A10G0898/GH_D07G0614/GH_A13G0556/GH_D05G1835/GH_A07G0610/GH_D03G1940/GH_D10G1066/GH_D04G0697/GH_A06G2219/GH_A03G0024/GH_D12G2067/GH_A05G2608/GH_A06G0832/GH_D09G0698/GH_D10G2411/GH_A08G2322/GH_D03G1597/GH_A04G1081/GH_A05G3440
MF	GO:0004435	phosphatidylinositol phospholipase C activity	Feb-42	13/28806	0.268558197	0.626635792	GH_D05G0879/GH_A05G0889	-/-	2	2	GH_D05G0879/GH_A05G0889	0
MF	GO:0004629	phospholipase C activity	Feb-42	13/28806	0.268558197	0.626635792	GH_D05G0879/GH_A05G0889	-/-	2	2	GH_D05G0879/GH_A05G0889	0
MF	GO:0003872	6-phosphofructokinase activity	Mar-42	24/28806	0.285979343	0.658995877	GH_A05G0276/GH_A07G0253/GH_D10G0111	-/-/-	3	2	GH_A05G0276/GH_D10G0111	1	GH_A07G0253
MF	GO:0016840	carbon-nitrogen lyase activity	Mar-42	24/28806	0.285979343	0.658995877	GH_D09G1147/GH_A09G1187/GH_A01G2113	-/-/-	3	3	GH_D09G1147/GH_A09G1187/GH_A01G2113	0
MF	GO:0003860	3-hydroxyisobutyryl-CoA hydrolase activity	Feb-42	14/28806	0.298348442	0.662798035	GH_D11G1664/GH_A11G1631	-/-	2	2	GH_D11G1664/GH_A11G1631	0
MF	GO:0004345	glucose-6-phosphate dehydrogenase activity	Feb-42	14/28806	0.298348442	0.662798035	GH_A05G3575/GH_A09G0427	-/-	2	1	GH_A09G0427	1	GH_A05G3575
MF	GO:0005375	copper ion transmembrane transporter activity	Feb-42	14/28806	0.298348442	0.662798035	GH_D13G2154/GH_D08G0059	-/-	2	0		2	GH_D13G2154/GH_D08G0059
MF	GO:0016289	CoA hydrolase activity	Feb-42	14/28806	0.298348442	0.662798035	GH_D11G1664/GH_A11G1631	-/-	2	2	GH_D11G1664/GH_A11G1631	0
MF	GO:0016778	diphosphotransferase activity	Feb-42	14/28806	0.298348442	0.662798035	GH_D12G2320/GH_A12G1486	-/-	2	2	GH_D12G2320/GH_A12G1486	0
MF	GO:0051539	4 iron, 4 sulfur cluster binding	Feb-42	14/28806	0.298348442	0.662798035	GH_D07G0627/GH_A07G0628	-/-	2	2	GH_D07G0627/GH_A07G0628	0
MF	GO:0016709	oxidoreductase activity, acting on paired donors, with incorporation or reduction of molecular oxygen, NAD(P)H as one donor, and incorporation of one atom of oxygen	Jun-42	60/28806	0.323781165	0.711422096	GH_A08G1386/GH_A04G1552/GH_D08G1408/GH_A01G1221/GH_D04G1896/GH_A07G2298	-/-/-/-/-/-	6	3	GH_A08G1386/GH_D08G1408/GH_D04G1896	3	GH_A04G1552/GH_A01G1221/GH_A07G2298
MF	GO:0004332	fructose-bisphosphate aldolase activity	Feb-42	15/28806	0.327934299	0.711422096	GH_D13G1479/GH_A13G1534	-/-	2	2	GH_D13G1479/GH_A13G1534	0
MF	GO:0005319	lipid transporter activity	Feb-42	15/28806	0.327934299	0.711422096	GH_A12G1868/GH_D12G1870	-/-	2	2	GH_A12G1868/GH_D12G1870	0
MF	GO:0016679	oxidoreductase activity, acting on diphenols and related substances as donors	Mar-42	26/28806	0.329823721	0.711422096	GH_A06G2011/GH_D06G2044/GH_A06G1442	-/-/-	3	0		3	GH_A06G2011/GH_D06G2044/GH_A06G1442
MF	GO:0016763	transferase activity, transferring pentosyl groups	Mar-42	26/28806	0.329823721	0.711422096	GH_A12G0425/GH_D12G0437/GH_A12G2947	-/-/-	3	1	GH_A12G2947	2	GH_A12G0425/GH_D12G0437
MF	GO:0008514	organic anion transmembrane transporter activity	May-42	49/28806	0.333168336	0.714482384	GH_A10G2168/GH_A04G1426/GH_D10G2269/GH_A08G0863/GH_D08G0863	-/-/-/-/-	5	3	GH_A04G1426/GH_A08G0863/GH_D08G0863	2	GH_A10G2168/GH_D10G2269
MF	GO:0008443	phosphofructokinase activity	Mar-42	27/28806	0.351751375	0.744699946	GH_A05G0276/GH_A07G0253/GH_D10G0111	-/-/-	3	2	GH_A05G0276/GH_D10G0111	1	GH_A07G0253
MF	GO:0019200	carbohydrate kinase activity	Mar-42	27/28806	0.351751375	0.744699946	GH_A05G0276/GH_A07G0253/GH_D10G0111	-/-/-	3	2	GH_A05G0276/GH_D10G0111	1	GH_A07G0253
MF	GO:0008080	N-acetyltransferase activity	Sep-42	98/28806	0.353280837	0.744699946	GH_A10G0898/GH_D07G0614/GH_A07G0610/GH_D10G1066/GH_D12G2067/GH_A11G2295/GH_A06G0832/GH_D03G1597/GH_D11G2151	-/-/-/-/-/-/-/-/-	9	2	GH_A11G2295/GH_D11G2151	7	GH_A10G0898/GH_D07G0614/GH_A07G0610/GH_D10G1066/GH_D12G2067/GH_A06G0832/GH_D03G1597
MF	GO:0051087	chaperone binding	Apr-42	39/28806	0.360900817	0.756464424	GH_A13G1879/GH_D13G1829/GH_D11G2555/GH_A08G1526	-/-/-/-	4	0		4	GH_A13G1879/GH_D13G1829/GH_D11G2555/GH_A08G1526
MF	GO:0008094	DNA-dependent ATPase activity	Mar-42	28/28806	0.373590797	0.778663966	GH_A05G1791/GH_D10G2528/GH_A10G2429	-/-/-	3	0		3	GH_A05G1791/GH_D10G2528/GH_A10G2429
MF	GO:0003916	DNA topoisomerase activity	Feb-42	18/28806	0.414098448	0.858271086	GH_D10G2528/GH_A10G2429	-/-	2	0		2	GH_D10G2528/GH_A10G2429
MF	GO:0008408	3'-5' exonuclease activity	Mar-42	30/28806	0.416763891	0.858996686	GH_D11G2065/GH_A11G2026/GH_A05G0844	-/-/-	3	0		3	GH_D11G2065/GH_A11G2026/GH_A05G0844
MF	GO:0016410	N-acyltransferase activity	Sep-42	104/28806	0.421104067	0.86314701	GH_A10G0898/GH_D07G0614/GH_A07G0610/GH_D10G1066/GH_D12G2067/GH_A11G2295/GH_A06G0832/GH_D03G1597/GH_D11G2151	-/-/-/-/-/-/-/-/-	9	2	GH_A11G2295/GH_D11G2151	7	GH_A10G0898/GH_D07G0614/GH_A07G0610/GH_D10G1066/GH_D12G2067/GH_A06G0832/GH_D03G1597
MF	GO:0030976	thiamine pyrophosphate binding	Feb-42	19/28806	0.441610155	0.900205316	GH_D08G0011/GH_A08G0008	-/-	2	0		2	GH_D08G0011/GH_A08G0008
MF	GO:0016161	beta-amylase activity	Mar-42	32/28806	0.458916488	0.914594262	GH_D11G0284/GH_A12G2327/GH_D12G2342	-/-/-	3	3	GH_D11G0284/GH_A12G2327/GH_D12G2342	0
MF	GO:0004650	polygalacturonase activity	Jun-42	70/28806	0.465358234	0.914594262	GH_A10G1830/GH_D10G1935/GH_D04G1997/GH_A11G0238/GH_D09G2553/GH_A04G1648	-/-/-/-/-/-	6	1	GH_D09G2553	5	GH_A10G1830/GH_D10G1935/GH_D04G1997/GH_A11G0238/GH_A04G1648
MF	GO:0016759	cellulose synthase activity	Jun-42	70/28806	0.465358234	0.914594262	GH_D13G1867/GH_A01G0885/GH_A13G1912/GH_D11G1649/GH_D12G1462/GH_D08G2534	-/-/-/-/-/-	6	5	GH_D13G1867/GH_A01G0885/GH_A13G1912/GH_D11G1649/GH_D08G2534	1	GH_D12G1462
MF	GO:0016760	cellulose synthase (UDP-forming) activity	Jun-42	70/28806	0.465358234	0.914594262	GH_D13G1867/GH_A01G0885/GH_A13G1912/GH_D11G1649/GH_D12G1462/GH_D08G2534	-/-/-/-/-/-	6	5	GH_D13G1867/GH_A01G0885/GH_A13G1912/GH_D11G1649/GH_D08G2534	1	GH_D12G1462
MF	GO:0016160	amylase activity	Apr-42	45/28806	0.468328054	0.914594262	GH_D11G0284/GH_A12G2327/GH_A05G2554/GH_D12G2342	-/-/-/-	4	4	GH_D11G0284/GH_A12G2327/GH_A05G2554/GH_D12G2342	0
MF	GO:0004576	oligosaccharyl transferase activity	Feb-42	20/28806	0.468390593	0.914594262	GH_D10G2352/GH_D01G1029	-/-	2	0		2	GH_D10G2352/GH_D01G1029
MF	GO:0016832	aldehyde-lyase activity	Feb-42	20/28806	0.468390593	0.914594262	GH_D13G1479/GH_A13G1534	-/-	2	2	GH_D13G1479/GH_A13G1534	0
MF	GO:0046915	transition metal ion transmembrane transporter activity	Feb-42	20/28806	0.468390593	0.914594262	GH_D13G2154/GH_D08G0059	-/-	2	0		2	GH_D13G2154/GH_D08G0059
MF	GO:0001871	pattern binding	Dec-42	149/28806	0.494608962	0.938502509	GH_A05G2910/GH_A01G0479/GH_D13G0124/GH_D10G2575/GH_D01G0436/GH_A02G1117/GH_A10G2055/GH_D02G0187/GH_A03G1856/GH_A10G1439/GH_D10G2171/GH_D02G0185	-/-/-/-/-/-/-/-/-/-/-/-	12	11	GH_A01G0479/GH_D13G0124/GH_D10G2575/GH_D01G0436/GH_A02G1117/GH_A10G2055/GH_D02G0187/GH_A03G1856/GH_A10G1439/GH_D10G2171/GH_D02G0185	1	GH_A05G2910
MF	GO:0030247	polysaccharide binding	Dec-42	149/28806	0.494608962	0.938502509	GH_A05G2910/GH_A01G0479/GH_D13G0124/GH_D10G2575/GH_D01G0436/GH_A02G1117/GH_A10G2055/GH_D02G0187/GH_A03G1856/GH_A10G1439/GH_D10G2171/GH_D02G0185	-/-/-/-/-/-/-/-/-/-/-/-	12	11	GH_A01G0479/GH_D13G0124/GH_D10G2575/GH_D01G0436/GH_A02G1117/GH_A10G2055/GH_D02G0187/GH_A03G1856/GH_A10G1439/GH_D10G2171/GH_D02G0185	1	GH_A05G2910
MF	GO:0003746	translation elongation factor activity	Mar-42	34/28806	0.49970672	0.938502509	GH_D09G2270/GH_A09G2332/novel.4984	-/-/-	3	0		3	GH_D09G2270/GH_A09G2332/novel.4984
MF	GO:0008194	UDP-glycosyltransferase activity	19/2242	240/28806	0.503871505	0.938502509	GH_A08G1412/GH_D05G0367/GH_A05G0363/GH_A10G1366/GH_D08G1434/GH_A10G1706/GH_D10G1524/GH_D13G1867/GH_A01G0885/GH_A13G1912/GH_D11G1649/GH_D11G2581/GH_D10G0677/GH_D12G1462/GH_A08G2865/GH_D02G1859/GH_A09G0348/GH_D08G2534/GH_A03G1702	-/-/-/-/-/-/-/-/-/-/-/-/-/-/-/-/-/-/-	19	12	GH_A10G1366/GH_A10G1706/GH_D10G1524/GH_D13G1867/GH_A01G0885/GH_A13G1912/GH_D11G1649/GH_D11G2581/GH_D10G0677/GH_A08G2865/GH_A09G0348/GH_D08G2534	7	GH_A08G1412/GH_D05G0367/GH_A05G0363/GH_D08G1434/GH_D12G1462/GH_D02G1859/GH_A03G1702
MF	GO:0003854	3-beta-hydroxy-delta5-steroid dehydrogenase activity	Feb-42	22/28806	0.519558905	0.938502509	GH_D07G0806/GH_A07G0803	-/-	2	2	GH_D07G0806/GH_A07G0803	0
MF	GO:0004356	glutamate-ammonia ligase activity	Feb-42	22/28806	0.519558905	0.938502509	GH_A13G0619/GH_D11G1794	-/-	2	1	GH_A13G0619	1	GH_D11G1794
MF	GO:0004620	phospholipase activity	Feb-42	22/28806	0.519558905	0.938502509	GH_D05G0879/GH_A05G0889	-/-	2	2	GH_D05G0879/GH_A05G0889	0
MF	GO:0008519	ammonium transmembrane transporter activity	Feb-42	22/28806	0.519558905	0.938502509	GH_A11G2750/GH_A04G1135	-/-	2	2	GH_A11G2750/GH_A04G1135	0
MF	GO:0015098	molybdate ion transmembrane transporter activity	Feb-42	22/28806	0.519558905	0.938502509	GH_A07G0305/GH_D07G0317	-/-	2	0		2	GH_A07G0305/GH_D07G0317
MF	GO:0016211	ammonia ligase activity	Feb-42	22/28806	0.519558905	0.938502509	GH_A13G0619/GH_D11G1794	-/-	2	1	GH_A13G0619	1	GH_D11G1794
MF	GO:0016229	steroid dehydrogenase activity	Feb-42	22/28806	0.519558905	0.938502509	GH_D07G0806/GH_A07G0803	-/-	2	2	GH_D07G0806/GH_A07G0803	0
MF	GO:0016671	oxidoreductase activity, acting on a sulfur group of donors, disulfide as acceptor	Feb-42	22/28806	0.519558905	0.938502509	GH_A03G0733/GH_D03G1210	-/-	2	2	GH_A03G0733/GH_D03G1210	0
MF	GO:0016880	acid-ammonia (or amide) ligase activity	Feb-42	22/28806	0.519558905	0.938502509	GH_A13G0619/GH_D11G1794	-/-	2	1	GH_A13G0619	1	GH_D11G1794
MF	GO:0033764	steroid dehydrogenase activity, acting on the CH-OH group of donors, NAD or NADP as acceptor	Feb-42	22/28806	0.519558905	0.938502509	GH_D07G0806/GH_A07G0803	-/-	2	2	GH_D07G0806/GH_A07G0803	0
MF	GO:0038023	signaling receptor activity	Jun-42	74/28806	0.520245769	0.938502509	GH_A13G1094/GH_D12G0133/GH_D03G0081/GH_D03G0236/GH_A07G0391/GH_D07G0398	-/-/-/-/-/-	6	6	GH_A13G1094/GH_D12G0133/GH_D03G0081/GH_D03G0236/GH_A07G0391/GH_D07G0398	0
MF	GO:0140096	catalytic activity, acting on a protein	Aug-42	100/28806	0.52110921	0.938502509	novel.2810/novel.6617/novel.6823/novel.6867/novel.398/novel.5865/novel.2243/novel.6436	-/-/-/-/-/-/-/-	8	7	novel.2810/novel.6617/novel.6823/novel.6867/novel.398/novel.5865/novel.2243	1	novel.6436
MF	GO:0004872	receptor activity	Jun-42	75/28806	0.533626548	0.939843181	GH_A13G1094/GH_D12G0133/GH_D03G0081/GH_D03G0236/GH_A07G0391/GH_D07G0398	-/-/-/-/-/-	6	6	GH_A13G1094/GH_D12G0133/GH_D03G0081/GH_D03G0236/GH_A07G0391/GH_D07G0398	0
MF	GO:0008171	O-methyltransferase activity	May-42	62/28806	0.534608654	0.939843181	GH_D07G0536/GH_A07G0530/GH_D10G2284/GH_A12G0214/GH_D09G1239	-/-/-/-/-	5	1	GH_A12G0214	4	GH_D07G0536/GH_A07G0530/GH_D10G2284/GH_D09G1239
MF	GO:0030246	carbohydrate binding	28/2242	361/28806	0.536269032	0.939843181	GH_A10G0601/GH_D07G0498/GH_D07G0845/GH_D05G1370/GH_D01G2144/GH_D12G0008/GH_D04G0512/GH_A05G2910/GH_A01G0479/GH_D01G2471/GH_A04G1243/GH_A09G1828/GH_A05G1366/GH_D01G2472/GH_A11G3431/GH_D13G0124/GH_A01G2393/GH_D10G2575/GH_D01G0436/GH_A02G1117/GH_A10G2055/GH_D02G0187/GH_A03G1856/GH_D01G1308/GH_A01G1797/GH_A10G1439/GH_D10G2171/GH_D02G0185	-/-/-/-/-/-/-/-/-/-/-/-/-/-/-/-/-/-/-/-/-/-/-/-/-/-/-/-	28	19	GH_D07G0498/GH_D01G2144/GH_A01G0479/GH_D01G2471/GH_A09G1828/GH_D01G2472/GH_A11G3431/GH_D13G0124/GH_A01G2393/GH_D10G2575/GH_D01G0436/GH_A02G1117/GH_A10G2055/GH_D02G0187/GH_A03G1856/GH_A01G1797/GH_A10G1439/GH_D10G2171/GH_D02G0185	9	GH_A10G0601/GH_D07G0845/GH_D05G1370/GH_D12G0008/GH_D04G0512/GH_A05G2910/GH_A04G1243/GH_A05G1366/GH_D01G1308
MF	GO:0004470	malic enzyme activity	Feb-42	23/28806	0.543877374	0.939843181	GH_A07G0260/GH_D07G0269	-/-	2	0		2	GH_A07G0260/GH_D07G0269
MF	GO:0004471	malate dehydrogenase (decarboxylating) (NAD+) activity	Feb-42	23/28806	0.543877374	0.939843181	GH_A07G0260/GH_D07G0269	-/-	2	0		2	GH_A07G0260/GH_D07G0269
MF	GO:0016615	malate dehydrogenase activity	Feb-42	23/28806	0.543877374	0.939843181	GH_A07G0260/GH_D07G0269	-/-	2	0		2	GH_A07G0260/GH_D07G0269
MF	GO:0070566	adenylyltransferase activity	Feb-42	23/28806	0.543877374	0.939843181	GH_A02G0365/GH_D02G0390	-/-	2	2	GH_A02G0365/GH_D02G0390	0
MF	GO:0060089	molecular transducer activity	Jun-42	76/28806	0.546847351	0.939843181	GH_A13G1094/GH_D12G0133/GH_D03G0081/GH_D03G0236/GH_A07G0391/GH_D07G0398	-/-/-/-/-/-	6	6	GH_A13G1094/GH_D12G0133/GH_D03G0081/GH_D03G0236/GH_A07G0391/GH_D07G0398	0
MF	GO:0016903	oxidoreductase activity, acting on the aldehyde or oxo group of donors	May-42	63/28806	0.549122071	0.939843181	GH_D05G2192/GH_D04G0820/GH_A05G2162/GH_D13G0363/GH_A03G1495	-/-/-/-/-	5	1	GH_A03G1495	4	GH_D05G2192/GH_D04G0820/GH_A05G2162/GH_D13G0363
MF	GO:0003883	CTP synthase activity	Jan-42	10/28806	0.555319712	0.939843181	GH_D13G1450	-	1	0		1	GH_D13G1450
MF	GO:0003951	NAD+ kinase activity	Jan-42	10/28806	0.555319712	0.939843181	GH_D05G0711	-	1	1	GH_D05G0711	0
MF	GO:0008199	ferric iron binding	Jan-42	10/28806	0.555319712	0.939843181	GH_A05G3116	-	1	1	GH_A05G3116	0
MF	GO:0016886	ligase activity, forming phosphoric ester bonds	Jan-42	10/28806	0.555319712	0.939843181	GH_A06G2185	-	1	0		1	GH_A06G2185
MF	GO:0030599	pectinesterase activity	Jul-42	90/28806	0.557319407	0.939843181	GH_D05G1446/GH_A05G0374/GH_A05G1431/GH_D03G1830/GH_A03G0129/GH_D12G2388/GH_D07G1354	-/-/-/-/-/-/-	7	1	GH_D07G1354	6	GH_D05G1446/GH_A05G0374/GH_A05G1431/GH_D03G1830/GH_A03G0129/GH_D12G2388
MF	GO:0010181	FMN binding	Feb-42	24/28806	0.56732265	0.945708327	GH_D05G0054/GH_A05G0049	-/-	2	2	GH_D05G0054/GH_A05G0049	0
MF	GO:0016298	lipase activity	Feb-42	24/28806	0.56732265	0.945708327	GH_D05G0879/GH_A05G0889	-/-	2	2	GH_D05G0879/GH_A05G0889	0
MF	GO:0005085	guanyl-nucleotide exchange factor activity	Apr-42	51/28806	0.568444628	0.945708327	GH_A07G0058/GH_D06G1931/GH_A10G2501/GH_D10G2630	-/-/-/-	4	2	GH_A07G0058/GH_D06G1931	2	GH_A10G2501/GH_D10G2630
MF	GO:0004857	enzyme inhibitor activity	13/2242	171/28806	0.576567352	0.95228113	GH_D05G1446/GH_A05G0374/GH_A05G1431/GH_A07G0172/GH_D01G1700/GH_D11G2483/GH_A09G2143/GH_A10G2376/GH_scaffold3193_objG0001/GH_D09G0628/GH_A10G2379/GH_D07G1354/GH_D12G1702	-/-/-/-/-/-/-/-/-/-/-/-/-	13	3	GH_A07G0172/GH_D07G1354/GH_D12G1702	10	GH_D05G1446/GH_A05G0374/GH_A05G1431/GH_D01G1700/GH_D11G2483/GH_A09G2143/GH_A10G2376/GH_scaffold3193_objG0001/GH_D09G0628/GH_A10G2379
MF	GO:0015318	inorganic molecular entity transmembrane transporter activity	Feb-42	25/28806	0.58988329	0.95228113	novel.818/novel.4855	-/-	2	0		2	novel.818/novel.4855
MF	GO:0008097	5S rRNA binding	Jan-42	11/28806	0.589941646	0.95228113	GH_A10G1570	-	1	0		1	GH_A10G1570
MF	GO:0032182	ubiquitin-like protein binding	Jan-42	11/28806	0.589941646	0.95228113	GH_A04G0463	-	1	0		1	GH_A04G0463
MF	GO:0033897	ribonuclease T2 activity	Jan-42	11/28806	0.589941646	0.95228113	GH_D06G2079	-	1	0		1	GH_D06G2079
MF	GO:0043130	ubiquitin binding	Jan-42	11/28806	0.589941646	0.95228113	GH_A04G0463	-	1	0		1	GH_A04G0463
MF	GO:0004499	N,N-dimethylaniline monooxygenase activity	Mar-42	39/28806	0.594153192	0.95228113	GH_A08G1386/GH_D08G1408/GH_A07G2298	-/-/-	3	2	GH_A08G1386/GH_D08G1408	1	GH_A07G2298
MF	GO:0045735	nutrient reservoir activity	Mar-42	39/28806	0.594153192	0.95228113	GH_D04G1805/GH_A11G1943/GH_D11G1975	-/-/-	3	2	GH_A11G1943/GH_D11G1975	1	GH_D04G1805
MF	GO:0050660	flavin adenine dinucleotide binding	17/2242	228/28806	0.609245471	0.95228113	GH_A13G1446/GH_D05G0393/GH_A03G0806/GH_D03G1071/GH_D08G2804/GH_D04G1846/GH_A05G0390/GH_A08G1386/GH_A04G1552/GH_A04G1504/GH_D08G1408/GH_A01G1221/GH_D09G1176/GH_D01G1177/GH_D04G1896/GH_A07G2298/GH_A10G2677	-/-/-/-/-/-/-/-/-/-/-/-/-/-/-/-/-	17	5	GH_A08G1386/GH_D08G1408/GH_D01G1177/GH_D04G1896/GH_A10G2677	12	GH_A13G1446/GH_D05G0393/GH_A03G0806/GH_D03G1071/GH_D08G2804/GH_D04G1846/GH_A05G0390/GH_A04G1552/GH_A04G1504/GH_A01G1221/GH_D09G1176/GH_A07G2298
MF	GO:0046912	transferase activity, transferring acyl groups, acyl groups converted into alkyl on transfer	Feb-42	26/28806	0.611554921	0.95228113	GH_A01G0298/GH_D01G0282	-/-	2	2	GH_A01G0298/GH_D01G0282	0
MF	GO:0008374	O-acyltransferase activity	Apr-42	54/28806	0.614378196	0.95228113	GH_D03G1940/GH_D13G1525/GH_A03G0024/GH_A13G1575	-/-/-/-	4	2	GH_D13G1525/GH_A13G1575	2	GH_D03G1940/GH_A03G0024
MF	GO:0008144	drug binding	Jul-42	95/28806	0.615436875	0.95228113	novel.3531/novel.3586/novel.6617/novel.6823/novel.398/novel.2243/novel.6849	-/-/-/-/-/-/-	7	4	novel.6617/novel.6823/novel.398/novel.2243	3	novel.3531/novel.3586/novel.6849
MF	GO:0003830	beta-1,4-mannosylglycoprotein 4-beta-N-acetylglucosaminyltransferase activity	Jan-42	12/28806	0.621869092	0.95228113	GH_A09G0348	-	1	1	GH_A09G0348	0
MF	GO:0003950	NAD+ ADP-ribosyltransferase activity	Jan-42	12/28806	0.621869092	0.95228113	GH_A12G2947	-	1	1	GH_A12G2947	0
MF	GO:0004664	prephenate dehydratase activity	Jan-42	12/28806	0.621869092	0.95228113	GH_D08G0077	-	1	1	GH_D08G0077	0
MF	GO:0004807	triose-phosphate isomerase activity	Jan-42	12/28806	0.621869092	0.95228113	GH_A10G2430	-	1	0		1	GH_A10G2430
MF	GO:0016628	oxidoreductase activity, acting on the CH-CH group of donors, NAD or NADP as acceptor	Jan-42	12/28806	0.621869092	0.95228113	GH_A06G0567	-	1	1	GH_A06G0567	0
MF	GO:0016725	oxidoreductase activity, acting on CH or CH2 groups	Jan-42	12/28806	0.621869092	0.95228113	GH_A02G1618	-	1	0		1	GH_A02G1618
MF	GO:0016627	oxidoreductase activity, acting on the CH-CH group of donors	Jun-42	82/28806	0.622284556	0.95228113	GH_A10G0856/GH_D10G1120/GH_A11G2090/GH_A01G0206/GH_D09G1176/GH_A06G0567	-/-/-/-/-/-	6	1	GH_A06G0567	5	GH_A10G0856/GH_D10G1120/GH_A11G2090/GH_A01G0206/GH_D09G1176
MF	GO:0004427	inorganic diphosphatase activity	Mar-42	41/28806	0.628522918	0.95228113	GH_D01G2032/GH_D04G1321/novel.6046	-/-/-	3	2	GH_D04G1321/novel.6046	1	GH_D01G2032
MF	GO:0004527	exonuclease activity	Mar-42	41/28806	0.628522918	0.95228113	GH_D11G2065/GH_A11G2026/GH_A05G0844	-/-/-	3	0		3	GH_D11G2065/GH_A11G2026/GH_A05G0844
MF	GO:0008234	cysteine-type peptidase activity	15/2242	204/28806	0.628864897	0.95228113	GH_A06G0208/GH_D13G0306/GH_D11G2096/novel.2810/GH_A06G1510/GH_A13G2198/GH_D06G1551/novel.6867/GH_D06G0193/GH_D02G0118/GH_A02G0118/GH_A11G0506/GH_D11G0203/GH_A11G0285/GH_D12G0127	-/-/-/-/-/-/-/-/-/-/-/-/-/-/-	15	9	GH_D13G0306/GH_D11G2096/novel.2810/GH_A06G1510/GH_A13G2198/GH_D06G1551/novel.6867/GH_D02G0118/GH_A02G0118	6	GH_A06G0208/GH_D06G0193/GH_A11G0506/GH_D11G0203/GH_A11G0285/GH_D12G0127
MF	GO:0016874	ligase activity	20/2242	274/28806	0.65068642	0.95887551	GH_A01G2026/GH_D01G2189/GH_A12G1219/GH_D12G1225/GH_D09G1022/GH_D07G1699/GH_A09G1068/GH_A09G1384/GH_D13G1450/GH_A13G0619/GH_A13G2517/GH_A05G2695/GH_D09G1334/GH_A12G1522/GH_A04G1159/GH_A06G2185/GH_A07G1001/GH_D13G2513/GH_D11G1794/GH_D01G2109	-/-/-/-/-/-/-/-/-/-/-/-/-/-/-/-/-/-/-/-	20	7	GH_A01G2026/GH_D01G2189/GH_A13G0619/GH_A13G2517/GH_A05G2695/GH_A04G1159/GH_A07G1001	13	GH_A12G1219/GH_D12G1225/GH_D09G1022/GH_D07G1699/GH_A09G1068/GH_A09G1384/GH_D13G1450/GH_D09G1334/GH_A12G1522/GH_A06G2185/GH_D13G2513/GH_D11G1794/GH_D01G2109
MF	GO:0003968	RNA-directed 5'-3' RNA polymerase activity	Jan-42	13/28806	0.651311667	0.95887551	GH_D13G0264	-	1	0		1	GH_D13G0264
MF	GO:0004129	cytochrome-c oxidase activity	Jan-42	13/28806	0.651311667	0.95887551	novel.4855	-	1	0		1	novel.4855
MF	GO:0004556	alpha-amylase activity	Jan-42	13/28806	0.651311667	0.95887551	GH_A05G2554	-	1	1	GH_A05G2554	0
MF	GO:0015002	heme-copper terminal oxidase activity	Jan-42	13/28806	0.651311667	0.95887551	novel.4855	-	1	0		1	novel.4855
MF	GO:0016675	oxidoreductase activity, acting on a heme group of donors	Jan-42	13/28806	0.651311667	0.95887551	novel.4855	-	1	0		1	novel.4855
MF	GO:0016676	oxidoreductase activity, acting on a heme group of donors, oxygen as acceptor	Jan-42	13/28806	0.651311667	0.95887551	novel.4855	-	1	0		1	novel.4855
MF	GO:0042578	phosphoric ester hydrolase activity	15/2242	208/28806	0.658658921	0.965859525	GH_A07G2619/GH_D13G2290/GH_A13G2288/GH_A07G2499/GH_A11G1661/GH_D07G2563/GH_D10G0873/GH_D06G0045/GH_D07G2079/GH_A13G0139/GH_D13G0402/GH_A06G0059/GH_A10G0617/GH_D05G0879/GH_A05G0889	-/-/-/-/-/-/-/-/-/-/-/-/-/-/-	15	7	GH_A07G2499/GH_A11G1661/GH_D07G2079/GH_A13G0139/GH_A06G0059/GH_D05G0879/GH_A05G0889	8	GH_A07G2619/GH_D13G2290/GH_A13G2288/GH_D07G2563/GH_D10G0873/GH_D06G0045/GH_D13G0402/GH_A10G0617
MF	GO:0004871	signal transducer activity	Aug-42	114/28806	0.670612527	0.975618821	GH_A13G1094/GH_D12G0133/GH_D03G0081/GH_D03G0236/GH_A07G0391/GH_D07G0398/GH_D13G1969/GH_A05G0466	-/-/-/-/-/-/-/-	8	6	GH_A13G1094/GH_D12G0133/GH_D03G0081/GH_D03G0236/GH_A07G0391/GH_D07G0398	2	GH_D13G1969/GH_A05G0466
MF	GO:0003871	5-methyltetrahydropteroyltriglutamate-homocysteine S-methyltransferase activity	Jan-42	14/28806	0.678462684	0.975618821	GH_D13G1853	-	1	0		1	GH_D13G1853
MF	GO:0004420	hydroxymethylglutaryl-CoA reductase (NADPH) activity	Jan-42	14/28806	0.678462684	0.975618821	GH_A12G0114	-	1	1	GH_A12G0114	0
MF	GO:0008172	S-methyltransferase activity	Jan-42	14/28806	0.678462684	0.975618821	GH_D13G1853	-	1	0		1	GH_D13G1853
MF	GO:0042085	5-methyltetrahydropteroyltri-L-glutamate-dependent methyltransferase activity	Jan-42	14/28806	0.678462684	0.975618821	GH_D13G1853	-	1	0		1	GH_D13G1853
MF	GO:0016651	oxidoreductase activity, acting on NAD(P)H	Apr-42	59/28806	0.683812478	0.978833239	GH_A02G1173/novel.638/GH_A12G2516/GH_D03G0889	-/-/-/-	4	4	GH_A02G1173/novel.638/GH_A12G2516/GH_D03G0889	0
MF	GO:0016887	ATPase activity	25/2242	347/28806	0.685974777	0.978833239	GH_A07G0750/GH_D10G2786/GH_D12G2752/GH_D07G0745/GH_A12G0447/GH_A10G2680/GH_A12G2720/GH_D10G0653/GH_D06G0006/GH_A06G0021/GH_D07G1666/GH_D11G1229/GH_A07G1666/GH_D01G1425/GH_D09G0275/GH_A05G1791/GH_A01G1350/GH_D10G2528/GH_D13G1534/GH_D13G1535/GH_A10G2429/GH_A01G0643/GH_D12G1387/GH_D07G0037/GH_A12G1948	-/-/-/-/-/-/-/-/-/-/-/-/-/-/-/-/-/-/-/-/-/-/-/-/-	25	21	GH_A07G0750/GH_D10G2786/GH_D12G2752/GH_D07G0745/GH_A12G0447/GH_A10G2680/GH_A12G2720/GH_D10G0653/GH_D06G0006/GH_A06G0021/GH_D07G1666/GH_D11G1229/GH_A07G1666/GH_D01G1425/GH_D09G0275/GH_A01G1350/GH_D13G1534/GH_D13G1535/GH_D12G1387/GH_D07G0037/GH_A12G1948	4	GH_A05G1791/GH_D10G2528/GH_A10G2429/GH_A01G0643
MF	GO:0003682	chromatin binding	May-42	75/28806	0.703428463	0.992390335	GH_A07G0507/GH_D07G0511/GH_A08G0175/GH_D08G0182/GH_D08G1795	-/-/-/-/-	5	0		5	GH_A07G0507/GH_D07G0511/GH_A08G0175/GH_D08G0182/GH_D08G1795
MF	GO:0016892	endoribonuclease activity, producing 3'-phosphomonoesters	Jan-42	15/28806	0.703500426	0.992390335	GH_D06G2079	-	1	0		1	GH_D06G2079
MF	GO:0016894	endonuclease activity, active with either ribo- or deoxyribonucleic acids and producing 3'-phosphomonoesters	Jan-42	15/28806	0.703500426	0.992390335	GH_D06G2079	-	1	0		1	GH_D06G2079
MF	GO:0005507	copper ion binding	Oct-42	146/28806	0.707910551	0.994828842	GH_D05G1852/GH_A05G1817/GH_D08G2006/GH_A08G1985/GH_A05G2498/GH_D05G2505/GH_A03G0191/GH_A03G0190/novel.1470/GH_D13G0324	-/-/-/-/-/-/-/-/-/-	10	7	GH_D08G2006/GH_A08G1985/GH_A05G2498/GH_D05G2505/GH_A03G0191/GH_A03G0190/novel.1470	3	GH_D05G1852/GH_A05G1817/GH_D13G0324
MF	GO:0031072	heat shock protein binding	Mar-42	47/28806	0.719185878	0.999954068	GH_A11G2178/GH_D11G2258/GH_A07G1238	-/-/-	3	1	GH_A07G1238	2	GH_A11G2178/GH_D11G2258
MF	GO:0000989	transcription factor activity, transcription factor binding	Jun-42	91/28806	0.720658185	0.999954068	GH_D07G0614/GH_A07G0610/GH_D08G2448/GH_D05G1226/GH_D12G2067/GH_A05G1225	-/-/-/-/-/-	6	1	GH_D08G2448	5	GH_D07G0614/GH_A07G0610/GH_D05G1226/GH_D12G2067/GH_A05G1225
MF	GO:0003712	transcription cofactor activity	Jun-42	91/28806	0.720658185	0.999954068	GH_D07G0614/GH_A07G0610/GH_D08G2448/GH_D05G1226/GH_D12G2067/GH_A05G1225	-/-/-/-/-/-	6	1	GH_D08G2448	5	GH_D07G0614/GH_A07G0610/GH_D05G1226/GH_D12G2067/GH_A05G1225
MF	GO:0004478	methionine adenosyltransferase activity	Jan-42	16/28806	0.72658931	0.999954068	GH_D02G0631	-	1	1	GH_D02G0631	0
MF	GO:0016790	thiolester hydrolase activity	Feb-42	33/28806	0.739055308	0.999954068	GH_D11G1664/GH_A11G1631	-/-	2	2	GH_D11G1664/GH_A11G1631	0
MF	GO:0016791	phosphatase activity	Aug-42	122/28806	0.74191164	0.999954068	GH_D13G2290/GH_A13G2288/GH_A07G2499/GH_D06G0045/GH_D07G2079/GH_A13G0139/GH_A06G0059/GH_A10G0617	-/-/-/-/-/-/-/-	8	4	GH_A07G2499/GH_D07G2079/GH_A13G0139/GH_A06G0059	4	GH_D13G2290/GH_A13G2288/GH_D06G0045/GH_A10G0617
MF	GO:0008312	7S RNA binding	Jan-42	17/28806	0.747880965	0.999954068	GH_D04G1083	-	1	0		1	GH_D04G1083
MF	GO:0051287	NAD binding	Jul-42	109/28806	0.753337134	0.999954068	GH_A07G0260/GH_D07G0269/GH_D13G0363/GH_D01G1925/GH_A03G0205/GH_D11G2799/GH_D04G0685	-/-/-/-/-/-/-	7	2	GH_D01G1925/GH_A03G0205	5	GH_A07G0260/GH_D07G0269/GH_D13G0363/GH_D11G2799/GH_D04G0685
MF	GO:0016717	oxidoreductase activity, acting on paired donors, with oxidation of a pair of donors resulting in the reduction of molecular oxygen to two molecules of water	Feb-42	34/28806	0.754014595	0.999954068	GH_D01G1464/GH_A01G1382	-/-	2	2	GH_D01G1464/GH_A01G1382	0
MF	GO:0015298	solute:cation antiporter activity	Apr-42	65/28806	0.754867254	0.999954068	GH_D02G0494/GH_D11G2682/GH_A03G2370/GH_D12G0079	-/-/-/-	4	2	GH_D02G0494/GH_D12G0079	2	GH_D11G2682/GH_A03G2370
MF	GO:0015299	solute:proton antiporter activity	Apr-42	65/28806	0.754867254	0.999954068	GH_D02G0494/GH_D11G2682/GH_A03G2370/GH_D12G0079	-/-/-/-	4	2	GH_D02G0494/GH_D12G0079	2	GH_D11G2682/GH_A03G2370
MF	GO:0004003	ATP-dependent DNA helicase activity	Jan-42	18/28806	0.767515231	0.999954068	GH_A05G1791	-	1	0		1	GH_A05G1791
MF	GO:0004190	aspartic-type endopeptidase activity	Feb-42	36/28806	0.781718873	0.999954068	GH_D03G1699/novel.5865	-/-	2	1	novel.5865	1	GH_D03G1699
MF	GO:0004743	pyruvate kinase activity	Feb-42	36/28806	0.781718873	0.999954068	GH_A13G0662/GH_D08G1134	-/-	2	1	GH_A13G0662	1	GH_D08G1134
MF	GO:0030955	potassium ion binding	Feb-42	36/28806	0.781718873	0.999954068	GH_A13G0662/GH_D08G1134	-/-	2	1	GH_A13G0662	1	GH_D08G1134
MF	GO:0031420	alkali metal ion binding	Feb-42	36/28806	0.781718873	0.999954068	GH_A13G0662/GH_D08G1134	-/-	2	1	GH_A13G0662	1	GH_D08G1134
MF	GO:0070001	aspartic-type peptidase activity	Feb-42	36/28806	0.781718873	0.999954068	GH_D03G1699/novel.5865	-/-	2	1	novel.5865	1	GH_D03G1699
MF	GO:0004185	serine-type carboxypeptidase activity	Apr-42	68/28806	0.785458404	0.999954068	GH_A09G1057/GH_A05G2007/GH_D05G2147/GH_D02G0949	-/-/-/-	4	2	GH_A05G2007/GH_D02G0949	2	GH_A09G1057/GH_D05G2147
MF	GO:0043022	ribosome binding	Jan-42	19/28806	0.785621069	0.999954068	novel.4984	-	1	0		1	novel.4984
MF	GO:0008026	ATP-dependent helicase activity	Jan-42	20/28806	0.80231741	0.999954068	GH_A05G1791	-	1	0		1	GH_A05G1791
MF	GO:0070035	purine NTP-dependent helicase activity	Jan-42	20/28806	0.80231741	0.999954068	GH_A05G1791	-	1	0		1	GH_A05G1791
MF	GO:0004252	serine-type endopeptidase activity	Nov-42	177/28806	0.820545848	0.999954068	GH_D11G1736/GH_A11G1693/GH_A05G2091/GH_D12G1197/GH_D13G0238/GH_D05G2121/GH_A03G0245/GH_A07G0695/novel.6436/GH_D11G0900/GH_A13G0243	-/-/-/-/-/-/-/-/-/-/-	11	3	GH_A05G2091/GH_D05G2121/GH_A03G0245	8	GH_D11G1736/GH_A11G1693/GH_D12G1197/GH_D13G0238/GH_A07G0695/novel.6436/GH_D11G0900/GH_A13G0243
MF	GO:0004177	aminopeptidase activity	Jan-42	22/28806	0.831911793	0.999954068	GH_A07G0319	-	1	0		1	GH_A07G0319
MF	GO:0004180	carboxypeptidase activity	Apr-42	74/28806	0.837438947	0.999954068	GH_A09G1057/GH_A05G2007/GH_D05G2147/GH_D02G0949	-/-/-/-	4	2	GH_A05G2007/GH_D02G0949	2	GH_A09G1057/GH_D05G2147
MF	GO:0008375	acetylglucosaminyltransferase activity	May-42	90/28806	0.838816479	0.999954068	GH_D11G2581/GH_D10G0677/GH_D02G1859/GH_A09G0348/GH_A03G1702	-/-/-/-/-	5	3	GH_D11G2581/GH_D10G0677/GH_A09G0348	2	GH_D02G1859/GH_A03G1702
MF	GO:0005516	calmodulin binding	Mar-42	58/28806	0.839489143	0.999954068	GH_A10G0222/GH_D10G0234/GH_D10G2774	-/-/-	3	3	GH_A10G0222/GH_D10G0234/GH_D10G2774	0
MF	GO:0030983	mismatched DNA binding	Jan-42	23/28806	0.845004267	0.999954068	GH_A13G1413	-	1	1	GH_A13G1413	0
MF	GO:0000988	transcription factor activity, protein binding	Jun-42	107/28806	0.848223602	0.999954068	GH_D07G0614/GH_A07G0610/GH_D08G2448/GH_D05G1226/GH_D12G2067/GH_A05G1225	-/-/-/-/-/-	6	1	GH_D08G2448	5	GH_D07G0614/GH_A07G0610/GH_D05G1226/GH_D12G2067/GH_A05G1225
MF	GO:0004521	endoribonuclease activity	Feb-42	42/28806	0.848997965	0.999954068	GH_D06G2079/GH_A11G1612	-/-	2	0		2	GH_D06G2079/GH_A11G1612
MF	GO:0004843	thiol-dependent ubiquitin-specific protease activity	Jan-42	24/28806	0.85707738	0.999954068	GH_D11G0203	-	1	0		1	GH_D11G0203
MF	GO:0009678	hydrogen-translocating pyrophosphatase activity	Jan-42	24/28806	0.85707738	0.999954068	novel.6046	-	1	1	novel.6046	0
MF	GO:0016810	hydrolase activity, acting on carbon-nitrogen (but not peptide) bonds	May-42	93/28806	0.858699143	0.999954068	GH_D07G0645/GH_D08G0143/GH_A08G0137/GH_A07G0648/GH_A13G0423	-/-/-/-/-	5	4	GH_D07G0645/GH_D08G0143/GH_A08G0137/GH_A07G0648	1	GH_A13G0423
MF	GO:0070008	serine-type exopeptidase activity	Apr-42	77/28806	0.859202463	0.999954068	GH_A09G1057/GH_A05G2007/GH_D05G2147/GH_D02G0949	-/-/-/-	4	2	GH_A05G2007/GH_D02G0949	2	GH_A09G1057/GH_D05G2147
MF	GO:0004525	ribonuclease III activity	Jan-42	25/28806	0.868210468	0.999954068	GH_A11G1612	-	1	0		1	GH_A11G1612
MF	GO:0016538	cyclin-dependent protein serine/threonine kinase regulator activity	Jan-42	25/28806	0.868210468	0.999954068	GH_D07G1134	-	1	0		1	GH_D07G1134
MF	GO:0032296	double-stranded RNA-specific ribonuclease activity	Jan-42	25/28806	0.868210468	0.999954068	GH_A11G1612	-	1	0		1	GH_A11G1612
MF	GO:0043021	ribonucleoprotein complex binding	Jan-42	25/28806	0.868210468	0.999954068	novel.4984	-	1	0		1	novel.4984
MF	GO:0015079	potassium ion transmembrane transporter activity	Feb-42	45/28806	0.875019547	0.999954068	GH_A05G3796/GH_A09G0295	-/-	2	2	GH_A05G3796/GH_A09G0295	0
MF	GO:0004386	helicase activity	Apr-42	80/28806	0.878427657	0.999954068	GH_A09G0030/GH_A03G1008/GH_A05G1791/GH_D09G0029	-/-/-/-	4	0		4	GH_A09G0030/GH_A03G1008/GH_A05G1791/GH_D09G0029
MF	GO:0003713	transcription coactivator activity	Jan-42	26/28806	0.878476689	0.999954068	GH_D08G2448	-	1	1	GH_D08G2448	0
MF	GO:0004674	protein serine/threonine kinase activity	Mar-42	64/28806	0.88408802	0.999954068	GH_A10G0184/GH_D02G1091/GH_D10G0191	-/-/-	3	3	GH_A10G0184/GH_D02G1091/GH_D10G0191	0
MF	GO:0052689	carboxylic ester hydrolase activity	Aug-42	145/28806	0.884820409	0.999954068	GH_D05G1446/GH_A05G0374/GH_A05G1431/GH_D03G1830/GH_A03G0129/GH_D08G2157/GH_D12G2388/GH_D07G1354	-/-/-/-/-/-/-/-	8	1	GH_D07G1354	7	GH_D05G1446/GH_A05G0374/GH_A05G1431/GH_D03G1830/GH_A03G0129/GH_D08G2157/GH_D12G2388
MF	GO:0016799	hydrolase activity, hydrolyzing N-glycosyl compounds	Jan-42	27/28806	0.887943516	0.999954068	GH_D13G0788	-	1	0		1	GH_D13G0788
MF	GO:0016891	endoribonuclease activity, producing 5'-phosphomonoesters	Jan-42	27/28806	0.887943516	0.999954068	GH_A11G1612	-	1	0		1	GH_A11G1612
MF	GO:0016893	endonuclease activity, active with either ribo- or deoxyribonucleic acids and producing 5'-phosphomonoesters	Jan-42	27/28806	0.887943516	0.999954068	GH_A11G1612	-	1	0		1	GH_A11G1612
MF	GO:0008236	serine-type peptidase activity	17/2242	283/28806	0.894720532	0.999954068	GH_D11G1736/GH_A11G1693/GH_A05G2091/GH_A09G1057/GH_D12G1197/GH_A05G2007/GH_D13G0238/GH_D05G2121/GH_D09G1009/GH_A03G0245/GH_A07G0695/GH_D05G2147/GH_D07G0316/novel.6436/GH_D11G0900/GH_A13G0243/GH_D02G0949	-/-/-/-/-/-/-/-/-/-/-/-/-/-/-/-/-	17	6	GH_A05G2091/GH_A05G2007/GH_D05G2121/GH_D09G1009/GH_A03G0245/GH_D02G0949	11	GH_D11G1736/GH_A11G1693/GH_A09G1057/GH_D12G1197/GH_D13G0238/GH_A07G0695/GH_D05G2147/GH_D07G0316/novel.6436/GH_D11G0900/GH_A13G0243
MF	GO:0017171	serine hydrolase activity	17/2242	283/28806	0.894720532	0.999954068	GH_D11G1736/GH_A11G1693/GH_A05G2091/GH_A09G1057/GH_D12G1197/GH_A05G2007/GH_D13G0238/GH_D05G2121/GH_D09G1009/GH_A03G0245/GH_A07G0695/GH_D05G2147/GH_D07G0316/novel.6436/GH_D11G0900/GH_A13G0243/GH_D02G0949	-/-/-/-/-/-/-/-/-/-/-/-/-/-/-/-/-	17	6	GH_A05G2091/GH_A05G2007/GH_D05G2121/GH_D09G1009/GH_A03G0245/GH_D02G0949	11	GH_D11G1736/GH_A11G1693/GH_A09G1057/GH_D12G1197/GH_D13G0238/GH_A07G0695/GH_D05G2147/GH_D07G0316/novel.6436/GH_D11G0900/GH_A13G0243
MF	GO:0035091	phosphatidylinositol binding	Jan-42	28/28806	0.896673167	0.999954068	GH_D12G0255	-	1	0		1	GH_D12G0255
MF	GO:0008138	protein tyrosine/serine/threonine phosphatase activity	Feb-42	49/28806	0.903296843	0.999954068	GH_A07G2499/GH_D07G2079	-/-	2	2	GH_A07G2499/GH_D07G2079	0
MF	GO:0016780	phosphotransferase activity, for other substituted phosphate groups	Jan-42	29/28806	0.904723023	0.999954068	novel.6682	-	1	0		1	novel.6682
MF	GO:0004222	metalloendopeptidase activity	Apr-42	85/28806	0.905421366	0.999954068	GH_A05G1963/GH_A12G2370/GH_A10G2194/GH_D11G0740	-/-/-/-	4	2	GH_A12G2370/GH_A10G2194	2	GH_A05G1963/GH_D11G0740
MF	GO:0003843	1,3-beta-D-glucan synthase activity	Jan-42	30/28806	0.912145999	0.999954068	GH_A10G1706	-	1	1	GH_A10G1706	0
MF	GO:0070569	uridylyltransferase activity	Jan-42	32/28806	0.925302706	0.999954068	GH_D08G0444	-	1	0		1	GH_D08G0444
MF	GO:0004721	phosphoprotein phosphatase activity	Feb-42	53/28806	0.925503079	0.999954068	GH_A07G2499/GH_D07G2079	-/-	2	2	GH_A07G2499/GH_D07G2079	0
MF	GO:0016616	oxidoreductase activity, acting on the CH-OH group of donors, NAD or NADP as acceptor	Dec-42	221/28806	0.931033201	0.999954068	GH_D07G0806/GH_A07G0260/GH_D07G0269/GH_D09G0761/GH_A11G1234/GH_D01G1925/GH_A07G0803/GH_A03G0205/GH_A05G3575/GH_A09G0427/GH_D07G0073/GH_A12G0114	-/-/-/-/-/-/-/-/-/-/-/-	12	7	GH_D07G0806/GH_A11G1234/GH_D01G1925/GH_A07G0803/GH_A03G0205/GH_A09G0427/GH_A12G0114	5	GH_A07G0260/GH_D07G0269/GH_D09G0761/GH_A05G3575/GH_D07G0073
MF	GO:0008238	exopeptidase activity	May-42	110/28806	0.936309193	0.999954068	GH_A07G0319/GH_A09G1057/GH_A05G2007/GH_D05G2147/GH_D02G0949	-/-/-/-/-	5	2	GH_A05G2007/GH_D02G0949	3	GH_A07G0319/GH_A09G1057/GH_D05G2147
MF	GO:0003779	actin binding	Apr-42	93/28806	0.937657796	0.999954068	GH_D09G2442/GH_D13G0085/GH_A11G1230/GH_D11G1260	-/-/-/-	4	0		4	GH_D09G2442/GH_D13G0085/GH_A11G1230/GH_D11G1260
MF	GO:0004540	ribonuclease activity	Feb-42	57/28806	0.942831033	0.999954068	GH_D06G2079/GH_A11G1612	-/-	2	0		2	GH_D06G2079/GH_A11G1612
MF	GO:0009982	pseudouridine synthase activity	Jan-42	36/28806	0.946002182	0.999954068	GH_D03G1630	-	1	0		1	GH_D03G1630
MF	GO:0016811	hydrolase activity, acting on carbon-nitrogen (but not peptide) bonds, in linear amides	Jan-42	37/28806	0.950210145	0.999954068	GH_A13G0423	-	1	0		1	GH_A13G0423
MF	GO:0016861	intramolecular oxidoreductase activity, interconverting aldoses and ketoses	Jan-42	37/28806	0.950210145	0.999954068	GH_A10G2430	-	1	0		1	GH_A10G2430
MF	GO:0004842	ubiquitin-protein transferase activity	Oct-42	199/28806	0.951760627	0.999954068	GH_D10G1189/GH_D11G1944/GH_A11G0927/GH_A05G0969/GH_A10G1712/GH_A10G0956/GH_D10G1002/GH_D06G1227/GH_D11G0613/GH_A11G0586	-/-/-/-/-/-/-/-/-/-	10	9	GH_D10G1189/GH_D11G1944/GH_A11G0927/GH_A10G1712/GH_A10G0956/GH_D10G1002/GH_D06G1227/GH_D11G0613/GH_A11G0586	1	GH_A05G0969
MF	GO:0019787	ubiquitin-like protein transferase activity	Oct-42	199/28806	0.951760627	0.999954068	GH_D10G1189/GH_D11G1944/GH_A11G0927/GH_A05G0969/GH_A10G1712/GH_A10G0956/GH_D10G1002/GH_D06G1227/GH_D11G0613/GH_A11G0586	-/-/-/-/-/-/-/-/-/-	10	9	GH_D10G1189/GH_D11G1944/GH_A11G0927/GH_A10G1712/GH_A10G0956/GH_D10G1002/GH_D06G1227/GH_D11G0613/GH_A11G0586	1	GH_A05G0969
MF	GO:0060589	nucleoside-triphosphatase regulator activity	Apr-42	101/28806	0.959575318	0.999954068	GH_A13G1879/GH_D13G1829/GH_D11G2555/GH_A03G0688	-/-/-/-	4	0		4	GH_A13G1879/GH_D13G1829/GH_D11G2555/GH_A03G0688
MF	GO:0019207	kinase regulator activity	Jan-42	40/28806	0.96096743	0.999954068	GH_D07G1134	-	1	0		1	GH_D07G1134
MF	GO:0019887	protein kinase regulator activity	Jan-42	40/28806	0.96096743	0.999954068	GH_D07G1134	-	1	0		1	GH_D07G1134
MF	GO:0004518	nuclease activity	Jul-42	157/28806	0.965300015	0.999954068	GH_D06G2079/GH_D11G2065/GH_A11G2026/GH_A11G1612/GH_D09G0626/GH_A05G0844/GH_A09G0689	-/-/-/-/-/-/-	7	0		7	GH_D06G2079/GH_D11G2065/GH_A11G2026/GH_A11G1612/GH_D09G0626/GH_A05G0844/GH_A09G0689
MF	GO:0016307	phosphatidylinositol phosphate kinase activity	Jan-42	42/28806	0.966814761	0.999954068	GH_A10G0515	-	1	1	GH_A10G0515	0
MF	GO:0016614	oxidoreductase activity, acting on CH-OH group of donors	17/2242	321/28806	0.968096236	0.999954068	GH_D07G0806/GH_A07G0260/GH_D05G0393/GH_D07G0269/GH_D08G2804/GH_D09G0761/GH_A05G0390/GH_A11G1234/GH_D01G1925/GH_A07G0803/GH_A03G0205/GH_A05G3575/GH_D01G1177/GH_A09G0427/GH_D07G0073/GH_A12G0114/GH_A10G2677	-/-/-/-/-/-/-/-/-/-/-/-/-/-/-/-/-	17	9	GH_D07G0806/GH_A11G1234/GH_D01G1925/GH_A07G0803/GH_A03G0205/GH_D01G1177/GH_A09G0427/GH_A12G0114/GH_A10G2677	8	GH_A07G0260/GH_D05G0393/GH_D07G0269/GH_D08G2804/GH_D09G0761/GH_A05G0390/GH_A05G3575/GH_D07G0073
MF	GO:0004519	endonuclease activity	Feb-42	66/28806	0.96886463	0.999954068	GH_D06G2079/GH_A11G1612	-/-	2	0		2	GH_D06G2079/GH_A11G1612
MF	GO:0046873	metal ion transmembrane transporter activity	Jun-42	142/28806	0.968996608	0.999954068	GH_A07G0910/GH_A05G3796/GH_D13G2154/GH_A01G0974/GH_A09G0295/GH_D08G0059	-/-/-/-/-/-	6	4	GH_A07G0910/GH_A05G3796/GH_A01G0974/GH_A09G0295	2	GH_D13G2154/GH_D08G0059
MF	GO:0016860	intramolecular oxidoreductase activity	Jan-42	43/28806	0.969401373	0.999954068	GH_A10G2430	-	1	0		1	GH_A10G2430
MF	GO:0008168	methyltransferase activity	23/2242	415/28806	0.969742355	0.999954068	GH_A12G0631/GH_D07G0536/GH_A10G1676/GH_D10G1227/GH_A07G0530/GH_A10G1256/GH_D13G1853/GH_A07G0503/GH_D13G1801/GH_D12G2069/GH_D01G1797/GH_D10G2284/GH_D07G0305/GH_A12G0214/GH_A10G0634/GH_A05G1917/GH_A07G0292/GH_D09G1239/GH_D10G0994/GH_D01G0643/GH_D10G2045/novel.4855/GH_A11G0459	-/-/-/-/-/-/-/-/-/-/-/-/-/-/-/-/-/-/-/-/-/-/-	23	8	GH_D13G1801/GH_D07G0305/GH_A12G0214/GH_A05G1917/GH_A07G0292/GH_D10G0994/GH_D01G0643/GH_D10G2045	15	GH_A12G0631/GH_D07G0536/GH_A10G1676/GH_D10G1227/GH_A07G0530/GH_A10G1256/GH_D13G1853/GH_A07G0503/GH_D12G2069/GH_D01G1797/GH_D10G2284/GH_A10G0634/GH_D09G1239/novel.4855/GH_A11G0459
MF	GO:0098772	molecular function regulator	22/2242	402/28806	0.971794083	0.999954068	GH_D05G1446/GH_A05G0374/GH_A05G1431/GH_A07G0172/GH_D01G1700/GH_A13G1879/GH_D13G1829/GH_D11G2483/GH_A07G0058/GH_D06G1931/GH_A10G2501/GH_A09G2143/GH_A10G2376/GH_D11G2555/GH_scaffold3193_objG0001/GH_D09G0628/GH_D10G2630/GH_A10G2379/GH_D07G1354/GH_A03G0688/GH_D12G1702/GH_D07G1134	-/-/-/-/-/-/-/-/-/-/-/-/-/-/-/-/-/-/-/-/-/-	22	5	GH_A07G0172/GH_A07G0058/GH_D06G1931/GH_D07G1354/GH_D12G1702	17	GH_D05G1446/GH_A05G0374/GH_A05G1431/GH_D01G1700/GH_A13G1879/GH_D13G1829/GH_D11G2483/GH_A10G2501/GH_A09G2143/GH_A10G2376/GH_D11G2555/GH_scaffold3193_objG0001/GH_D09G0628/GH_D10G2630/GH_A10G2379/GH_A03G0688/GH_D07G1134
MF	GO:0008237	metallopeptidase activity	Apr-42	108/28806	0.972654462	0.999954068	GH_A05G1963/GH_A12G2370/GH_A10G2194/GH_D11G0740	-/-/-/-	4	2	GH_A12G2370/GH_A10G2194	2	GH_A05G1963/GH_D11G0740
MF	GO:0000155	phosphorelay sensor kinase activity	Jan-42	46/28806	0.97601359	0.999954068	GH_D03G0081	-	1	1	GH_D03G0081	0
MF	GO:0004673	protein histidine kinase activity	Jan-42	46/28806	0.97601359	0.999954068	GH_D03G0081	-	1	1	GH_D03G0081	0
MF	GO:0016775	phosphotransferase activity, nitrogenous group as acceptor	Jan-42	46/28806	0.97601359	0.999954068	GH_D03G0081	-	1	1	GH_D03G0081	0
MF	GO:0030234	enzyme regulator activity	18/2242	351/28806	0.980559185	0.999954068	GH_D05G1446/GH_A05G0374/GH_A05G1431/GH_A07G0172/GH_D01G1700/GH_A13G1879/GH_D13G1829/GH_D11G2483/GH_A09G2143/GH_A10G2376/GH_D11G2555/GH_scaffold3193_objG0001/GH_D09G0628/GH_A10G2379/GH_D07G1354/GH_A03G0688/GH_D12G1702/GH_D07G1134	-/-/-/-/-/-/-/-/-/-/-/-/-/-/-/-/-/-	18	3	GH_A07G0172/GH_D07G1354/GH_D12G1702	15	GH_D05G1446/GH_A05G0374/GH_A05G1431/GH_D01G1700/GH_A13G1879/GH_D13G1829/GH_D11G2483/GH_A09G2143/GH_A10G2376/GH_D11G2555/GH_scaffold3193_objG0001/GH_D09G0628/GH_A10G2379/GH_A03G0688/GH_D07G1134
MF	GO:0044877	macromolecular complex binding	Jan-42	50/28806	0.982663352	0.999954068	novel.4984	-	1	0		1	novel.4984
MF	GO:0016741	transferase activity, transferring one-carbon groups	23/2242	434/28806	0.983402954	0.999954068	GH_A12G0631/GH_D07G0536/GH_A10G1676/GH_D10G1227/GH_A07G0530/GH_A10G1256/GH_D13G1853/GH_A07G0503/GH_D13G1801/GH_D12G2069/GH_D01G1797/GH_D10G2284/GH_D07G0305/GH_A12G0214/GH_A10G0634/GH_A05G1917/GH_A07G0292/GH_D09G1239/GH_D10G0994/GH_D01G0643/GH_D10G2045/novel.4855/GH_A11G0459	-/-/-/-/-/-/-/-/-/-/-/-/-/-/-/-/-/-/-/-/-/-/-	23	8	GH_D13G1801/GH_D07G0305/GH_A12G0214/GH_A05G1917/GH_A07G0292/GH_D10G0994/GH_D01G0643/GH_D10G2045	15	GH_A12G0631/GH_D07G0536/GH_A10G1676/GH_D10G1227/GH_A07G0530/GH_A10G1256/GH_D13G1853/GH_A07G0503/GH_D12G2069/GH_D01G1797/GH_D10G2284/GH_A10G0634/GH_D09G1239/novel.4855/GH_A11G0459
MF	GO:0008757	S-adenosylmethionine-dependent methyltransferase activity	Feb-42	79/28806	0.987356342	0.999954068	GH_D07G0536/GH_A07G0530	-/-	2	0		2	GH_D07G0536/GH_A07G0530
MF	GO:0004175	endopeptidase activity	18/2242	372/28806	0.990949902	0.999954068	GH_D11G1736/GH_A05G1963/GH_A11G1693/GH_A12G2370/GH_D03G1699/GH_A05G2091/GH_D12G1197/GH_A10G2194/GH_D13G0238/GH_D05G2121/GH_A03G0245/GH_A07G0695/novel.5865/GH_D11G0740/GH_A11G0506/novel.6436/GH_D11G0900/GH_A13G0243	-/-/-/-/-/-/-/-/-/-/-/-/-/-/-/-/-/-	18	6	GH_A12G2370/GH_A05G2091/GH_A10G2194/GH_D05G2121/GH_A03G0245/novel.5865	12	GH_D11G1736/GH_A05G1963/GH_A11G1693/GH_D03G1699/GH_D12G1197/GH_D13G0238/GH_A07G0695/GH_D11G0740/GH_A11G0506/novel.6436/GH_D11G0900/GH_A13G0243
MF	GO:0016866	intramolecular transferase activity	Feb-42	87/28806	0.992817165	0.999954068	GH_D03G1630/GH_A13G0860	-/-	2	0		2	GH_D03G1630/GH_A13G0860
MF	GO:0051082	unfolded protein binding	Apr-42	131/28806	0.992901073	0.999954068	GH_A11G2178/GH_D11G2258/GH_A07G1238/GH_D01G0199	-/-/-/-	4	1	GH_A07G1238	3	GH_A11G2178/GH_D11G2258/GH_D01G0199
MF	GO:0042393	histone binding	Jan-42	62/28806	0.993456017	0.999954068	GH_D09G1862	-	1	1	GH_D09G1862	0
MF	GO:0015078	hydrogen ion transmembrane transporter activity	Jun-42	172/28806	0.993494948	0.999954068	GH_D02G0494/GH_D11G2682/GH_A03G2370/novel.818/GH_D12G0079/novel.4855	-/-/-/-/-/-	6	2	GH_D02G0494/GH_D12G0079	4	GH_D11G2682/GH_A03G2370/novel.818/novel.4855
MF	GO:0005096	GTPase activator activity	Jan-42	65/28806	0.994871001	0.999954068	GH_A03G0688	-	1	0		1	GH_A03G0688
MF	GO:0015077	monovalent inorganic cation transmembrane transporter activity	Aug-42	217/28806	0.995593987	0.999954068	GH_D02G0494/GH_D11G2682/GH_A03G2370/GH_A05G3796/novel.818/GH_D12G0079/GH_A09G0295/novel.4855	-/-/-/-/-/-/-/-	8	4	GH_D02G0494/GH_A05G3796/GH_D12G0079/GH_A09G0295	4	GH_D11G2682/GH_A03G2370/novel.818/novel.4855
MF	GO:0016779	nucleotidyltransferase activity	Nov-42	277/28806	0.996640918	0.999954068	GH_A03G2201/GH_D02G2372/GH_D11G2065/GH_A11G2026/GH_A05G0932/GH_D13G0264/GH_A02G0365/GH_A05G3211/GH_A05G0844/GH_D08G0444/GH_D02G0390	-/-/-/-/-/-/-/-/-/-/-	11	4	GH_A03G2201/GH_D02G2372/GH_A02G0365/GH_D02G0390	7	GH_D11G2065/GH_A11G2026/GH_A05G0932/GH_D13G0264/GH_A05G3211/GH_A05G0844/GH_D08G0444
MF	GO:0008135	translation factor activity, RNA binding	Apr-42	150/28806	0.997804281	0.999954068	GH_D09G2270/GH_A09G2332/GH_A13G1619/novel.4984	-/-/-/-	4	0		4	GH_D09G2270/GH_A09G2332/GH_A13G1619/novel.4984
MF	GO:0019783	ubiquitin-like protein-specific protease activity	Feb-42	110/28806	0.99863453	0.999954068	GH_D11G0203/GH_A11G0285	-/-	2	0		2	GH_D11G0203/GH_A11G0285
MF	GO:0036459	thiol-dependent ubiquitinyl hydrolase activity	Feb-42	110/28806	0.99863453	0.999954068	GH_D11G0203/GH_A11G0285	-/-	2	0		2	GH_D11G0203/GH_A11G0285
MF	GO:0101005	ubiquitinyl hydrolase activity	Feb-42	110/28806	0.99863453	0.999954068	GH_D11G0203/GH_A11G0285	-/-	2	0		2	GH_D11G0203/GH_A11G0285
MF	GO:0022890	inorganic cation transmembrane transporter activity	Dec-42	314/28806	0.998641254	0.999954068	GH_D02G0494/GH_D11G2682/GH_A07G0910/GH_A03G2370/GH_A05G3796/GH_D13G2154/novel.818/GH_A01G0974/GH_D12G0079/GH_A09G0295/novel.4855/GH_D08G0059	-/-/-/-/-/-/-/-/-/-/-/-	12	6	GH_D02G0494/GH_A07G0910/GH_A05G3796/GH_A01G0974/GH_D12G0079/GH_A09G0295	6	GH_D11G2682/GH_A03G2370/GH_D13G2154/novel.818/novel.4855/GH_D08G0059
MF	GO:0008047	enzyme activator activity	Jan-42	83/28806	0.998811679	0.999954068	GH_A03G0688	-	1	0		1	GH_A03G0688
MF	GO:0030695	GTPase regulator activity	Jan-42	83/28806	0.998811679	0.999954068	GH_A03G0688	-	1	0		1	GH_A03G0688
MF	GO:0016876	ligase activity, forming aminoacyl-tRNA and related compounds	Feb-42	126/28806	0.999579573	0.999954068	GH_A12G1522/GH_A07G1001	-/-	2	1	GH_A07G1001	1	GH_A12G1522
MF	GO:0003743	translation initiation factor activity	Jan-42	99/28806	0.999676366	0.999954068	GH_A13G1619	-	1	0		1	GH_A13G1619
MF	GO:0008324	cation transmembrane transporter activity	14/2242	381/28806	0.999689159	0.999954068	GH_D02G0494/GH_D11G2682/GH_A07G0910/GH_A11G2750/GH_A03G2370/GH_A05G3796/GH_D13G2154/novel.818/GH_A01G0974/GH_D12G0079/GH_A09G0295/GH_A04G1135/novel.4855/GH_D08G0059	-/-/-/-/-/-/-/-/-/-/-/-/-/-	14	8	GH_D02G0494/GH_A07G0910/GH_A11G2750/GH_A05G3796/GH_A01G0974/GH_D12G0079/GH_A09G0295/GH_A04G1135	6	GH_D11G2682/GH_A03G2370/GH_D13G2154/novel.818/novel.4855/GH_D08G0059
MF	GO:0003690	double-stranded DNA binding	Jan-42	100/28806	0.999701642	0.999954068	GH_A13G1413	-	1	1	GH_A13G1413	0
MF	GO:0004812	aminoacyl-tRNA ligase activity	Feb-42	131/28806	0.999709945	0.999954068	GH_A12G1522/GH_A07G1001	-/-	2	1	GH_A07G1001	1	GH_A12G1522
MF	GO:0016875	ligase activity, forming carbon-oxygen bonds	Feb-42	134/28806	0.999768004	0.999954068	GH_A12G1522/GH_A07G1001	-/-	2	1	GH_A07G1001	1	GH_A12G1522
MF	GO:0034062	5'-3' RNA polymerase activity	Feb-42	136/28806	0.99980015	0.999954068	GH_A05G0932/GH_D13G0264	-/-	2	0		2	GH_A05G0932/GH_D13G0264
MF	GO:0097747	RNA polymerase activity	Feb-42	136/28806	0.99980015	0.999954068	GH_A05G0932/GH_D13G0264	-/-	2	0		2	GH_A05G0932/GH_D13G0264
MF	GO:0003924	GTPase activity	18/2242	466/28806	0.999828217	0.999954068	GH_D11G2642/GH_A11G2584/GH_D02G0886/GH_A02G1311/GH_A02G0865/GH_D13G2529/GH_D07G2372/GH_D03G1367/GH_D06G0016/GH_D13G1591/GH_A03G0596/GH_A07G2428/GH_A09G1787/GH_D09G1737/GH_D06G1516/GH_A05G0248/GH_D05G0253/GH_D13G0065	-/-/-/-/-/-/-/-/-/-/-/-/-/-/-/-/-/-	18	1	GH_D13G0065	17	GH_D11G2642/GH_A11G2584/GH_D02G0886/GH_A02G1311/GH_A02G0865/GH_D13G2529/GH_D07G2372/GH_D03G1367/GH_D06G0016/GH_D13G1591/GH_A03G0596/GH_A07G2428/GH_A09G1787/GH_D09G1737/GH_D06G1516/GH_A05G0248/GH_D05G0253
MF	GO:0003899	DNA-directed 5'-3' RNA polymerase activity	Jan-42	123/28806	0.999954068	0.999954068	GH_A05G0932	-	1	0		1	GH_A05G0932
