# Supplementary material for: Transcriptome Analysis Reveals Differences in Anthocyanin Accumulation in Cotton (Gossypium hirsutum L.) Induced by Red and Blue Light
Source: Front Plant Sci. 2022 Mar 31;13:788828. doi: 10.3389/fpls.2022.788828 (PMC9009209; doi:10.3389/fpls.2022.788828)
Supplement: Supplementary file 5 [file Table_5.csv]

Table S5 GO functional enrichment of DEGs in HB-vs-HR
Category	GOID	Description	GeneRatio	BgRatio	pvalue	padj	geneID	geneName	Count	Up	Up_Gene_id	Down	Down_Gene_id
BP	GO:0006928	movement of cell or subcellular component	52/862	170/18873	5.24E-29	8.88E-27	GH_D13G1549/GH_D04G1345/GH_D02G0442/GH_D06G0312/GH_A04G0037/GH_D06G0190/GH_D13G2165/GH_A11G2970/GH_D04G1315/GH_A01G2223/GH_D08G1436/GH_A10G1125/GH_D12G2899/GH_D01G0305/GH_A13G2183/GH_A13G1593/GH_D01G2308/GH_A12G2875/GH_A01G0320/GH_A03G0887/GH_D09G1494/GH_A10G1421/GH_A07G0743/GH_A10G0168/GH_A05G3302/GH_A06G0326/GH_D06G0237/GH_D03G1155/GH_A02G0429/GH_D09G0808/GH_D10G0172/GH_D02G2320/GH_D05G1889/GH_…	-/-/-/-/-/-/-/-/-/-/-/-/-/-/-/-/-/-/-/-/-/-/-/-/-/-/-/-/-/-/-/-/-/-/-/-/-/-/-/-/-/-/-/-/-/-/-/-/-/-/-/-	52	51	GH_D13G1549/GH_D04G1345/GH_D02G0442/GH_D06G0312/GH_A04G0037/GH_D13G2165/GH_A11G2970/GH_D04G1315/GH_A01G2223/GH_D08G1436/GH_A10G1125/GH_D12G2899/GH_D01G0305/GH_A13G2183/GH_A13G1593/GH_D01G2308/GH_A12G2875/GH_A01G0320/GH_A03G0887/GH_D09G1494/GH_A10G1421/GH_A07G0743/GH_A10G0168/GH_A05G3302/GH_A06G0326/GH_D06G0237/GH_D03G1155/GH_A02G0429/GH_D09G0808/GH_D10G0172/GH_D02G2320/GH_D05G1889/GH_A05G2194/GH_…	1	GH_D06G0190
BP	GO:0007018	microtubule-based movement	52/862	170/18873	5.24E-29	8.88E-27	GH_D13G1549/GH_D04G1345/GH_D02G0442/GH_D06G0312/GH_A04G0037/GH_D06G0190/GH_D13G2165/GH_A11G2970/GH_D04G1315/GH_A01G2223/GH_D08G1436/GH_A10G1125/GH_D12G2899/GH_D01G0305/GH_A13G2183/GH_A13G1593/GH_D01G2308/GH_A12G2875/GH_A01G0320/GH_A03G0887/GH_D09G1494/GH_A10G1421/GH_A07G0743/GH_A10G0168/GH_A05G3302/GH_A06G0326/GH_D06G0237/GH_D03G1155/GH_A02G0429/GH_D09G0808/GH_D10G0172/GH_D02G2320/GH_D05G1889/GH_…	-/-/-/-/-/-/-/-/-/-/-/-/-/-/-/-/-/-/-/-/-/-/-/-/-/-/-/-/-/-/-/-/-/-/-/-/-/-/-/-/-/-/-/-/-/-/-/-/-/-/-/-	52	51	GH_D13G1549/GH_D04G1345/GH_D02G0442/GH_D06G0312/GH_A04G0037/GH_D13G2165/GH_A11G2970/GH_D04G1315/GH_A01G2223/GH_D08G1436/GH_A10G1125/GH_D12G2899/GH_D01G0305/GH_A13G2183/GH_A13G1593/GH_D01G2308/GH_A12G2875/GH_A01G0320/GH_A03G0887/GH_D09G1494/GH_A10G1421/GH_A07G0743/GH_A10G0168/GH_A05G3302/GH_A06G0326/GH_D06G0237/GH_D03G1155/GH_A02G0429/GH_D09G0808/GH_D10G0172/GH_D02G2320/GH_D05G1889/GH_A05G2194/GH_…	1	GH_D06G0190
BP	GO:0007017	microtubule-based process	54/862	222/18873	1.12E-24	1.27E-22	GH_D13G1549/GH_D04G1345/GH_D02G0442/GH_D06G0312/GH_A04G0037/GH_D06G0190/GH_D13G2165/GH_A11G2970/GH_D04G1315/GH_A01G2223/GH_D08G1436/GH_A10G1125/GH_D12G2899/GH_D01G0305/GH_A13G2183/GH_A13G1593/GH_D01G2308/GH_A12G2875/GH_A01G0320/GH_A03G0887/GH_D09G1494/GH_A10G1421/GH_A07G0743/GH_A10G0168/GH_A05G3302/GH_A06G0326/GH_D01G2464/GH_D06G0237/GH_D03G1155/GH_A02G0429/GH_D09G0808/GH_D10G0172/GH_D02G2320/GH_…	-/-/-/-/-/-/-/-/-/-/-/-/-/-/-/-/-/-/-/-/-/-/-/-/-/-/-/-/-/-/-/-/-/-/-/-/-/-/-/-/-/-/-/-/-/-/-/-/-/-/-/-/-/-	54	51	GH_D13G1549/GH_D04G1345/GH_D02G0442/GH_D06G0312/GH_A04G0037/GH_D13G2165/GH_A11G2970/GH_D04G1315/GH_A01G2223/GH_D08G1436/GH_A10G1125/GH_D12G2899/GH_D01G0305/GH_A13G2183/GH_A13G1593/GH_D01G2308/GH_A12G2875/GH_A01G0320/GH_A03G0887/GH_D09G1494/GH_A10G1421/GH_A07G0743/GH_A10G0168/GH_A05G3302/GH_A06G0326/GH_D06G0237/GH_D03G1155/GH_A02G0429/GH_D09G0808/GH_D10G0172/GH_D02G2320/GH_D05G1889/GH_A05G2194/GH_…	3	GH_D06G0190/GH_D01G2464/GH_A01G2386
BP	GO:0006260	DNA replication	33/862	114/18873	4.78E-18	4.05E-16	GH_A13G0305/GH_D02G2609/GH_A09G0030/GH_A03G1008/GH_D11G1177/GH_A03G0843/GH_D13G2527/GH_D11G2065/GH_D03G1107/GH_A02G1618/GH_D05G1530/GH_A10G0407/GH_A05G1505/GH_D10G0426/GH_A11G2026/GH_A03G2446/GH_D13G2127/GH_A11G1148/GH_A13G2142/GH_D13G0304/GH_D02G1104/GH_A05G3211/GH_A05G0844/GH_D03G0490/GH_A13G1893/GH_A13G2532/GH_A11G3647/GH_A12G2550/GH_D05G0837/GH_D11G3674/GH_A07G2262/GH_A03G1345/GH_D12G2569	-/-/-/-/-/-/-/-/-/-/-/-/-/-/-/-/-/-/-/-/-/-/-/-/-/-/-/-/-/-/-/-/-	33	33	GH_A13G0305/GH_D02G2609/GH_A09G0030/GH_A03G1008/GH_D11G1177/GH_A03G0843/GH_D13G2527/GH_D11G2065/GH_D03G1107/GH_A02G1618/GH_D05G1530/GH_A10G0407/GH_A05G1505/GH_D10G0426/GH_A11G2026/GH_A03G2446/GH_D13G2127/GH_A11G1148/GH_A13G2142/GH_D13G0304/GH_D02G1104/GH_A05G3211/GH_A05G0844/GH_D03G0490/GH_A13G1893/GH_A13G2532/GH_A11G3647/GH_A12G2550/GH_D05G0837/GH_D11G3674/GH_A07G2262/GH_A03G1345/GH_D12G2569	0
BP	GO:0006261	DNA-dependent DNA replication	19/862	33/18873	1.26E-17	8.54E-16	GH_A13G0305/GH_D02G2609/GH_A09G0030/GH_A03G1008/GH_D11G1177/GH_D05G1530/GH_A10G0407/GH_A05G1505/GH_D10G0426/GH_A03G2446/GH_D13G2127/GH_A11G1148/GH_A13G2142/GH_D13G0304/GH_D02G1104/GH_A12G2550/GH_A07G2262/GH_A03G1345/GH_D12G2569	-/-/-/-/-/-/-/-/-/-/-/-/-/-/-/-/-/-/-	19	19	GH_A13G0305/GH_D02G2609/GH_A09G0030/GH_A03G1008/GH_D11G1177/GH_D05G1530/GH_A10G0407/GH_A05G1505/GH_D10G0426/GH_A03G2446/GH_D13G2127/GH_A11G1148/GH_A13G2142/GH_D13G0304/GH_D02G1104/GH_A12G2550/GH_A07G2262/GH_A03G1345/GH_D12G2569	0
BP	GO:0006270	DNA replication initiation	16/862	27/18873	2.55E-15	1.44E-13	GH_A13G0305/GH_D02G2609/GH_A09G0030/GH_A03G1008/GH_D11G1177/GH_D05G1530/GH_A10G0407/GH_A05G1505/GH_D10G0426/GH_A03G2446/GH_D13G2127/GH_A11G1148/GH_A13G2142/GH_D13G0304/GH_D02G1104/GH_A07G2262	-/-/-/-/-/-/-/-/-/-/-/-/-/-/-/-	16	16	GH_A13G0305/GH_D02G2609/GH_A09G0030/GH_A03G1008/GH_D11G1177/GH_D05G1530/GH_A10G0407/GH_A05G1505/GH_D10G0426/GH_A03G2446/GH_D13G2127/GH_A11G1148/GH_A13G2142/GH_D13G0304/GH_D02G1104/GH_A07G2262	0
BP	GO:0006259	DNA metabolic process	42/862	366/18873	4.02E-08	1.95E-06	GH_A13G0305/GH_D02G2609/GH_A09G0030/GH_A03G1008/GH_D10G2528/GH_D11G1177/GH_A03G0843/GH_D01G1007/GH_D13G2527/GH_D11G2065/GH_A10G2429/GH_D03G1107/GH_A02G1618/GH_D05G1530/GH_A10G0407/GH_A05G1505/GH_D10G0426/GH_A11G2026/GH_A03G2446/GH_D13G2127/GH_A11G1148/GH_A13G2142/GH_D13G0304/GH_A10G0212/GH_A06G2185/GH_D02G1104/GH_A05G3211/GH_A05G0844/GH_D03G0490/GH_A13G1893/GH_A13G2532/GH_D07G2049/GH_A07G2066/GH_…	-/-/-/-/-/-/-/-/-/-/-/-/-/-/-/-/-/-/-/-/-/-/-/-/-/-/-/-/-/-/-/-/-/-/-/-/-/-/-/-/-/-	42	42	GH_A13G0305/GH_D02G2609/GH_A09G0030/GH_A03G1008/GH_D10G2528/GH_D11G1177/GH_A03G0843/GH_D01G1007/GH_D13G2527/GH_D11G2065/GH_A10G2429/GH_D03G1107/GH_A02G1618/GH_D05G1530/GH_A10G0407/GH_A05G1505/GH_D10G0426/GH_A11G2026/GH_A03G2446/GH_D13G2127/GH_A11G1148/GH_A13G2142/GH_D13G0304/GH_A10G0212/GH_A06G2185/GH_D02G1104/GH_A05G3211/GH_A05G0844/GH_D03G0490/GH_A13G1893/GH_A13G2532/GH_D07G2049/GH_A07G2066/GH_…	0
BP	GO:0006801	superoxide metabolic process	8/862	20/18873	1.41E-06	5.33E-05	GH_D13G1873/GH_A13G1190/GH_D13G1137/GH_A13G1914/GH_D08G2034/GH_D07G0519/GH_A08G2024/GH_D09G1018	-/-/-/-/-/-/-/-	8	1	GH_D07G0519	7	GH_D13G1873/GH_A13G1190/GH_D13G1137/GH_A13G1914/GH_D08G2034/GH_A08G2024/GH_D09G1018
BP	GO:0072593	reactive oxygen species metabolic process	8/862	20/18873	1.41E-06	5.33E-05	GH_D13G1873/GH_A13G1190/GH_D13G1137/GH_A13G1914/GH_D08G2034/GH_D07G0519/GH_A08G2024/GH_D09G1018	-/-/-/-/-/-/-/-	8	1	GH_D07G0519	7	GH_D13G1873/GH_A13G1190/GH_D13G1137/GH_A13G1914/GH_D08G2034/GH_A08G2024/GH_D09G1018
BP	GO:0071103	DNA conformation change	14/862	72/18873	3.91E-06	0.000132503	GH_D12G1701/GH_D10G2528/GH_A13G1975/GH_D13G1936/GH_A10G2429/GH_D11G1889/GH_A11G1327/GH_D11G1361/GH_A11G1852/GH_A12G1705/GH_D12G1700/GH_D08G0679/GH_A07G0919/GH_D11G0634	-/-/-/-/-/-/-/-/-/-/-/-/-/-	14	14	GH_D12G1701/GH_D10G2528/GH_A13G1975/GH_D13G1936/GH_A10G2429/GH_D11G1889/GH_A11G1327/GH_D11G1361/GH_A11G1852/GH_A12G1705/GH_D12G1700/GH_D08G0679/GH_A07G0919/GH_D11G0634	0
BP	GO:0006323	DNA packaging	11/862	54/18873	2.67E-05	0.000823285	GH_D12G1701/GH_A13G1975/GH_D13G1936/GH_D11G1889/GH_A11G1327/GH_D11G1361/GH_A11G1852/GH_A12G1705/GH_D12G1700/GH_D08G0679/GH_A07G0919	-/-/-/-/-/-/-/-/-/-/-	11	11	GH_D12G1701/GH_A13G1975/GH_D13G1936/GH_D11G1889/GH_A11G1327/GH_D11G1361/GH_A11G1852/GH_A12G1705/GH_D12G1700/GH_D08G0679/GH_A07G0919	0
BP	GO:0006334	nucleosome assembly	10/862	50/18873	7.30E-05	0.001766912	GH_D12G1701/GH_A13G1975/GH_D13G1936/GH_D11G1889/GH_A11G1327/GH_D11G1361/GH_A11G1852/GH_A12G1705/GH_D12G1700/GH_D08G0679	-/-/-/-/-/-/-/-/-/-	10	10	GH_D12G1701/GH_A13G1975/GH_D13G1936/GH_D11G1889/GH_A11G1327/GH_D11G1361/GH_A11G1852/GH_A12G1705/GH_D12G1700/GH_D08G0679	0
BP	GO:0031497	chromatin assembly	10/862	50/18873	7.30E-05	0.001766912	GH_D12G1701/GH_A13G1975/GH_D13G1936/GH_D11G1889/GH_A11G1327/GH_D11G1361/GH_A11G1852/GH_A12G1705/GH_D12G1700/GH_D08G0679	-/-/-/-/-/-/-/-/-/-	10	10	GH_D12G1701/GH_A13G1975/GH_D13G1936/GH_D11G1889/GH_A11G1327/GH_D11G1361/GH_A11G1852/GH_A12G1705/GH_D12G1700/GH_D08G0679	0
BP	GO:0034728	nucleosome organization	10/862	50/18873	7.30E-05	0.001766912	GH_D12G1701/GH_A13G1975/GH_D13G1936/GH_D11G1889/GH_A11G1327/GH_D11G1361/GH_A11G1852/GH_A12G1705/GH_D12G1700/GH_D08G0679	-/-/-/-/-/-/-/-/-/-	10	10	GH_D12G1701/GH_A13G1975/GH_D13G1936/GH_D11G1889/GH_A11G1327/GH_D11G1361/GH_A11G1852/GH_A12G1705/GH_D12G1700/GH_D08G0679	0
BP	GO:0044702	single organism reproductive process	15/862	106/18873	9.28E-05	0.001948865	GH_D04G0300/GH_A01G0605/GH_D01G0589/GH_A05G4066/GH_A10G0185/GH_A05G1079/GH_D04G0299/GH_D08G2529/GH_D06G0202/GH_D05G1071/GH_D06G1997/GH_A03G1856/GH_D01G0685/GH_A11G3165/GH_A05G2956	-/-/-/-/-/-/-/-/-/-/-/-/-/-/-	15	4	GH_A05G1079/GH_D05G1071/GH_D06G1997/GH_A05G2956	11	GH_D04G0300/GH_A01G0605/GH_D01G0589/GH_A05G4066/GH_A10G0185/GH_D04G0299/GH_D08G2529/GH_D06G0202/GH_A03G1856/GH_D01G0685/GH_A11G3165
BP	GO:0006333	chromatin assembly or disassembly	10/862	52/18873	0.000103467	0.001948865	GH_D12G1701/GH_A13G1975/GH_D13G1936/GH_D11G1889/GH_A11G1327/GH_D11G1361/GH_A11G1852/GH_A12G1705/GH_D12G1700/GH_D08G0679	-/-/-/-/-/-/-/-/-/-	10	10	GH_D12G1701/GH_A13G1975/GH_D13G1936/GH_D11G1889/GH_A11G1327/GH_D11G1361/GH_A11G1852/GH_A12G1705/GH_D12G1700/GH_D08G0679	0
BP	GO:0000003	reproduction	15/862	107/18873	0.00010348	0.001948865	GH_D04G0300/GH_A01G0605/GH_D01G0589/GH_A05G4066/GH_A10G0185/GH_A05G1079/GH_D04G0299/GH_D08G2529/GH_D06G0202/GH_D05G1071/GH_D06G1997/GH_A03G1856/GH_D01G0685/GH_A11G3165/GH_A05G2956	-/-/-/-/-/-/-/-/-/-/-/-/-/-/-	15	4	GH_A05G1079/GH_D05G1071/GH_D06G1997/GH_A05G2956	11	GH_D04G0300/GH_A01G0605/GH_D01G0589/GH_A05G4066/GH_A10G0185/GH_D04G0299/GH_D08G2529/GH_D06G0202/GH_A03G1856/GH_D01G0685/GH_A11G3165
BP	GO:0022414	reproductive process	15/862	107/18873	0.00010348	0.001948865	GH_D04G0300/GH_A01G0605/GH_D01G0589/GH_A05G4066/GH_A10G0185/GH_A05G1079/GH_D04G0299/GH_D08G2529/GH_D06G0202/GH_D05G1071/GH_D06G1997/GH_A03G1856/GH_D01G0685/GH_A11G3165/GH_A05G2956	-/-/-/-/-/-/-/-/-/-/-/-/-/-/-	15	4	GH_A05G1079/GH_D05G1071/GH_D06G1997/GH_A05G2956	11	GH_D04G0300/GH_A01G0605/GH_D01G0589/GH_A05G4066/GH_A10G0185/GH_D04G0299/GH_D08G2529/GH_D06G0202/GH_A03G1856/GH_D01G0685/GH_A11G3165
BP	GO:0065004	protein-DNA complex assembly	10/862	54/18873	0.000144111	0.002442689	GH_D12G1701/GH_A13G1975/GH_D13G1936/GH_D11G1889/GH_A11G1327/GH_D11G1361/GH_A11G1852/GH_A12G1705/GH_D12G1700/GH_D08G0679	-/-/-/-/-/-/-/-/-/-	10	10	GH_D12G1701/GH_A13G1975/GH_D13G1936/GH_D11G1889/GH_A11G1327/GH_D11G1361/GH_A11G1852/GH_A12G1705/GH_D12G1700/GH_D08G0679	0
BP	GO:0071824	protein-DNA complex subunit organization	10/862	54/18873	0.000144111	0.002442689	GH_D12G1701/GH_A13G1975/GH_D13G1936/GH_D11G1889/GH_A11G1327/GH_D11G1361/GH_A11G1852/GH_A12G1705/GH_D12G1700/GH_D08G0679	-/-/-/-/-/-/-/-/-/-	10	10	GH_D12G1701/GH_A13G1975/GH_D13G1936/GH_D11G1889/GH_A11G1327/GH_D11G1361/GH_A11G1852/GH_A12G1705/GH_D12G1700/GH_D08G0679	0
BP	GO:0007623	circadian rhythm	6/862	22/18873	0.000354575	0.00500837	GH_A10G2613/GH_D10G2717/GH_D06G1920/GH_A10G2614/GH_A06G1886/GH_D10G2718	-/-/-/-/-/-	6	0		6	GH_A10G2613/GH_D10G2717/GH_D06G1920/GH_A10G2614/GH_A06G1886/GH_D10G2718
BP	GO:0042752	regulation of circadian rhythm	6/862	22/18873	0.000354575	0.00500837	GH_A10G2613/GH_D10G2717/GH_D06G1920/GH_A10G2614/GH_A06G1886/GH_D10G2718	-/-/-/-/-/-	6	0		6	GH_A10G2613/GH_D10G2717/GH_D06G1920/GH_A10G2614/GH_A06G1886/GH_D10G2718
BP	GO:0042753	positive regulation of circadian rhythm	6/862	22/18873	0.000354575	0.00500837	GH_A10G2613/GH_D10G2717/GH_D06G1920/GH_A10G2614/GH_A06G1886/GH_D10G2718	-/-/-/-/-/-	6	0		6	GH_A10G2613/GH_D10G2717/GH_D06G1920/GH_A10G2614/GH_A06G1886/GH_D10G2718
BP	GO:0048511	rhythmic process	6/862	22/18873	0.000354575	0.00500837	GH_A10G2613/GH_D10G2717/GH_D06G1920/GH_A10G2614/GH_A06G1886/GH_D10G2718	-/-/-/-/-/-	6	0		6	GH_A10G2613/GH_D10G2717/GH_D06G1920/GH_A10G2614/GH_A06G1886/GH_D10G2718
BP	GO:0048285	organelle fission	7/862	32/18873	0.000499805	0.006777352	GH_A07G0477/GH_D07G0480/GH_A05G1079/GH_D05G1071/GH_D06G1997/GH_A07G0919/GH_A05G2956	-/-/-/-/-/-/-	7	7	GH_A07G0477/GH_D07G0480/GH_A05G1079/GH_D05G1071/GH_D06G1997/GH_A07G0919/GH_A05G2956	0
BP	GO:0051321	meiotic cell cycle	4/862	10/18873	0.000727476	0.009485164	GH_A05G1079/GH_D05G1071/GH_D06G1997/GH_A05G2956	-/-/-/-	4	4	GH_A05G1079/GH_D05G1071/GH_D06G1997/GH_A05G2956	0
BP	GO:0051276	chromosome organization	18/862	174/18873	0.001040065	0.013058598	GH_D12G1701/GH_D10G2528/GH_A13G1975/GH_D13G1936/GH_A10G2429/GH_D11G1889/GH_A11G1327/GH_D11G1361/GH_A11G1852/GH_A03G0715/GH_A09G0175/GH_A12G1705/GH_D09G0168/GH_D12G1700/GH_D03G1227/GH_D08G0679/GH_A07G0919/GH_D11G0634	-/-/-/-/-/-/-/-/-/-/-/-/-/-/-/-/-/-	18	18	GH_D12G1701/GH_D10G2528/GH_A13G1975/GH_D13G1936/GH_A10G2429/GH_D11G1889/GH_A11G1327/GH_D11G1361/GH_A11G1852/GH_A03G0715/GH_A09G0175/GH_A12G1705/GH_D09G0168/GH_D12G1700/GH_D03G1227/GH_D08G0679/GH_A07G0919/GH_D11G0634	0
BP	GO:0005985	sucrose metabolic process	6/862	29/18873	0.001718012	0.020800222	GH_A08G1412/GH_A07G0813/GH_D07G0815/GH_D11G0452/GH_A13G2184/GH_A06G1084	-/-/-/-/-/-	6	2	GH_A08G1412/GH_A06G1084	4	GH_A07G0813/GH_D07G0815/GH_D11G0452/GH_A13G2184
BP	GO:0098813	nuclear chromosome segregation	5/862	22/18873	0.002702509	0.031591394	GH_A05G1079/GH_D05G1071/GH_D06G1997/GH_A07G0919/GH_A05G2956	-/-/-/-/-	5	5	GH_A05G1079/GH_D05G1071/GH_D06G1997/GH_A07G0919/GH_A05G2956	0
BP	GO:0008037	cell recognition	11/862	93/18873	0.003386855	0.033768937	GH_D04G0300/GH_A01G0605/GH_D01G0589/GH_A05G4066/GH_A10G0185/GH_D04G0299/GH_D08G2529/GH_D06G0202/GH_A03G1856/GH_D01G0685/GH_A11G3165	-/-/-/-/-/-/-/-/-/-/-	11	0		11	GH_D04G0300/GH_A01G0605/GH_D01G0589/GH_A05G4066/GH_A10G0185/GH_D04G0299/GH_D08G2529/GH_D06G0202/GH_A03G1856/GH_D01G0685/GH_A11G3165
BP	GO:0009856	pollination	11/862	93/18873	0.003386855	0.033768937	GH_D04G0300/GH_A01G0605/GH_D01G0589/GH_A05G4066/GH_A10G0185/GH_D04G0299/GH_D08G2529/GH_D06G0202/GH_A03G1856/GH_D01G0685/GH_A11G3165	-/-/-/-/-/-/-/-/-/-/-	11	0		11	GH_D04G0300/GH_A01G0605/GH_D01G0589/GH_A05G4066/GH_A10G0185/GH_D04G0299/GH_D08G2529/GH_D06G0202/GH_A03G1856/GH_D01G0685/GH_A11G3165
BP	GO:0009875	pollen-pistil interaction	11/862	93/18873	0.003386855	0.033768937	GH_D04G0300/GH_A01G0605/GH_D01G0589/GH_A05G4066/GH_A10G0185/GH_D04G0299/GH_D08G2529/GH_D06G0202/GH_A03G1856/GH_D01G0685/GH_A11G3165	-/-/-/-/-/-/-/-/-/-/-	11	0		11	GH_D04G0300/GH_A01G0605/GH_D01G0589/GH_A05G4066/GH_A10G0185/GH_D04G0299/GH_D08G2529/GH_D06G0202/GH_A03G1856/GH_D01G0685/GH_A11G3165
BP	GO:0044706	multi-multicellular organism process	11/862	93/18873	0.003386855	0.033768937	GH_D04G0300/GH_A01G0605/GH_D01G0589/GH_A05G4066/GH_A10G0185/GH_D04G0299/GH_D08G2529/GH_D06G0202/GH_A03G1856/GH_D01G0685/GH_A11G3165	-/-/-/-/-/-/-/-/-/-/-	11	0		11	GH_D04G0300/GH_A01G0605/GH_D01G0589/GH_A05G4066/GH_A10G0185/GH_D04G0299/GH_D08G2529/GH_D06G0202/GH_A03G1856/GH_D01G0685/GH_A11G3165
BP	GO:0048544	recognition of pollen	11/862	93/18873	0.003386855	0.033768937	GH_D04G0300/GH_A01G0605/GH_D01G0589/GH_A05G4066/GH_A10G0185/GH_D04G0299/GH_D08G2529/GH_D06G0202/GH_A03G1856/GH_D01G0685/GH_A11G3165	-/-/-/-/-/-/-/-/-/-/-	11	0		11	GH_D04G0300/GH_A01G0605/GH_D01G0589/GH_A05G4066/GH_A10G0185/GH_D04G0299/GH_D08G2529/GH_D06G0202/GH_A03G1856/GH_D01G0685/GH_A11G3165
BP	GO:0000280	nuclear division	5/862	24/18873	0.004044417	0.039173067	GH_A05G1079/GH_D05G1071/GH_D06G1997/GH_A07G0919/GH_A05G2956	-/-/-/-/-	5	5	GH_A05G1079/GH_D05G1071/GH_D06G1997/GH_A07G0919/GH_A05G2956	0
BP	GO:0007059	chromosome segregation	5/862	26/18873	0.005804719	0.054661103	GH_A05G1079/GH_D05G1071/GH_D06G1997/GH_A07G0919/GH_A05G2956	-/-/-/-/-	5	5	GH_A05G1079/GH_D05G1071/GH_D06G1997/GH_A07G0919/GH_A05G2956	0
BP	GO:0006996	organelle organization	24/862	302/18873	0.006180382	0.056625662	GH_A07G0477/GH_D12G1701/GH_D07G0480/GH_D10G2528/GH_A13G1975/GH_D13G1936/GH_A10G2429/GH_D11G1889/GH_A11G1327/GH_D11G1361/GH_A11G1852/GH_A05G1079/GH_D05G1071/GH_A03G0715/GH_A09G0175/GH_A12G1705/GH_D09G0168/GH_D12G1700/GH_D03G1227/GH_D06G1997/GH_D08G0679/GH_A07G0919/GH_A05G2956/GH_D11G0634	-/-/-/-/-/-/-/-/-/-/-/-/-/-/-/-/-/-/-/-/-/-/-/-	24	24	GH_A07G0477/GH_D12G1701/GH_D07G0480/GH_D10G2528/GH_A13G1975/GH_D13G1936/GH_A10G2429/GH_D11G1889/GH_A11G1327/GH_D11G1361/GH_A11G1852/GH_A05G1079/GH_D05G1071/GH_A03G0715/GH_A09G0175/GH_A12G1705/GH_D09G0168/GH_D12G1700/GH_D03G1227/GH_D06G1997/GH_D08G0679/GH_A07G0919/GH_A05G2956/GH_D11G0634	0
BP	GO:0006310	DNA recombination	4/862	17/18873	0.006385013	0.056961038	GH_A06G2185/GH_A11G3647/GH_D11G3674/GH_D04G1493	-/-/-/-	4	4	GH_A06G2185/GH_A11G3647/GH_D11G3674/GH_D04G1493	0
BP	GO:0051704	multi-organism process	11/862	114/18873	0.015164612	0.131815474	GH_D04G0300/GH_A01G0605/GH_D01G0589/GH_A05G4066/GH_A10G0185/GH_D04G0299/GH_D08G2529/GH_D06G0202/GH_A03G1856/GH_D01G0685/GH_A11G3165	-/-/-/-/-/-/-/-/-/-/-	11	0		11	GH_D04G0300/GH_A01G0605/GH_D01G0589/GH_A05G4066/GH_A10G0185/GH_D04G0299/GH_D08G2529/GH_D06G0202/GH_A03G1856/GH_D01G0685/GH_A11G3165
BP	GO:0000160	phosphorelay signal transduction system	12/862	130/18873	0.015937429	0.135069708	GH_D12G1727/GH_A12G1732/GH_scaffold4622_objG0001/GH_A09G1859/GH_A12G2658/GH_D04G0005/GH_A10G2016/GH_D10G2118/GH_D05G0639/GH_D13G1969/GH_D04G1532/GH_D05G2819	-/-/-/-/-/-/-/-/-/-/-/-	12	2	GH_D13G1969/GH_D05G2819	10	GH_D12G1727/GH_A12G1732/GH_scaffold4622_objG0001/GH_A09G1859/GH_A12G2658/GH_D04G0005/GH_A10G2016/GH_D10G2118/GH_D05G0639/GH_D04G1532
BP	GO:0006020	inositol metabolic process	3/862	13/18873	0.019261456	0.159259354	GH_D06G0727/GH_D11G2347/GH_A11G2086	-/-/-	3	1	GH_D06G0727	2	GH_D11G2347/GH_A11G2086
BP	GO:0044262	cellular carbohydrate metabolic process	21/862	283/18873	0.020175058	0.162841541	GH_D13G1867/GH_D11G2646/GH_A08G1412/GH_A13G1912/GH_A10G1706/GH_D12G1462/GH_D03G0319/GH_A07G0813/GH_D11G0652/GH_D07G0815/GH_D06G0727/GH_D11G2347/GH_D08G2286/GH_A02G1071/GH_D11G0452/GH_A13G2184/GH_D03G0368/GH_A11G0625/GH_A06G1705/GH_A11G2086/GH_A06G1084	-/-/-/-/-/-/-/-/-/-/-/-/-/-/-/-/-/-/-/-/-	21	9	GH_A08G1412/GH_D12G1462/GH_D03G0319/GH_D11G0652/GH_D06G0727/GH_D03G0368/GH_A11G0625/GH_A06G1705/GH_A06G1084	12	GH_D13G1867/GH_D11G2646/GH_A13G1912/GH_A10G1706/GH_A07G0813/GH_D07G0815/GH_D11G2347/GH_D08G2286/GH_A02G1071/GH_D11G0452/GH_A13G2184/GH_A11G2086
BP	GO:0042545	cell wall modification	9/862	90/18873	0.021617596	0.170427091	GH_D03G1830/GH_D12G2388/GH_A03G2195/GH_A03G0129/GH_D12G0632/GH_A12G0612/GH_D07G0194/GH_A07G0911/GH_A12G2374	-/-/-/-/-/-/-/-/-	9	8	GH_D03G1830/GH_D12G2388/GH_A03G2195/GH_A03G0129/GH_D12G0632/GH_A12G0612/GH_A07G0911/GH_A12G2374	1	GH_D07G0194
BP	GO:0006749	glutathione metabolic process	3/862	15/18873	0.028637556	0.215736251	GH_D07G0010/novel.2927/GH_A07G0006	-/-/-	3	1	novel.2927	2	GH_D07G0010/GH_A07G0006
BP	GO:0035434	copper ion transmembrane transport	3/862	15/18873	0.028637556	0.215736251	GH_D13G2154/GH_D03G1374/GH_A13G2172	-/-/-	3	3	GH_D13G2154/GH_D03G1374/GH_A13G2172	0
BP	GO:0035556	intracellular signal transduction	15/862	194/18873	0.032852221	0.241125921	GH_D12G1727/GH_A12G1732/GH_scaffold4622_objG0001/GH_A09G1859/GH_A12G2658/GH_D04G0005/GH_A10G2016/GH_D10G2118/GH_D07G0763/GH_A12G2005/GH_D05G0639/GH_D13G1969/GH_D05G0879/GH_D04G1532/GH_D05G2819	-/-/-/-/-/-/-/-/-/-/-/-/-/-/-	15	2	GH_D13G1969/GH_D05G2819	13	GH_D12G1727/GH_A12G1732/GH_scaffold4622_objG0001/GH_A09G1859/GH_A12G2658/GH_D04G0005/GH_A10G2016/GH_D10G2118/GH_D07G0763/GH_A12G2005/GH_D05G0639/GH_D05G0879/GH_D04G1532
BP	GO:0005984	disaccharide metabolic process	8/862	82/18873	0.033430437	0.241125921	GH_A08G1412/GH_A07G0813/GH_D07G0815/GH_A02G1071/GH_D11G0452/GH_A13G2184/GH_D03G0368/GH_A06G1084	-/-/-/-/-/-/-/-	8	3	GH_A08G1412/GH_D03G0368/GH_A06G1084	5	GH_A07G0813/GH_D07G0815/GH_A02G1071/GH_D11G0452/GH_A13G2184
BP	GO:0009311	oligosaccharide metabolic process	9/862	99/18873	0.037080809	0.261883215	GH_A08G1412/GH_A07G0813/GH_D07G0815/GH_A02G1071/GH_D11G0452/GH_A13G2184/GH_D03G0368/GH_A06G1084/novel.5292	-/-/-/-/-/-/-/-/-	9	4	GH_A08G1412/GH_D03G0368/GH_A06G1084/novel.5292	5	GH_A07G0813/GH_D07G0815/GH_A02G1071/GH_D11G0452/GH_A13G2184
BP	GO:0006952	defense response	10/862	117/18873	0.041615633	0.287912239	GH_D04G1649/GH_D05G3792/GH_A03G1379/GH_D06G1979/GH_D02G1849/GH_D09G2211/GH_D10G2373/GH_A08G1020/novel.4725/GH_D10G2690	-/-/-/-/-/-/-/-/-/-	10	4	GH_A03G1379/GH_D02G1849/GH_D09G2211/novel.4725	6	GH_D04G1649/GH_D05G3792/GH_D06G1979/GH_D10G2373/GH_A08G1020/GH_D10G2690
BP	GO:0006265	DNA topological change	3/862	18/18873	0.046430931	0.314801713	GH_D10G2528/GH_A10G2429/GH_D11G0634	-/-/-	3	3	GH_D10G2528/GH_A10G2429/GH_D11G0634	0
BP	GO:0006325	chromatin organization	10/862	120/18873	0.048058929	0.319450528	GH_D12G1701/GH_A13G1975/GH_D13G1936/GH_D11G1889/GH_A11G1327/GH_D11G1361/GH_A11G1852/GH_A12G1705/GH_D12G1700/GH_D08G0679	-/-/-/-/-/-/-/-/-/-	10	10	GH_D12G1701/GH_A13G1975/GH_D13G1936/GH_D11G1889/GH_A11G1327/GH_D11G1361/GH_A11G1852/GH_A12G1705/GH_D12G1700/GH_D08G0679	0
BP	GO:0006825	copper ion transport	3/862	19/18873	0.053323316	0.347627005	GH_D13G2154/GH_D03G1374/GH_A13G2172	-/-/-	3	3	GH_D13G2154/GH_D03G1374/GH_A13G2172	0
BP	GO:0032501	multicellular organismal process	12/862	157/18873	0.056262139	0.353983469	GH_D04G0300/GH_A01G0605/GH_D01G0589/GH_A05G4066/GH_A10G0185/GH_D04G0299/GH_D08G2529/GH_D06G0202/GH_D07G1600/GH_A03G1856/GH_D01G0685/GH_A11G3165	-/-/-/-/-/-/-/-/-/-/-/-	12	1	GH_D07G1600	11	GH_D04G0300/GH_A01G0605/GH_D01G0589/GH_A05G4066/GH_A10G0185/GH_D04G0299/GH_D08G2529/GH_D06G0202/GH_A03G1856/GH_D01G0685/GH_A11G3165
BP	GO:0009073	aromatic amino acid family biosynthetic process	4/862	32/18873	0.056386747	0.353983469	GH_D05G2272/GH_A05G2246/GH_D05G3021/GH_A05G3013	-/-/-/-	4	0		4	GH_D05G2272/GH_A05G2246/GH_D05G3021/GH_A05G3013
BP	GO:0000272	polysaccharide catabolic process	4/862	34/18873	0.067774167	0.401951528	GH_D12G2342/GH_A12G2327/GH_A02G0485/GH_D02G0496	-/-/-/-	4	0		4	GH_D12G2342/GH_A12G2327/GH_A02G0485/GH_D02G0496
BP	GO:0006528	asparagine metabolic process	2/862	10/18873	0.073513259	0.401951528	GH_A13G2517/GH_A09G1068	-/-	2	1	GH_A09G1068	1	GH_A13G2517
BP	GO:0006529	asparagine biosynthetic process	2/862	10/18873	0.073513259	0.401951528	GH_A13G2517/GH_A09G1068	-/-	2	1	GH_A09G1068	1	GH_A13G2517
BP	GO:0042126	nitrate metabolic process	2/862	10/18873	0.073513259	0.401951528	GH_D01G2177/GH_D02G0826	-/-	2	1	GH_D01G2177	1	GH_D02G0826
BP	GO:0042128	nitrate assimilation	2/862	10/18873	0.073513259	0.401951528	GH_D01G2177/GH_D02G0826	-/-	2	1	GH_D01G2177	1	GH_D02G0826
BP	GO:0046417	chorismate metabolic process	2/862	10/18873	0.073513259	0.401951528	GH_D11G0766/GH_A11G0733	-/-	2	0		2	GH_D11G0766/GH_A11G0733
BP	GO:0051052	regulation of DNA metabolic process	2/862	10/18873	0.073513259	0.401951528	GH_D13G2527/GH_A13G2532	-/-	2	2	GH_D13G2527/GH_A13G2532	0
BP	GO:2001057	reactive nitrogen species metabolic process	2/862	10/18873	0.073513259	0.401951528	GH_D01G2177/GH_D02G0826	-/-	2	1	GH_D01G2177	1	GH_D02G0826
BP	GO:0072330	monocarboxylic acid biosynthetic process	8/862	98/18873	0.079291936	0.426666132	GH_D01G2189/GH_A01G2026/GH_A06G1931/GH_D05G1285/GH_A13G2517/GH_D10G1602/GH_A09G1068/GH_A05G1285	-/-/-/-/-/-/-/-	8	5	GH_A06G1931/GH_D05G1285/GH_D10G1602/GH_A09G1068/GH_A05G1285	3	GH_D01G2189/GH_A01G2026/GH_A13G2517
BP	GO:0009072	aromatic amino acid family metabolic process	5/862	53/18873	0.09345707	0.487414567	GH_D05G2272/GH_A05G2246/GH_D06G2391/GH_D05G3021/GH_A05G3013	-/-/-/-/-	5	0		5	GH_D05G2272/GH_A05G2246/GH_D06G2391/GH_D05G3021/GH_A05G3013
BP	GO:0022402	cell cycle process	5/862	53/18873	0.09345707	0.487414567	GH_A05G1079/GH_D05G1071/GH_D06G1997/GH_A07G0919/GH_A05G2956	-/-/-/-/-	5	5	GH_A05G1079/GH_D05G1071/GH_D06G1997/GH_A07G0919/GH_A05G2956	0
BP	GO:0034622	cellular macromolecular complex assembly	10/862	138/18873	0.100557747	0.499075682	GH_D12G1701/GH_A13G1975/GH_D13G1936/GH_D11G1889/GH_A11G1327/GH_D11G1361/GH_A11G1852/GH_A12G1705/GH_D12G1700/GH_D08G0679	-/-/-/-/-/-/-/-/-/-	10	10	GH_D12G1701/GH_A13G1975/GH_D13G1936/GH_D11G1889/GH_A11G1327/GH_D11G1361/GH_A11G1852/GH_A12G1705/GH_D12G1700/GH_D08G0679	0
BP	GO:0006751	glutathione catabolic process	2/862	12/18873	0.101581776	0.499075682	GH_D07G0010/GH_A07G0006	-/-	2	0		2	GH_D07G0010/GH_A07G0006
BP	GO:0043171	peptide catabolic process	2/862	12/18873	0.101581776	0.499075682	GH_D07G0010/GH_A07G0006	-/-	2	0		2	GH_D07G0010/GH_A07G0006
BP	GO:0071941	nitrogen cycle metabolic process	2/862	12/18873	0.101581776	0.499075682	GH_D01G2177/GH_D02G0826	-/-	2	1	GH_D01G2177	1	GH_D02G0826
BP	GO:0000041	transition metal ion transport	3/862	25/18873	0.103758208	0.502486178	GH_D13G2154/GH_D03G1374/GH_A13G2172	-/-/-	3	3	GH_D13G2154/GH_D03G1374/GH_A13G2172	0
BP	GO:0045229	external encapsulating structure organization	9/862	123/18873	0.110204927	0.518881533	GH_D03G1830/GH_D12G2388/GH_A03G2195/GH_A03G0129/GH_D12G0632/GH_A12G0612/GH_D07G0194/GH_A07G0911/GH_A12G2374	-/-/-/-/-/-/-/-/-	9	8	GH_D03G1830/GH_D12G2388/GH_A03G2195/GH_A03G0129/GH_D12G0632/GH_A12G0612/GH_A07G0911/GH_A12G2374	1	GH_D07G0194
BP	GO:0071555	cell wall organization	9/862	123/18873	0.110204927	0.518881533	GH_D03G1830/GH_D12G2388/GH_A03G2195/GH_A03G0129/GH_D12G0632/GH_A12G0612/GH_D07G0194/GH_A07G0911/GH_A12G2374	-/-/-/-/-/-/-/-/-	9	8	GH_D03G1830/GH_D12G2388/GH_A03G2195/GH_A03G0129/GH_D12G0632/GH_A12G0612/GH_A07G0911/GH_A12G2374	1	GH_D07G0194
BP	GO:0016053	organic acid biosynthetic process	15/862	233/18873	0.114671405	0.519870359	GH_D05G2272/GH_A05G2246/GH_D01G2189/GH_A01G2026/GH_D05G3021/GH_A05G3013/GH_A06G1931/GH_D05G1285/GH_A13G2517/GH_D10G1602/GH_A09G1068/GH_A05G1285/novel.6263/GH_D08G2336/GH_A08G2328	-/-/-/-/-/-/-/-/-/-/-/-/-/-/-	15	8	GH_A06G1931/GH_D05G1285/GH_D10G1602/GH_A09G1068/GH_A05G1285/novel.6263/GH_D08G2336/GH_A08G2328	7	GH_D05G2272/GH_A05G2246/GH_D01G2189/GH_A01G2026/GH_D05G3021/GH_A05G3013/GH_A13G2517
BP	GO:0046394	carboxylic acid biosynthetic process	15/862	233/18873	0.114671405	0.519870359	GH_D05G2272/GH_A05G2246/GH_D01G2189/GH_A01G2026/GH_D05G3021/GH_A05G3013/GH_A06G1931/GH_D05G1285/GH_A13G2517/GH_D10G1602/GH_A09G1068/GH_A05G1285/novel.6263/GH_D08G2336/GH_A08G2328	-/-/-/-/-/-/-/-/-/-/-/-/-/-/-	15	8	GH_A06G1931/GH_D05G1285/GH_D10G1602/GH_A09G1068/GH_A05G1285/novel.6263/GH_D08G2336/GH_A08G2328	7	GH_D05G2272/GH_A05G2246/GH_D01G2189/GH_A01G2026/GH_D05G3021/GH_A05G3013/GH_A13G2517
BP	GO:0071554	cell wall organization or biogenesis	11/862	160/18873	0.115796927	0.519870359	GH_D03G1830/GH_D12G2388/GH_D01G1968/GH_A03G2195/GH_A03G0129/GH_A11G1782/GH_D12G0632/GH_A12G0612/GH_D07G0194/GH_A07G0911/GH_A12G2374	-/-/-/-/-/-/-/-/-/-/-	11	9	GH_D03G1830/GH_D12G2388/GH_D01G1968/GH_A03G2195/GH_A03G0129/GH_D12G0632/GH_A12G0612/GH_A07G0911/GH_A12G2374	2	GH_A11G1782/GH_D07G0194
BP	GO:0007031	peroxisome organization	2/862	13/18873	0.116549107	0.519870359	GH_A07G0477/GH_D07G0480	-/-	2	2	GH_A07G0477/GH_D07G0480	0
BP	GO:0005976	polysaccharide metabolic process	14/862	216/18873	0.119512645	0.52616606	GH_D13G1867/GH_D11G2646/GH_A13G1912/GH_A10G1706/GH_D12G2342/GH_D12G1462/GH_D03G0319/GH_D11G0652/GH_D08G2286/GH_A12G2327/GH_A02G0485/GH_A11G0625/GH_A06G1705/GH_D02G0496	-/-/-/-/-/-/-/-/-/-/-/-/-/-	14	5	GH_D12G1462/GH_D03G0319/GH_D11G0652/GH_A11G0625/GH_A06G1705	9	GH_D13G1867/GH_D11G2646/GH_A13G1912/GH_A10G1706/GH_D12G2342/GH_D08G2286/GH_A12G2327/GH_A02G0485/GH_D02G0496
BP	GO:0042219	cellular modified amino acid catabolic process	2/862	14/18873	0.132024343	0.565564178	GH_D07G0010/GH_A07G0006	-/-	2	0		2	GH_D07G0010/GH_A07G0006
BP	GO:0044273	sulfur compound catabolic process	2/862	14/18873	0.132024343	0.565564178	GH_D07G0010/GH_A07G0006	-/-	2	0		2	GH_D07G0010/GH_A07G0006
BP	GO:0009308	amine metabolic process	6/862	76/18873	0.133466473	0.565564178	GH_A08G1985/GH_D08G2006/GH_D05G0393/GH_A10G2677/GH_D08G2336/GH_A08G2328	-/-/-/-/-/-	6	3	GH_D05G0393/GH_D08G2336/GH_A08G2328	3	GH_A08G1985/GH_D08G2006/GH_A10G2677
BP	GO:0044283	small molecule biosynthetic process	17/862	279/18873	0.13975573	0.584903611	GH_D05G2272/GH_A05G2246/GH_D01G2189/GH_A01G2026/GH_D05G3021/GH_A05G3013/GH_D11G2347/GH_A06G1931/GH_D05G1285/GH_A13G2517/GH_A11G2086/GH_D10G1602/GH_A09G1068/GH_A05G1285/novel.6263/GH_D08G2336/GH_A08G2328	-/-/-/-/-/-/-/-/-/-/-/-/-/-/-/-/-	17	8	GH_A06G1931/GH_D05G1285/GH_D10G1602/GH_A09G1068/GH_A05G1285/novel.6263/GH_D08G2336/GH_A08G2328	9	GH_D05G2272/GH_A05G2246/GH_D01G2189/GH_A01G2026/GH_D05G3021/GH_A05G3013/GH_D11G2347/GH_A13G2517/GH_A11G2086
BP	GO:0019751	polyol metabolic process	3/862	29/18873	0.144662119	0.5951878	GH_D06G0727/GH_D11G2347/GH_A11G2086	-/-/-	3	1	GH_D06G0727	2	GH_D11G2347/GH_A11G2086
BP	GO:0006633	fatty acid biosynthetic process	6/862	78/18873	0.145724447	0.5951878	GH_D01G2189/GH_A01G2026/GH_A06G1931/GH_D05G1285/GH_D10G1602/GH_A05G1285	-/-/-/-/-/-	6	4	GH_A06G1931/GH_D05G1285/GH_D10G1602/GH_A05G1285	2	GH_D01G2189/GH_A01G2026
BP	GO:0048518	positive regulation of biological process	6/862	79/18873	0.152039123	0.611670023	GH_A10G2613/GH_D10G2717/GH_D06G1920/GH_A10G2614/GH_A06G1886/GH_D10G2718	-/-/-/-/-/-	6	0		6	GH_A10G2613/GH_D10G2717/GH_D06G1920/GH_A10G2614/GH_A06G1886/GH_D10G2718
BP	GO:0006635	fatty acid beta-oxidation	2/862	16/18873	0.164194608	0.611670023	GH_A10G0856/GH_D10G1120	-/-	2	2	GH_A10G0856/GH_D10G1120	0
BP	GO:0007205	protein kinase C-activating G-protein coupled receptor signaling pathway	2/862	16/18873	0.164194608	0.611670023	GH_D07G0763/GH_A12G2005	-/-	2	0		2	GH_D07G0763/GH_A12G2005
BP	GO:0009062	fatty acid catabolic process	2/862	16/18873	0.164194608	0.611670023	GH_A10G0856/GH_D10G1120	-/-	2	2	GH_A10G0856/GH_D10G1120	0
BP	GO:0019395	fatty acid oxidation	2/862	16/18873	0.164194608	0.611670023	GH_A10G0856/GH_D10G1120	-/-	2	2	GH_A10G0856/GH_D10G1120	0
BP	GO:0034440	lipid oxidation	2/862	16/18873	0.164194608	0.611670023	GH_A10G0856/GH_D10G1120	-/-	2	2	GH_A10G0856/GH_D10G1120	0
BP	GO:0044242	cellular lipid catabolic process	2/862	16/18873	0.164194608	0.611670023	GH_A10G0856/GH_D10G1120	-/-	2	2	GH_A10G0856/GH_D10G1120	0
BP	GO:0072329	monocarboxylic acid catabolic process	2/862	16/18873	0.164194608	0.611670023	GH_A10G0856/GH_D10G1120	-/-	2	2	GH_A10G0856/GH_D10G1120	0
BP	GO:0006066	alcohol metabolic process	3/862	31/18873	0.166807455	0.614649211	GH_D06G0727/GH_D11G2347/GH_A11G2086	-/-/-	3	1	GH_D06G0727	2	GH_D11G2347/GH_A11G2086
BP	GO:0065003	macromolecular complex assembly	10/862	157/18873	0.18179905	0.662686861	GH_D12G1701/GH_A13G1975/GH_D13G1936/GH_D11G1889/GH_A11G1327/GH_D11G1361/GH_A11G1852/GH_A12G1705/GH_D12G1700/GH_D08G0679	-/-/-/-/-/-/-/-/-/-	10	10	GH_D12G1701/GH_A13G1975/GH_D13G1936/GH_D11G1889/GH_A11G1327/GH_D11G1361/GH_A11G1852/GH_A12G1705/GH_D12G1700/GH_D08G0679	0
BP	GO:0006575	cellular modified amino acid metabolic process	3/862	33/18873	0.189859132	0.68470474	GH_D07G0010/novel.2927/GH_A07G0006	-/-/-	3	1	novel.2927	2	GH_D07G0010/GH_A07G0006
BP	GO:0006631	fatty acid metabolic process	8/862	122/18873	0.194642445	0.690380383	GH_D01G2189/GH_A01G2026/GH_A10G0856/GH_D10G1120/GH_A06G1931/GH_D05G1285/GH_D10G1602/GH_A05G1285	-/-/-/-/-/-/-/-	8	6	GH_A10G0856/GH_D10G1120/GH_A06G1931/GH_D05G1285/GH_D10G1602/GH_A05G1285	2	GH_D01G2189/GH_A01G2026
BP	GO:0009309	amine biosynthetic process	2/862	18/18873	0.197542469	0.690380383	GH_D08G2336/GH_A08G2328	-/-	2	2	GH_D08G2336/GH_A08G2328	0
BP	GO:0042401	cellular biogenic amine biosynthetic process	2/862	18/18873	0.197542469	0.690380383	GH_D08G2336/GH_A08G2328	-/-	2	2	GH_D08G2336/GH_A08G2328	0
BP	GO:0006855	drug transmembrane transport	7/862	105/18873	0.204108642	0.691928295	GH_A09G0080/GH_A03G1572/GH_A12G0833/GH_D12G0748/GH_D13G1676/GH_D09G0085/GH_D11G0043	-/-/-/-/-/-/-	7	0		7	GH_A09G0080/GH_A03G1572/GH_A12G0833/GH_D12G0748/GH_D13G1676/GH_D09G0085/GH_D11G0043
BP	GO:0015893	drug transport	7/862	105/18873	0.204108642	0.691928295	GH_A09G0080/GH_A03G1572/GH_A12G0833/GH_D12G0748/GH_D13G1676/GH_D09G0085/GH_D11G0043	-/-/-/-/-/-/-	7	0		7	GH_A09G0080/GH_A03G1572/GH_A12G0833/GH_D12G0748/GH_D13G1676/GH_D09G0085/GH_D11G0043
BP	GO:0042493	response to drug	7/862	105/18873	0.204108642	0.691928295	GH_A09G0080/GH_A03G1572/GH_A12G0833/GH_D12G0748/GH_D13G1676/GH_D09G0085/GH_D11G0043	-/-/-/-/-/-/-	7	0		7	GH_A09G0080/GH_A03G1572/GH_A12G0833/GH_D12G0748/GH_D13G1676/GH_D09G0085/GH_D11G0043
BP	GO:1901615	organic hydroxy compound metabolic process	3/862	35/18873	0.213654514	0.717117628	GH_D06G0727/GH_D11G2347/GH_A11G2086	-/-/-	3	1	GH_D06G0727	2	GH_D11G2347/GH_A11G2086
BP	GO:0007186	G-protein coupled receptor signaling pathway	3/862	38/18873	0.250401788	0.832217707	GH_D07G0763/GH_A12G2005/GH_D01G2066	-/-/-	3	0		3	GH_D07G0763/GH_A12G2005/GH_D01G2066
BP	GO:0008283	cell proliferation	2/862	22/18873	0.265981193	0.834885411	GH_D06G0234/GH_D11G2190	-/-	2	0		2	GH_D06G0234/GH_D11G2190
BP	GO:0009690	cytokinin metabolic process	2/862	22/18873	0.265981193	0.834885411	GH_D05G0393/GH_A10G2677	-/-	2	1	GH_D05G0393	1	GH_A10G2677
BP	GO:0010817	regulation of hormone levels	2/862	22/18873	0.265981193	0.834885411	GH_D05G0393/GH_A10G2677	-/-	2	1	GH_D05G0393	1	GH_A10G2677
BP	GO:0034754	cellular hormone metabolic process	2/862	22/18873	0.265981193	0.834885411	GH_D05G0393/GH_A10G2677	-/-	2	1	GH_D05G0393	1	GH_A10G2677
BP	GO:0042445	hormone metabolic process	2/862	22/18873	0.265981193	0.834885411	GH_D05G0393/GH_A10G2677	-/-	2	1	GH_D05G0393	1	GH_A10G2677
BP	GO:0072350	tricarboxylic acid metabolic process	2/862	22/18873	0.265981193	0.834885411	GH_D08G2336/GH_A08G2328	-/-	2	2	GH_D08G2336/GH_A08G2328	0
BP	GO:0008610	lipid biosynthetic process	17/862	315/18873	0.273695701	0.851218739	GH_D07G0806/GH_A07G0803/novel.6682/GH_D01G2189/GH_A01G2026/GH_D03G1746/GH_A03G0218/GH_D11G2347/GH_A08G2039/GH_A06G1931/GH_D05G1285/GH_A11G2086/GH_D10G1602/GH_A05G1285/GH_D08G0285/GH_A05G0135/novel.5292	-/-/-/-/-/-/-/-/-/-/-/-/-/-/-/-/-	17	7	novel.6682/GH_A06G1931/GH_D05G1285/GH_D10G1602/GH_A05G1285/GH_A05G0135/novel.5292	10	GH_D07G0806/GH_A07G0803/GH_D01G2189/GH_A01G2026/GH_D03G1746/GH_A03G0218/GH_D11G2347/GH_A08G2039/GH_A11G2086/GH_D08G0285
BP	GO:0007049	cell cycle	7/862	116/18873	0.279640449	0.861801021	GH_D05G2876/GH_A05G2857/GH_A05G1079/GH_D05G1071/GH_D06G1997/GH_A07G0919/GH_A05G2956	-/-/-/-/-/-/-	7	7	GH_D05G2876/GH_A05G2857/GH_A05G1079/GH_D05G1071/GH_D06G1997/GH_A07G0919/GH_A05G2956	0
BP	GO:0000413	protein peptidyl-prolyl isomerization	5/862	79/18873	0.293143226	0.862875083	GH_D04G1814/GH_A02G0571/GH_D04G1813/GH_A10G2053/GH_D02G0586	-/-/-/-/-	5	0		5	GH_D04G1814/GH_A02G0571/GH_D04G1813/GH_A10G2053/GH_D02G0586
BP	GO:0018208	peptidyl-proline modification	5/862	79/18873	0.293143226	0.862875083	GH_D04G1814/GH_A02G0571/GH_D04G1813/GH_A10G2053/GH_D02G0586	-/-/-/-/-	5	0		5	GH_D04G1814/GH_A02G0571/GH_D04G1813/GH_A10G2053/GH_D02G0586
BP	GO:0008299	isoprenoid biosynthetic process	4/862	60/18873	0.293325275	0.862875083	GH_D03G1746/GH_A03G0218/GH_A08G2039/GH_D08G0285	-/-/-/-	4	0		4	GH_D03G1746/GH_A03G0218/GH_A08G2039/GH_D08G0285
BP	GO:0006979	response to oxidative stress	9/862	158/18873	0.296547358	0.862875083	GH_A06G1119/GH_D08G2094/GH_A12G2818/GH_D07G0389/GH_A02G1986/GH_D09G1395/GH_A07G0382/GH_D05G0625/GH_A08G0431	-/-/-/-/-/-/-/-/-	9	6	GH_A12G2818/GH_D07G0389/GH_D09G1395/GH_A07G0382/GH_D05G0625/GH_A08G0431	3	GH_A06G1119/GH_D08G2094/GH_A02G1986
BP	GO:0008272	sulfate transport	2/862	24/18873	0.300351799	0.862875083	GH_A10G0858/GH_A10G2328	-/-	2	0		2	GH_A10G0858/GH_A10G2328
BP	GO:0015936	coenzyme A metabolic process	2/862	24/18873	0.300351799	0.862875083	GH_D02G2632/GH_A12G0114	-/-	2	0		2	GH_D02G2632/GH_A12G0114
BP	GO:0043648	dicarboxylic acid metabolic process	2/862	24/18873	0.300351799	0.862875083	GH_D11G0766/GH_A11G0733	-/-	2	0		2	GH_D11G0766/GH_A11G0733
BP	GO:0072348	sulfur compound transport	2/862	24/18873	0.300351799	0.862875083	GH_A10G0858/GH_A10G2328	-/-	2	0		2	GH_A10G0858/GH_A10G2328
BP	GO:0006720	isoprenoid metabolic process	4/862	62/18873	0.314127861	0.889924817	GH_D03G1746/GH_A03G0218/GH_A08G2039/GH_D08G0285	-/-/-/-	4	0		4	GH_D03G1746/GH_A03G0218/GH_A08G2039/GH_D08G0285
BP	GO:0006073	cellular glucan metabolic process	10/862	182/18873	0.320267928	0.889924817	GH_D13G1867/GH_D11G2646/GH_A13G1912/GH_A10G1706/GH_D12G1462/GH_D03G0319/GH_D11G0652/GH_D08G2286/GH_A11G0625/GH_A06G1705	-/-/-/-/-/-/-/-/-/-	10	5	GH_D12G1462/GH_D03G0319/GH_D11G0652/GH_A11G0625/GH_A06G1705	5	GH_D13G1867/GH_D11G2646/GH_A13G1912/GH_A10G1706/GH_D08G2286
BP	GO:0044042	glucan metabolic process	10/862	182/18873	0.320267928	0.889924817	GH_D13G1867/GH_D11G2646/GH_A13G1912/GH_A10G1706/GH_D12G1462/GH_D03G0319/GH_D11G0652/GH_D08G2286/GH_A11G0625/GH_A06G1705	-/-/-/-/-/-/-/-/-/-	10	5	GH_D12G1462/GH_D03G0319/GH_D11G0652/GH_A11G0625/GH_A06G1705	5	GH_D13G1867/GH_D11G2646/GH_A13G1912/GH_A10G1706/GH_D08G2286
BP	GO:0044264	cellular polysaccharide metabolic process	10/862	182/18873	0.320267928	0.889924817	GH_D13G1867/GH_D11G2646/GH_A13G1912/GH_A10G1706/GH_D12G1462/GH_D03G0319/GH_D11G0652/GH_D08G2286/GH_A11G0625/GH_A06G1705	-/-/-/-/-/-/-/-/-/-	10	5	GH_D12G1462/GH_D03G0319/GH_D11G0652/GH_A11G0625/GH_A06G1705	5	GH_D13G1867/GH_D11G2646/GH_A13G1912/GH_A10G1706/GH_D08G2286
BP	GO:0009607	response to biotic stimulus	4/862	64/18873	0.33505223	0.923436633	GH_D04G1649/GH_D05G3792/GH_A03G1379/GH_D02G1849	-/-/-/-	4	2	GH_A03G1379/GH_D02G1849	2	GH_D04G1649/GH_D05G3792
BP	GO:0006694	steroid biosynthetic process	2/862	28/18873	0.368027511	0.995803893	GH_D07G0806/GH_A07G0803	-/-	2	0		2	GH_D07G0806/GH_A07G0803
BP	GO:0043933	macromolecular complex subunit organization	10/862	195/18873	0.399843337	0.995803893	GH_D12G1701/GH_A13G1975/GH_D13G1936/GH_D11G1889/GH_A11G1327/GH_D11G1361/GH_A11G1852/GH_A12G1705/GH_D12G1700/GH_D08G0679	-/-/-/-/-/-/-/-/-/-	10	10	GH_D12G1701/GH_A13G1975/GH_D13G1936/GH_D11G1889/GH_A11G1327/GH_D11G1361/GH_A11G1852/GH_A12G1705/GH_D12G1700/GH_D08G0679	0
BP	GO:0008202	steroid metabolic process	2/862	30/18873	0.400927521	0.995803893	GH_D07G0806/GH_A07G0803	-/-	2	0		2	GH_D07G0806/GH_A07G0803
BP	GO:0009067	aspartate family amino acid biosynthetic process	2/862	30/18873	0.400927521	0.995803893	GH_A13G2517/GH_A09G1068	-/-	2	1	GH_A09G1068	1	GH_A13G2517
BP	GO:0016042	lipid catabolic process	2/862	30/18873	0.400927521	0.995803893	GH_A10G0856/GH_D10G1120	-/-	2	2	GH_A10G0856/GH_D10G1120	0
BP	GO:0044282	small molecule catabolic process	3/862	50/18873	0.40145533	0.995803893	GH_A10G0856/GH_D10G1120/GH_D06G0727	-/-/-	3	3	GH_A10G0856/GH_D10G1120/GH_D06G0727	0
BP	GO:0044255	cellular lipid metabolic process	19/862	388/18873	0.410738439	0.995803893	novel.6682/GH_D01G2189/GH_A01G2026/GH_A10G0515/GH_D03G1746/GH_A03G0218/GH_A10G0856/GH_D10G1120/GH_A06G1463/GH_D11G2347/GH_A08G2039/GH_A06G1931/GH_D05G1285/GH_A11G2086/GH_D10G1602/GH_A05G1285/GH_D08G0285/GH_A05G0135/novel.5292	-/-/-/-/-/-/-/-/-/-/-/-/-/-/-/-/-/-/-	19	10	novel.6682/GH_A10G0856/GH_D10G1120/GH_A06G1463/GH_A06G1931/GH_D05G1285/GH_D10G1602/GH_A05G1285/GH_A05G0135/novel.5292	9	GH_D01G2189/GH_A01G2026/GH_A10G0515/GH_D03G1746/GH_A03G0218/GH_D11G2347/GH_A08G2039/GH_A11G2086/GH_D08G0285
BP	GO:0032787	monocarboxylic acid metabolic process	12/862	241/18873	0.421579818	0.995803893	GH_D01G2189/GH_D11G0287/GH_A01G2026/GH_A11G0277/GH_A10G0856/GH_D10G1120/GH_A06G1931/GH_D05G1285/GH_A13G2517/GH_D10G1602/GH_A09G1068/GH_A05G1285	-/-/-/-/-/-/-/-/-/-/-/-	12	7	GH_A10G0856/GH_D10G1120/GH_A06G1931/GH_D05G1285/GH_D10G1602/GH_A09G1068/GH_A05G1285	5	GH_D01G2189/GH_D11G0287/GH_A01G2026/GH_A11G0277/GH_A13G2517
BP	GO:0006302	double-strand break repair	1/862	12/18873	0.429454981	0.995803893	GH_D04G1493	-	1	1	GH_D04G1493	0
BP	GO:0006814	sodium ion transport	1/862	12/18873	0.429454981	0.995803893	GH_D06G1824	-	1	1	GH_D06G1824	0
BP	GO:0044723	single-organism carbohydrate metabolic process	18/862	371/18873	0.430431649	0.995803893	GH_D13G1867/GH_D11G0287/GH_D11G2646/GH_A08G1412/GH_A11G0277/GH_A13G1912/GH_A10G1706/GH_D12G1462/GH_A07G0813/GH_D07G0815/GH_D06G0727/GH_D11G2347/GH_A02G1071/GH_D11G0452/GH_A13G2184/GH_D03G0368/GH_A11G2086/GH_A06G1084	-/-/-/-/-/-/-/-/-/-/-/-/-/-/-/-/-/-	18	5	GH_A08G1412/GH_D12G1462/GH_D06G0727/GH_D03G0368/GH_A06G1084	13	GH_D13G1867/GH_D11G0287/GH_D11G2646/GH_A11G0277/GH_A13G1912/GH_A10G1706/GH_A07G0813/GH_D07G0815/GH_D11G2347/GH_A02G1071/GH_D11G0452/GH_A13G2184/GH_A11G2086
BP	GO:0019725	cellular homeostasis	13/862	265/18873	0.436179539	0.995803893	GH_A05G1718/GH_A06G1734/GH_D05G1750/GH_A12G0078/GH_D12G0082/GH_D11G1253/novel.922/GH_A11G1223/GH_A12G1973/GH_A05G3383/GH_D09G1786/GH_D05G1021/GH_A08G2299	-/-/-/-/-/-/-/-/-/-/-/-/-	13	3	GH_A12G1973/GH_D05G1021/GH_A08G2299	10	GH_A05G1718/GH_A06G1734/GH_D05G1750/GH_A12G0078/GH_D12G0082/GH_D11G1253/novel.922/GH_A11G1223/GH_A05G3383/GH_D09G1786
BP	GO:0006576	cellular biogenic amine metabolic process	2/862	33/18873	0.448682919	0.995803893	GH_D08G2336/GH_A08G2328	-/-	2	2	GH_D08G2336/GH_A08G2328	0
BP	GO:0016054	organic acid catabolic process	2/862	33/18873	0.448682919	0.995803893	GH_A10G0856/GH_D10G1120	-/-	2	2	GH_A10G0856/GH_D10G1120	0
BP	GO:0044106	cellular amine metabolic process	2/862	33/18873	0.448682919	0.995803893	GH_D08G2336/GH_A08G2328	-/-	2	2	GH_D08G2336/GH_A08G2328	0
BP	GO:0046395	carboxylic acid catabolic process	2/862	33/18873	0.448682919	0.995803893	GH_A10G0856/GH_D10G1120	-/-	2	2	GH_A10G0856/GH_D10G1120	0
BP	GO:0030258	lipid modification	3/862	54/18873	0.450498978	0.995803893	GH_A10G0856/GH_D10G1120/GH_A06G1463	-/-/-	3	3	GH_A10G0856/GH_D10G1120/GH_A06G1463	0
BP	GO:0001101	response to acid chemical	1/862	13/18873	0.45553047	0.995803893	GH_A07G0629	-	1	0		1	GH_A07G0629
BP	GO:0009245	lipid A biosynthetic process	1/862	13/18873	0.45553047	0.995803893	novel.5292	-	1	1	novel.5292	0
BP	GO:0046493	lipid A metabolic process	1/862	13/18873	0.45553047	0.995803893	novel.5292	-	1	1	novel.5292	0
BP	GO:1901269	lipooligosaccharide metabolic process	1/862	13/18873	0.45553047	0.995803893	novel.5292	-	1	1	novel.5292	0
BP	GO:1901271	lipooligosaccharide biosynthetic process	1/862	13/18873	0.45553047	0.995803893	novel.5292	-	1	1	novel.5292	0
BP	GO:1901700	response to oxygen-containing compound	1/862	13/18873	0.45553047	0.995803893	GH_A07G0629	-	1	0		1	GH_A07G0629
BP	GO:0008652	cellular amino acid biosynthetic process	7/862	140/18873	0.458432486	0.995803893	GH_D05G2272/GH_A05G2246/GH_D05G3021/GH_A05G3013/GH_A13G2517/GH_A09G1068/novel.6263	-/-/-/-/-/-/-	7	2	GH_A09G1068/novel.6263	5	GH_D05G2272/GH_A05G2246/GH_D05G3021/GH_A05G3013/GH_A13G2517
BP	GO:0006022	aminoglycan metabolic process	2/862	34/18873	0.464120989	0.995803893	GH_D01G1968/GH_A11G1782	-/-	2	1	GH_D01G1968	1	GH_A11G1782
BP	GO:0006026	aminoglycan catabolic process	2/862	34/18873	0.464120989	0.995803893	GH_D01G1968/GH_A11G1782	-/-	2	1	GH_D01G1968	1	GH_A11G1782
BP	GO:0006030	chitin metabolic process	2/862	34/18873	0.464120989	0.995803893	GH_D01G1968/GH_A11G1782	-/-	2	1	GH_D01G1968	1	GH_A11G1782
BP	GO:0006032	chitin catabolic process	2/862	34/18873	0.464120989	0.995803893	GH_D01G1968/GH_A11G1782	-/-	2	1	GH_D01G1968	1	GH_A11G1782
BP	GO:0006040	amino sugar metabolic process	2/862	34/18873	0.464120989	0.995803893	GH_D01G1968/GH_A11G1782	-/-	2	1	GH_D01G1968	1	GH_A11G1782
BP	GO:0009066	aspartate family amino acid metabolic process	2/862	34/18873	0.464120989	0.995803893	GH_A13G2517/GH_A09G1068	-/-	2	1	GH_A09G1068	1	GH_A13G2517
BP	GO:0016998	cell wall macromolecule catabolic process	2/862	34/18873	0.464120989	0.995803893	GH_D01G1968/GH_A11G1782	-/-	2	1	GH_D01G1968	1	GH_A11G1782
BP	GO:0044036	cell wall macromolecule metabolic process	2/862	34/18873	0.464120989	0.995803893	GH_D01G1968/GH_A11G1782	-/-	2	1	GH_D01G1968	1	GH_A11G1782
BP	GO:0046348	amino sugar catabolic process	2/862	34/18873	0.464120989	0.995803893	GH_D01G1968/GH_A11G1782	-/-	2	1	GH_D01G1968	1	GH_A11G1782
BP	GO:1901071	glucosamine-containing compound metabolic process	2/862	34/18873	0.464120989	0.995803893	GH_D01G1968/GH_A11G1782	-/-	2	1	GH_D01G1968	1	GH_A11G1782
BP	GO:1901072	glucosamine-containing compound catabolic process	2/862	34/18873	0.464120989	0.995803893	GH_D01G1968/GH_A11G1782	-/-	2	1	GH_D01G1968	1	GH_A11G1782
BP	GO:0042592	homeostatic process	13/862	271/18873	0.468407064	0.998679212	GH_A05G1718/GH_A06G1734/GH_D05G1750/GH_A12G0078/GH_D12G0082/GH_D11G1253/novel.922/GH_A11G1223/GH_A12G1973/GH_A05G3383/GH_D09G1786/GH_D05G1021/GH_A08G2299	-/-/-/-/-/-/-/-/-/-/-/-/-	13	3	GH_A12G1973/GH_D05G1021/GH_A08G2299	10	GH_A05G1718/GH_A06G1734/GH_D05G1750/GH_A12G0078/GH_D12G0082/GH_D11G1253/novel.922/GH_A11G1223/GH_A05G3383/GH_D09G1786
BP	GO:0007067	mitotic nuclear division	1/862	14/18873	0.480415557	0.99999999	GH_A07G0919	-	1	1	GH_A07G0919	0
BP	GO:0016052	carbohydrate catabolic process	7/862	143/18873	0.480649353	0.99999999	GH_D11G0287/GH_A11G0277/GH_D12G2342/GH_D06G0727/GH_A12G2327/GH_A02G0485/GH_D02G0496	-/-/-/-/-/-/-	7	1	GH_D06G0727	6	GH_D11G0287/GH_A11G0277/GH_D12G2342/GH_A12G2327/GH_A02G0485/GH_D02G0496
BP	GO:0033865	nucleoside bisphosphate metabolic process	2/862	36/18873	0.49421365	0.99999999	GH_D02G2632/GH_A12G0114	-/-	2	0		2	GH_D02G2632/GH_A12G0114
BP	GO:0033875	ribonucleoside bisphosphate metabolic process	2/862	36/18873	0.49421365	0.99999999	GH_D02G2632/GH_A12G0114	-/-	2	0		2	GH_D02G2632/GH_A12G0114
BP	GO:0034032	purine nucleoside bisphosphate metabolic process	2/862	36/18873	0.49421365	0.99999999	GH_D02G2632/GH_A12G0114	-/-	2	0		2	GH_D02G2632/GH_A12G0114
BP	GO:0030001	metal ion transport	15/862	320/18873	0.496547904	0.99999999	GH_D08G2034/GH_D13G2154/GH_A08G2024/GH_D05G0932/GH_D06G1824/GH_D01G2187/GH_D05G1952/GH_A05G0945/GH_A07G0040/GH_A01G2028/GH_A11G1210/GH_D03G1374/GH_A13G2172/GH_D12G2776/GH_D05G1065	-/-/-/-/-/-/-/-/-/-/-/-/-/-/-	15	12	GH_D13G2154/GH_D05G0932/GH_D06G1824/GH_D01G2187/GH_D05G1952/GH_A05G0945/GH_A07G0040/GH_A01G2028/GH_A11G1210/GH_D03G1374/GH_A13G2172/GH_D05G1065	3	GH_D08G2034/GH_A08G2024/GH_D12G2776
BP	GO:0065008	regulation of biological quality	16/862	342/18873	0.49720767	0.99999999	GH_A05G1718/GH_A06G1734/GH_D05G1750/GH_A12G0078/GH_D12G0082/GH_D11G1253/novel.922/GH_A11G1223/GH_A12G1973/GH_A05G3383/GH_D05G0393/GH_D09G1786/GH_D05G1021/GH_D06G0021/GH_A10G2677/GH_A08G2299	-/-/-/-/-/-/-/-/-/-/-/-/-/-/-/-	16	4	GH_A12G1973/GH_D05G0393/GH_D05G1021/GH_A08G2299	12	GH_A05G1718/GH_A06G1734/GH_D05G1750/GH_A12G0078/GH_D12G0082/GH_D11G1253/novel.922/GH_A11G1223/GH_A05G3383/GH_D09G1786/GH_D06G0021/GH_A10G2677
BP	GO:0006308	DNA catabolic process	1/862	15/18873	0.504164525	0.99999999	GH_A10G0212	-	1	1	GH_A10G0212	0
BP	GO:0045454	cell redox homeostasis	12/862	257/18873	0.510733148	0.99999999	GH_A05G1718/GH_A06G1734/GH_D05G1750/GH_A12G0078/GH_D12G0082/GH_D11G1253/novel.922/GH_A11G1223/GH_A12G1973/GH_A05G3383/GH_D05G1021/GH_A08G2299	-/-/-/-/-/-/-/-/-/-/-/-	12	3	GH_A12G1973/GH_D05G1021/GH_A08G2299	9	GH_A05G1718/GH_A06G1734/GH_D05G1750/GH_A12G0078/GH_D12G0082/GH_D11G1253/novel.922/GH_A11G1223/GH_A05G3383
BP	GO:0008654	phospholipid biosynthetic process	4/862	82/18873	0.519179467	0.99999999	novel.6682/GH_D11G2347/GH_A11G2086/novel.5292	-/-/-/-	4	2	novel.6682/novel.5292	2	GH_D11G2347/GH_A11G2086
BP	GO:0000070	mitotic sister chromatid segregation	1/862	16/18873	0.526829186	0.99999999	GH_A07G0919	-	1	1	GH_A07G0919	0
BP	GO:0000819	sister chromatid segregation	1/862	16/18873	0.526829186	0.99999999	GH_A07G0919	-	1	1	GH_A07G0919	0
BP	GO:0006721	terpenoid metabolic process	1/862	17/18873	0.548458991	0.99999999	GH_D08G0285	-	1	0		1	GH_D08G0285
BP	GO:0016114	terpenoid biosynthetic process	1/862	17/18873	0.548458991	0.99999999	GH_D08G0285	-	1	0		1	GH_D08G0285
BP	GO:1901565	organonitrogen compound catabolic process	4/862	87/18873	0.566273527	0.99999999	GH_D01G1968/GH_A11G1782/GH_D07G0010/GH_A07G0006	-/-/-/-	4	1	GH_D01G1968	3	GH_A11G1782/GH_D07G0010/GH_A07G0006
BP	GO:1903047	mitotic cell cycle process	1/862	18/18873	0.56910114	0.99999999	GH_A07G0919	-	1	1	GH_A07G0919	0
BP	GO:0022607	cellular component assembly	10/862	223/18873	0.569281537	0.99999999	GH_D12G1701/GH_A13G1975/GH_D13G1936/GH_D11G1889/GH_A11G1327/GH_D11G1361/GH_A11G1852/GH_A12G1705/GH_D12G1700/GH_D08G0679	-/-/-/-/-/-/-/-/-/-	10	10	GH_D12G1701/GH_A13G1975/GH_D13G1936/GH_D11G1889/GH_A11G1327/GH_D11G1361/GH_A11G1852/GH_A12G1705/GH_D12G1700/GH_D08G0679	0
BP	GO:0034637	cellular carbohydrate biosynthetic process	8/862	181/18873	0.588447006	0.99999999	GH_D13G1867/GH_D11G2646/GH_A13G1912/GH_A10G1706/GH_D12G1462/GH_D11G2347/GH_D03G0368/GH_A11G2086	-/-/-/-/-/-/-/-	8	2	GH_D12G1462/GH_D03G0368	6	GH_D13G1867/GH_D11G2646/GH_A13G1912/GH_A10G1706/GH_D11G2347/GH_A11G2086
BP	GO:0006621	protein retention in ER lumen	1/862	21/18873	0.625541956	0.99999999	GH_D06G0021	-	1	0		1	GH_D06G0021
BP	GO:0032507	maintenance of protein location in cell	1/862	21/18873	0.625541956	0.99999999	GH_D06G0021	-	1	0		1	GH_D06G0021
BP	GO:0035437	maintenance of protein localization in endoplasmic reticulum	1/862	21/18873	0.625541956	0.99999999	GH_D06G0021	-	1	0		1	GH_D06G0021
BP	GO:0045185	maintenance of protein location	1/862	21/18873	0.625541956	0.99999999	GH_D06G0021	-	1	0		1	GH_D06G0021
BP	GO:0051220	cytoplasmic sequestering of protein	1/862	21/18873	0.625541956	0.99999999	GH_D06G0021	-	1	0		1	GH_D06G0021
BP	GO:0051651	maintenance of location in cell	1/862	21/18873	0.625541956	0.99999999	GH_D06G0021	-	1	0		1	GH_D06G0021
BP	GO:0072595	maintenance of protein localization in organelle	1/862	21/18873	0.625541956	0.99999999	GH_D06G0021	-	1	0		1	GH_D06G0021
BP	GO:0006281	DNA repair	7/862	164/18873	0.62621424	0.99999999	GH_D01G1007/GH_A06G2185/GH_D07G2049/GH_A07G2066/GH_A11G3647/GH_D11G3674/GH_D04G1493	-/-/-/-/-/-/-	7	7	GH_D01G1007/GH_A06G2185/GH_D07G2049/GH_A07G2066/GH_A11G3647/GH_D11G3674/GH_D04G1493	0
BP	GO:0030243	cellulose metabolic process	4/862	94/18873	0.627674861	0.99999999	GH_D13G1867/GH_D11G2646/GH_A13G1912/GH_D12G1462	-/-/-/-	4	1	GH_D12G1462	3	GH_D13G1867/GH_D11G2646/GH_A13G1912
BP	GO:0030244	cellulose biosynthetic process	4/862	94/18873	0.627674861	0.99999999	GH_D13G1867/GH_D11G2646/GH_A13G1912/GH_D12G1462	-/-/-/-	4	1	GH_D12G1462	3	GH_D13G1867/GH_D11G2646/GH_A13G1912
BP	GO:0016051	carbohydrate biosynthetic process	9/862	213/18873	0.641759102	0.99999999	GH_D13G1867/GH_D11G2646/GH_A13G1912/GH_A10G1706/GH_D12G1462/GH_D11G2347/GH_D03G0368/GH_A11G2086/novel.5292	-/-/-/-/-/-/-/-/-	9	3	GH_D12G1462/GH_D03G0368/novel.5292	6	GH_D13G1867/GH_D11G2646/GH_A13G1912/GH_A10G1706/GH_D11G2347/GH_A11G2086
BP	GO:0015696	ammonium transport	1/862	23/18873	0.659003811	0.99999999	GH_A10G1092	-	1	0		1	GH_A10G1092
BP	GO:0006974	cellular response to DNA damage stimulus	7/862	170/18873	0.663397155	0.99999999	GH_D01G1007/GH_A06G2185/GH_D07G2049/GH_A07G2066/GH_A11G3647/GH_D11G3674/GH_D04G1493	-/-/-/-/-/-/-	7	7	GH_D01G1007/GH_A06G2185/GH_D07G2049/GH_A07G2066/GH_A11G3647/GH_D11G3674/GH_D04G1493	0
BP	GO:0033554	cellular response to stress	7/862	170/18873	0.663397155	0.99999999	GH_D01G1007/GH_A06G2185/GH_D07G2049/GH_A07G2066/GH_A11G3647/GH_D11G3674/GH_D04G1493	-/-/-/-/-/-/-	7	7	GH_D01G1007/GH_A06G2185/GH_D07G2049/GH_A07G2066/GH_A11G3647/GH_D11G3674/GH_D04G1493	0
BP	GO:0015698	inorganic anion transport	3/862	75/18873	0.672052567	0.99999999	GH_A10G0858/GH_A10G2328/GH_A07G0629	-/-/-	3	0		3	GH_A10G0858/GH_A10G2328/GH_A07G0629
BP	GO:0000271	polysaccharide biosynthetic process	5/862	124/18873	0.673992212	0.99999999	GH_D13G1867/GH_D11G2646/GH_A13G1912/GH_A10G1706/GH_D12G1462	-/-/-/-/-	5	1	GH_D12G1462	4	GH_D13G1867/GH_D11G2646/GH_A13G1912/GH_A10G1706
BP	GO:0009250	glucan biosynthetic process	5/862	124/18873	0.673992212	0.99999999	GH_D13G1867/GH_D11G2646/GH_A13G1912/GH_A10G1706/GH_D12G1462	-/-/-/-/-	5	1	GH_D12G1462	4	GH_D13G1867/GH_D11G2646/GH_A13G1912/GH_A10G1706
BP	GO:0033692	cellular polysaccharide biosynthetic process	5/862	124/18873	0.673992212	0.99999999	GH_D13G1867/GH_D11G2646/GH_A13G1912/GH_A10G1706/GH_D12G1462	-/-/-/-/-	5	1	GH_D12G1462	4	GH_D13G1867/GH_D11G2646/GH_A13G1912/GH_A10G1706
BP	GO:0051273	beta-glucan metabolic process	5/862	124/18873	0.673992212	0.99999999	GH_D13G1867/GH_D11G2646/GH_A13G1912/GH_A10G1706/GH_D12G1462	-/-/-/-/-	5	1	GH_D12G1462	4	GH_D13G1867/GH_D11G2646/GH_A13G1912/GH_A10G1706
BP	GO:0051274	beta-glucan biosynthetic process	5/862	124/18873	0.673992212	0.99999999	GH_D13G1867/GH_D11G2646/GH_A13G1912/GH_A10G1706/GH_D12G1462	-/-/-/-/-	5	1	GH_D12G1462	4	GH_D13G1867/GH_D11G2646/GH_A13G1912/GH_A10G1706
BP	GO:0010035	response to inorganic substance	1/862	24/18873	0.674597377	0.99999999	GH_A07G0629	-	1	0		1	GH_A07G0629
BP	GO:0006664	glycolipid metabolic process	2/862	51/18873	0.683294265	0.99999999	GH_A05G0135/novel.5292	-/-	2	2	GH_A05G0135/novel.5292	0
BP	GO:0009247	glycolipid biosynthetic process	2/862	51/18873	0.683294265	0.99999999	GH_A05G0135/novel.5292	-/-	2	2	GH_A05G0135/novel.5292	0
BP	GO:0046467	membrane lipid biosynthetic process	2/862	51/18873	0.683294265	0.99999999	GH_A05G0135/novel.5292	-/-	2	2	GH_A05G0135/novel.5292	0
BP	GO:1903509	liposaccharide metabolic process	2/862	51/18873	0.683294265	0.99999999	GH_A05G0135/novel.5292	-/-	2	2	GH_A05G0135/novel.5292	0
BP	GO:0005991	trehalose metabolic process	2/862	53/18873	0.703587434	0.99999999	GH_A02G1071/GH_D03G0368	-/-	2	1	GH_D03G0368	1	GH_A02G1071
BP	GO:0051235	maintenance of location	1/862	26/18873	0.703680123	0.99999999	GH_D06G0021	-	1	0		1	GH_D06G0021
BP	GO:1901136	carbohydrate derivative catabolic process	2/862	54/18873	0.713321605	0.99999999	GH_D01G1968/GH_A11G1782	-/-	2	1	GH_D01G1968	1	GH_A11G1782
BP	GO:0016458	gene silencing	1/862	27/18873	0.717232822	0.99999999	GH_A03G2357	-	1	0		1	GH_A03G2357
BP	GO:0031047	gene silencing by RNA	1/862	27/18873	0.717232822	0.99999999	GH_A03G2357	-	1	0		1	GH_A03G2357
BP	GO:0000278	mitotic cell cycle	1/862	28/18873	0.730166352	0.99999999	GH_A07G0919	-	1	1	GH_A07G0919	0
BP	GO:0046834	lipid phosphorylation	1/862	28/18873	0.730166352	0.99999999	GH_A06G1463	-	1	1	GH_A06G1463	0
BP	GO:0046854	phosphatidylinositol phosphorylation	1/862	28/18873	0.730166352	0.99999999	GH_A06G1463	-	1	1	GH_A06G1463	0
BP	GO:0006644	phospholipid metabolic process	6/862	159/18873	0.738875859	0.99999999	novel.6682/GH_A10G0515/GH_A06G1463/GH_D11G2347/GH_A11G2086/novel.5292	-/-/-/-/-/-	6	3	novel.6682/GH_A06G1463/novel.5292	3	GH_A10G0515/GH_D11G2347/GH_A11G2086
BP	GO:0030488	tRNA methylation	1/862	29/18873	0.742508969	0.99999999	GH_D06G0001	-	1	1	GH_D06G0001	0
BP	GO:0018193	peptidyl-amino acid modification	5/862	135/18873	0.743914222	0.99999999	GH_D04G1814/GH_A02G0571/GH_D04G1813/GH_A10G2053/GH_D02G0586	-/-/-/-/-	5	0		5	GH_D04G1814/GH_A02G0571/GH_D04G1813/GH_A10G2053/GH_D02G0586
BP	GO:0006074	(1->3)-beta-D-glucan metabolic process	1/862	30/18873	0.754287639	0.99999999	GH_A10G1706	-	1	0		1	GH_A10G1706
BP	GO:0006075	(1->3)-beta-D-glucan biosynthetic process	1/862	30/18873	0.754287639	0.99999999	GH_A10G1706	-	1	0		1	GH_A10G1706
BP	GO:0009116	nucleoside metabolic process	2/862	59/18873	0.758037101	0.99999999	GH_A07G0269/GH_D07G0278	-/-	2	2	GH_A07G0269/GH_D07G0278	0
BP	GO:1901657	glycosyl compound metabolic process	2/862	59/18873	0.758037101	0.99999999	GH_A07G0269/GH_D07G0278	-/-	2	2	GH_A07G0269/GH_D07G0278	0
BP	GO:0006790	sulfur compound metabolic process	3/862	89/18873	0.778758739	0.99999999	GH_D07G0010/novel.2927/GH_A07G0006	-/-/-	3	1	novel.2927	2	GH_D07G0010/GH_A07G0006
BP	GO:0006887	exocytosis	3/862	89/18873	0.778758739	0.99999999	GH_D11G3741/GH_A05G3519/GH_A11G3714	-/-/-	3	0		3	GH_D11G3741/GH_A05G3519/GH_A11G3714
BP	GO:0032940	secretion by cell	3/862	89/18873	0.778758739	0.99999999	GH_D11G3741/GH_A05G3519/GH_A11G3714	-/-/-	3	0		3	GH_D11G3741/GH_A05G3519/GH_A11G3714
BP	GO:0006643	membrane lipid metabolic process	2/862	62/18873	0.781869208	0.99999999	GH_A05G0135/novel.5292	-/-	2	2	GH_A05G0135/novel.5292	0
BP	GO:0051726	regulation of cell cycle	2/862	62/18873	0.781869208	0.99999999	GH_D05G2876/GH_A05G2857	-/-	2	2	GH_D05G2876/GH_A05G2857	0
BP	GO:0001510	RNA methylation	1/862	33/18873	0.78649155	0.99999999	GH_D06G0001	-	1	1	GH_D06G0001	0
BP	GO:0006284	base-excision repair	1/862	36/18873	0.814478954	0.99999999	GH_D01G1007	-	1	1	GH_D01G1007	0
BP	GO:0046903	secretion	3/862	96/18873	0.820379117	0.99999999	GH_D11G3741/GH_A05G3519/GH_A11G3714	-/-/-	3	0		3	GH_D11G3741/GH_A05G3519/GH_A11G3714
BP	GO:0009312	oligosaccharide biosynthetic process	2/862	70/18873	0.835598145	0.99999999	GH_D03G0368/novel.5292	-/-	2	2	GH_D03G0368/novel.5292	0
BP	GO:0044700	single organism signaling	18/862	489/18873	0.857007414	0.99999999	GH_D12G1727/GH_A12G1732/GH_scaffold4622_objG0001/GH_A09G1859/GH_A12G2658/GH_D04G0005/GH_A10G2016/GH_D10G2672/GH_D10G2118/GH_D07G0763/GH_A12G2005/GH_D05G0639/GH_D13G1969/GH_A05G1204/GH_D05G0879/GH_D04G1532/GH_D01G2066/GH_D05G2819	-/-/-/-/-/-/-/-/-/-/-/-/-/-/-/-/-/-	18	2	GH_D13G1969/GH_D05G2819	16	GH_D12G1727/GH_A12G1732/GH_scaffold4622_objG0001/GH_A09G1859/GH_A12G2658/GH_D04G0005/GH_A10G2016/GH_D10G2672/GH_D10G2118/GH_D07G0763/GH_A12G2005/GH_D05G0639/GH_A05G1204/GH_D05G0879/GH_D04G1532/GH_D01G2066
BP	GO:0044724	single-organism carbohydrate catabolic process	3/862	105/18873	0.863926782	0.99999999	GH_D11G0287/GH_A11G0277/GH_D06G0727	-/-/-	3	1	GH_D06G0727	2	GH_D11G0287/GH_A11G0277
BP	GO:0070972	protein localization to endoplasmic reticulum	1/862	44/18873	0.872467901	0.99999999	GH_D06G0021	-	1	0		1	GH_D06G0021
BP	GO:0071804	cellular potassium ion transport	1/862	45/18873	0.878306377	0.99999999	GH_A11G1210	-	1	1	GH_A11G1210	0
BP	GO:0071805	potassium ion transmembrane transport	1/862	45/18873	0.878306377	0.99999999	GH_A11G1210	-	1	1	GH_A11G1210	0
BP	GO:0044712	single-organism catabolic process	5/862	168/18873	0.886843974	0.99999999	GH_D11G0287/GH_A11G0277/GH_A10G0856/GH_D10G1120/GH_D06G0727	-/-/-/-/-	5	3	GH_A10G0856/GH_D10G1120/GH_D06G0727	2	GH_D11G0287/GH_A11G0277
BP	GO:0042221	response to chemical	12/862	354/18873	0.88902237	0.99999999	GH_A09G0080/GH_A03G1572/GH_A12G0833/GH_D05G0760/GH_D12G0748/GH_D13G1676/GH_D09G0085/GH_D11G0043/GH_D13G2578/GH_A03G2251/GH_A07G0629/novel.614	-/-/-/-/-/-/-/-/-/-/-/-	12	1	GH_D05G0760	11	GH_A09G0080/GH_A03G1572/GH_A12G0833/GH_D12G0748/GH_D13G1676/GH_D09G0085/GH_D11G0043/GH_D13G2578/GH_A03G2251/GH_A07G0629/novel.614
BP	GO:0006400	tRNA modification	1/862	48/18873	0.89426808	0.99999999	GH_D06G0001	-	1	1	GH_D06G0001	0
BP	GO:0005992	trehalose biosynthetic process	1/862	49/18873	0.899109563	0.99999999	GH_D03G0368	-	1	1	GH_D03G0368	0
BP	GO:1902589	single-organism organelle organization	1/862	49/18873	0.899109563	0.99999999	GH_A07G0919	-	1	1	GH_A07G0919	0
BP	GO:0006813	potassium ion transport	1/862	52/18873	0.912345339	0.99999999	GH_A11G1210	-	1	1	GH_A11G1210	0
BP	GO:0034655	nucleobase-containing compound catabolic process	1/862	52/18873	0.912345339	0.99999999	GH_A10G0212	-	1	1	GH_A10G0212	0
BP	GO:0046351	disaccharide biosynthetic process	1/862	53/18873	0.916359914	0.99999999	GH_D03G0368	-	1	1	GH_D03G0368	0
BP	GO:0006096	glycolytic process	2/862	94/18873	0.932580455	0.99999999	GH_D11G0287/GH_A11G0277	-/-	2	0		2	GH_D11G0287/GH_A11G0277
BP	GO:0006165	nucleoside diphosphate phosphorylation	2/862	94/18873	0.932580455	0.99999999	GH_D11G0287/GH_A11G0277	-/-	2	0		2	GH_D11G0287/GH_A11G0277
BP	GO:0006757	ATP generation from ADP	2/862	94/18873	0.932580455	0.99999999	GH_D11G0287/GH_A11G0277	-/-	2	0		2	GH_D11G0287/GH_A11G0277
BP	GO:0009132	nucleoside diphosphate metabolic process	2/862	94/18873	0.932580455	0.99999999	GH_D11G0287/GH_A11G0277	-/-	2	0		2	GH_D11G0287/GH_A11G0277
BP	GO:0009135	purine nucleoside diphosphate metabolic process	2/862	94/18873	0.932580455	0.99999999	GH_D11G0287/GH_A11G0277	-/-	2	0		2	GH_D11G0287/GH_A11G0277
BP	GO:0009179	purine ribonucleoside diphosphate metabolic process	2/862	94/18873	0.932580455	0.99999999	GH_D11G0287/GH_A11G0277	-/-	2	0		2	GH_D11G0287/GH_A11G0277
BP	GO:0009185	ribonucleoside diphosphate metabolic process	2/862	94/18873	0.932580455	0.99999999	GH_D11G0287/GH_A11G0277	-/-	2	0		2	GH_D11G0287/GH_A11G0277
BP	GO:0046031	ADP metabolic process	2/862	94/18873	0.932580455	0.99999999	GH_D11G0287/GH_A11G0277	-/-	2	0		2	GH_D11G0287/GH_A11G0277
BP	GO:0046939	nucleotide phosphorylation	2/862	94/18873	0.932580455	0.99999999	GH_D11G0287/GH_A11G0277	-/-	2	0		2	GH_D11G0287/GH_A11G0277
BP	GO:0010629	negative regulation of gene expression	1/862	58/18873	0.933840055	0.99999999	GH_A03G2357	-	1	0		1	GH_A03G2357
BP	GO:0006457	protein folding	6/862	219/18873	0.938400102	0.99999999	GH_D04G1814/GH_A02G0571/GH_D04G1813/GH_A10G2053/GH_D02G0586/GH_A13G1331	-/-/-/-/-/-	6	1	GH_A13G1331	5	GH_D04G1814/GH_A02G0571/GH_D04G1813/GH_A10G2053/GH_D02G0586
BP	GO:0009892	negative regulation of metabolic process	1/862	60/18873	0.939763512	0.99999999	GH_A03G2357	-	1	0		1	GH_A03G2357
BP	GO:0010605	negative regulation of macromolecule metabolic process	1/862	60/18873	0.939763512	0.99999999	GH_A03G2357	-	1	0		1	GH_A03G2357
BP	GO:0044085	cellular component biogenesis	10/862	335/18873	0.945006384	0.99999999	GH_D12G1701/GH_A13G1975/GH_D13G1936/GH_D11G1889/GH_A11G1327/GH_D11G1361/GH_A11G1852/GH_A12G1705/GH_D12G1700/GH_D08G0679	-/-/-/-/-/-/-/-/-/-	10	10	GH_D12G1701/GH_A13G1975/GH_D13G1936/GH_D11G1889/GH_A11G1327/GH_D11G1361/GH_A11G1852/GH_A12G1705/GH_D12G1700/GH_D08G0679	0
BP	GO:0006520	cellular amino acid metabolic process	10/862	336/18873	0.946240485	0.99999999	GH_D05G2272/GH_A05G2246/GH_D06G2391/GH_D05G3021/GH_A05G3013/GH_A13G2517/GH_A09G1068/novel.6263/novel.5986/GH_A07G1001	-/-/-/-/-/-/-/-/-/-	10	3	GH_A09G1068/novel.6263/novel.5986	7	GH_D05G2272/GH_A05G2246/GH_D06G2391/GH_D05G3021/GH_A05G3013/GH_A13G2517/GH_A07G1001
BP	GO:0006090	pyruvate metabolic process	2/862	100/18873	0.94647285	0.99999999	GH_D11G0287/GH_A11G0277	-/-	2	0		2	GH_D11G0287/GH_A11G0277
BP	GO:0046488	phosphatidylinositol metabolic process	2/862	100/18873	0.94647285	0.99999999	GH_A10G0515/GH_A06G1463	-/-	2	1	GH_A06G1463	1	GH_A10G0515
BP	GO:0044707	single-multicellular organism process	1/862	63/18873	0.947670319	0.99999999	GH_D07G1600	-	1	1	GH_D07G1600	0
BP	GO:0007275	multicellular organism development	1/862	64/18873	0.950068415	0.99999999	GH_D07G1600	-	1	1	GH_D07G1600	0
BP	GO:0044767	single-organism developmental process	1/862	64/18873	0.950068415	0.99999999	GH_D07G1600	-	1	1	GH_D07G1600	0
BP	GO:0032502	developmental process	1/862	65/18873	0.952356736	0.99999999	GH_D07G1600	-	1	1	GH_D07G1600	0
BP	GO:0048856	anatomical structure development	1/862	65/18873	0.952356736	0.99999999	GH_D07G1600	-	1	1	GH_D07G1600	0
BP	GO:0006650	glycerophospholipid metabolic process	2/862	106/18873	0.957611135	0.99999999	GH_A10G0515/GH_A06G1463	-/-	2	1	GH_A06G1463	1	GH_A10G0515
BP	GO:0006397	mRNA processing	2/862	107/18873	0.95923721	0.99999999	novel.5387/GH_A02G2057	-/-	2	2	novel.5387/GH_A02G2057	0
BP	GO:0098655	cation transmembrane transport	4/862	175/18873	0.961314916	0.99999999	GH_D13G2154/GH_A11G1210/GH_D03G1374/GH_A13G2172	-/-/-/-	4	4	GH_D13G2154/GH_A11G1210/GH_D03G1374/GH_A13G2172	0
BP	GO:0098660	inorganic ion transmembrane transport	4/862	175/18873	0.961314916	0.99999999	GH_D13G2154/GH_A11G1210/GH_D03G1374/GH_A13G2172	-/-/-/-	4	4	GH_D13G2154/GH_A11G1210/GH_D03G1374/GH_A13G2172	0
BP	GO:0098662	inorganic cation transmembrane transport	4/862	175/18873	0.961314916	0.99999999	GH_D13G2154/GH_A11G1210/GH_D03G1374/GH_A13G2172	-/-/-/-	4	4	GH_D13G2154/GH_A11G1210/GH_D03G1374/GH_A13G2172	0
BP	GO:0006352	DNA-templated transcription, initiation	1/862	70/18873	0.962319587	0.99999999	GH_D12G2737	-	1	0		1	GH_D12G2737
BP	GO:0043414	macromolecule methylation	1/862	70/18873	0.962319587	0.99999999	GH_D06G0001	-	1	1	GH_D06G0001	0
BP	GO:0046700	heterocycle catabolic process	1/862	70/18873	0.962319587	0.99999999	GH_A10G0212	-	1	1	GH_A10G0212	0
BP	GO:1901607	alpha-amino acid biosynthetic process	2/862	111/18873	0.965163069	0.99999999	GH_A13G2517/GH_A09G1068	-/-	2	1	GH_A09G1068	1	GH_A13G2517
BP	GO:0033365	protein localization to organelle	1/862	72/18873	0.965695306	0.99999999	GH_D06G0021	-	1	0		1	GH_D06G0021
BP	GO:0044270	cellular nitrogen compound catabolic process	1/862	72/18873	0.965695306	0.99999999	GH_A10G0212	-	1	1	GH_A10G0212	0
BP	GO:1901361	organic cyclic compound catabolic process	1/862	72/18873	0.965695306	0.99999999	GH_A10G0212	-	1	1	GH_A10G0212	0
BP	GO:0006820	anion transport	4/862	186/18873	0.972923793	0.99999999	GH_A06G2198/GH_A10G0858/GH_A10G2328/GH_A07G0629	-/-/-/-	4	1	GH_A06G2198	3	GH_A10G0858/GH_A10G2328/GH_A07G0629
BP	GO:0019439	aromatic compound catabolic process	1/862	78/18873	0.974115453	0.99999999	GH_A10G0212	-	1	1	GH_A10G0212	0
BP	GO:0046486	glycerolipid metabolic process	2/862	122/18873	0.977491798	0.99999999	GH_A10G0515/GH_A06G1463	-/-	2	1	GH_A06G1463	1	GH_A10G0515
BP	GO:0032259	methylation	1/862	82/18873	0.978547575	0.99999999	GH_D06G0001	-	1	1	GH_D06G0001	0
BP	GO:0015979	photosynthesis	2/862	129/18873	0.983010315	0.99999999	GH_D03G0877/GH_D11G2830	-/-	2	1	GH_D11G2830	1	GH_D03G0877
BP	GO:0016071	mRNA metabolic process	2/862	129/18873	0.983010315	0.99999999	novel.5387/GH_A02G2057	-/-	2	2	novel.5387/GH_A02G2057	0
BP	GO:0019362	pyridine nucleotide metabolic process	2/862	130/18873	0.983682612	0.99999999	GH_D11G0287/GH_A11G0277	-/-	2	0		2	GH_D11G0287/GH_A11G0277
BP	GO:0046496	nicotinamide nucleotide metabolic process	2/862	130/18873	0.983682612	0.99999999	GH_D11G0287/GH_A11G0277	-/-	2	0		2	GH_D11G0287/GH_A11G0277
BP	GO:0006418	tRNA aminoacylation for protein translation	2/862	132/18873	0.984950537	0.99999999	novel.5986/GH_A07G1001	-/-	2	1	novel.5986	1	GH_A07G1001
BP	GO:0006733	oxidoreduction coenzyme metabolic process	2/862	132/18873	0.984950537	0.99999999	GH_D11G0287/GH_A11G0277	-/-	2	0		2	GH_D11G0287/GH_A11G0277
BP	GO:0072524	pyridine-containing compound metabolic process	2/862	132/18873	0.984950537	0.99999999	GH_D11G0287/GH_A11G0277	-/-	2	0		2	GH_D11G0287/GH_A11G0277
BP	GO:0016567	protein ubiquitination	3/862	170/18873	0.985445248	0.99999999	GH_A09G2008/GH_A03G1620/GH_A13G1212	-/-/-	3	0		3	GH_A09G2008/GH_A03G1620/GH_A13G1212
BP	GO:0006732	coenzyme metabolic process	4/862	206/18873	0.986136971	0.99999999	GH_D11G0287/GH_A11G0277/GH_D02G2632/GH_A12G0114	-/-/-/-	4	0		4	GH_D11G0287/GH_A11G0277/GH_D02G2632/GH_A12G0114
BP	GO:0032446	protein modification by small protein conjugation	3/862	172/18873	0.986476789	0.99999999	GH_A09G2008/GH_A03G1620/GH_A13G1212	-/-/-	3	0		3	GH_A09G2008/GH_A03G1620/GH_A13G1212
BP	GO:0009057	macromolecule catabolic process	7/862	303/18873	0.986532222	0.99999999	GH_D01G1968/GH_D12G2342/GH_A11G1782/GH_A10G0212/GH_A12G2327/GH_A02G0485/GH_D02G0496	-/-/-/-/-/-/-	7	2	GH_D01G1968/GH_A10G0212	5	GH_D12G2342/GH_A11G1782/GH_A12G2327/GH_A02G0485/GH_D02G0496
BP	GO:1901605	alpha-amino acid metabolic process	2/862	136/18873	0.987205382	0.99999999	GH_A13G2517/GH_A09G1068	-/-	2	1	GH_A09G1068	1	GH_A13G2517
BP	GO:0048519	negative regulation of biological process	1/862	94/18873	0.987791084	0.99999999	GH_A03G2357	-	1	0		1	GH_A03G2357
BP	GO:0043038	amino acid activation	2/862	139/18873	0.988677056	0.99999999	novel.5986/GH_A07G1001	-/-	2	1	novel.5986	1	GH_A07G1001
BP	GO:0043039	tRNA aminoacylation	2/862	139/18873	0.988677056	0.99999999	novel.5986/GH_A07G1001	-/-	2	1	novel.5986	1	GH_A07G1001
BP	GO:0009451	RNA modification	1/862	98/18873	0.989883233	0.99999999	GH_D06G0001	-	1	1	GH_D06G0001	0
BP	GO:0009719	response to endogenous stimulus	4/862	225/18873	0.99281731	0.99999999	GH_D05G0760/GH_D13G2578/GH_A03G2251/novel.614	-/-/-/-	4	1	GH_D05G0760	3	GH_D13G2578/GH_A03G2251/novel.614
BP	GO:0009725	response to hormone	4/862	225/18873	0.99281731	0.99999999	GH_D05G0760/GH_D13G2578/GH_A03G2251/novel.614	-/-/-/-	4	1	GH_D05G0760	3	GH_D13G2578/GH_A03G2251/novel.614
BP	GO:0010033	response to organic substance	4/862	225/18873	0.99281731	0.99999999	GH_D05G0760/GH_D13G2578/GH_A03G2251/novel.614	-/-/-/-	4	1	GH_D05G0760	3	GH_D13G2578/GH_A03G2251/novel.614
BP	GO:0034220	ion transmembrane transport	4/862	227/18873	0.993305013	0.99999999	GH_D13G2154/GH_A11G1210/GH_D03G1374/GH_A13G2172	-/-/-/-	4	4	GH_D13G2154/GH_A11G1210/GH_D03G1374/GH_A13G2172	0
BP	GO:0009733	response to auxin	2/862	153/18873	0.993628501	0.99999999	GH_A03G2251/novel.614	-/-	2	0		2	GH_A03G2251/novel.614
BP	GO:0009150	purine ribonucleotide metabolic process	4/862	233/18873	0.99458464	0.99999999	GH_D11G0287/GH_A11G0277/GH_D02G2632/GH_A12G0114	-/-/-/-	4	0		4	GH_D11G0287/GH_A11G0277/GH_D02G2632/GH_A12G0114
BP	GO:0009259	ribonucleotide metabolic process	4/862	233/18873	0.99458464	0.99999999	GH_D11G0287/GH_A11G0277/GH_D02G2632/GH_A12G0114	-/-/-/-	4	0		4	GH_D11G0287/GH_A11G0277/GH_D02G2632/GH_A12G0114
BP	GO:0051186	cofactor metabolic process	5/862	270/18873	0.994987694	0.99999999	GH_D11G0287/GH_A11G0277/GH_D02G2632/novel.2927/GH_A12G0114	-/-/-/-/-	5	1	novel.2927	4	GH_D11G0287/GH_A11G0277/GH_D02G2632/GH_A12G0114
BP	GO:0044248	cellular catabolic process	8/862	369/18873	0.995163528	0.99999999	GH_D01G1968/GH_A10G0856/GH_A11G1782/GH_D07G0010/GH_A10G0212/GH_D10G1120/GH_D06G0727/GH_A07G0006	-/-/-/-/-/-/-/-	8	5	GH_D01G1968/GH_A10G0856/GH_A10G0212/GH_D10G1120/GH_D06G0727	3	GH_A11G1782/GH_D07G0010/GH_A07G0006
BP	GO:0006163	purine nucleotide metabolic process	4/862	239/18873	0.995627147	0.99999999	GH_D11G0287/GH_A11G0277/GH_D02G2632/GH_A12G0114	-/-/-/-	4	0		4	GH_D11G0287/GH_A11G0277/GH_D02G2632/GH_A12G0114
BP	GO:0090407	organophosphate biosynthetic process	4/862	242/18873	0.996072956	0.99999999	novel.6682/GH_D11G2347/GH_A11G2086/novel.5292	-/-/-/-	4	2	novel.6682/novel.5292	2	GH_D11G2347/GH_A11G2086
BP	GO:0072521	purine-containing compound metabolic process	4/862	243/18873	0.996211559	0.99999999	GH_D11G0287/GH_A11G0277/GH_D02G2632/GH_A12G0114	-/-/-/-	4	0		4	GH_D11G0287/GH_A11G0277/GH_D02G2632/GH_A12G0114
BP	GO:0008033	tRNA processing	1/862	119/18873	0.996231541	0.99999999	GH_D06G0001	-	1	1	GH_D06G0001	0
BP	GO:0006091	generation of precursor metabolites and energy	2/862	169/18873	0.996725468	0.99999999	GH_D11G0287/GH_A11G0277	-/-	2	0		2	GH_D11G0287/GH_A11G0277
BP	GO:0019693	ribose phosphate metabolic process	4/862	251/18873	0.997162473	0.99999999	GH_D11G0287/GH_A11G0277/GH_D02G2632/GH_A12G0114	-/-/-/-	4	0		4	GH_D11G0287/GH_A11G0277/GH_D02G2632/GH_A12G0114
BP	GO:0046034	ATP metabolic process	2/862	183/18873	0.998182796	0.99999999	GH_D11G0287/GH_A11G0277	-/-	2	0		2	GH_D11G0287/GH_A11G0277
BP	GO:0009144	purine nucleoside triphosphate metabolic process	2/862	187/18873	0.998465722	0.99999999	GH_D11G0287/GH_A11G0277	-/-	2	0		2	GH_D11G0287/GH_A11G0277
BP	GO:0009199	ribonucleoside triphosphate metabolic process	2/862	187/18873	0.998465722	0.99999999	GH_D11G0287/GH_A11G0277	-/-	2	0		2	GH_D11G0287/GH_A11G0277
BP	GO:0009205	purine ribonucleoside triphosphate metabolic process	2/862	187/18873	0.998465722	0.99999999	GH_D11G0287/GH_A11G0277	-/-	2	0		2	GH_D11G0287/GH_A11G0277
BP	GO:0009141	nucleoside triphosphate metabolic process	2/862	189/18873	0.998590429	0.99999999	GH_D11G0287/GH_A11G0277	-/-	2	0		2	GH_D11G0287/GH_A11G0277
BP	GO:0009126	purine nucleoside monophosphate metabolic process	2/862	193/18873	0.998810617	0.99999999	GH_D11G0287/GH_A11G0277	-/-	2	0		2	GH_D11G0287/GH_A11G0277
BP	GO:0009161	ribonucleoside monophosphate metabolic process	2/862	193/18873	0.998810617	0.99999999	GH_D11G0287/GH_A11G0277	-/-	2	0		2	GH_D11G0287/GH_A11G0277
BP	GO:0009167	purine ribonucleoside monophosphate metabolic process	2/862	193/18873	0.998810617	0.99999999	GH_D11G0287/GH_A11G0277	-/-	2	0		2	GH_D11G0287/GH_A11G0277
BP	GO:0009123	nucleoside monophosphate metabolic process	2/862	194/18873	0.998860135	0.99999999	GH_D11G0287/GH_A11G0277	-/-	2	0		2	GH_D11G0287/GH_A11G0277
BP	GO:0055086	nucleobase-containing small molecule metabolic process	6/862	352/18873	0.998994273	0.99999999	GH_D11G0287/GH_A11G0277/GH_A07G0269/GH_D02G2632/GH_D07G0278/GH_A12G0114	-/-/-/-/-/-	6	2	GH_A07G0269/GH_D07G0278	4	GH_D11G0287/GH_A11G0277/GH_D02G2632/GH_A12G0114
BP	GO:0006399	tRNA metabolic process	3/862	257/18873	0.999493946	0.99999999	novel.5986/GH_D06G0001/GH_A07G1001	-/-/-	3	2	novel.5986/GH_D06G0001	1	GH_A07G1001
BP	GO:0015672	monovalent inorganic cation transport	2/862	215/18873	0.999535787	0.99999999	GH_D06G1824/GH_A11G1210	-/-	2	2	GH_D06G1824/GH_A11G1210	0
BP	GO:0009117	nucleotide metabolic process	4/862	307/18873	0.999649454	0.99999999	GH_D11G0287/GH_A11G0277/GH_D02G2632/GH_A12G0114	-/-/-/-	4	0		4	GH_D11G0287/GH_A11G0277/GH_D02G2632/GH_A12G0114
BP	GO:0006753	nucleoside phosphate metabolic process	4/862	309/18873	0.999675307	0.99999999	GH_D11G0287/GH_A11G0277/GH_D02G2632/GH_A12G0114	-/-/-/-	4	0		4	GH_D11G0287/GH_A11G0277/GH_D02G2632/GH_A12G0114
BP	GO:0034470	ncRNA processing	1/862	172/18873	0.999689853	0.99999999	GH_D06G0001	-	1	1	GH_D06G0001	0
BP	GO:0070647	protein modification by small protein conjugation or removal	3/862	270/18873	0.999700343	0.99999999	GH_A09G2008/GH_A03G1620/GH_A13G1212	-/-/-	3	0		3	GH_A09G2008/GH_A03G1620/GH_A13G1212
BP	GO:0034660	ncRNA metabolic process	3/862	310/18873	0.999941783	0.99999999	novel.5986/GH_D06G0001/GH_A07G1001	-/-/-	3	2	novel.5986/GH_D06G0001	1	GH_A07G1001
BP	GO:0016192	vesicle-mediated transport	6/862	433/18873	0.99994303	0.99999999	GH_A13G1929/GH_D13G1155/GH_D11G3741/GH_D13G1888/GH_A05G3519/GH_A11G3714	-/-/-/-/-/-	6	3	GH_A13G1929/GH_D13G1155/GH_D13G1888	3	GH_D11G3741/GH_A05G3519/GH_A11G3714
BP	GO:1901137	carbohydrate derivative biosynthetic process	2/862	274/18873	0.999964425	0.99999999	GH_A05G0135/novel.5292	-/-	2	2	GH_A05G0135/novel.5292	0
BP	GO:0044265	cellular macromolecule catabolic process	1/862	227/18873	0.999976948	0.99999999	GH_A10G0212	-	1	1	GH_A10G0212	0
BP	GO:0006396	RNA processing	3/862	380/18873	0.999996934	0.99999999	novel.5387/GH_A02G2057/GH_D06G0001	-/-/-	3	3	novel.5387/GH_A02G2057/GH_D06G0001	0
BP	GO:0071705	nitrogen compound transport	5/862	483/18873	0.999998205	0.99999999	GH_A06G1461/GH_D11G1822/GH_A11G1787/GH_A10G1092/GH_A07G0629	-/-/-/-/-	5	2	GH_D11G1822/GH_A11G1787	3	GH_A06G1461/GH_A10G1092/GH_A07G0629
BP	GO:0008104	protein localization	4/862	440/18873	0.999998261	0.99999999	GH_A06G1461/GH_D11G1822/GH_A11G1787/GH_D06G0021	-/-/-/-	4	2	GH_D11G1822/GH_A11G1787	2	GH_A06G1461/GH_D06G0021
BP	GO:0015031	protein transport	3/862	406/18873	0.999998993	0.99999999	GH_A06G1461/GH_D11G1822/GH_A11G1787	-/-/-	3	2	GH_D11G1822/GH_A11G1787	1	GH_A06G1461
BP	GO:0015833	peptide transport	3/862	406/18873	0.999998993	0.99999999	GH_A06G1461/GH_D11G1822/GH_A11G1787	-/-/-	3	2	GH_D11G1822/GH_A11G1787	1	GH_A06G1461
BP	GO:0042886	amide transport	3/862	406/18873	0.999998993	0.99999999	GH_A06G1461/GH_D11G1822/GH_A11G1787	-/-/-	3	2	GH_D11G1822/GH_A11G1787	1	GH_A06G1461
BP	GO:0045184	establishment of protein localization	3/862	419/18873	0.999999425	0.99999999	GH_A06G1461/GH_D11G1822/GH_A11G1787	-/-/-	3	2	GH_D11G1822/GH_A11G1787	1	GH_A06G1461
BP	GO:0033036	macromolecule localization	4/862	469/18873	0.999999477	0.99999999	GH_A06G1461/GH_D11G1822/GH_A11G1787/GH_D06G0021	-/-/-/-	4	2	GH_D11G1822/GH_A11G1787	2	GH_A06G1461/GH_D06G0021
BP	GO:0034613	cellular protein localization	1/862	354/18873	0.999999945	0.99999999	GH_D06G0021	-	1	0		1	GH_D06G0021
BP	GO:0070727	cellular macromolecule localization	1/862	354/18873	0.999999945	0.99999999	GH_D06G0021	-	1	0		1	GH_D06G0021
BP	GO:0051641	cellular localization	1/862	390/18873	0.99999999	0.99999999	GH_D06G0021	-	1	0		1	GH_D06G0021
CC	GO:0044815	DNA packaging complex	11/259	38/6999	7.14E-08	2.77E-06	GH_D12G1701/GH_A13G1975/GH_D13G1936/GH_D11G1889/GH_A11G1327/GH_D11G1361/GH_A11G1852/GH_A12G1705/GH_D12G1700/GH_D08G0679/GH_A07G0919	-/-/-/-/-/-/-/-/-/-/-	11	11	GH_D12G1701/GH_A13G1975/GH_D13G1936/GH_D11G1889/GH_A11G1327/GH_D11G1361/GH_A11G1852/GH_A12G1705/GH_D12G1700/GH_D08G0679/GH_A07G0919	0
CC	GO:0005694	chromosome	20/259	134/6999	8.16E-08	2.77E-06	GH_D12G1701/GH_A13G1975/GH_D13G1936/GH_D11G1889/GH_A11G1327/GH_D11G1361/GH_A11G1852/GH_A05G1079/GH_D05G1071/GH_A03G0715/GH_A09G0175/GH_A12G1705/GH_D09G0168/GH_D12G1700/GH_D03G1227/GH_D06G1997/GH_D08G0679/GH_A07G0919/GH_A05G2956/GH_D11G0634	-/-/-/-/-/-/-/-/-/-/-/-/-/-/-/-/-/-/-/-	20	20	GH_D12G1701/GH_A13G1975/GH_D13G1936/GH_D11G1889/GH_A11G1327/GH_D11G1361/GH_A11G1852/GH_A05G1079/GH_D05G1071/GH_A03G0715/GH_A09G0175/GH_A12G1705/GH_D09G0168/GH_D12G1700/GH_D03G1227/GH_D06G1997/GH_D08G0679/GH_A07G0919/GH_A05G2956/GH_D11G0634	0
CC	GO:0000786	nucleosome	10/259	34/6999	2.42E-07	5.49E-06	GH_D12G1701/GH_A13G1975/GH_D13G1936/GH_D11G1889/GH_A11G1327/GH_D11G1361/GH_A11G1852/GH_A12G1705/GH_D12G1700/GH_D08G0679	-/-/-/-/-/-/-/-/-/-	10	10	GH_D12G1701/GH_A13G1975/GH_D13G1936/GH_D11G1889/GH_A11G1327/GH_D11G1361/GH_A11G1852/GH_A12G1705/GH_D12G1700/GH_D08G0679	0
CC	GO:0032993	protein-DNA complex	10/259	36/6999	4.40E-07	7.48E-06	GH_D12G1701/GH_A13G1975/GH_D13G1936/GH_D11G1889/GH_A11G1327/GH_D11G1361/GH_A11G1852/GH_A12G1705/GH_D12G1700/GH_D08G0679	-/-/-/-/-/-/-/-/-/-	10	10	GH_D12G1701/GH_A13G1975/GH_D13G1936/GH_D11G1889/GH_A11G1327/GH_D11G1361/GH_A11G1852/GH_A12G1705/GH_D12G1700/GH_D08G0679	0
CC	GO:0044427	chromosomal part	15/259	92/6999	1.13E-06	1.46E-05	GH_D12G1701/GH_A13G1975/GH_D13G1936/GH_D11G1889/GH_A11G1327/GH_D11G1361/GH_A11G1852/GH_A05G1079/GH_D05G1071/GH_A12G1705/GH_D12G1700/GH_D06G1997/GH_D08G0679/GH_A07G0919/GH_A05G2956	-/-/-/-/-/-/-/-/-/-/-/-/-/-/-	15	15	GH_D12G1701/GH_A13G1975/GH_D13G1936/GH_D11G1889/GH_A11G1327/GH_D11G1361/GH_A11G1852/GH_A05G1079/GH_D05G1071/GH_A12G1705/GH_D12G1700/GH_D06G1997/GH_D08G0679/GH_A07G0919/GH_A05G2956	0
CC	GO:0000785	chromatin	10/259	40/6999	1.29E-06	1.46E-05	GH_D12G1701/GH_A13G1975/GH_D13G1936/GH_D11G1889/GH_A11G1327/GH_D11G1361/GH_A11G1852/GH_A12G1705/GH_D12G1700/GH_D08G0679	-/-/-/-/-/-/-/-/-/-	10	10	GH_D12G1701/GH_A13G1975/GH_D13G1936/GH_D11G1889/GH_A11G1327/GH_D11G1361/GH_A11G1852/GH_A12G1705/GH_D12G1700/GH_D08G0679	0
CC	GO:0005618	cell wall	14/259	150/6999	0.001259554	0.01070621	GH_D03G1830/GH_D12G2388/GH_A03G2195/GH_A03G0129/GH_D03G0319/GH_D12G0632/GH_D11G0652/GH_A12G0612/GH_D08G2286/GH_D07G0194/GH_A11G0625/GH_A06G1705/GH_A07G0911/GH_A12G2374	-/-/-/-/-/-/-/-/-/-/-/-/-/-	14	12	GH_D03G1830/GH_D12G2388/GH_A03G2195/GH_A03G0129/GH_D03G0319/GH_D12G0632/GH_D11G0652/GH_A12G0612/GH_A11G0625/GH_A06G1705/GH_A07G0911/GH_A12G2374	2	GH_D08G2286/GH_D07G0194
CC	GO:0030312	external encapsulating structure	14/259	150/6999	0.001259554	0.01070621	GH_D03G1830/GH_D12G2388/GH_A03G2195/GH_A03G0129/GH_D03G0319/GH_D12G0632/GH_D11G0652/GH_A12G0612/GH_D08G2286/GH_D07G0194/GH_A11G0625/GH_A06G1705/GH_A07G0911/GH_A12G2374	-/-/-/-/-/-/-/-/-/-/-/-/-/-	14	12	GH_D03G1830/GH_D12G2388/GH_A03G2195/GH_A03G0129/GH_D03G0319/GH_D12G0632/GH_D11G0652/GH_A12G0612/GH_A11G0625/GH_A06G1705/GH_A07G0911/GH_A12G2374	2	GH_D08G2286/GH_D07G0194
CC	GO:0000775	chromosome, centromeric region	4/259	20/6999	0.005556349	0.041981302	GH_A05G1079/GH_D05G1071/GH_D06G1997/GH_A05G2956	-/-/-/-	4	4	GH_A05G1079/GH_D05G1071/GH_D06G1997/GH_A05G2956	0
CC	GO:0098687	chromosomal region	4/259	26/6999	0.014413442	0.098011403	GH_A05G1079/GH_D05G1071/GH_D06G1997/GH_A05G2956	-/-/-/-	4	4	GH_A05G1079/GH_D05G1071/GH_D06G1997/GH_A05G2956	0
CC	GO:0071944	cell periphery	18/259	282/6999	0.016602159	0.102631531	GH_D03G1830/GH_D12G2388/GH_A03G2195/GH_A10G1706/GH_A03G0129/GH_D03G0319/GH_D12G0632/GH_D11G0652/GH_A12G0612/GH_D11G3741/GH_D08G2286/GH_A05G3519/GH_D07G0194/GH_A11G0625/GH_A06G1705/GH_A07G0911/GH_A11G3714/GH_A12G2374	-/-/-/-/-/-/-/-/-/-/-/-/-/-/-/-/-/-	18	12	GH_D03G1830/GH_D12G2388/GH_A03G2195/GH_A03G0129/GH_D03G0319/GH_D12G0632/GH_D11G0652/GH_A12G0612/GH_A11G0625/GH_A06G1705/GH_A07G0911/GH_A12G2374	6	GH_A10G1706/GH_D11G3741/GH_D08G2286/GH_A05G3519/GH_D07G0194/GH_A11G3714
CC	GO:0005576	extracellular region	8/259	100/6999	0.031350807	0.177654573	GH_D06G0234/GH_D03G0319/GH_D11G0652/GH_D08G2286/GH_A11G0625/GH_A06G1705/GH_A12G2370/GH_D11G2190	-/-/-/-/-/-/-/-	8	4	GH_D03G0319/GH_D11G0652/GH_A11G0625/GH_A06G1705	4	GH_D06G0234/GH_D08G2286/GH_A12G2370/GH_D11G2190
CC	GO:0005777	peroxisome	4/259	35/6999	0.039016237	0.189507438	GH_A07G0477/GH_D07G0480/GH_A10G0856/GH_D10G1120	-/-/-/-	4	4	GH_A07G0477/GH_D07G0480/GH_A10G0856/GH_D10G1120	0
CC	GO:0042579	microbody	4/259	35/6999	0.039016237	0.189507438	GH_A07G0477/GH_D07G0480/GH_A10G0856/GH_D10G1120	-/-/-/-	4	4	GH_A07G0477/GH_D07G0480/GH_A10G0856/GH_D10G1120	0
CC	GO:0005778	peroxisomal membrane	2/259	Nov-99	0.060197137	0.202067351	GH_A07G0477/GH_D07G0480	-/-	2	2	GH_A07G0477/GH_D07G0480	0
CC	GO:0005779	integral component of peroxisomal membrane	2/259	Nov-99	0.060197137	0.202067351	GH_A07G0477/GH_D07G0480	-/-	2	2	GH_A07G0477/GH_D07G0480	0
CC	GO:0031231	intrinsic component of peroxisomal membrane	2/259	Nov-99	0.060197137	0.202067351	GH_A07G0477/GH_D07G0480	-/-	2	2	GH_A07G0477/GH_D07G0480	0
CC	GO:0031903	microbody membrane	2/259	Nov-99	0.060197137	0.202067351	GH_A07G0477/GH_D07G0480	-/-	2	2	GH_A07G0477/GH_D07G0480	0
CC	GO:0044438	microbody part	2/259	Nov-99	0.060197137	0.202067351	GH_A07G0477/GH_D07G0480	-/-	2	2	GH_A07G0477/GH_D07G0480	0
CC	GO:0044439	peroxisomal part	2/259	Nov-99	0.060197137	0.202067351	GH_A07G0477/GH_D07G0480	-/-	2	2	GH_A07G0477/GH_D07G0480	0
CC	GO:0048046	apoplast	5/259	58/6999	0.062403152	0.202067351	GH_D03G0319/GH_D11G0652/GH_D08G2286/GH_A11G0625/GH_A06G1705	-/-/-/-/-	5	4	GH_D03G0319/GH_D11G0652/GH_A11G0625/GH_A06G1705	1	GH_D08G2286
CC	GO:0031300	intrinsic component of organelle membrane	2/259	16/6999	0.1165272	0.3445152	GH_A07G0477/GH_D07G0480	-/-	2	2	GH_A07G0477/GH_D07G0480	0
CC	GO:0031301	integral component of organelle membrane	2/259	16/6999	0.1165272	0.3445152	GH_A07G0477/GH_D07G0480	-/-	2	2	GH_A07G0477/GH_D07G0480	0
CC	GO:0030286	dynein complex	2/259	31/6999	0.319270723	0.904600382	GH_D01G2464/GH_A01G2386	-/-	2	0		2	GH_D01G2464/GH_A01G2386
CC	GO:0000793	condensed chromosome	1/259	Dec-99	0.364187171	0.990589105	GH_A07G0919	-	1	1	GH_A07G0919	0
CC	GO:0005875	microtubule associated complex	2/259	36/6999	0.386999604	0.999997337	GH_D01G2464/GH_A01G2386	-/-	2	0		2	GH_D01G2464/GH_A01G2386
CC	GO:0031012	extracellular matrix	1/259	16/6999	0.453366954	0.999997337	GH_A12G2370	-	1	0		1	GH_A12G2370
CC	GO:0044421	extracellular region part	1/259	16/6999	0.453366954	0.999997337	GH_A12G2370	-	1	0		1	GH_A12G2370
CC	GO:0000145	exocyst	3/259	69/6999	0.473106578	0.999997337	GH_D11G3741/GH_A05G3519/GH_A11G3714	-/-/-	3	0		3	GH_D11G3741/GH_A05G3519/GH_A11G3714
CC	GO:0005938	cell cortex	3/259	69/6999	0.473106578	0.999997337	GH_D11G3741/GH_A05G3519/GH_A11G3714	-/-/-	3	0		3	GH_D11G3741/GH_A05G3519/GH_A11G3714
CC	GO:0044448	cell cortex part	3/259	69/6999	0.473106578	0.999997337	GH_D11G3741/GH_A05G3519/GH_A11G3714	-/-/-	3	0		3	GH_D11G3741/GH_A05G3519/GH_A11G3714
CC	GO:0099568	cytoplasmic region	3/259	69/6999	0.473106578	0.999997337	GH_D11G3741/GH_A05G3519/GH_A11G3714	-/-/-	3	0		3	GH_D11G3741/GH_A05G3519/GH_A11G3714
CC	GO:0009507	chloroplast	1/259	22/6999	0.564313698	0.999997337	GH_D11G2830	-	1	1	GH_D11G2830	0
CC	GO:0009536	plastid	1/259	22/6999	0.564313698	0.999997337	GH_D11G2830	-	1	1	GH_D11G2830	0
CC	GO:0015630	microtubule cytoskeleton	2/259	54/6999	0.599656326	0.999997337	GH_D01G2464/GH_A01G2386	-/-	2	0		2	GH_D01G2464/GH_A01G2386
CC	GO:0099023	tethering complex	3/259	89/6999	0.645819094	0.999997337	GH_D11G3741/GH_A05G3519/GH_A11G3714	-/-/-	3	0		3	GH_D11G3741/GH_A05G3519/GH_A11G3714
CC	GO:0031515	tRNA (m1A) methyltransferase complex	1/259	29/6999	0.665710748	0.999997337	GH_D06G0001	-	1	1	GH_D06G0001	0
CC	GO:0034708	methyltransferase complex	1/259	29/6999	0.665710748	0.999997337	GH_D06G0001	-	1	1	GH_D06G0001	0
CC	GO:0043527	tRNA methyltransferase complex	1/259	29/6999	0.665710748	0.999997337	GH_D06G0001	-	1	1	GH_D06G0001	0
CC	GO:0000148	1,3-beta-D-glucan synthase complex	1/259	30/6999	0.678132687	0.999997337	GH_A10G1706	-	1	0		1	GH_A10G1706
CC	GO:0009522	photosystem I	1/259	35/6999	0.733674293	0.999997337	GH_D03G0877	-	1	0		1	GH_D03G0877
CC	GO:0005741	mitochondrial outer membrane	1/259	44/6999	0.81068437	0.999997337	GH_A13G0459	-	1	0		1	GH_A13G0459
CC	GO:0031968	organelle outer membrane	1/259	44/6999	0.81068437	0.999997337	GH_A13G0459	-	1	0		1	GH_A13G0459
CC	GO:0005667	transcription factor complex	1/259	48/6999	0.837353314	0.999997337	GH_D08G1093	-	1	1	GH_D08G1093	0
CC	GO:0044459	plasma membrane part	1/259	59/6999	0.892920295	0.999997337	GH_A10G1706	-	1	0		1	GH_A10G1706
CC	GO:0019867	outer membrane	1/259	60/6999	0.896916497	0.999997337	GH_A13G0459	-	1	0		1	GH_A13G0459
CC	GO:0005886	plasma membrane	1/259	63/6999	0.908035416	0.999997337	GH_A10G1706	-	1	0		1	GH_A10G1706
CC	GO:0009523	photosystem II	1/259	64/6999	0.911469503	0.999997337	GH_D11G2830	-	1	1	GH_D11G2830	0
CC	GO:0009521	photosystem	2/259	112/6999	0.923906756	0.999997337	GH_D03G0877/GH_D11G2830	-/-	2	1	GH_D11G2830	1	GH_D03G0877
CC	GO:0098805	whole membrane	3/259	153/6999	0.927092279	0.999997337	GH_A07G0477/GH_D07G0480/GH_A13G0459	-/-/-	3	2	GH_A07G0477/GH_D07G0480	1	GH_A13G0459
CC	GO:0034357	photosynthetic membrane	2/259	114/6999	0.928480788	0.999997337	GH_D03G0877/GH_D11G2830	-/-	2	1	GH_D11G2830	1	GH_D03G0877
CC	GO:0009579	thylakoid	2/259	121/6999	0.942531122	0.999997337	GH_D03G0877/GH_D11G2830	-/-	2	1	GH_D11G2830	1	GH_D03G0877
CC	GO:0044436	thylakoid part	2/259	121/6999	0.942531122	0.999997337	GH_D03G0877/GH_D11G2830	-/-	2	1	GH_D11G2830	1	GH_D03G0877
CC	GO:0044430	cytoskeletal part	2/259	125/6999	0.949341674	0.999997337	GH_D01G2464/GH_A01G2386	-/-	2	0		2	GH_D01G2464/GH_A01G2386
CC	GO:0005856	cytoskeleton	2/259	127/6999	0.952452249	0.999997337	GH_D01G2464/GH_A01G2386	-/-	2	0		2	GH_D01G2464/GH_A01G2386
CC	GO:0098588	bounding membrane of organelle	3/259	183/6999	0.968705085	0.999997337	GH_A07G0477/GH_D07G0480/GH_A13G0459	-/-/-	3	2	GH_A07G0477/GH_D07G0480	1	GH_A13G0459
CC	GO:1990234	transferase complex	2/259	160/6999	0.983701201	0.999997337	GH_A10G1706/GH_D06G0001	-/-	2	1	GH_D06G0001	1	GH_A10G1706
CC	GO:0031966	mitochondrial membrane	1/259	111/6999	0.985292526	0.999997337	GH_A13G0459	-	1	0		1	GH_A13G0459
CC	GO:0005740	mitochondrial envelope	1/259	120/6999	0.989585384	0.999997337	GH_A13G0459	-	1	0		1	GH_A13G0459
CC	GO:0044429	mitochondrial part	1/259	136/6999	0.994367914	0.999997337	GH_A13G0459	-	1	0		1	GH_A13G0459
CC	GO:0031967	organelle envelope	1/259	145/6999	0.996016934	0.999997337	GH_A13G0459	-	1	0		1	GH_A13G0459
CC	GO:0031975	envelope	1/259	145/6999	0.996016934	0.999997337	GH_A13G0459	-	1	0		1	GH_A13G0459
CC	GO:0031090	organelle membrane	3/259	252/6999	0.996172184	0.999997337	GH_A07G0477/GH_D07G0480/GH_A13G0459	-/-/-	3	2	GH_A07G0477/GH_D07G0480	1	GH_A13G0459
CC	GO:0005783	endoplasmic reticulum	1/259	148/6999	0.996451686	0.999997337	GH_A13G1331	-	1	1	GH_A13G1331	0
CC	GO:0005739	mitochondrion	1/259	163/6999	0.998010662	0.999997337	GH_A13G0459	-	1	0		1	GH_A13G0459
CC	GO:1902494	catalytic complex	4/259	430/6999	0.9999426	0.999997337	GH_A10G1706/GH_D01G2464/GH_A01G2386/GH_D06G0001	-/-/-/-	4	1	GH_D06G0001	3	GH_A10G1706/GH_D01G2464/GH_A01G2386
CC	GO:0012505	endomembrane system	1/259	320/6999	0.999995694	0.999997337	GH_A13G1331	-	1	1	GH_A13G1331	0
CC	GO:0098796	membrane protein complex	2/259	404/6999	0.999997337	0.999997337	GH_D03G0877/GH_D11G2830	-/-	2	1	GH_D11G2830	1	GH_D03G0877
MF	GO:0003777	microtubule motor activity	52/1189	170/28944	5.01E-31	1.51E-28	GH_D13G1549/GH_D04G1345/GH_D02G0442/GH_D06G0312/GH_A04G0037/GH_D06G0190/GH_D13G2165/GH_A11G2970/GH_D04G1315/GH_A01G2223/GH_D08G1436/GH_A10G1125/GH_D12G2899/GH_D01G0305/GH_A13G2183/GH_A13G1593/GH_D01G2308/GH_A12G2875/GH_A01G0320/GH_A03G0887/GH_D09G1494/GH_A10G1421/GH_A07G0743/GH_A10G0168/GH_A05G3302/GH_A06G0326/GH_D06G0237/GH_D03G1155/GH_A02G0429/GH_D09G0808/GH_D10G0172/GH_D02G2320/GH_D05G1889/GH_…	-/-/-/-/-/-/-/-/-/-/-/-/-/-/-/-/-/-/-/-/-/-/-/-/-/-/-/-/-/-/-/-/-/-/-/-/-/-/-/-/-/-/-/-/-/-/-/-/-/-/-/-	52	51	GH_D13G1549/GH_D04G1345/GH_D02G0442/GH_D06G0312/GH_A04G0037/GH_D13G2165/GH_A11G2970/GH_D04G1315/GH_A01G2223/GH_D08G1436/GH_A10G1125/GH_D12G2899/GH_D01G0305/GH_A13G2183/GH_A13G1593/GH_D01G2308/GH_A12G2875/GH_A01G0320/GH_A03G0887/GH_D09G1494/GH_A10G1421/GH_A07G0743/GH_A10G0168/GH_A05G3302/GH_A06G0326/GH_D06G0237/GH_D03G1155/GH_A02G0429/GH_D09G0808/GH_D10G0172/GH_D02G2320/GH_D05G1889/GH_A05G2194/GH_…	1	GH_D06G0190
MF	GO:0008017	microtubule binding	55/1189	197/28944	1.81E-30	2.73E-28	GH_D13G1549/GH_D04G1345/GH_D02G0442/GH_D06G0312/GH_A04G0037/GH_D06G0190/GH_D13G2165/GH_A11G2970/GH_D04G1315/GH_A01G2223/GH_D08G1436/GH_A10G1125/GH_D12G2899/GH_D01G0305/GH_A13G2183/GH_A13G1593/GH_D01G2308/GH_A12G2875/GH_A01G0320/GH_A03G0887/GH_D09G1494/GH_A10G1421/GH_A07G0743/GH_A10G0168/GH_A05G3302/GH_A06G0326/GH_D06G0237/GH_D03G1155/GH_A02G0429/GH_D09G0808/GH_D10G0172/GH_D02G2320/GH_D05G1889/GH_…	-/-/-/-/-/-/-/-/-/-/-/-/-/-/-/-/-/-/-/-/-/-/-/-/-/-/-/-/-/-/-/-/-/-/-/-/-/-/-/-/-/-/-/-/-/-/-/-/-/-/-/-/-/-/-	55	54	GH_D13G1549/GH_D04G1345/GH_D02G0442/GH_D06G0312/GH_A04G0037/GH_D13G2165/GH_A11G2970/GH_D04G1315/GH_A01G2223/GH_D08G1436/GH_A10G1125/GH_D12G2899/GH_D01G0305/GH_A13G2183/GH_A13G1593/GH_D01G2308/GH_A12G2875/GH_A01G0320/GH_A03G0887/GH_D09G1494/GH_A10G1421/GH_A07G0743/GH_A10G0168/GH_A05G3302/GH_A06G0326/GH_D06G0237/GH_D03G1155/GH_A02G0429/GH_D09G0808/GH_D10G0172/GH_D02G2320/GH_D05G1889/GH_A05G2194/GH_…	1	GH_D06G0190
MF	GO:0015631	tubulin binding	55/1189	214/28944	1.83E-28	1.84E-26	GH_D13G1549/GH_D04G1345/GH_D02G0442/GH_D06G0312/GH_A04G0037/GH_D06G0190/GH_D13G2165/GH_A11G2970/GH_D04G1315/GH_A01G2223/GH_D08G1436/GH_A10G1125/GH_D12G2899/GH_D01G0305/GH_A13G2183/GH_A13G1593/GH_D01G2308/GH_A12G2875/GH_A01G0320/GH_A03G0887/GH_D09G1494/GH_A10G1421/GH_A07G0743/GH_A10G0168/GH_A05G3302/GH_A06G0326/GH_D06G0237/GH_D03G1155/GH_A02G0429/GH_D09G0808/GH_D10G0172/GH_D02G2320/GH_D05G1889/GH_…	-/-/-/-/-/-/-/-/-/-/-/-/-/-/-/-/-/-/-/-/-/-/-/-/-/-/-/-/-/-/-/-/-/-/-/-/-/-/-/-/-/-/-/-/-/-/-/-/-/-/-/-/-/-/-	55	54	GH_D13G1549/GH_D04G1345/GH_D02G0442/GH_D06G0312/GH_A04G0037/GH_D13G2165/GH_A11G2970/GH_D04G1315/GH_A01G2223/GH_D08G1436/GH_A10G1125/GH_D12G2899/GH_D01G0305/GH_A13G2183/GH_A13G1593/GH_D01G2308/GH_A12G2875/GH_A01G0320/GH_A03G0887/GH_D09G1494/GH_A10G1421/GH_A07G0743/GH_A10G0168/GH_A05G3302/GH_A06G0326/GH_D06G0237/GH_D03G1155/GH_A02G0429/GH_D09G0808/GH_D10G0172/GH_D02G2320/GH_D05G1889/GH_A05G2194/GH_…	1	GH_D06G0190
MF	GO:0003774	motor activity	52/1189	221/28944	5.11E-25	3.84E-23	GH_D13G1549/GH_D04G1345/GH_D02G0442/GH_D06G0312/GH_A04G0037/GH_D06G0190/GH_D13G2165/GH_A11G2970/GH_D04G1315/GH_A01G2223/GH_D08G1436/GH_A10G1125/GH_D12G2899/GH_D01G0305/GH_A13G2183/GH_A13G1593/GH_D01G2308/GH_A12G2875/GH_A01G0320/GH_A03G0887/GH_D09G1494/GH_A10G1421/GH_A07G0743/GH_A10G0168/GH_A05G3302/GH_A06G0326/GH_D06G0237/GH_D03G1155/GH_A02G0429/GH_D09G0808/GH_D10G0172/GH_D02G2320/GH_D05G1889/GH_…	-/-/-/-/-/-/-/-/-/-/-/-/-/-/-/-/-/-/-/-/-/-/-/-/-/-/-/-/-/-/-/-/-/-/-/-/-/-/-/-/-/-/-/-/-/-/-/-/-/-/-/-	52	51	GH_D13G1549/GH_D04G1345/GH_D02G0442/GH_D06G0312/GH_A04G0037/GH_D13G2165/GH_A11G2970/GH_D04G1315/GH_A01G2223/GH_D08G1436/GH_A10G1125/GH_D12G2899/GH_D01G0305/GH_A13G2183/GH_A13G1593/GH_D01G2308/GH_A12G2875/GH_A01G0320/GH_A03G0887/GH_D09G1494/GH_A10G1421/GH_A07G0743/GH_A10G0168/GH_A05G3302/GH_A06G0326/GH_D06G0237/GH_D03G1155/GH_A02G0429/GH_D09G0808/GH_D10G0172/GH_D02G2320/GH_D05G1889/GH_A05G2194/GH_…	1	GH_D06G0190
MF	GO:0008092	cytoskeletal protein binding	57/1189	308/28944	8.98E-22	5.41E-20	GH_D13G1549/GH_D04G1345/GH_D02G0442/GH_D06G0312/GH_A04G0037/GH_D06G0190/GH_D13G2165/GH_A11G2970/GH_D04G1315/GH_A01G2223/GH_D08G1436/GH_A10G1125/GH_D12G2899/GH_D01G0305/GH_A13G2183/GH_A13G1593/GH_D01G2308/GH_A12G2875/GH_A01G0320/GH_A03G0887/GH_D09G1494/GH_A10G1421/GH_A07G0743/GH_A10G0168/GH_A05G3302/GH_A06G0326/GH_D06G0237/GH_D03G1155/GH_A02G0429/GH_D09G0808/GH_D10G0172/GH_D02G2320/GH_D05G1889/GH_…	-/-/-/-/-/-/-/-/-/-/-/-/-/-/-/-/-/-/-/-/-/-/-/-/-/-/-/-/-/-/-/-/-/-/-/-/-/-/-/-/-/-/-/-/-/-/-/-/-/-/-/-/-/-/-/-/-	57	55	GH_D13G1549/GH_D04G1345/GH_D02G0442/GH_D06G0312/GH_A04G0037/GH_D13G2165/GH_A11G2970/GH_D04G1315/GH_A01G2223/GH_D08G1436/GH_A10G1125/GH_D12G2899/GH_D01G0305/GH_A13G2183/GH_A13G1593/GH_D01G2308/GH_A12G2875/GH_A01G0320/GH_A03G0887/GH_D09G1494/GH_A10G1421/GH_A07G0743/GH_A10G0168/GH_A05G3302/GH_A06G0326/GH_D06G0237/GH_D03G1155/GH_A02G0429/GH_D09G0808/GH_D10G0172/GH_D02G2320/GH_D05G1889/GH_A05G2194/GH_…	2	GH_D06G0190/GH_A10G0870
MF	GO:0046982	protein heterodimerization activity	40/1189	208/28944	2.81E-16	1.41E-14	GH_D03G1463/GH_A08G0348/GH_D08G0038/GH_A05G0169/GH_D08G0034/GH_A13G2438/GH_D05G0173/GH_A09G1063/GH_A13G2565/GH_A08G0022/GH_D08G0053/GH_A13G1574/GH_A08G0038/GH_A08G0035/GH_A08G0034/GH_A08G2721/GH_D13G2429/GH_D08G0035/GH_D10G0547/GH_D08G2718/GH_A05G0999/GH_D08G2121/GH_D10G0548/GH_A10G0520/GH_A08G0052/GH_A05G0871/GH_D05G0863/GH_D13G1524/GH_D10G0549/GH_A13G1563/GH_A08G2137/GH_A08G2105/GH_A10G0521/GH_…	-/-/-/-/-/-/-/-/-/-/-/-/-/-/-/-/-/-/-/-/-/-/-/-/-/-/-/-/-/-/-/-/-/-/-/-/-/-/-/-	40	38	GH_D03G1463/GH_A08G0348/GH_D08G0038/GH_A05G0169/GH_D08G0034/GH_A13G2438/GH_D05G0173/GH_A09G1063/GH_A13G2565/GH_A08G0022/GH_D08G0053/GH_A13G1574/GH_A08G0038/GH_A08G0035/GH_A08G0034/GH_A08G2721/GH_D13G2429/GH_D08G0035/GH_D10G0547/GH_D08G2718/GH_A05G0999/GH_D08G2121/GH_D10G0548/GH_A10G0520/GH_A08G0052/GH_A05G0871/GH_D05G0863/GH_D13G1524/GH_D10G0549/GH_A08G2137/GH_A08G2105/GH_A10G0521/GH_D08G0369/GH_…	2	GH_A13G1563/GH_A01G0871
MF	GO:0001871	pattern binding	17/1189	146/28944	0.000108758	0.004092025	GH_D05G2937/GH_D05G2938/GH_A01G0479/GH_D11G1758/GH_A05G2915/GH_D10G2575/GH_A10G2055/GH_D09G1756/GH_D10G0120/GH_D12G0553/GH_D02G0778/GH_A03G1856/GH_A11G2681/GH_D06G2383/GH_A10G1439/GH_D10G2171/GH_A06G2350	-/-/-/-/-/-/-/-/-/-/-/-/-/-/-/-/-	17	4	GH_D09G1756/GH_D10G0120/GH_D06G2383/GH_A06G2350	13	GH_D05G2937/GH_D05G2938/GH_A01G0479/GH_D11G1758/GH_A05G2915/GH_D10G2575/GH_A10G2055/GH_D12G0553/GH_D02G0778/GH_A03G1856/GH_A11G2681/GH_A10G1439/GH_D10G2171
MF	GO:0030247	polysaccharide binding	17/1189	146/28944	0.000108758	0.004092025	GH_D05G2937/GH_D05G2938/GH_A01G0479/GH_D11G1758/GH_A05G2915/GH_D10G2575/GH_A10G2055/GH_D09G1756/GH_D10G0120/GH_D12G0553/GH_D02G0778/GH_A03G1856/GH_A11G2681/GH_D06G2383/GH_A10G1439/GH_D10G2171/GH_A06G2350	-/-/-/-/-/-/-/-/-/-/-/-/-/-/-/-/-	17	4	GH_D09G1756/GH_D10G0120/GH_D06G2383/GH_A06G2350	13	GH_D05G2937/GH_D05G2938/GH_A01G0479/GH_D11G1758/GH_A05G2915/GH_D10G2575/GH_A10G2055/GH_D12G0553/GH_D02G0778/GH_A03G1856/GH_A11G2681/GH_A10G1439/GH_D10G2171
MF	GO:0016872	intramolecular lyase activity	5/1189	15/28944	0.000246717	0.00825131	GH_A13G0216/GH_D13G0214/GH_A05G4235/GH_D11G2347/GH_A11G2086	-/-/-/-/-	5	0		5	GH_A13G0216/GH_D13G0214/GH_A05G4235/GH_D11G2347/GH_A11G2086
MF	GO:0016157	sucrose synthase activity	6/1189	25/28944	0.000428952	0.012911468	GH_A08G1412/GH_A07G0813/GH_D07G0815/GH_D11G0452/GH_A13G2184/GH_A06G1084	-/-/-/-/-/-	6	2	GH_A08G1412/GH_A06G1084	4	GH_A07G0813/GH_D07G0815/GH_D11G0452/GH_A13G2184
MF	GO:0004097	catechol oxidase activity	4/1189	10/28944	0.000487674	0.013344524	GH_D06G2044/GH_A03G2196/GH_A06G2011/GH_D02G2367	-/-/-/-	4	4	GH_D06G2044/GH_A03G2196/GH_A06G2011/GH_D02G2367	0
MF	GO:0016765	transferase activity, transferring alkyl or aryl (other than methyl) groups	9/1189	66/28944	0.00145608	0.036523341	GH_D05G2272/GH_A05G2246/GH_D02G2160/GH_D12G1177/GH_A12G1176/GH_A13G2396/GH_D13G2393/GH_D08G2336/GH_A08G2328	-/-/-/-/-/-/-/-/-	9	3	GH_D02G2160/GH_D08G2336/GH_A08G2328	6	GH_D05G2272/GH_A05G2246/GH_D12G1177/GH_A12G1176/GH_A13G2396/GH_D13G2393
MF	GO:0003887	DNA-directed DNA polymerase activity	5/1189	22/28944	0.001702672	0.039423408	GH_D11G2065/GH_A11G2026/GH_A05G3211/GH_A05G0844/GH_D05G0837	-/-/-/-/-	5	5	GH_D11G2065/GH_A11G2026/GH_A05G3211/GH_A05G0844/GH_D05G0837	0
MF	GO:0008234	cysteine-type peptidase activity	18/1189	204/28944	0.001980926	0.040013413	novel.2810/GH_D11G2096/GH_A13G2198/GH_A06G0837/GH_D13G2179/GH_D05G3591/GH_A06G0208/GH_D13G0306/GH_D05G3594/GH_D06G1551/novel.6867/GH_D02G0118/GH_D04G1683/GH_A04G1341/GH_A03G0769/GH_D06G0193/GH_D03G1173/GH_D12G0127	-/-/-/-/-/-/-/-/-/-/-/-/-/-/-/-/-/-	18	7	GH_A06G0208/GH_D04G1683/GH_A04G1341/GH_A03G0769/GH_D06G0193/GH_D03G1173/GH_D12G0127	11	novel.2810/GH_D11G2096/GH_A13G2198/GH_A06G0837/GH_D13G2179/GH_D05G3591/GH_D13G0306/GH_D05G3594/GH_D06G1551/novel.6867/GH_D02G0118
MF	GO:0030246	carbohydrate binding	27/1189	359/28944	0.001994024	0.040013413	GH_D05G1370/GH_A10G0601/GH_A05G1366/GH_D01G1308/GH_D05G2937/GH_D05G2938/GH_A01G1239/GH_A01G0479/GH_D11G1758/GH_A05G2915/GH_D10G2575/GH_A10G2055/GH_D05G0034/GH_D07G0498/GH_D09G1756/GH_D10G0120/GH_D12G0553/GH_A01G2070/GH_D02G0778/GH_D12G0871/GH_A03G1856/GH_A11G2681/GH_D06G2383/GH_A10G1439/GH_D10G2171/GH_A06G2350/GH_A11G3431	-/-/-/-/-/-/-/-/-/-/-/-/-/-/-/-/-/-/-/-/-/-/-/-/-/-/-	27	12	GH_D05G1370/GH_A10G0601/GH_A05G1366/GH_D01G1308/GH_A01G1239/GH_D05G0034/GH_D09G1756/GH_D10G0120/GH_A01G2070/GH_D12G0871/GH_D06G2383/GH_A06G2350	15	GH_D05G2937/GH_D05G2938/GH_A01G0479/GH_D11G1758/GH_A05G2915/GH_D10G2575/GH_A10G2055/GH_D07G0498/GH_D12G0553/GH_D02G0778/GH_A03G1856/GH_A11G2681/GH_A10G1439/GH_D10G2171/GH_A11G3431
MF	GO:0034061	DNA polymerase activity	5/1189	26/28944	0.003712194	0.065727671	GH_D11G2065/GH_A11G2026/GH_A05G3211/GH_A05G0844/GH_D05G0837	-/-/-/-/-	5	5	GH_D11G2065/GH_A11G2026/GH_A05G3211/GH_A05G0844/GH_D05G0837	0
MF	GO:0046912	transferase activity, transferring acyl groups, acyl groups converted into alkyl on transfer	5/1189	26/28944	0.003712194	0.065727671	GH_A01G0298/GH_D01G0282/GH_D03G1746/GH_A03G0218/GH_A08G2039	-/-/-/-/-	5	0		5	GH_A01G0298/GH_D01G0282/GH_D03G1746/GH_A03G0218/GH_A08G2039
MF	GO:0016682	oxidoreductase activity, acting on diphenols and related substances as donors, oxygen as acceptor	4/1189	20/28944	0.008105419	0.13554061	GH_D06G2044/GH_A03G2196/GH_A06G2011/GH_D02G2367	-/-/-/-	4	4	GH_D06G2044/GH_A03G2196/GH_A06G2011/GH_D02G2367	0
MF	GO:0004506	squalene monooxygenase activity	4/1189	22/28944	0.011467722	0.173152444	GH_A04G1556/novel.6644/GH_A11G2248/novel.6825	-/-/-/-	4	1	GH_A11G2248	3	GH_A04G1556/novel.6644/novel.6825
MF	GO:0030599	pectinesterase activity	9/1189	90/28944	0.011642352	0.173152444	GH_D03G1830/GH_D12G2388/GH_A03G2195/GH_A03G0129/GH_D12G0632/GH_A12G0612/GH_D07G0194/GH_A07G0911/GH_A12G2374	-/-/-/-/-/-/-/-/-	9	8	GH_D03G1830/GH_D12G2388/GH_A03G2195/GH_A03G0129/GH_D12G0632/GH_A12G0612/GH_A07G0911/GH_A12G2374	1	GH_D07G0194
MF	GO:0016160	amylase activity	6/1189	47/28944	0.012094031	0.173152444	GH_D05G2577/GH_D12G2342/GH_A05G2554/GH_A12G2327/GH_A02G0485/GH_D02G0496	-/-/-/-/-/-	6	0		6	GH_D05G2577/GH_D12G2342/GH_A05G2554/GH_A12G2327/GH_A02G0485/GH_D02G0496
MF	GO:0004497	monooxygenase activity	8/1189	76/28944	0.01265566	0.173152444	GH_A04G1556/GH_A08G1386/novel.6644/GH_A05G2353/GH_D08G1408/GH_A08G0148/GH_A11G2248/novel.6825	-/-/-/-/-/-/-/-	8	3	GH_A05G2353/GH_A08G0148/GH_A11G2248	5	GH_A04G1556/GH_A08G1386/novel.6644/GH_D08G1408/novel.6825
MF	GO:0050660	flavin adenine dinucleotide binding	17/1189	232/28944	0.01571596	0.205674088	GH_A04G1556/GH_A08G1386/GH_A11G0097/novel.6644/GH_A10G0064/GH_D08G1408/GH_D10G1282/GH_D05G0393/GH_A13G1691/GH_D13G1647/GH_A11G2248/GH_D09G1152/novel.6825/GH_A10G1871/GH_A10G2677/GH_A10G1609/GH_D10G0076	-/-/-/-/-/-/-/-/-/-/-/-/-/-/-/-/-	17	9	GH_A11G0097/GH_A10G0064/GH_D10G1282/GH_D05G0393/GH_A11G2248/GH_D09G1152/GH_A10G1871/GH_A10G1609/GH_D10G0076	8	GH_A04G1556/GH_A08G1386/novel.6644/GH_D08G1408/GH_A13G1691/GH_D13G1647/novel.6825/GH_A10G2677
MF	GO:0035251	UDP-glucosyltransferase activity	11/1189	129/28944	0.017444631	0.216682749	GH_D13G1867/GH_D11G2646/GH_A08G1412/GH_A13G1912/GH_A10G1706/GH_D12G1462/GH_A07G0813/GH_D07G0815/GH_D11G0452/GH_A13G2184/GH_A06G1084	-/-/-/-/-/-/-/-/-/-/-	11	3	GH_A08G1412/GH_D12G1462/GH_A06G1084	8	GH_D13G1867/GH_D11G2646/GH_A13G1912/GH_A10G1706/GH_A07G0813/GH_D07G0815/GH_D11G0452/GH_A13G2184
MF	GO:0016679	oxidoreductase activity, acting on diphenols and related substances as donors	4/1189	25/28944	0.017996906	0.216682749	GH_D06G2044/GH_A03G2196/GH_A06G2011/GH_D02G2367	-/-/-/-	4	4	GH_D06G2044/GH_A03G2196/GH_A06G2011/GH_D02G2367	0
MF	GO:0046527	glucosyltransferase activity	11/1189	131/28944	0.019341477	0.223914793	GH_D13G1867/GH_D11G2646/GH_A08G1412/GH_A13G1912/GH_A10G1706/GH_D12G1462/GH_A07G0813/GH_D07G0815/GH_D11G0452/GH_A13G2184/GH_A06G1084	-/-/-/-/-/-/-/-/-/-/-	11	3	GH_A08G1412/GH_D12G1462/GH_A06G1084	8	GH_D13G1867/GH_D11G2646/GH_A13G1912/GH_A10G1706/GH_A07G0813/GH_D07G0815/GH_D11G0452/GH_A13G2184
MF	GO:0005375	copper ion transmembrane transporter activity	3/1189	15/28944	0.021731097	0.242261494	GH_D13G2154/GH_D03G1374/GH_A13G2172	-/-/-	3	3	GH_D13G2154/GH_D03G1374/GH_A13G2172	0
MF	GO:0005088	Ras guanyl-nucleotide exchange factor activity	4/1189	28/28944	0.026447633	0.274508195	GH_A10G2501/GH_D04G1388/GH_D10G2630/GH_D01G2490	-/-/-/-	4	4	GH_A10G2501/GH_D04G1388/GH_D10G2630/GH_D01G2490	0
MF	GO:0005089	Rho guanyl-nucleotide exchange factor activity	4/1189	28/28944	0.026447633	0.274508195	GH_A10G2501/GH_D04G1388/GH_D10G2630/GH_D01G2490	-/-/-/-	4	4	GH_A10G2501/GH_D04G1388/GH_D10G2630/GH_D01G2490	0
MF	GO:0005507	copper ion binding	12/1189	156/28944	0.027675208	0.277674588	GH_A05G2497/GH_D05G2505/GH_A08G1985/GH_D05G2506/GH_D08G2006/GH_A05G2496/GH_A05G1817/GH_A05G1002/GH_A10G2532/GH_D12G0708/GH_D05G0989/GH_D10G1000	-/-/-/-/-/-/-/-/-/-/-/-	12	6	GH_A05G1817/GH_A05G1002/GH_A10G2532/GH_D12G0708/GH_D05G0989/GH_D10G1000	6	GH_A05G2497/GH_D05G2505/GH_A08G1985/GH_D05G2506/GH_D08G2006/GH_A05G2496
MF	GO:0015297	antiporter activity	13/1189	178/28944	0.032581605	0.312295486	GH_D02G0494/GH_A02G0482/GH_A09G0080/GH_A03G1572/GH_A12G0833/GH_D12G0748/GH_D13G1676/GH_D09G0085/GH_D11G0043/GH_A11G0756/GH_A01G0318/GH_D11G0789/GH_A05G1099	-/-/-/-/-/-/-/-/-/-/-/-/-	13	4	GH_A11G0756/GH_A01G0318/GH_D11G0789/GH_A05G1099	9	GH_D02G0494/GH_A02G0482/GH_A09G0080/GH_A03G1572/GH_A12G0833/GH_D12G0748/GH_D13G1676/GH_D09G0085/GH_D11G0043
MF	GO:0008408	3'-5' exonuclease activity	4/1189	30/28944	0.033200849	0.312295486	GH_D11G2065/GH_A11G2026/GH_A05G0844/GH_D05G0837	-/-/-/-	4	4	GH_D11G2065/GH_A11G2026/GH_A05G0844/GH_D05G0837	0
MF	GO:0003916	DNA topoisomerase activity	3/1189	18/28944	0.035584141	0.320005252	GH_D10G2528/GH_A10G2429/GH_D11G0634	-/-/-	3	3	GH_D10G2528/GH_A10G2429/GH_D11G0634	0
MF	GO:0016709	oxidoreductase activity, acting on paired donors, with incorporation or reduction of molecular oxygen, NAD(P)H as one donor, and incorporation of one atom of oxygen	6/1189	60/28944	0.036146773	0.320005252	GH_A04G1556/GH_A08G1386/novel.6644/GH_D08G1408/GH_A11G2248/novel.6825	-/-/-/-/-/-	6	1	GH_A11G2248	5	GH_A04G1556/GH_A08G1386/novel.6644/GH_D08G1408/novel.6825
MF	GO:0016790	thiolester hydrolase activity	4/1189	33/28944	0.045047644	0.384548115	GH_D11G1664/GH_A11G1631/GH_D05G1285/GH_A05G1285	-/-/-/-	4	2	GH_D05G1285/GH_A05G1285	2	GH_D11G1664/GH_A11G1631
MF	GO:0015298	solute:cation antiporter activity	6/1189	64/28944	0.047270034	0.384548115	GH_D02G0494/GH_A02G0482/GH_A11G0756/GH_A01G0318/GH_D11G0789/GH_A05G1099	-/-/-/-/-/-	6	4	GH_A11G0756/GH_A01G0318/GH_D11G0789/GH_A05G1099	2	GH_D02G0494/GH_A02G0482
MF	GO:0015299	solute:proton antiporter activity	6/1189	64/28944	0.047270034	0.384548115	GH_D02G0494/GH_A02G0482/GH_A11G0756/GH_A01G0318/GH_D11G0789/GH_A05G1099	-/-/-/-/-/-	6	4	GH_A11G0756/GH_A01G0318/GH_D11G0789/GH_A05G1099	2	GH_D02G0494/GH_A02G0482
MF	GO:0016161	beta-amylase activity	4/1189	34/28944	0.049455894	0.391742737	GH_D12G2342/GH_A12G2327/GH_A02G0485/GH_D02G0496	-/-/-/-	4	0		4	GH_D12G2342/GH_A12G2327/GH_A02G0485/GH_D02G0496
MF	GO:0046915	transition metal ion transmembrane transporter activity	3/1189	21/28944	0.052990519	0.401011463	GH_D13G2154/GH_D03G1374/GH_A13G2172	-/-/-	3	3	GH_D13G2154/GH_D03G1374/GH_A13G2172	0
MF	GO:0016887	ATPase activity	21/1189	349/28944	0.05329056	0.401011463	GH_A07G0750/GH_D07G0745/GH_D11G1229/GH_D10G2528/GH_A09G1481/GH_A10G2429/GH_A12G2720/GH_D04G2020/GH_A10G2680/GH_D12G1911/GH_A05G4037/GH_A06G2154/GH_D11G3096/GH_D08G0811/GH_D07G0037/GH_A10G0781/GH_D04G0335/GH_A12G1910/GH_A08G1754/GH_D10G0793/GH_D10G0653	-/-/-/-/-/-/-/-/-/-/-/-/-/-/-/-/-/-/-/-/-	21	13	GH_D10G2528/GH_A09G1481/GH_A10G2429/GH_D04G2020/GH_D12G1911/GH_A05G4037/GH_A06G2154/GH_D11G3096/GH_D08G0811/GH_A10G0781/GH_D04G0335/GH_A12G1910/GH_D10G0793	8	GH_A07G0750/GH_D07G0745/GH_D11G1229/GH_A12G2720/GH_A10G2680/GH_D07G0037/GH_A08G1754/GH_D10G0653
MF	GO:0050664	oxidoreductase activity, acting on NAD(P)H, oxygen as acceptor	3/1189	22/28944	0.05954675	0.407707875	GH_A12G2516/GH_D12G2536/GH_D05G2627	-/-/-	3	0		3	GH_A12G2516/GH_D12G2536/GH_D05G2627
MF	GO:0003989	acetyl-CoA carboxylase activity	2/1189	10/28944	0.060953005	0.407707875	GH_D01G2189/GH_A01G2026	-/-	2	0		2	GH_D01G2189/GH_A01G2026
MF	GO:0004066	asparagine synthase (glutamine-hydrolyzing) activity	2/1189	10/28944	0.060953005	0.407707875	GH_A13G2517/GH_A09G1068	-/-	2	1	GH_A09G1068	1	GH_A13G2517
MF	GO:0016421	CoA carboxylase activity	2/1189	10/28944	0.060953005	0.407707875	GH_D01G2189/GH_A01G2026	-/-	2	0		2	GH_D01G2189/GH_A01G2026
MF	GO:0016885	ligase activity, forming carbon-carbon bonds	2/1189	10/28944	0.060953005	0.407707875	GH_D01G2189/GH_A01G2026	-/-	2	0		2	GH_D01G2189/GH_A01G2026
MF	GO:0022804	active transmembrane transporter activity	22/1189	377/28944	0.063713576	0.416908398	GH_D02G0494/GH_A07G0750/GH_D07G0745/GH_A02G0482/GH_A09G0080/GH_A03G1572/GH_A12G0833/GH_D11G1229/GH_D12G0748/GH_D13G1676/GH_D09G0085/GH_A12G2720/GH_D11G0043/GH_D04G2020/GH_A11G0756/GH_A10G2680/GH_D11G3096/GH_D08G0811/GH_A01G0318/GH_D11G0789/GH_D10G0653/GH_A05G1099	-/-/-/-/-/-/-/-/-/-/-/-/-/-/-/-/-/-/-/-/-/-	22	7	GH_D04G2020/GH_A11G0756/GH_D11G3096/GH_D08G0811/GH_A01G0318/GH_D11G0789/GH_A05G1099	15	GH_D02G0494/GH_A07G0750/GH_D07G0745/GH_A02G0482/GH_A09G0080/GH_A03G1572/GH_A12G0833/GH_D11G1229/GH_D12G0748/GH_D13G1676/GH_D09G0085/GH_A12G2720/GH_D11G0043/GH_A10G2680/GH_D10G0653
MF	GO:0005544	calcium-dependent phospholipid binding	3/1189	23/28944	0.066462869	0.425645179	GH_D05G2842/GH_A05G2824/GH_D02G2140	-/-/-	3	2	GH_D05G2842/GH_A05G2824	1	GH_D02G2140
MF	GO:0042623	ATPase activity, coupled	12/1189	182/28944	0.072969997	0.455936142	GH_A07G0750/GH_D07G0745/GH_D11G1229/GH_D10G2528/GH_A10G2429/GH_A12G2720/GH_D04G2020/GH_A10G2680/GH_A06G2154/GH_D11G3096/GH_D08G0811/GH_D10G0653	-/-/-/-/-/-/-/-/-/-/-/-	12	6	GH_D10G2528/GH_A10G2429/GH_D04G2020/GH_A06G2154/GH_D11G3096/GH_D08G0811	6	GH_A07G0750/GH_D07G0745/GH_D11G1229/GH_A12G2720/GH_A10G2680/GH_D10G0653
MF	GO:0015291	secondary active transmembrane transporter activity	13/1189	202/28944	0.074222163	0.455936142	GH_D02G0494/GH_A02G0482/GH_A09G0080/GH_A03G1572/GH_A12G0833/GH_D12G0748/GH_D13G1676/GH_D09G0085/GH_D11G0043/GH_A11G0756/GH_A01G0318/GH_D11G0789/GH_A05G1099	-/-/-/-/-/-/-/-/-/-/-/-/-	13	4	GH_A11G0756/GH_A01G0318/GH_D11G0789/GH_A05G1099	9	GH_D02G0494/GH_A02G0482/GH_A09G0080/GH_A03G1572/GH_A12G0833/GH_D12G0748/GH_D13G1676/GH_D09G0085/GH_D11G0043
MF	GO:0010277	chlorophyllide a oxygenase [overall] activity	2/1189	12/28944	0.084719876	0.477826045	GH_A05G2353/GH_A08G0148	-/-	2	2	GH_A05G2353/GH_A08G0148	0
MF	GO:0016725	oxidoreductase activity, acting on CH or CH2 groups	2/1189	12/28944	0.084719876	0.477826045	GH_A02G1618/GH_D03G0490	-/-	2	2	GH_A02G1618/GH_D03G0490	0
MF	GO:0030151	molybdenum ion binding	2/1189	12/28944	0.084719876	0.477826045	GH_D01G2177/GH_D02G0826	-/-	2	1	GH_D01G2177	1	GH_D02G0826
MF	GO:0016209	antioxidant activity	13/1189	207/28944	0.085935808	0.477826045	GH_D07G0519/GH_A06G1119/GH_A12G2516/GH_D08G2094/GH_D12G2536/GH_A12G2818/GH_D07G0389/GH_A02G1986/GH_D09G1395/GH_A07G0382/GH_D05G0625/GH_A08G0431/GH_D05G2627	-/-/-/-/-/-/-/-/-/-/-/-/-	13	7	GH_D07G0519/GH_A12G2818/GH_D07G0389/GH_D09G1395/GH_A07G0382/GH_D05G0625/GH_A08G0431	6	GH_A06G1119/GH_A12G2516/GH_D08G2094/GH_D12G2536/GH_A02G1986/GH_D05G2627
MF	GO:0004527	exonuclease activity	4/1189	41/28944	0.086582536	0.477826045	GH_D11G2065/GH_A11G2026/GH_A05G0844/GH_D05G0837	-/-/-/-	4	4	GH_D11G2065/GH_A11G2026/GH_A05G0844/GH_D05G0837	0
MF	GO:0003682	chromatin binding	6/1189	75/28944	0.087733052	0.477826045	GH_D07G0511/GH_A08G0175/GH_A07G0507/GH_D08G0182/GH_D08G1795/GH_D01G2087	-/-/-/-/-/-	6	6	GH_D07G0511/GH_A08G0175/GH_A07G0507/GH_D08G0182/GH_D08G1795/GH_D01G2087	0
MF	GO:0016762	xyloglucan:xyloglucosyl transferase activity	5/1189	58/28944	0.089256676	0.477826045	GH_D03G0319/GH_D11G0652/GH_D08G2286/GH_A11G0625/GH_A06G1705	-/-/-/-/-	5	4	GH_D03G0319/GH_D11G0652/GH_A11G0625/GH_A06G1705	1	GH_D08G2286
MF	GO:0004601	peroxidase activity	12/1189	189/28944	0.090485331	0.477826045	GH_A06G1119/GH_A12G2516/GH_D08G2094/GH_D12G2536/GH_A12G2818/GH_D07G0389/GH_A02G1986/GH_D09G1395/GH_A07G0382/GH_D05G0625/GH_A08G0431/GH_D05G2627	-/-/-/-/-/-/-/-/-/-/-/-	12	6	GH_A12G2818/GH_D07G0389/GH_D09G1395/GH_A07G0382/GH_D05G0625/GH_A08G0431	6	GH_A06G1119/GH_A12G2516/GH_D08G2094/GH_D12G2536/GH_A02G1986/GH_D05G2627
MF	GO:0004556	alpha-amylase activity	2/1189	13/28944	0.097483728	0.505620664	GH_D05G2577/GH_A05G2554	-/-	2	0		2	GH_D05G2577/GH_A05G2554
MF	GO:0003993	acid phosphatase activity	4/1189	43/28944	0.099108369	0.505620664	GH_A13G2288/GH_D13G2290/GH_A03G2222/GH_D06G0045	-/-/-/-	4	3	GH_A13G2288/GH_D13G2290/GH_D06G0045	1	GH_A03G2222
MF	GO:0016684	oxidoreductase activity, acting on peroxide as acceptor	12/1189	193/28944	0.101560514	0.509495244	GH_A06G1119/GH_A12G2516/GH_D08G2094/GH_D12G2536/GH_A12G2818/GH_D07G0389/GH_A02G1986/GH_D09G1395/GH_A07G0382/GH_D05G0625/GH_A08G0431/GH_D05G2627	-/-/-/-/-/-/-/-/-/-/-/-	12	6	GH_A12G2818/GH_D07G0389/GH_D09G1395/GH_A07G0382/GH_D05G0625/GH_A08G0431	6	GH_A06G1119/GH_A12G2516/GH_D08G2094/GH_D12G2536/GH_A02G1986/GH_D05G2627
MF	GO:0008094	DNA-dependent ATPase activity	3/1189	28/28944	0.106001676	0.520842453	GH_D10G2528/GH_A10G2429/GH_A06G2154	-/-/-	3	3	GH_D10G2528/GH_A10G2429/GH_A06G2154	0
MF	GO:0003860	3-hydroxyisobutyryl-CoA hydrolase activity	2/1189	14/28944	0.11074391	0.520842453	GH_D11G1664/GH_A11G1631	-/-	2	0		2	GH_D11G1664/GH_A11G1631
MF	GO:0004420	hydroxymethylglutaryl-CoA reductase (NADPH) activity	2/1189	14/28944	0.11074391	0.520842453	GH_D02G2632/GH_A12G0114	-/-	2	0		2	GH_D02G2632/GH_A12G0114
MF	GO:0016289	CoA hydrolase activity	2/1189	14/28944	0.11074391	0.520842453	GH_D11G1664/GH_A11G1631	-/-	2	0		2	GH_D11G1664/GH_A11G1631
MF	GO:0016835	carbon-oxygen lyase activity	8/1189	120/28944	0.121233189	0.559009158	GH_A03G1608/GH_D05G3021/GH_A11G1234/GH_A05G3013/GH_D11G1263/GH_A05G2924/GH_A09G0357/GH_D13G1131	-/-/-/-/-/-/-/-	8	3	GH_A03G1608/GH_A09G0357/GH_D13G1131	5	GH_D05G3021/GH_A11G1234/GH_A05G3013/GH_D11G1263/GH_A05G2924
MF	GO:0032403	protein complex binding	2/1189	15/28944	0.124438189	0.559009158	GH_A10G0870/GH_D01G2066	-/-	2	0		2	GH_A10G0870/GH_D01G2066
MF	GO:0003678	DNA helicase activity	3/1189	31/28944	0.133187808	0.559009158	GH_A09G0030/GH_A03G1008/GH_A06G2154	-/-/-	3	3	GH_A09G0030/GH_A03G1008/GH_A06G2154	0
MF	GO:0042626	ATPase activity, coupled to transmembrane movement of substances	9/1189	143/28944	0.135091714	0.559009158	GH_A07G0750/GH_D07G0745/GH_D11G1229/GH_A12G2720/GH_D04G2020/GH_A10G2680/GH_D11G3096/GH_D08G0811/GH_D10G0653	-/-/-/-/-/-/-/-/-	9	3	GH_D04G2020/GH_D11G3096/GH_D08G0811	6	GH_A07G0750/GH_D07G0745/GH_D11G1229/GH_A12G2720/GH_A10G2680/GH_D10G0653
MF	GO:0043492	ATPase activity, coupled to movement of substances	9/1189	143/28944	0.135091714	0.559009158	GH_A07G0750/GH_D07G0745/GH_D11G1229/GH_A12G2720/GH_D04G2020/GH_A10G2680/GH_D11G3096/GH_D08G0811/GH_D10G0653	-/-/-/-/-/-/-/-/-	9	3	GH_D04G2020/GH_D11G3096/GH_D08G0811	6	GH_A07G0750/GH_D07G0745/GH_D11G1229/GH_A12G2720/GH_A10G2680/GH_D10G0653
MF	GO:0003997	acyl-CoA oxidase activity	2/1189	16/28944	0.138508599	0.559009158	GH_A10G0856/GH_D10G1120	-/-	2	2	GH_A10G0856/GH_D10G1120	0
MF	GO:0004143	diacylglycerol kinase activity	2/1189	16/28944	0.138508599	0.559009158	GH_D07G0763/GH_A12G2005	-/-	2	0		2	GH_D07G0763/GH_A12G2005
MF	GO:0016703	oxidoreductase activity, acting on single donors with incorporation of molecular oxygen, incorporation of one atom of oxygen (internal monooxygenases or internal mixed function oxidases)	2/1189	16/28944	0.138508599	0.559009158	GH_A05G2353/GH_A08G0148	-/-	2	2	GH_A05G2353/GH_A08G0148	0
MF	GO:0016884	carbon-nitrogen ligase activity, with glutamine as amido-N-donor	2/1189	16/28944	0.138508599	0.559009158	GH_A13G2517/GH_A09G1068	-/-	2	1	GH_A09G1068	1	GH_A13G2517
MF	GO:0016820	hydrolase activity, acting on acid anhydrides, catalyzing transmembrane movement of substances	9/1189	144/28944	0.139200173	0.559009158	GH_A07G0750/GH_D07G0745/GH_D11G1229/GH_A12G2720/GH_D04G2020/GH_A10G2680/GH_D11G3096/GH_D08G0811/GH_D10G0653	-/-/-/-/-/-/-/-/-	9	3	GH_D04G2020/GH_D11G3096/GH_D08G0811	6	GH_A07G0750/GH_D07G0745/GH_D11G1229/GH_A12G2720/GH_A10G2680/GH_D10G0653
MF	GO:0015238	drug transmembrane transporter activity	7/1189	105/28944	0.141145169	0.559009158	GH_A09G0080/GH_A03G1572/GH_A12G0833/GH_D12G0748/GH_D13G1676/GH_D09G0085/GH_D11G0043	-/-/-/-/-/-/-	7	0		7	GH_A09G0080/GH_A03G1572/GH_A12G0833/GH_D12G0748/GH_D13G1676/GH_D09G0085/GH_D11G0043
MF	GO:0090484	drug transporter activity	7/1189	105/28944	0.141145169	0.559009158	GH_A09G0080/GH_A03G1572/GH_A12G0833/GH_D12G0748/GH_D13G1676/GH_D09G0085/GH_D11G0043	-/-/-/-/-/-/-	7	0		7	GH_A09G0080/GH_A03G1572/GH_A12G0833/GH_D12G0748/GH_D13G1676/GH_D09G0085/GH_D11G0043
MF	GO:0052689	carboxylic ester hydrolase activity	9/1189	145/28944	0.143372071	0.56045446	GH_D03G1830/GH_D12G2388/GH_A03G2195/GH_A03G0129/GH_D12G0632/GH_A12G0612/GH_D07G0194/GH_A07G0911/GH_A12G2374	-/-/-/-/-/-/-/-/-	9	8	GH_D03G1830/GH_D12G2388/GH_A03G2195/GH_A03G0129/GH_D12G0632/GH_A12G0612/GH_A07G0911/GH_A12G2374	1	GH_D07G0194
MF	GO:0005085	guanyl-nucleotide exchange factor activity	4/1189	51/28944	0.156615981	0.604377055	GH_A10G2501/GH_D04G1388/GH_D10G2630/GH_D01G2490	-/-/-/-	4	4	GH_A10G2501/GH_D04G1388/GH_D10G2630/GH_D01G2490	0
MF	GO:0016717	oxidoreductase activity, acting on paired donors, with oxidation of a pair of donors resulting in the reduction of molecular oxygen to two molecules of water	3/1189	34/28944	0.162479779	0.619068523	GH_D01G1464/GH_A01G1382/GH_D01G1463	-/-/-	3	1	GH_D01G1463	2	GH_D01G1464/GH_A01G1382
MF	GO:0016836	hydro-lyase activity	4/1189	54/28944	0.180788149	0.678015179	GH_A03G1608/GH_A11G1234/GH_D11G1263/GH_D13G1131	-/-/-/-	4	2	GH_A03G1608/GH_D13G1131	2	GH_A11G1234/GH_D11G1263
MF	GO:0016755	transferase activity, transferring amino-acyl groups	2/1189	19/28944	0.182455912	0.678015179	GH_D07G0010/GH_A07G0006	-/-	2	0		2	GH_D07G0010/GH_A07G0006
MF	GO:0016614	oxidoreductase activity, acting on CH-OH group of donors	17/1189	325/28944	0.18519045	0.679784455	GH_D07G0806/GH_A07G0803/GH_D11G0356/GH_A11G1234/GH_A11G0097/GH_D11G1263/GH_A10G0064/GH_D02G2632/GH_D10G1282/GH_D05G0393/GH_D09G1152/GH_A10G1871/GH_A10G2677/GH_D13G1131/GH_A10G1609/GH_D10G0076/GH_A12G0114	-/-/-/-/-/-/-/-/-/-/-/-/-/-/-/-/-	17	9	GH_A11G0097/GH_A10G0064/GH_D10G1282/GH_D05G0393/GH_D09G1152/GH_A10G1871/GH_D13G1131/GH_A10G1609/GH_D10G0076	8	GH_D07G0806/GH_A07G0803/GH_D11G0356/GH_A11G1234/GH_D11G1263/GH_D02G2632/GH_A10G2677/GH_A12G0114
MF	GO:0008061	chitin binding	2/1189	20/28944	0.19752823	0.688208084	GH_D01G1968/GH_A11G1782	-/-	2	1	GH_D01G1968	1	GH_A11G1782
MF	GO:0008081	phosphoric diester hydrolase activity	4/1189	56/28944	0.197545174	0.688208084	GH_A07G2619/GH_D07G2563/GH_D10G0873/GH_D05G0879	-/-/-/-	4	3	GH_A07G2619/GH_D07G2563/GH_D10G0873	1	GH_D05G0879
MF	GO:0016838	carbon-oxygen lyase activity, acting on phosphates	4/1189	56/28944	0.197545174	0.688208084	GH_D05G3021/GH_A05G3013/GH_A05G2924/GH_A09G0357	-/-/-/-	4	1	GH_A09G0357	3	GH_D05G3021/GH_A05G3013/GH_A05G2924
MF	GO:0008194	UDP-glycosyltransferase activity	13/1189	242/28944	0.197982217	0.688208084	GH_D13G1867/GH_D11G2646/GH_A08G1412/GH_A13G1912/GH_A10G1706/GH_D12G1462/GH_A07G0813/GH_D07G0815/GH_D11G0452/GH_A13G2184/GH_A10G1298/GH_D06G0278/GH_A06G1084	-/-/-/-/-/-/-/-/-/-/-/-/-	13	4	GH_A08G1412/GH_D12G1462/GH_A10G1298/GH_A06G1084	9	GH_D13G1867/GH_D11G2646/GH_A13G1912/GH_A10G1706/GH_A07G0813/GH_D07G0815/GH_D11G0452/GH_A13G2184/GH_D06G0278
MF	GO:0015035	protein disulfide oxidoreductase activity	6/1189	97/28944	0.20883009	0.688208084	GH_A12G0078/GH_D12G0082/GH_D11G1253/novel.922/GH_A11G1223/GH_A08G2299	-/-/-/-/-/-	6	1	GH_A08G2299	5	GH_A12G0078/GH_D12G0082/GH_D11G1253/novel.922/GH_A11G1223
MF	GO:0008131	primary amine oxidase activity	2/1189	21/28944	0.212742726	0.688208084	GH_A08G1985/GH_D08G2006	-/-	2	0		2	GH_A08G1985/GH_D08G2006
MF	GO:0016641	oxidoreductase activity, acting on the CH-NH2 group of donors, oxygen as acceptor	2/1189	21/28944	0.212742726	0.688208084	GH_A08G1985/GH_D08G2006	-/-	2	0		2	GH_A08G1985/GH_D08G2006
MF	GO:0016701	oxidoreductase activity, acting on single donors with incorporation of molecular oxygen	6/1189	98/28944	0.215365614	0.688208084	GH_D07G0640/GH_D08G0545/GH_A05G2353/GH_A05G0687/GH_D06G0727/GH_A08G0148	-/-/-/-/-/-	6	4	GH_D07G0640/GH_A05G2353/GH_D06G0727/GH_A08G0148	2	GH_D08G0545/GH_A05G0687
MF	GO:0003755	peptidyl-prolyl cis-trans isomerase activity	5/1189	79/28944	0.224385683	0.688208084	GH_D04G1814/GH_A02G0571/GH_D04G1813/GH_A10G2053/GH_D02G0586	-/-/-/-/-	5	0		5	GH_D04G1814/GH_A02G0571/GH_D04G1813/GH_A10G2053/GH_D02G0586
MF	GO:0016859	cis-trans isomerase activity	5/1189	79/28944	0.224385683	0.688208084	GH_D04G1814/GH_A02G0571/GH_D04G1813/GH_A10G2053/GH_D02G0586	-/-/-/-/-	5	0		5	GH_D04G1814/GH_A02G0571/GH_D04G1813/GH_A10G2053/GH_D02G0586
MF	GO:0003854	3-beta-hydroxy-delta5-steroid dehydrogenase activity	2/1189	22/28944	0.228062323	0.688208084	GH_D07G0806/GH_A07G0803	-/-	2	0		2	GH_D07G0806/GH_A07G0803
MF	GO:0005102	receptor binding	2/1189	22/28944	0.228062323	0.688208084	GH_D06G0234/GH_D11G2190	-/-	2	0		2	GH_D06G0234/GH_D11G2190
MF	GO:0008083	growth factor activity	2/1189	22/28944	0.228062323	0.688208084	GH_D06G0234/GH_D11G2190	-/-	2	0		2	GH_D06G0234/GH_D11G2190
MF	GO:0016229	steroid dehydrogenase activity	2/1189	22/28944	0.228062323	0.688208084	GH_D07G0806/GH_A07G0803	-/-	2	0		2	GH_D07G0806/GH_A07G0803
MF	GO:0016634	oxidoreductase activity, acting on the CH-CH group of donors, oxygen as acceptor	2/1189	22/28944	0.228062323	0.688208084	GH_A10G0856/GH_D10G1120	-/-	2	2	GH_A10G0856/GH_D10G1120	0
MF	GO:0019139	cytokinin dehydrogenase activity	2/1189	22/28944	0.228062323	0.688208084	GH_D05G0393/GH_A10G2677	-/-	2	1	GH_D05G0393	1	GH_A10G2677
MF	GO:0033764	steroid dehydrogenase activity, acting on the CH-OH group of donors, NAD or NADP as acceptor	2/1189	22/28944	0.228062323	0.688208084	GH_D07G0806/GH_A07G0803	-/-	2	0		2	GH_D07G0806/GH_A07G0803
MF	GO:0015036	disulfide oxidoreductase activity	6/1189	100/28944	0.22864056	0.688208084	GH_A12G0078/GH_D12G0082/GH_D11G1253/novel.922/GH_A11G1223/GH_A08G2299	-/-/-/-/-/-	6	1	GH_A08G2299	5	GH_A12G0078/GH_D12G0082/GH_D11G1253/novel.922/GH_A11G1223
MF	GO:0016651	oxidoreductase activity, acting on NAD(P)H	4/1189	60/28944	0.232345094	0.69243439	GH_A12G2516/GH_D12G2536/novel.3392/GH_D05G2627	-/-/-/-	4	0		4	GH_A12G2516/GH_D12G2536/novel.3392/GH_D05G2627
MF	GO:0140096	catalytic activity, acting on a protein	6/1189	101/28944	0.235374145	0.694584486	novel.2810/novel.6617/novel.6867/novel.5865/novel.6436/novel.398	-/-/-/-/-/-	6	1	novel.6436	5	novel.2810/novel.6617/novel.6867/novel.5865/novel.398
MF	GO:0070566	adenylyltransferase activity	2/1189	23/28944	0.243452747	0.711449291	GH_A02G0365/GH_D02G0390	-/-	2	0		2	GH_A02G0365/GH_D02G0390
MF	GO:0015399	primary active transmembrane transporter activity	9/1189	167/28944	0.249336066	0.71476339	GH_A07G0750/GH_D07G0745/GH_D11G1229/GH_A12G2720/GH_D04G2020/GH_A10G2680/GH_D11G3096/GH_D08G0811/GH_D10G0653	-/-/-/-/-/-/-/-/-	9	3	GH_D04G2020/GH_D11G3096/GH_D08G0811	6	GH_A07G0750/GH_D07G0745/GH_D11G1229/GH_A12G2720/GH_A10G2680/GH_D10G0653
MF	GO:0015405	P-P-bond-hydrolysis-driven transmembrane transporter activity	9/1189	167/28944	0.249336066	0.71476339	GH_A07G0750/GH_D07G0745/GH_D11G1229/GH_A12G2720/GH_D04G2020/GH_A10G2680/GH_D11G3096/GH_D08G0811/GH_D10G0653	-/-/-/-/-/-/-/-/-	9	3	GH_D04G2020/GH_D11G3096/GH_D08G0811	6	GH_A07G0750/GH_D07G0745/GH_D11G1229/GH_A12G2720/GH_A10G2680/GH_D10G0653
MF	GO:0016779	nucleotidyltransferase activity	14/1189	278/28944	0.254886115	0.714895318	GH_A03G2201/GH_A02G0365/GH_D02G2372/GH_D11G2065/GH_A11G2026/GH_D02G0390/GH_A05G3211/GH_A05G0844/GH_D08G0444/GH_A12G2550/GH_D05G0837/GH_A04G1731/GH_A03G1345/GH_D12G2569	-/-/-/-/-/-/-/-/-/-/-/-/-/-	14	9	GH_D11G2065/GH_A11G2026/GH_A05G3211/GH_A05G0844/GH_D08G0444/GH_A12G2550/GH_D05G0837/GH_A03G1345/GH_D12G2569	5	GH_A03G2201/GH_A02G0365/GH_D02G2372/GH_D02G0390/GH_A04G1731
MF	GO:0010181	FMN binding	2/1189	24/28944	0.258882358	0.714895318	GH_D05G0054/GH_A05G0049	-/-	2	0		2	GH_D05G0054/GH_A05G0049
MF	GO:0015116	sulfate transmembrane transporter activity	2/1189	24/28944	0.258882358	0.714895318	GH_A10G0858/GH_A10G2328	-/-	2	0		2	GH_A10G0858/GH_A10G2328
MF	GO:1901682	sulfur compound transmembrane transporter activity	2/1189	24/28944	0.258882358	0.714895318	GH_A10G0858/GH_A10G2328	-/-	2	0		2	GH_A10G0858/GH_A10G2328
MF	GO:0008171	O-methyltransferase activity	4/1189	64/28944	0.268482586	0.734665986	GH_D10G2284/GH_A04G1510/GH_D10G2282/GH_A12G2616	-/-/-/-	4	1	GH_D10G2284	3	GH_A04G1510/GH_D10G2282/GH_A12G2616
MF	GO:0048038	quinone binding	2/1189	25/28944	0.274321989	0.743178538	GH_A08G1985/GH_D08G2006	-/-	2	0		2	GH_A08G1985/GH_D08G2006
MF	GO:0000155	phosphorelay sensor kinase activity	3/1189	45/28944	0.281469613	0.743178538	GH_D12G1727/GH_A12G1732/GH_D05G0639	-/-/-	3	0		3	GH_D12G1727/GH_A12G1732/GH_D05G0639
MF	GO:0004673	protein histidine kinase activity	3/1189	45/28944	0.281469613	0.743178538	GH_D12G1727/GH_A12G1732/GH_D05G0639	-/-/-	3	0		3	GH_D12G1727/GH_A12G1732/GH_D05G0639
MF	GO:0016775	phosphotransferase activity, nitrogenous group as acceptor	3/1189	45/28944	0.281469613	0.743178538	GH_D12G1727/GH_A12G1732/GH_D05G0639	-/-/-	3	0		3	GH_D12G1727/GH_A12G1732/GH_D05G0639
MF	GO:0016667	oxidoreductase activity, acting on a sulfur group of donors	7/1189	132/28944	0.299669926	0.784353459	GH_D07G0616/GH_A12G0078/GH_D12G0082/GH_D11G1253/novel.922/GH_A11G1223/GH_A08G2299	-/-/-/-/-/-/-	7	1	GH_A08G2299	6	GH_D07G0616/GH_A12G0078/GH_D12G0082/GH_D11G1253/novel.922/GH_A11G1223
MF	GO:0016746	transferase activity, transferring acyl groups	22/1189	474/28944	0.308547564	0.80062773	GH_A01G0298/GH_D01G0282/GH_D03G1746/GH_A03G0218/GH_D11G0612/GH_D07G0010/GH_D13G1811/GH_A08G2039/GH_A06G1931/GH_A10G0898/GH_A09G0502/GH_A10G1530/novel.5522/GH_D05G1835/GH_D10G1602/GH_D03G1597/GH_A07G0006/GH_D11G1114/GH_A06G0434/GH_D08G2788/GH_D07G2471/GH_D10G1302	-/-/-/-/-/-/-/-/-/-/-/-/-/-/-/-/-/-/-/-/-/-	22	8	GH_A06G1931/GH_A10G0898/GH_A09G0502/novel.5522/GH_D05G1835/GH_D10G1602/GH_D11G1114/GH_D10G1302	14	GH_A01G0298/GH_D01G0282/GH_D03G1746/GH_A03G0218/GH_D11G0612/GH_D07G0010/GH_D13G1811/GH_A08G2039/GH_A10G1530/GH_D03G1597/GH_A07G0006/GH_A06G0434/GH_D08G2788/GH_D07G2471
MF	GO:0016759	cellulose synthase activity	4/1189	70/28944	0.324241755	0.827091257	GH_D13G1867/GH_D11G2646/GH_A13G1912/GH_D12G1462	-/-/-/-	4	1	GH_D12G1462	3	GH_D13G1867/GH_D11G2646/GH_A13G1912
MF	GO:0016760	cellulose synthase (UDP-forming) activity	4/1189	70/28944	0.324241755	0.827091257	GH_D13G1867/GH_D11G2646/GH_A13G1912/GH_D12G1462	-/-/-/-	4	1	GH_D12G1462	3	GH_D13G1867/GH_D11G2646/GH_A13G1912
MF	GO:0005543	phospholipid binding	5/1189	92/28944	0.327113991	0.827405978	GH_D05G2842/GH_A12G0249/GH_A05G2824/GH_D02G1508/GH_D02G2140	-/-/-/-/-	5	4	GH_D05G2842/GH_A12G0249/GH_A05G2824/GH_D02G1508	1	GH_D02G2140
MF	GO:0016853	isomerase activity	14/1189	296/28944	0.332991673	0.827775357	GH_A13G0216/GH_D13G0214/GH_D10G2528/GH_A05G4235/GH_A10G2429/GH_D04G1814/GH_A02G0571/GH_D11G2347/GH_D05G0034/GH_D04G1813/GH_A10G2053/GH_A11G2086/GH_D02G0586/GH_D11G0634	-/-/-/-/-/-/-/-/-/-/-/-/-/-	14	4	GH_D10G2528/GH_A10G2429/GH_D05G0034/GH_D11G0634	10	GH_A13G0216/GH_D13G0214/GH_A05G4235/GH_D04G1814/GH_A02G0571/GH_D11G2347/GH_D04G1813/GH_A10G2053/GH_A11G2086/GH_D02G0586
MF	GO:0004871	signal transducer activity	6/1189	116/28944	0.341923259	0.827775357	GH_D12G1727/GH_A12G1732/GH_D05G0639/GH_D13G1969/GH_D07G2163/GH_D01G2066	-/-/-/-/-/-	6	1	GH_D13G1969	5	GH_D12G1727/GH_A12G1732/GH_D05G0639/GH_D07G2163/GH_D01G2066
MF	GO:0008113	peptide-methionine (S)-S-oxide reductase activity	1/1189	10/28944	0.34264815	0.827775357	GH_D07G0616	-	1	0		1	GH_D07G0616
MF	GO:0008199	ferric iron binding	1/1189	10/28944	0.34264815	0.827775357	GH_D09G1786	-	1	0		1	GH_D09G1786
MF	GO:0016886	ligase activity, forming phosphoric ester bonds	1/1189	10/28944	0.34264815	0.827775357	GH_A06G2185	-	1	1	GH_A06G2185	0
MF	GO:0051537	2 iron, 2 sulfur cluster binding	2/1189	30/28944	0.350804806	0.827775357	GH_A05G2353/GH_A08G0148	-/-	2	2	GH_A05G2353/GH_A08G0148	0
MF	GO:0004650	polygalacturonase activity	4/1189	74/28944	0.361856291	0.827775357	GH_A03G1597/GH_D04G1997/GH_D11G0978/GH_D08G1390	-/-/-/-	4	4	GH_A03G1597/GH_D04G1997/GH_D11G0978/GH_D08G1390	0
MF	GO:0038023	signaling receptor activity	4/1189	74/28944	0.361856291	0.827775357	GH_D12G1727/GH_A12G1732/GH_D05G0639/GH_D07G2163	-/-/-/-	4	0		4	GH_D12G1727/GH_A12G1732/GH_D05G0639/GH_D07G2163
MF	GO:0016638	oxidoreductase activity, acting on the CH-NH2 group of donors	2/1189	31/28944	0.365812875	0.827775357	GH_A08G1985/GH_D08G2006	-/-	2	0		2	GH_A08G1985/GH_D08G2006
MF	GO:0003954	NADH dehydrogenase activity	1/1189	11/28944	0.369661053	0.827775357	novel.3392	-	1	0		1	novel.3392
MF	GO:0008137	NADH dehydrogenase (ubiquinone) activity	1/1189	11/28944	0.369661053	0.827775357	novel.3392	-	1	0		1	novel.3392
MF	GO:0008661	1-deoxy-D-xylulose-5-phosphate synthase activity	1/1189	11/28944	0.369661053	0.827775357	GH_D08G0285	-	1	0		1	GH_D08G0285
MF	GO:0016744	transferase activity, transferring aldehyde or ketonic groups	1/1189	11/28944	0.369661053	0.827775357	GH_D08G0285	-	1	0		1	GH_D08G0285
MF	GO:0016846	carbon-sulfur lyase activity	1/1189	11/28944	0.369661053	0.827775357	GH_A01G1204	-	1	0		1	GH_A01G1204
MF	GO:0050136	NADH dehydrogenase (quinone) activity	1/1189	11/28944	0.369661053	0.827775357	novel.3392	-	1	0		1	novel.3392
MF	GO:0004872	receptor activity	4/1189	75/28944	0.371261373	0.827775357	GH_D12G1727/GH_A12G1732/GH_D05G0639/GH_D07G2163	-/-/-/-	4	0		4	GH_D12G1727/GH_A12G1732/GH_D05G0639/GH_D07G2163
MF	GO:0060089	molecular transducer activity	4/1189	76/28944	0.380656193	0.842481721	GH_D12G1727/GH_A12G1732/GH_D05G0639/GH_D07G2163	-/-/-/-	4	0		4	GH_D12G1727/GH_A12G1732/GH_D05G0639/GH_D07G2163
MF	GO:0009055	electron carrier activity	12/1189	265/28944	0.40673561	0.884908186	GH_A12G0078/GH_D12G0082/GH_D11G1253/novel.922/GH_D07G0380/GH_A11G1223/GH_D01G2018/GH_D05G0609/GH_A07G0374/GH_D09G1152/GH_A05G0612/GH_A08G2299	-/-/-/-/-/-/-/-/-/-/-/-	12	6	GH_D07G0380/GH_D05G0609/GH_A07G0374/GH_D09G1152/GH_A05G0612/GH_A08G2299	6	GH_A12G0078/GH_D12G0082/GH_D11G1253/novel.922/GH_A11G1223/GH_D01G2018
MF	GO:0004568	chitinase activity	2/1189	34/28944	0.409963523	0.884908186	GH_D01G1968/GH_A11G1782	-/-	2	1	GH_D01G1968	1	GH_A11G1782
MF	GO:0003968	RNA-directed 5'-3' RNA polymerase activity	1/1189	13/28944	0.420404886	0.884908186	GH_A04G1731	-	1	0		1	GH_A04G1731
MF	GO:0004435	phosphatidylinositol phospholipase C activity	1/1189	13/28944	0.420404886	0.884908186	GH_D05G0879	-	1	0		1	GH_D05G0879
MF	GO:0004629	phospholipase C activity	1/1189	13/28944	0.420404886	0.884908186	GH_D05G0879	-	1	0		1	GH_D05G0879
MF	GO:0031683	G-protein beta/gamma-subunit complex binding	1/1189	13/28944	0.420404886	0.884908186	GH_D01G2066	-	1	0		1	GH_D01G2066
MF	GO:2001070	starch binding	1/1189	13/28944	0.420404886	0.884908186	GH_D09G1756	-	1	1	GH_D09G1756	0
MF	GO:0005516	calmodulin binding	3/1189	58/28944	0.427920719	0.885508034	GH_D10G0234/GH_A10G0222/GH_D09G1310	-/-/-	3	0		3	GH_D10G0234/GH_A10G0222/GH_D09G1310
MF	GO:0004743	pyruvate kinase activity	2/1189	36/28944	0.438544973	0.885508034	GH_D11G0287/GH_A11G0277	-/-	2	0		2	GH_D11G0287/GH_A11G0277
MF	GO:0030955	potassium ion binding	2/1189	36/28944	0.438544973	0.885508034	GH_D11G0287/GH_A11G0277	-/-	2	0		2	GH_D11G0287/GH_A11G0277
MF	GO:0031420	alkali metal ion binding	2/1189	36/28944	0.438544973	0.885508034	GH_D11G0287/GH_A11G0277	-/-	2	0		2	GH_D11G0287/GH_A11G0277
MF	GO:0003871	5-methyltetrahydropteroyltriglutamate-homocysteine S-methyltransferase activity	1/1189	14/28944	0.444224961	0.885508034	novel.6263	-	1	1	novel.6263	0
MF	GO:0008172	S-methyltransferase activity	1/1189	14/28944	0.444224961	0.885508034	novel.6263	-	1	1	novel.6263	0
MF	GO:0033897	ribonuclease T2 activity	1/1189	14/28944	0.444224961	0.885508034	GH_A12G1842	-	1	1	GH_A12G1842	0
MF	GO:0042085	5-methyltetrahydropteroyltri-L-glutamate-dependent methyltransferase activity	1/1189	14/28944	0.444224961	0.885508034	novel.6263	-	1	1	novel.6263	0
MF	GO:0004499	N,N-dimethylaniline monooxygenase activity	2/1189	38/28944	0.466351513	0.908519742	GH_A08G1386/GH_D08G1408	-/-	2	0		2	GH_A08G1386/GH_D08G1408
MF	GO:0016645	oxidoreductase activity, acting on the CH-NH group of donors	2/1189	38/28944	0.466351513	0.908519742	GH_D05G0393/GH_A10G2677	-/-	2	1	GH_D05G0393	1	GH_A10G2677
MF	GO:0004602	glutathione peroxidase activity	1/1189	15/28944	0.467066873	0.908519742	GH_D08G2094	-	1	0		1	GH_D08G2094
MF	GO:0042578	phosphoric ester hydrolase activity	9/1189	208/28944	0.484822961	0.908519742	GH_A13G2288/GH_D13G2290/GH_A07G2619/GH_D07G2563/GH_A03G2222/GH_D06G0045/GH_D10G0873/GH_D05G0879/GH_A05G1359	-/-/-/-/-/-/-/-/-	9	7	GH_A13G2288/GH_D13G2290/GH_A07G2619/GH_D07G2563/GH_D06G0045/GH_D10G0873/GH_A05G1359	2	GH_A03G2222/GH_D05G0879
MF	GO:0004518	nuclease activity	7/1189	160/28944	0.487004157	0.908519742	GH_D11G2065/GH_A11G2026/GH_A10G0212/GH_A05G0844/GH_A12G1842/GH_D05G0837/GH_A02G2057	-/-/-/-/-/-/-	7	7	GH_D11G2065/GH_A11G2026/GH_A10G0212/GH_A05G0844/GH_A12G1842/GH_D05G0837/GH_A02G2057	0
MF	GO:0000990	transcription factor activity, core RNA polymerase binding	1/1189	16/28944	0.488970758	0.908519742	GH_D12G2737	-	1	0		1	GH_D12G2737
MF	GO:0000996	core DNA-dependent RNA polymerase binding promoter specificity activity	1/1189	16/28944	0.488970758	0.908519742	GH_D12G2737	-	1	0		1	GH_D12G2737
MF	GO:0008725	DNA-3-methyladenine glycosylase activity	1/1189	16/28944	0.488970758	0.908519742	GH_D01G1007	-	1	1	GH_D01G1007	0
MF	GO:0016987	sigma factor activity	1/1189	16/28944	0.488970758	0.908519742	GH_D12G2737	-	1	0		1	GH_D12G2737
MF	GO:0043733	DNA-3-methylbase glycosylase activity	1/1189	16/28944	0.488970758	0.908519742	GH_D01G1007	-	1	1	GH_D01G1007	0
MF	GO:0140101	catalytic activity, acting on a tRNA	1/1189	16/28944	0.488970758	0.908519742	novel.5986	-	1	1	novel.5986	0
MF	GO:0004427	inorganic diphosphatase activity	2/1189	41/28944	0.50648028	0.927704449	GH_D01G2032/GH_A01G1935	-/-	2	2	GH_D01G2032/GH_A01G1935	0
MF	GO:0008289	lipid binding	9/1189	212/28944	0.507766295	0.927704449	GH_D05G2842/GH_A06G1710/GH_A12G0249/GH_D10G0151/GH_A05G2824/GH_A12G2659/GH_A10G0141/GH_D02G1508/GH_D02G2140	-/-/-/-/-/-/-/-/-	9	7	GH_D05G2842/GH_A06G1710/GH_A12G0249/GH_D10G0151/GH_A05G2824/GH_A10G0141/GH_D02G1508	2	GH_A12G2659/GH_D02G2140
MF	GO:0003905	alkylbase DNA N-glycosylase activity	1/1189	18/28944	0.530116828	0.927704449	GH_D01G1007	-	1	1	GH_D01G1007	0
MF	GO:0004003	ATP-dependent DNA helicase activity	1/1189	18/28944	0.530116828	0.927704449	GH_A06G2154	-	1	1	GH_A06G2154	0
MF	GO:0004089	carbonate dehydratase activity	1/1189	18/28944	0.530116828	0.927704449	GH_A03G1608	-	1	1	GH_A03G1608	0
MF	GO:0005092	GDP-dissociation inhibitor activity	1/1189	18/28944	0.530116828	0.927704449	GH_A09G2251	-	1	0		1	GH_A09G2251
MF	GO:0015018	galactosylgalactosylxylosylprotein 3-beta-glucuronosyltransferase activity	1/1189	18/28944	0.530116828	0.927704449	GH_D06G0278	-	1	0		1	GH_D06G0278
MF	GO:0015020	glucuronosyltransferase activity	1/1189	18/28944	0.530116828	0.927704449	GH_D06G0278	-	1	0		1	GH_D06G0278
MF	GO:0016892	endoribonuclease activity, producing 3'-phosphomonoesters	1/1189	18/28944	0.530116828	0.927704449	GH_A12G1842	-	1	1	GH_A12G1842	0
MF	GO:0016894	endonuclease activity, active with either ribo- or deoxyribonucleic acids and producing 3'-phosphomonoesters	1/1189	18/28944	0.530116828	0.927704449	GH_A12G1842	-	1	1	GH_A12G1842	0
MF	GO:0030170	pyridoxal phosphate binding	6/1189	143/28944	0.537287307	0.929445284	GH_A12G2594/GH_D12G2614/GH_A12G2927/GH_D12G2951/GH_D13G0275/GH_D02G0056	-/-/-/-/-/-	6	2	GH_A12G2594/GH_D12G2614	4	GH_A12G2927/GH_D12G2951/GH_D13G0275/GH_D02G0056
MF	GO:0070279	vitamin B6 binding	6/1189	143/28944	0.537287307	0.929445284	GH_A12G2594/GH_D12G2614/GH_A12G2927/GH_D12G2951/GH_D13G0275/GH_D02G0056	-/-/-/-/-/-	6	2	GH_A12G2594/GH_D12G2614	4	GH_A12G2927/GH_D12G2951/GH_D13G0275/GH_D02G0056
MF	GO:0019842	vitamin binding	7/1189	169/28944	0.545053185	0.931647394	GH_A12G2594/GH_D12G2614/GH_A12G2927/GH_D12G2951/GH_D13G0275/GH_D13G0169/GH_D02G0056	-/-/-/-/-/-/-	7	2	GH_A12G2594/GH_D12G2614	5	GH_A12G2927/GH_D12G2951/GH_D13G0275/GH_D13G0169/GH_D02G0056
MF	GO:0016655	oxidoreductase activity, acting on NAD(P)H, quinone or similar compound as acceptor	1/1189	19/28944	0.549431323	0.931647394	novel.3392	-	1	0		1	novel.3392
MF	GO:0030976	thiamine pyrophosphate binding	1/1189	19/28944	0.549431323	0.931647394	GH_D13G0169	-	1	0		1	GH_D13G0169
MF	GO:0046873	metal ion transmembrane transporter activity	6/1189	145/28944	0.550940984	0.931647394	GH_D13G2154/GH_D05G0932/GH_A05G0945/GH_A11G1210/GH_D03G1374/GH_A13G2172	-/-/-/-/-/-	6	6	GH_D13G2154/GH_D05G0932/GH_A05G0945/GH_A11G1210/GH_D03G1374/GH_A13G2172	0
MF	GO:0016791	phosphatase activity	5/1189	122/28944	0.565642339	0.939306122	GH_A13G2288/GH_D13G2290/GH_A03G2222/GH_D06G0045/GH_A05G1359	-/-/-/-/-	5	4	GH_A13G2288/GH_D13G2290/GH_D06G0045/GH_A05G1359	1	GH_A03G2222
MF	GO:0008026	ATP-dependent helicase activity	1/1189	20/28944	0.567952539	0.939306122	GH_A06G2154	-	1	1	GH_A06G2154	0
MF	GO:0019104	DNA N-glycosylase activity	1/1189	20/28944	0.567952539	0.939306122	GH_D01G1007	-	1	1	GH_D01G1007	0
MF	GO:0070035	purine NTP-dependent helicase activity	1/1189	20/28944	0.567952539	0.939306122	GH_A06G2154	-	1	1	GH_A06G2154	0
MF	GO:0016702	oxidoreductase activity, acting on single donors with incorporation of molecular oxygen, incorporation of two atoms of oxygen	3/1189	73/28944	0.581516462	0.940030822	GH_D07G0640/GH_D08G0545/GH_A05G0687	-/-/-	3	1	GH_D07G0640	2	GH_D08G0545/GH_A05G0687
MF	GO:0000287	magnesium ion binding	6/1189	150/28944	0.584239448	0.940030822	GH_D11G0287/GH_A11G0277/GH_D01G2032/GH_A05G2924/GH_A01G1935/GH_A09G0357	-/-/-/-/-/-	6	3	GH_D01G2032/GH_A01G1935/GH_A09G0357	3	GH_D11G0287/GH_A11G0277/GH_A05G2924
MF	GO:0046923	ER retention sequence binding	1/1189	21/28944	0.585713029	0.940030822	GH_D06G0021	-	1	0		1	GH_D06G0021
MF	GO:0008146	sulfotransferase activity	2/1189	48/28944	0.592121228	0.940030822	GH_D12G2057/GH_A02G1550	-/-	2	1	GH_A02G1550	1	GH_D12G2057
MF	GO:0010333	terpene synthase activity	2/1189	48/28944	0.592121228	0.940030822	GH_A05G2924/GH_A09G0357	-/-	2	1	GH_A09G0357	1	GH_A05G2924
MF	GO:0016782	transferase activity, transferring sulfur-containing groups	2/1189	48/28944	0.592121228	0.940030822	GH_D12G2057/GH_A02G1550	-/-	2	1	GH_A02G1550	1	GH_D12G2057
MF	GO:0016747	transferase activity, transferring acyl groups other than amino-acyl groups	14/1189	354/28944	0.595965287	0.940030822	GH_D11G0612/GH_D13G1811/GH_A06G1931/GH_A10G0898/GH_A09G0502/GH_A10G1530/novel.5522/GH_D05G1835/GH_D10G1602/GH_D03G1597/GH_D11G1114/GH_D08G2788/GH_D07G2471/GH_D10G1302	-/-/-/-/-/-/-/-/-/-/-/-/-/-	14	8	GH_A06G1931/GH_A10G0898/GH_A09G0502/novel.5522/GH_D05G1835/GH_D10G1602/GH_D11G1114/GH_D10G1302	6	GH_D11G0612/GH_D13G1811/GH_A10G1530/GH_D03G1597/GH_D08G2788/GH_D07G2471
MF	GO:0004620	phospholipase activity	1/1189	22/28944	0.602744015	0.940030822	GH_D05G0879	-	1	0		1	GH_D05G0879
MF	GO:0016671	oxidoreductase activity, acting on a sulfur group of donors, disulfide as acceptor	1/1189	22/28944	0.602744015	0.940030822	GH_D07G0616	-	1	0		1	GH_D07G0616
MF	GO:0016843	amine-lyase activity	1/1189	22/28944	0.602744015	0.940030822	GH_A12G1765	-	1	0		1	GH_A12G1765
MF	GO:0016844	strictosidine synthase activity	1/1189	22/28944	0.602744015	0.940030822	GH_A12G1765	-	1	0		1	GH_A12G1765
MF	GO:0008519	ammonium transmembrane transporter activity	1/1189	23/28944	0.619075437	0.941663393	GH_A10G1092	-	1	0		1	GH_A10G1092
MF	GO:0016829	lyase activity	12/1189	310/28944	0.624198095	0.941663393	GH_A12G2927/GH_D12G2951/GH_A03G1608/GH_A01G1204/GH_D05G3021/GH_A11G1234/GH_A05G3013/GH_D11G1263/GH_A12G1765/GH_A05G2924/GH_A09G0357/GH_D13G1131	-/-/-/-/-/-/-/-/-/-/-/-	12	3	GH_A03G1608/GH_A09G0357/GH_D13G1131	9	GH_A12G2927/GH_D12G2951/GH_A01G1204/GH_D05G3021/GH_A11G1234/GH_A05G3013/GH_D11G1263/GH_A12G1765/GH_A05G2924
MF	GO:0008483	transaminase activity	1/1189	24/28944	0.634736005	0.941663393	GH_D02G0056	-	1	0		1	GH_D02G0056
MF	GO:0016298	lipase activity	1/1189	24/28944	0.634736005	0.941663393	GH_D05G0879	-	1	0		1	GH_D05G0879
MF	GO:0016769	transferase activity, transferring nitrogenous groups	1/1189	24/28944	0.634736005	0.941663393	GH_D02G0056	-	1	0		1	GH_D02G0056
MF	GO:0016840	carbon-nitrogen lyase activity	1/1189	24/28944	0.634736005	0.941663393	GH_A12G1765	-	1	0		1	GH_A12G1765
MF	GO:0004386	helicase activity	3/1189	80/28944	0.643628677	0.941663393	GH_A09G0030/GH_A03G1008/GH_A06G2154	-/-/-	3	3	GH_A09G0030/GH_A03G1008/GH_A06G2154	0
MF	GO:0008374	O-acyltransferase activity	2/1189	53/28944	0.646188831	0.941663393	novel.5522/GH_D08G2788	-/-	2	1	novel.5522	1	GH_D08G2788
MF	GO:0044877	macromolecular complex binding	2/1189	53/28944	0.646188831	0.941663393	GH_A10G0870/GH_D01G2066	-/-	2	0		2	GH_A10G0870/GH_D01G2066
MF	GO:0005048	signal sequence binding	1/1189	25/28944	0.649753256	0.941663393	GH_D06G0021	-	1	0		1	GH_D06G0021
MF	GO:0042277	peptide binding	1/1189	25/28944	0.649753256	0.941663393	GH_D06G0021	-	1	0		1	GH_D06G0021
MF	GO:0051213	dioxygenase activity	3/1189	81/28944	0.651948935	0.941663393	GH_D07G0640/GH_D08G0545/GH_A05G0687	-/-/-	3	1	GH_D07G0640	2	GH_D08G0545/GH_A05G0687
MF	GO:0022890	inorganic cation transmembrane transporter activity	12/1189	318/28944	0.658727576	0.941663393	GH_D02G0494/GH_A02G0482/GH_D13G2154/GH_D05G0932/GH_A11G0756/GH_A05G0945/GH_A01G0318/GH_A11G1210/GH_D03G1374/GH_A13G2172/GH_D11G0789/GH_A05G1099	-/-/-/-/-/-/-/-/-/-/-/-	12	10	GH_D13G2154/GH_D05G0932/GH_A11G0756/GH_A05G0945/GH_A01G0318/GH_A11G1210/GH_D03G1374/GH_A13G2172/GH_D11G0789/GH_A05G1099	2	GH_D02G0494/GH_A02G0482
MF	GO:0016426	tRNA (adenine) methyltransferase activity	1/1189	27/28944	0.677962342	0.941663393	GH_D06G0001	-	1	1	GH_D06G0001	0
MF	GO:0016429	tRNA (adenine-N1-)-methyltransferase activity	1/1189	27/28944	0.677962342	0.941663393	GH_D06G0001	-	1	1	GH_D06G0001	0
MF	GO:0016624	oxidoreductase activity, acting on the aldehyde or oxo group of donors, disulfide as acceptor	1/1189	27/28944	0.677962342	0.941663393	GH_D05G2420	-	1	1	GH_D05G2420	0
MF	GO:0016799	hydrolase activity, hydrolyzing N-glycosyl compounds	1/1189	27/28944	0.677962342	0.941663393	GH_D01G1007	-	1	1	GH_D01G1007	0
MF	GO:0004222	metalloendopeptidase activity	3/1189	85/28944	0.683830272	0.941663393	GH_A07G2584/GH_D07G2526/GH_A12G2370	-/-/-	3	0		3	GH_A07G2584/GH_D07G2526/GH_A12G2370
MF	GO:0033218	amide binding	1/1189	28/28944	0.691203784	0.941663393	GH_D06G0021	-	1	0		1	GH_D06G0021
MF	GO:0035091	phosphatidylinositol binding	1/1189	28/28944	0.691203784	0.941663393	GH_A12G0249	-	1	1	GH_A12G0249	0
MF	GO:0099600	transmembrane receptor activity	1/1189	28/28944	0.691203784	0.941663393	GH_D07G2163	-	1	0		1	GH_D07G2163
MF	GO:0016616	oxidoreductase activity, acting on the CH-OH group of donors, NAD or NADP as acceptor	8/1189	222/28944	0.69592716	0.941663393	GH_D07G0806/GH_A07G0803/GH_D11G0356/GH_A11G1234/GH_D11G1263/GH_D02G2632/GH_D13G1131/GH_A12G0114	-/-/-/-/-/-/-/-	8	1	GH_D13G1131	7	GH_D07G0806/GH_A07G0803/GH_D11G0356/GH_A11G1234/GH_D11G1263/GH_D02G2632/GH_A12G0114
MF	GO:0004888	transmembrane signaling receptor activity	1/1189	29/28944	0.703901208	0.941663393	GH_D07G2163	-	1	0		1	GH_D07G2163
MF	GO:0004970	ionotropic glutamate receptor activity	1/1189	29/28944	0.703901208	0.941663393	GH_D07G2163	-	1	0		1	GH_D07G2163
MF	GO:0005230	extracellular ligand-gated ion channel activity	1/1189	29/28944	0.703901208	0.941663393	GH_D07G2163	-	1	0		1	GH_D07G2163
MF	GO:0008066	glutamate receptor activity	1/1189	29/28944	0.703901208	0.941663393	GH_D07G2163	-	1	0		1	GH_D07G2163
MF	GO:0015276	ligand-gated ion channel activity	1/1189	29/28944	0.703901208	0.941663393	GH_D07G2163	-	1	0		1	GH_D07G2163
MF	GO:0016780	phosphotransferase activity, for other substituted phosphate groups	1/1189	29/28944	0.703901208	0.941663393	novel.6682	-	1	1	novel.6682	0
MF	GO:0022824	transmitter-gated ion channel activity	1/1189	29/28944	0.703901208	0.941663393	GH_D07G2163	-	1	0		1	GH_D07G2163
MF	GO:0022834	ligand-gated channel activity	1/1189	29/28944	0.703901208	0.941663393	GH_D07G2163	-	1	0		1	GH_D07G2163
MF	GO:0022835	transmitter-gated channel activity	1/1189	29/28944	0.703901208	0.941663393	GH_D07G2163	-	1	0		1	GH_D07G2163
MF	GO:0030594	neurotransmitter receptor activity	1/1189	29/28944	0.703901208	0.941663393	GH_D07G2163	-	1	0		1	GH_D07G2163
MF	GO:0004540	ribonuclease activity	2/1189	60/28944	0.712129181	0.945014674	GH_A12G1842/GH_A02G2057	-/-	2	2	GH_A12G1842/GH_A02G2057	0
MF	GO:0003843	1,3-beta-D-glucan synthase activity	1/1189	30/28944	0.716076946	0.945014674	GH_A10G1706	-	1	0		1	GH_A10G1706
MF	GO:0004857	enzyme inhibitor activity	6/1189	173/28944	0.718964652	0.945014674	GH_D03G1239/GH_A07G0172/GH_D08G1999/GH_A08G1978/GH_D01G1700/GH_D07G0194	-/-/-/-/-/-	6	1	GH_D01G1700	5	GH_D03G1239/GH_A07G0172/GH_D08G1999/GH_A08G1978/GH_D07G0194
MF	GO:0015078	hydrogen ion transmembrane transporter activity	6/1189	173/28944	0.718964652	0.945014674	GH_D02G0494/GH_A02G0482/GH_A11G0756/GH_A01G0318/GH_D11G0789/GH_A05G1099	-/-/-/-/-/-	6	4	GH_A11G0756/GH_A01G0318/GH_D11G0789/GH_A05G1099	2	GH_D02G0494/GH_A02G0482
MF	GO:0004674	protein serine/threonine kinase activity	2/1189	63/28944	0.737076672	0.950997687	GH_A10G0185/GH_A11G3165	-/-	2	0		2	GH_A10G0185/GH_A11G3165
MF	GO:0050661	NADP binding	2/1189	63/28944	0.737076672	0.950997687	GH_A08G1386/GH_D08G1408	-/-	2	0		2	GH_A08G1386/GH_D08G1408
MF	GO:0070569	uridylyltransferase activity	1/1189	32/28944	0.738948153	0.950997687	GH_D08G0444	-	1	1	GH_D08G0444	0
MF	GO:0140098	catalytic activity, acting on RNA	1/1189	32/28944	0.738948153	0.950997687	novel.5986	-	1	1	novel.5986	0
MF	GO:0051536	iron-sulfur cluster binding	5/1189	150/28944	0.742473277	0.950997687	GH_D13G0395/GH_A13G0398/GH_A05G2353/GH_A08G0148/GH_D09G1152	-/-/-/-/-	5	5	GH_D13G0395/GH_A13G0398/GH_A05G2353/GH_A08G0148/GH_D09G1152	0
MF	GO:0051540	metal cluster binding	5/1189	150/28944	0.742473277	0.950997687	GH_D13G0395/GH_A13G0398/GH_A05G2353/GH_A08G0148/GH_D09G1152	-/-/-/-/-	5	5	GH_D13G0395/GH_A13G0398/GH_A05G2353/GH_A08G0148/GH_D09G1152	0
MF	GO:0005509	calcium ion binding	16/1189	447/28944	0.748096189	0.954139631	GH_D05G2403/GH_D05G2842/GH_D05G2577/GH_A05G2319/GH_A05G2383/GH_A05G2554/GH_D05G2341/GH_A01G0549/GH_A05G2824/GH_A10G2055/GH_D02G0778/GH_D02G2140/GH_D04G1019/GH_D10G2171/GH_A13G1331/GH_D06G0161	-/-/-/-/-/-/-/-/-/-/-/-/-/-/-/-	16	3	GH_D05G2842/GH_A05G2824/GH_A13G1331	13	GH_D05G2403/GH_D05G2577/GH_A05G2319/GH_A05G2383/GH_A05G2554/GH_D05G2341/GH_A01G0549/GH_A10G2055/GH_D02G0778/GH_D02G2140/GH_D04G1019/GH_D10G2171/GH_D06G0161
MF	GO:0008144	drug binding	3/1189	96/28944	0.760122343	0.964010901	novel.6617/novel.398/novel.5986	-/-/-	3	1	novel.5986	2	novel.6617/novel.398
MF	GO:0008641	small protein activating enzyme activity	1/1189	35/28944	0.769849932	0.964010901	GH_A08G2300	-	1	1	GH_A08G2300	0
MF	GO:0016877	ligase activity, forming carbon-sulfur bonds	1/1189	35/28944	0.769849932	0.964010901	GH_A08G2300	-	1	1	GH_A08G2300	0
MF	GO:0015103	inorganic anion transmembrane transporter activity	2/1189	68/28944	0.774548037	0.964010901	GH_A10G0858/GH_A10G2328	-/-	2	0		2	GH_A10G0858/GH_A10G2328
MF	GO:0016879	ligase activity, forming carbon-nitrogen bonds	2/1189	68/28944	0.774548037	0.964010901	GH_A13G2517/GH_A09G1068	-/-	2	1	GH_A09G1068	1	GH_A13G2517
MF	GO:0004190	aspartic-type endopeptidase activity	1/1189	36/28944	0.779315788	0.964010901	novel.5865	-	1	0		1	novel.5865
MF	GO:0070001	aspartic-type peptidase activity	1/1189	36/28944	0.779315788	0.964010901	novel.5865	-	1	0		1	novel.5865
MF	GO:0004519	endonuclease activity	2/1189	69/28944	0.781457342	0.964010901	GH_A10G0212/GH_A12G1842	-/-	2	2	GH_A10G0212/GH_A12G1842	0
MF	GO:0016811	hydrolase activity, acting on carbon-nitrogen (but not peptide) bonds, in linear amides	1/1189	37/28944	0.788392636	0.968596668	novel.5292	-	1	1	novel.5292	0
MF	GO:0015077	monovalent inorganic cation transmembrane transporter activity	7/1189	218/28944	0.795857352	0.973792939	GH_D02G0494/GH_A02G0482/GH_A11G0756/GH_A01G0318/GH_A11G1210/GH_D11G0789/GH_A05G1099	-/-/-/-/-/-/-	7	5	GH_A11G0756/GH_A01G0318/GH_A11G1210/GH_D11G0789/GH_A05G1099	2	GH_D02G0494/GH_A02G0482
MF	GO:0008175	tRNA methyltransferase activity	1/1189	39/28944	0.805442549	0.975929923	GH_D06G0001	-	1	1	GH_D06G0001	0
MF	GO:0051087	chaperone binding	1/1189	39/28944	0.805442549	0.975929923	GH_D02G1886	-	1	0		1	GH_D02G1886
MF	GO:0008324	cation transmembrane transporter activity	13/1189	387/28944	0.807330734	0.975929923	GH_D02G0494/GH_A02G0482/GH_D13G2154/GH_D05G0932/GH_A11G0756/GH_A05G0945/GH_A01G0318/GH_A11G1210/GH_D03G1374/GH_A10G1092/GH_A13G2172/GH_D11G0789/GH_A05G1099	-/-/-/-/-/-/-/-/-/-/-/-/-	13	10	GH_D13G2154/GH_D05G0932/GH_A11G0756/GH_A05G0945/GH_A01G0318/GH_A11G1210/GH_D03G1374/GH_A13G2172/GH_D11G0789/GH_A05G1099	3	GH_D02G0494/GH_A02G0482/GH_A10G1092
MF	GO:0034062	5'-3' RNA polymerase activity	4/1189	136/28944	0.814476422	0.976722721	GH_A12G2550/GH_A04G1731/GH_A03G1345/GH_D12G2569	-/-/-/-	4	3	GH_A12G2550/GH_A03G1345/GH_D12G2569	1	GH_A04G1731
MF	GO:0097747	RNA polymerase activity	4/1189	136/28944	0.814476422	0.976722721	GH_A12G2550/GH_A04G1731/GH_A03G1345/GH_D12G2569	-/-/-/-	4	3	GH_A12G2550/GH_A03G1345/GH_D12G2569	1	GH_A04G1731
MF	GO:0045735	nutrient reservoir activity	1/1189	41/28944	0.821119755	0.98078193	GH_A11G1943	-	1	0		1	GH_A11G1943
MF	GO:0008237	metallopeptidase activity	3/1189	108/28944	0.825596055	0.981779591	GH_A07G2584/GH_D07G2526/GH_A12G2370	-/-/-	3	0		3	GH_A07G2584/GH_D07G2526/GH_A12G2370
MF	GO:0016307	phosphatidylinositol phosphate kinase activity	1/1189	42/28944	0.828478459	0.981779591	GH_A10G0515	-	1	0		1	GH_A10G0515
MF	GO:1901681	sulfur compound binding	1/1189	43/28944	0.835534687	0.986258591	GH_D13G0169	-	1	0		1	GH_D13G0169
MF	GO:0004521	endoribonuclease activity	1/1189	45/28944	0.8487889	0.994106844	GH_A12G1842	-	1	1	GH_A12G1842	0
MF	GO:0015079	potassium ion transmembrane transporter activity	1/1189	45/28944	0.8487889	0.994106844	GH_A11G1210	-	1	1	GH_A11G1210	0
MF	GO:0016627	oxidoreductase activity, acting on the CH-CH group of donors	2/1189	83/28944	0.860258842	0.99594453	GH_A10G0856/GH_D10G1120	-/-	2	2	GH_A10G0856/GH_D10G1120	0
MF	GO:0008168	methyltransferase activity	13/1189	416/28944	0.876372663	0.99594453	GH_D01G1797/GH_D10G2284/GH_A04G1510/GH_A01G0816/GH_D10G2282/GH_A11G0459/novel.6263/GH_A12G2616/GH_D05G2700/GH_D06G0001/GH_D06G0833/GH_D04G0726/novel.4725	-/-/-/-/-/-/-/-/-/-/-/-/-	13	9	GH_D01G1797/GH_D10G2284/GH_A01G0816/GH_A11G0459/novel.6263/GH_D05G2700/GH_D06G0001/GH_D06G0833/novel.4725	4	GH_A04G1510/GH_D10G2282/GH_A12G2616/GH_D04G0726
MF	GO:0016831	carboxy-lyase activity	2/1189	87/28944	0.877444513	0.99594453	GH_A12G2927/GH_D12G2951	-/-	2	0		2	GH_A12G2927/GH_D12G2951
MF	GO:0016874	ligase activity	8/1189	274/28944	0.878933508	0.99594453	GH_D01G2189/GH_A01G2026/GH_A06G2185/GH_A13G2517/GH_A09G1068/novel.5986/GH_A08G2300/GH_A07G1001	-/-/-/-/-/-/-/-	8	4	GH_A06G2185/GH_A09G1068/novel.5986/GH_A08G2300	4	GH_D01G2189/GH_A01G2026/GH_A13G2517/GH_A07G1001
MF	GO:0022836	gated channel activity	1/1189	51/28944	0.8824842	0.99594453	GH_D07G2163	-	1	0		1	GH_D07G2163
MF	GO:0003899	DNA-directed 5'-3' RNA polymerase activity	3/1189	123/28944	0.885403045	0.99594453	GH_A12G2550/GH_A03G1345/GH_D12G2569	-/-/-	3	3	GH_A12G2550/GH_A03G1345/GH_D12G2569	0
MF	GO:0003779	actin binding	2/1189	94/28944	0.902899217	0.99594453	GH_A13G0081/GH_A10G0870	-/-	2	1	GH_A13G0081	1	GH_A10G0870
MF	GO:0008173	RNA methyltransferase activity	1/1189	57/28944	0.908675852	0.99594453	GH_D06G0001	-	1	1	GH_D06G0001	0
MF	GO:0016741	transferase activity, transferring one-carbon groups	13/1189	436/28944	0.911290476	0.99594453	GH_D01G1797/GH_D10G2284/GH_A04G1510/GH_A01G0816/GH_D10G2282/GH_A11G0459/novel.6263/GH_A12G2616/GH_D05G2700/GH_D06G0001/GH_D06G0833/GH_D04G0726/novel.4725	-/-/-/-/-/-/-/-/-/-/-/-/-	13	9	GH_D01G1797/GH_D10G2284/GH_A01G0816/GH_A11G0459/novel.6263/GH_D05G2700/GH_D06G0001/GH_D06G0833/novel.4725	4	GH_A04G1510/GH_D10G2282/GH_A12G2616/GH_D04G0726
MF	GO:0008080	N-acetyltransferase activity	2/1189	98/28944	0.915135724	0.99594453	GH_A10G0898/GH_D03G1597	-/-	2	1	GH_A10G0898	1	GH_D03G1597
MF	GO:0003924	GTPase activity	14/1189	469/28944	0.917495328	0.99594453	GH_D07G2372/GH_D03G1367/GH_D05G0253/GH_D09G1737/GH_A09G1787/GH_A07G2428/GH_D03G1384/GH_D06G0671/GH_A06G0694/GH_D08G1677/GH_D12G2581/GH_D13G2529/GH_D07G1490/GH_D01G2066	-/-/-/-/-/-/-/-/-/-/-/-/-/-	14	12	GH_D07G2372/GH_D03G1367/GH_D05G0253/GH_D09G1737/GH_A09G1787/GH_A07G2428/GH_D06G0671/GH_A06G0694/GH_D08G1677/GH_D12G2581/GH_D13G2529/GH_D07G1490	2	GH_D03G1384/GH_D01G2066
MF	GO:0042393	histone binding	1/1189	61/28944	0.922809183	0.99594453	GH_D09G1862	-	1	0		1	GH_D09G1862
MF	GO:0016903	oxidoreductase activity, acting on the aldehyde or oxo group of donors	1/1189	63/28944	0.929033765	0.99594453	GH_D05G2420	-	1	1	GH_D05G2420	0
MF	GO:0016410	N-acyltransferase activity	2/1189	104/28944	0.930803661	0.99594453	GH_A10G0898/GH_D03G1597	-/-	2	1	GH_A10G0898	1	GH_D03G1597
MF	GO:0016407	acetyltransferase activity	2/1189	106/28944	0.935388203	0.99594453	GH_A10G0898/GH_D03G1597	-/-	2	1	GH_A10G0898	1	GH_D03G1597
MF	GO:0004252	serine-type endopeptidase activity	4/1189	177/28944	0.935796555	0.99594453	GH_D11G0900/GH_A10G0054/novel.6436/GH_A11G0863	-/-/-/-	4	4	GH_D11G0900/GH_A10G0054/novel.6436/GH_A11G0863	0
MF	GO:0004185	serine-type carboxypeptidase activity	1/1189	68/28944	0.942488355	0.99594453	GH_D09G1275	-	1	1	GH_D09G1275	0
MF	GO:0005216	ion channel activity	2/1189	110/28944	0.943707162	0.99594453	GH_A12G1280/GH_D07G2163	-/-	2	0		2	GH_A12G1280/GH_D07G2163
MF	GO:0015267	channel activity	2/1189	110/28944	0.943707162	0.99594453	GH_A12G1280/GH_D07G2163	-/-	2	0		2	GH_A12G1280/GH_D07G2163
MF	GO:0022803	passive transmembrane transporter activity	2/1189	110/28944	0.943707162	0.99594453	GH_A12G1280/GH_D07G2163	-/-	2	0		2	GH_A12G1280/GH_D07G2163
MF	GO:0022838	substrate-specific channel activity	2/1189	110/28944	0.943707162	0.99594453	GH_A12G1280/GH_D07G2163	-/-	2	0		2	GH_A12G1280/GH_D07G2163
MF	GO:0098772	molecular function regulator	11/1189	405/28944	0.946715667	0.99594453	GH_D03G1239/GH_A10G2501/GH_A07G0172/GH_A09G2251/GH_D04G1388/GH_D10G2630/GH_D08G1999/GH_A08G1978/GH_D01G1700/GH_D07G0194/GH_D01G2490	-/-/-/-/-/-/-/-/-/-/-	11	5	GH_A10G2501/GH_D04G1388/GH_D10G2630/GH_D01G1700/GH_D01G2490	6	GH_D03G1239/GH_A07G0172/GH_A09G2251/GH_D08G1999/GH_A08G1978/GH_D07G0194
MF	GO:0004180	carboxypeptidase activity	1/1189	74/28944	0.955313195	0.99594453	GH_D09G1275	-	1	1	GH_D09G1275	0
MF	GO:0008509	anion transmembrane transporter activity	2/1189	117/28944	0.955868509	0.99594453	GH_A10G0858/GH_A10G2328	-/-	2	0		2	GH_A10G0858/GH_A10G2328
MF	GO:0016830	carbon-carbon lyase activity	2/1189	117/28944	0.955868509	0.99594453	GH_A12G2927/GH_D12G2951	-/-	2	0		2	GH_A12G2927/GH_D12G2951
MF	GO:0070008	serine-type exopeptidase activity	1/1189	77/28944	0.96061033	0.99594453	GH_D09G1275	-	1	1	GH_D09G1275	0
MF	GO:0008757	S-adenosylmethionine-dependent methyltransferase activity	1/1189	79/28944	0.963788393	0.99594453	GH_D06G0001	-	1	1	GH_D06G0001	0
MF	GO:0030695	GTPase regulator activity	1/1189	84/28944	0.970657296	0.99594453	GH_A09G2251	-	1	0		1	GH_A09G2251
MF	GO:0004812	aminoacyl-tRNA ligase activity	2/1189	131/28944	0.973078433	0.99594453	novel.5986/GH_A07G1001	-/-	2	1	novel.5986	1	GH_A07G1001
MF	GO:0016875	ligase activity, forming carbon-oxygen bonds	2/1189	134/28944	0.975812043	0.99594453	novel.5986/GH_A07G1001	-/-	2	1	novel.5986	1	GH_A07G1001
MF	GO:0008375	acetylglucosaminyltransferase activity	1/1189	93/28944	0.979907517	0.99594453	GH_A10G1298	-	1	1	GH_A10G1298	0
MF	GO:0016810	hydrolase activity, acting on carbon-nitrogen (but not peptide) bonds	1/1189	93/28944	0.979907517	0.99594453	novel.5292	-	1	1	novel.5292	0
MF	GO:0060589	nucleoside-triphosphatase regulator activity	1/1189	102/28944	0.986243287	0.99594453	GH_A09G2251	-	1	0		1	GH_A09G2251
MF	GO:0004175	endopeptidase activity	8/1189	372/28944	0.98663704	0.99594453	GH_D11G0900/GH_A10G0054/GH_A07G2584/novel.5865/GH_D07G2526/novel.6436/GH_A12G2370/GH_A11G0863	-/-/-/-/-/-/-/-	8	4	GH_D11G0900/GH_A10G0054/novel.6436/GH_A11G0863	4	GH_A07G2584/novel.5865/GH_D07G2526/GH_A12G2370
MF	GO:0000988	transcription factor activity, protein binding	1/1189	108/28944	0.98931422	0.99594453	GH_D12G2737	-	1	0		1	GH_D12G2737
MF	GO:0004842	ubiquitin-protein transferase activity	3/1189	200/28944	0.989707825	0.99594453	GH_A09G2008/GH_A03G1620/GH_A13G1212	-/-/-	3	0		3	GH_A09G2008/GH_A03G1620/GH_A13G1212
MF	GO:0019787	ubiquitin-like protein transferase activity	3/1189	200/28944	0.989707825	0.99594453	GH_A09G2008/GH_A03G1620/GH_A13G1212	-/-/-	3	0		3	GH_A09G2008/GH_A03G1620/GH_A13G1212
MF	GO:0051287	NAD binding	1/1189	110/28944	0.990177284	0.99594453	GH_D11G2799	-	1	1	GH_D11G2799	0
MF	GO:0008238	exopeptidase activity	1/1189	111/28944	0.990582334	0.99594453	GH_D09G1275	-	1	1	GH_D09G1275	0
MF	GO:0030234	enzyme regulator activity	7/1189	354/28944	0.991213116	0.99594453	GH_D03G1239/GH_A07G0172/GH_A09G2251/GH_D08G1999/GH_A08G1978/GH_D01G1700/GH_D07G0194	-/-/-/-/-/-/-	7	1	GH_D01G1700	6	GH_D03G1239/GH_A07G0172/GH_A09G2251/GH_D08G1999/GH_A08G1978/GH_D07G0194
MF	GO:0008236	serine-type peptidase activity	5/1189	284/28944	0.991664822	0.99594453	GH_D11G0900/GH_A10G0054/novel.6436/GH_D09G1275/GH_A11G0863	-/-/-/-/-	5	5	GH_D11G0900/GH_A10G0054/novel.6436/GH_D09G1275/GH_A11G0863	0
MF	GO:0017171	serine hydrolase activity	5/1189	284/28944	0.991664822	0.99594453	GH_D11G0900/GH_A10G0054/novel.6436/GH_D09G1275/GH_A11G0863	-/-/-/-/-	5	5	GH_D11G0900/GH_A10G0054/novel.6436/GH_D09G1275/GH_A11G0863	0
MF	GO:0016876	ligase activity, forming aminoacyl-tRNA and related compounds	1/1189	126/28944	0.994993422	0.99594453	GH_A07G1001	-	1	0		1	GH_A07G1001
MF	GO:0051082	unfolded protein binding	1/1189	131/28944	0.99594453	0.99594453	GH_A13G1331	-	1	1	GH_A13G1331	0
