# Supplementary material for: Transcriptome Analysis Reveals Differences in Anthocyanin Accumulation in Cotton (Gossypium hirsutum L.) Induced by Red and Blue Light
Source: Front Plant Sci. 2022 Mar 31;13:788828. doi: 10.3389/fpls.2022.788828 (PMC9009209; doi:10.3389/fpls.2022.788828)
Supplement: Supplementary file 6 [file Table_6.csv]

Table S6 KEGG enrichment of DEGs in three pair comparison (HB-vs-HW, HR-vs-HB, and HB-vs-HR)
KEGGID	Description	GeneRatio	BgRatio	pvalue	padj	geneID	geneName	keggID	Count
ath00196	Photosynthesis - antenna proteins	11/370	18/4250	3.43E-08	3.19E-06	GH_A01G0665/GH_A01G1741/GH_A05G2492/GH_A07G1924/GH_A10G0400/GH_D01G1243/GH_D05G1535/GH_D06G1601/GH_D10G2712/GH_D12G1968/GH_D13G0237	-/-/-/-/-/-/-/-/-/-/-	ath:AT5G54270/ath:AT3G61470/ath:AT4G10340/ath:AT2G05100/ath:AT2G34430/ath:AT1G45474/ath:AT1G29930/ath:AT2G34420/ath:AT2G40100/ath:AT3G47470/ath:AT3G54890	11
ath00860	Porphyrin and chlorophyll metabolism	16/370	42/4250	1.60E-07	7.43E-06	GH_A02G0750/GH_A02G0791/GH_A03G0806/GH_A04G0287/GH_A05G2162/GH_A05G2814/GH_A09G1384/GH_D01G2124/GH_D04G1602/GH_D05G3613/GH_D07G0536/GH_D07G1132/GH_D08G0149/GH_D08G2157/GH_D10G0334/GH_D10G2237	-/-/-/-/-/-/-/-/-/-/-/-/-/-/-/-	ath:AT1G44000/ath:AT1G44446/ath:AT1G74470/ath:AT5G54190/ath:AT1G58290/ath:AT2G40490/ath:AT5G13630/ath:AT3G56940/ath:AT1G03630/ath:AT3G14930/ath:AT4G25080/ath:AT3G44880/ath:AT1G08520/ath:AT1G19670/ath:AT4G18480/ath:AT5G04900	16
ath00195	Photosynthesis	17/370	50/4250	4.44E-07	1.38E-05	GH_A01G0171/GH_A03G2431/GH_A04G0007/GH_A05G1310/GH_A05G1683/GH_A06G1621/GH_A07G1772/GH_A11G1405/GH_A11G1964/GH_A11G2422/GH_A12G0256/GH_D03G0877/GH_D05G2371/GH_D07G1195/GH_D10G1250/GH_D12G0041/novel.1589	-/-/-/-/-/-/-/-/-/-/-/-/-/-/-/-/-	ath:AT1G03600/ath:AT1G30380/ath:AT1G55670/ath:AT1G52230/ath:AT4G05180/ath:AT1G31330/ath:AT4G12800/ath:AT2G20260/ath:AT3G50820/ath:AT5G64040/ath:AT1G60950/ath:ArthCp022/ath:AT1G44575/ath:AT1G08380/ath:AT1G06680/ath:AT1G03130/ath:AT1G08380	17
ath03030	DNA replication	15/370	42/4250	1.05E-06	2.43E-05	GH_A03G0843/GH_A03G1345/GH_A05G3492/GH_A11G2026/GH_A12G2550/GH_A13G2532/GH_D02G2609/GH_D05G1530/GH_D09G0029/GH_D11G1177/GH_D11G3674/GH_D13G0304/GH_D13G2061/GH_D13G2127/GH_D13G2192	-/-/-/-/-/-/-/-/-/-/-/-/-/-/-	ath:AT5G08020/ath:AT1G67320/ath:AT1G08840/ath:AT5G67100/ath:AT5G41880/ath:AT2G29570/ath:AT5G44635/ath:AT5G46280/ath:AT1G44900/ath:AT4G02060/ath:AT4G18590/ath:AT2G16440/ath:AT2G24490/ath:AT2G07690/ath:AT2G06510	15
ath00941	Flavonoid biosynthesis	6/370	15/4250	0.001060564	0.019726485	GH_A05G1681/GH_D01G2233/GH_D04G0140/GH_D07G1302/GH_D10G2039/GH_D13G0214	-/-/-/-/-/-	ath:AT1G61720/ath:AT2G40890/ath:AT5G05270/ath:AT5G07990/ath:AT2G30490/ath:AT3G55120	6
ath04712	Circadian rhythm - plant	10/370	41/4250	0.002125	0.032937494	GH_A04G1763/GH_A11G1056/GH_D02G0431/GH_D04G0848/GH_D08G2693/GH_D11G0156/GH_D12G1711/novel.2374/novel.2464/novel.5524	-/-/-/-/-/-/-/-/-/-	ath:AT5G62430/ath:AT2G46790/ath:AT1G04400/ath:AT5G02810/ath:AT5G11260/ath:AT5G24470/ath:AT1G68050/ath:AT5G23730/ath:AT5G13930/ath:AT5G24470	10
ath00910	Nitrogen metabolism	7/370	27/4250	0.006864829	0.091204163	GH_A05G2200/GH_A09G2173/GH_D01G2177/GH_D02G0826/GH_D04G1094/GH_D11G2940/GH_D13G0395	-/-/-/-/-/-/-	ath:AT4G33580/ath:AT5G35630/ath:AT1G37130/ath:AT1G77760/ath:AT3G52720/ath:AT5G18170/ath:AT2G15620	7
ath00130	Ubiquinone and other terpenoid-quinone biosynthesis	7/370	30/4250	0.012543131	0.129612357	GH_A05G1116/GH_A12G1942/GH_A13G2396/GH_D01G1797/GH_D03G0525/GH_D10G2039/GH_D13G0693	-/-/-/-/-/-/-	ath:AT1G30520/ath:AT1G18870/ath:AT2G18950/ath:AT1G23360/ath:AT1G65060/ath:AT2G30490/ath:AT5G53970	7
ath00360	Phenylalanine metabolism	7/370	30/4250	0.012543131	0.129612357	GH_A01G2316/GH_A08G1985/GH_A11G2085/GH_D03G0525/GH_D10G2039/GH_D11G3728/GH_D13G0693	-/-/-/-/-/-/-	ath:AT2G37040/ath:AT4G12290/ath:AT2G22250/ath:AT1G65060/ath:AT2G30490/ath:AT3G53260/ath:AT5G53970	7
ath00480	Glutathione metabolism	10/370	65/4250	0.052451646	0.464777614	GH_A02G1986/GH_A06G0360/GH_A07G0814/GH_A09G0427/GH_D01G2430/GH_D06G0467/GH_D07G0010/GH_D08G2094/GH_D10G0858/GH_scaffold3458_objG0001	-/-/-/-/-/-/-/-/-/-	ath:AT4G35000/ath:AT4G09010/ath:AT5G17220/ath:AT5G40760/ath:AT5G02790/ath:AT1G77490/ath:AT4G31290/ath:AT4G11600/ath:AT3G27060/ath:AT5G02780	10
ath00300	Lysine biosynthesis	3/370	Nov-50	0.063790272	0.464777614	GH_D02G2127/GH_D07G2575/GH_D11G2890	-/-/-	ath:AT2G13810/ath:AT3G02020/ath:AT3G14390	3
ath00052	Galactose metabolism	7/370	42/4250	0.067880152	0.464777614	GH_A04G0804/GH_A09G0333/GH_D01G1405/GH_D03G1232/GH_D04G0512/GH_D05G4045/GH_D12G2400	-/-/-/-/-/-/-	ath:AT2G36190/ath:AT5G40390/ath:AT3G57520/ath:AT1G62660/ath:AT5G15140/ath:AT1G55740/ath:AT1G12240	7
ath00400	Phenylalanine, tyrosine and tryptophan biosynthesis	6/370	34/4250	0.069966522	0.464777614	GH_A05G2246/GH_A05G3109/GH_A11G2085/GH_D10G2733/GH_D11G2420/GH_D13G0693	-/-/-/-/-/-	ath:AT1G22410/ath:AT5G05730/ath:AT2G22250/ath:AT1G07780/ath:AT2G21940/ath:AT5G53970	6
ath03430	Mismatch repair	6/370	34/4250	0.069966522	0.464777614	GH_A03G0843/GH_A09G0689/GH_A13G2532/GH_D11G3674/GH_D13G2061/GH_D13G2192	-/-/-/-/-/-	ath:AT5G08020/ath:AT1G18090/ath:AT2G29570/ath:AT4G18590/ath:AT2G24490/ath:AT2G06510	6
ath00950	Isoquinoline alkaloid biosynthesis	3/370	Dec-50	0.079748142	0.494438479	GH_A08G1985/GH_A11G2085/GH_D13G0693	-/-/-	ath:AT4G12290/ath:AT2G22250/ath:AT5G53970	3
ath00500	Starch and sucrose metabolism	13/370	102/4250	0.10303147	0.598870421	GH_A04G0804/GH_A05G0363/GH_A06G1084/GH_A07G0813/GH_A08G0954/GH_A09G2029/GH_D02G2372/GH_D03G1232/GH_D05G2577/GH_D08G1434/GH_D10G1524/GH_D12G2342/GH_D12G2400	-/-/-/-/-/-/-/-/-/-/-/-/-	ath:AT2G36190/ath:AT3G43190/ath:AT5G11110/ath:AT5G37180/ath:AT2G18700/ath:AT1G32900/ath:AT4G39210/ath:AT1G62660/ath:AT1G76130/ath:AT4G02280/ath:AT1G04920/ath:AT4G17090/ath:AT1G12240	13
ath00630	Glyoxylate and dicarboxylate metabolism	8/370	56/4250	0.109517383	0.599124504	GH_A01G1810/GH_A02G0557/GH_A02G1718/GH_A02G2007/GH_A09G2173/GH_D06G0958/GH_D07G1935/GH_D11G0356	-/-/-/-/-/-/-/-	ath:AT1G68010/ath:AT3G16910/ath:AT4G37930/ath:AT4G35830/ath:AT5G35630/ath:AT4G33010/ath:AT5G38430/ath:AT3G47520	8
ath00240	Pyrimidine metabolism	6/370	43/4250	0.166613585	0.752145002	GH_A05G1944/GH_A08G0137/GH_D09G2594/GH_D10G0858/GH_D12G0511/GH_D13G1450	-/-/-/-/-/-	ath:AT3G46940/ath:AT5G12200/ath:AT5G63310/ath:AT3G27060/ath:AT1G30820/ath:AT3G12670	6
ath00710	Carbon fixation in photosynthetic organisms	7/370	53/4250	0.173964188	0.752145002	GH_A03G0010/GH_A10G2430/GH_A13G1534/GH_D07G1935/GH_D10G1805/GH_D11G0356/GH_D12G1910	-/-/-/-/-/-/-	ath:AT1G32060/ath:AT3G55440/ath:AT4G26530/ath:AT5G38430/ath:AT4G15530/ath:AT3G47520/ath:AT1G68750	7
ath00960	Tropane, piperidine and pyridine alkaloid biosynthesis	3/370	17/4250	0.179573427	0.752145002	GH_A08G1985/GH_A11G2085/GH_D13G0693	-/-/-	ath:AT4G12290/ath:AT2G22250/ath:AT5G53970	3
ath00940	Phenylpropanoid biosynthesis	11/370	93/4250	0.182507132	0.752145002	GH_A01G2316/GH_A02G2001/GH_A06G0665/GH_A12G0667/GH_D01G2233/GH_D03G0525/GH_D05G0625/GH_D05G2147/GH_D10G0983/GH_D10G2039/GH_D11G3728	-/-/-/-/-/-/-/-/-/-/-	ath:AT2G37040/ath:AT5G42180/ath:AT3G24503/ath:AT3G50740/ath:AT2G40890/ath:AT1G65060/ath:AT2G24800/ath:AT5G09640/ath:AT4G36220/ath:AT2G30490/ath:AT3G53260	11
ath00350	Tyrosine metabolism	4/370	26/4250	0.185700742	0.752145002	GH_A08G1985/GH_A11G2085/GH_D08G2576/GH_D13G0693	-/-/-/-	ath:AT4G12290/ath:AT2G22250/ath:AT5G24760/ath:AT5G53970	4
ath03440	Homologous recombination	7/370	54/4250	0.186014355	0.752145002	GH_A03G0843/GH_D04G1493/GH_D06G1891/GH_D07G2265/GH_D11G3674/GH_D13G2061/GH_D13G2192	-/-/-/-/-/-/-	ath:AT5G08020/ath:AT5G01630/ath:AT5G20420/ath:AT1G04020/ath:AT4G18590/ath:AT2G24490/ath:AT2G06510	7
ath03420	Nucleotide excision repair	7/370	55/4250	0.198398013	0.7687923	GH_A03G0843/GH_A13G2532/GH_D11G3674/GH_D13G2061/GH_D13G2192/novel.1456/novel.2018	-/-/-/-/-/-/-	ath:AT5G08020/ath:AT2G29570/ath:AT4G18590/ath:AT2G24490/ath:AT2G06510/ath:AT5G41370/ath:AT5G41360	7
ath00250	Alanine, aspartate and glutamate metabolism	5/370	39/4250	0.248953225	0.926105996	GH_A09G1068/GH_A09G2173/GH_D02G0056/GH_D06G0196/GH_D11G2940	-/-/-/-/-	ath:AT3G47340/ath:AT5G35630/ath:AT3G08860/ath:AT3G16150/ath:AT5G18170	5
ath01230	Biosynthesis of amino acids	19/370	186/4250	0.262909329	0.937050877	GH_A02G1718/GH_A02G2007/GH_A05G2246/GH_A05G3109/GH_A09G1068/GH_A09G2173/GH_A10G0898/GH_A10G2430/GH_A11G2085/GH_A13G1534/GH_D02G2127/GH_D07G2575/GH_D10G2733/GH_D11G0287/GH_D11G2420/GH_D11G2890/GH_D12G2320/GH_D13G0693/novel.6678	-/-/-/-/-/-/-/-/-/-/-/-/-/-/-/-/-/-/-	ath:AT4G37930/ath:AT4G35830/ath:AT1G22410/ath:AT5G05730/ath:AT3G47340/ath:AT5G35630/ath:AT2G22910/ath:AT3G55440/ath:AT2G22250/ath:AT4G26530/ath:AT2G13810/ath:AT3G02020/ath:AT1G07780/ath:AT1G32440/ath:AT2G21940/ath:AT3G14390/ath:AT2G35390/ath:AT5G53970/ath:AT2G43750	19
ath00040	Pentose and glucuronate interconversions	7/370	61/4250	0.278536468	0.937050877	GH_A04G0055/GH_A05G1431/GH_A13G0301/GH_D01G2377/GH_D08G1533/GH_D12G2066/GH_D12G2839	-/-/-/-/-/-/-	ath:AT5G55720/ath:AT3G14310/ath:AT2G21370/ath:AT3G53190/ath:AT5G49650/ath:AT1G67750/ath:AT5G51970	7
ath00260	Glycine, serine and threonine metabolism	6/370	52/4250	0.297176088	0.937050877	GH_A01G1810/GH_A02G1718/GH_A08G1985/GH_D02G0056/GH_D06G0958/GH_D07G2575	-/-/-/-/-/-	ath:AT1G68010/ath:AT4G37930/ath:AT4G12290/ath:AT3G08860/ath:AT4G33010/ath:AT3G02020	6
ath04016	MAPK signaling pathway - plant	10/370	94/4250	0.300143582	0.937050877	GH_A01G0174/GH_A06G0910/GH_A06G0912/GH_A12G2516/GH_A12G2711/GH_D05G2627/GH_D05G2738/GH_D09G2594/GH_D11G0507/GH_D11G0989	-/-/-/-/-/-/-/-/-/-	ath:AT2G20875/ath:AT5G21930/ath:AT2G26330/ath:AT1G64060/ath:AT5G53210/ath:AT5G47910/ath:AT1G43700/ath:AT5G63310/ath:AT5G66880/ath:AT3G61510	10
ath00592	alpha-Linolenic acid metabolism	4/370	32/4250	0.302274477	0.937050877	GH_A10G0553/GH_A10G0856/GH_D09G1860/GH_D12G1887	-/-/-/-	ath:AT1G17420/ath:AT5G65110/ath:AT1G73680/ath:AT3G25780	4
ath00410	beta-Alanine metabolism	4/370	33/4250	0.322647049	0.967941147	GH_A08G0137/GH_A08G1985/GH_D07G1699/GH_D11G1664	-/-/-/-	ath:AT5G12200/ath:AT4G12290/ath:AT5G48840/ath:AT1G06550	4
ath03010	Ribosome	33/370	351/4250	0.343415434	0.982296401	GH_A04G0383/GH_A06G2067/GH_A09G0936/GH_A09G1951/GH_A10G1570/GH_A11G2128/GH_A12G0278/GH_D01G0703/GH_D01G1429/GH_D02G1850/GH_D05G0031/GH_D05G2786/GH_D06G2339/GH_D07G1528/GH_D11G0170/GH_D11G0685/GH_D12G0283/GH_D12G2593/GH_scaffold28097_objG0001/novel.2210/novel.2247/novel.2576/novel.2855/novel.3250/novel.3530/novel.3859/novel.3916/novel.4210/novel.4486/novel.5577/novel.633/novel.6670/novel.6802	-/-/-/-/-/-/-/-/-/-/-/-/-/-/-/-/-/-/-/-/-/-/-/-/-/-/-/-/-/-/-/-/-	ath:AT3G15190/ath:AT2G40590/ath:AT2G42740/ath:AT2G36620/ath:AT3G25520/ath:AT5G65220/ath:AT4G34555/ath:AT5G54600/ath:AT5G64140/ath:AT3G25920/ath:AT4G25890/ath:AT1G35680/ath:AT2G33800/ath:AT4G01310/ath:AT1G32990/ath:ArthCp085/ath:AT2G21580/ath:AT1G64510/ath:ArthMp085/ath:AT5G03850/ath:AT1G04480/ath:AT4G18100/ath:AT1G78630/ath:AT3G10950/ath:AT5G56670/ath:AT4G36130/ath:AT5G03850/ath:AT1G07770/ath:AT1…	33
ath04626	Plant-pathogen interaction	13/370	132/4250	0.362236407	0.982296401	GH_A01G2059/GH_A03G0302/GH_A06G0175/GH_A11G0314/GH_A12G1280/GH_A12G2516/GH_D01G1238/GH_D05G2627/GH_D06G0009/GH_D11G0018/GH_D13G2227/novel.398/novel.6746	-/-/-/-/-/-/-/-/-/-/-/-/-	ath:AT1G21550/ath:AT5G52640/ath:AT5G19360/ath:AT1G18890/ath:AT4G01010/ath:AT1G64060/ath:AT1G76640/ath:AT5G47910/ath:AT4G24190/ath:AT3G17700/ath:AT5G56580/ath:AT2G43790/ath:AT4G24190	13
ath00620	Pyruvate metabolism	7/370	67/4250	0.365180855	0.982296401	GH_A02G0557/GH_A06G2339/GH_D01G2189/GH_D10G1805/GH_D11G0287/GH_D11G0356/GH_D12G1910	-/-/-/-/-/-/-	ath:AT3G16910/ath:AT1G11840/ath:AT1G36160/ath:AT4G15530/ath:AT1G32440/ath:AT3G47520/ath:AT1G68750	7
ath00904	Diterpenoid biosynthesis	2/370	15/4250	0.380243768	0.982296401	GH_A01G0371/GH_A07G1021	-/-	ath:AT1G78440/ath:AT3G25180	2
ath01040	Biosynthesis of unsaturated fatty acids	2/370	15/4250	0.380243768	0.982296401	GH_A10G0856/GH_D01G1463	-/-	ath:AT5G65110/ath:AT3G12120	2
ath00906	Carotenoid biosynthesis	3/370	27/4250	0.42169971	0.999941182	GH_A07G0815/GH_A09G1528/GH_D03G1406	-/-/-	ath:AT5G17230/ath:AT1G52340/ath:AT2G29090	3
ath00270	Cysteine and methionine metabolism	8/370	82/4250	0.422898344	0.999941182	GH_A07G0507/GH_A12G2594/GH_D02G0056/GH_D07G0167/GH_D07G2575/GH_D11G0356/GH_D11G0989/GH_D13G0693	-/-/-/-/-/-/-/-	ath:AT1G69770/ath:AT1G64660/ath:AT3G08860/ath:AT2G05830/ath:AT3G02020/ath:AT3G47520/ath:AT3G61510/ath:AT5G53970	8
ath00053	Ascorbate and aldarate metabolism	4/370	38/4250	0.424738045	0.999941182	GH_A02G1986/GH_A06G0360/GH_A13G1691/GH_D06G0467	-/-/-/-	ath:AT4G35000/ath:AT4G09010/ath:AT5G03630/ath:AT1G77490	4
ath00220	Arginine biosynthesis	3/370	28/4250	0.445541891	0.999941182	GH_A09G2173/GH_A10G0898/GH_D11G2940	-/-/-	ath:AT5G35630/ath:AT2G22910/ath:AT5G18170	3
ath00640	Propanoate metabolism	3/370	28/4250	0.445541891	0.999941182	GH_D01G2189/GH_D05G2420/GH_D11G1664	-/-/-	ath:AT1G36160/ath:AT1G21400/ath:AT1G06550	3
ath04075	Plant hormone signal transduction	18/370	198/4250	0.460195297	0.999941182	GH_A01G0694/GH_A01G1189/GH_A03G1742/GH_A05G1873/GH_A05G1876/GH_A06G0436/GH_A08G2106/GH_A09G0955/GH_A09G1859/GH_A12G2906/GH_A13G0985/GH_D02G2420/GH_D04G1532/GH_D09G1306/GH_D11G0507/GH_D11G0531/GH_D11G1262/novel.614	-/-/-/-/-/-/-/-/-/-/-/-/-/-/-/-/-/-	ath:AT5G54510/ath:AT5G67260/ath:AT5G13220/ath:AT1G75580/ath:AT1G19850/ath:AT1G77920/ath:AT3G63010/ath:AT5G45110/ath:AT5G62920/ath:AT3G17860/ath:AT2G21220/ath:AT4G34800/ath:AT1G10470/ath:AT2G41370/ath:AT5G66880/ath:AT2G14960/ath:AT1G59750/ath:AT4G34770	18
ath00030	Pentose phosphate pathway	4/370	40/4250	0.464699965	0.999941182	GH_A09G0427/GH_A13G1534/GH_D06G0426/GH_D12G2320	-/-/-/-	ath:AT5G40760/ath:AT4G26530/ath:AT1G13700/ath:AT2G35390	4
ath00565	Ether lipid metabolism	2/370	18/4250	0.4731464	0.999941182	GH_A01G0286/GH_A08G2034	-/-	ath:AT3G16785/ath:AT2G42010	2
ath00280	Valine, leucine and isoleucine degradation	4/370	41/4250	0.484315767	0.999941182	GH_A08G2039/GH_D02G0056/GH_D05G2420/GH_D11G1664	-/-/-/-	ath:AT4G11820/ath:AT3G08860/ath:AT1G21400/ath:AT1G06550	4
ath01200	Carbon metabolism	18/370	214/4250	0.599616868	0.999941182	GH_A01G1810/GH_A02G0557/GH_A02G1718/GH_A02G2007/GH_A03G0010/GH_A09G0427/GH_A10G2430/GH_A13G1534/GH_D06G0426/GH_D06G0958/GH_D07G1935/GH_D10G1805/GH_D11G0287/GH_D11G0356/GH_D11G1664/GH_D11G2940/GH_D12G1910/GH_D12G2320	-/-/-/-/-/-/-/-/-/-/-/-/-/-/-/-/-/-	ath:AT1G68010/ath:AT3G16910/ath:AT4G37930/ath:AT4G35830/ath:AT1G32060/ath:AT5G40760/ath:AT3G55440/ath:AT4G26530/ath:AT1G13700/ath:AT4G33010/ath:AT5G38430/ath:AT4G15530/ath:AT1G32440/ath:AT3G47520/ath:AT1G06550/ath:AT5G18170/ath:AT1G68750/ath:AT2G35390	18
ath00564	Glycerophospholipid metabolism	6/370	73/4250	0.620619065	0.999941182	GH_A01G0286/GH_A06G0170/GH_A07G2619/GH_A08G2034/GH_A12G2005/novel.2280	-/-/-/-/-/-	ath:AT3G16785/ath:AT5G42870/ath:AT5G41080/ath:AT2G42010/ath:AT5G07920/ath:AT3G02040	6
ath00561	Glycerolipid metabolism	4/370	49/4250	0.6284846	0.999941182	GH_A06G0170/GH_A09G1893/GH_A11G1087/GH_A12G2005	-/-/-/-	ath:AT5G42870/ath:AT1G73480/ath:AT1G48300/ath:AT5G07920	4
ath00770	Pantothenate and CoA biosynthesis	2/370	25/4250	0.653687782	0.999941182	GH_A08G0137/GH_D07G1699	-/-	ath:AT5G12200/ath:AT5G48840	2
ath00590	Arachidonic acid metabolism	1/370	Dec-50	0.665289618	0.999941182	GH_D08G2094	-	ath:AT4G11600	1
ath00905	Brassinosteroid biosynthesis	1/370	Dec-50	0.665289618	0.999941182	GH_A11G1882	-	ath:AT4G36380	1
ath00010	Glycolysis / Gluconeogenesis	7/370	89/4250	0.667669154	0.999941182	GH_A02G0557/GH_A10G2430/GH_A13G1534/GH_D04G0512/GH_D08G0011/GH_D08G2576/GH_D11G0287	-/-/-/-/-/-/-	ath:AT3G16910/ath:AT3G55440/ath:AT4G26530/ath:AT5G15140/ath:AT5G01320/ath:AT5G24760/ath:AT1G32440	7
ath00230	Purine metabolism	6/370	77/4250	0.672743613	0.999941182	GH_A12G2395/GH_D09G1606/GH_D09G2594/GH_D10G0858/GH_D11G0287/GH_D12G2320	-/-/-/-/-/-	ath:AT4G12440/ath:AT5G03300/ath:AT5G63310/ath:AT3G27060/ath:AT1G32440/ath:AT2G35390	6
ath00920	Sulfur metabolism	2/370	26/4250	0.67503489	0.999941182	GH_A06G1734/GH_D05G1750	-/-	ath:AT4G04610/ath:AT4G21990	2
ath00450	Selenocompound metabolism	1/370	13/4250	0.69451162	0.999941182	GH_A12G2594	-	ath:AT1G64660	1
ath00780	Biotin metabolism	1/370	13/4250	0.69451162	0.999941182	GH_D05G2344	-	ath:AT2G25710	1
ath04933	AGE-RAGE signaling pathway in diabetic complications	1/370	13/4250	0.69451162	0.999941182	GH_A05G0248	-	ath:AT4G28950	1
ath00908	Zeatin biosynthesis	1/370	14/4250	0.721188679	0.999941182	GH_D05G0393	-	ath:AT5G21482	1
ath04141	Protein processing in endoplasmic reticulum	13/370	169/4250	0.723622192	0.999941182	GH_A03G0302/GH_A05G0404/GH_A05G0973/GH_A07G1238/GH_A10G0270/GH_A12G0259/GH_A12G1941/GH_A12G2185/GH_A13G1331/GH_D05G1021/GH_D05G1410/GH_D06G0009/GH_D08G0060	-/-/-/-/-/-/-/-/-/-/-/-/-	ath:AT5G52640/ath:AT5G12020/ath:AT5G02500/ath:AT3G44110/ath:AT4G03510/ath:AT1G71220/ath:AT5G20970/ath:AT4G25200/ath:AT1G56340/ath:AT5G60640/ath:AT1G54050/ath:AT4G24190/ath:AT1G07400	13
ath00460	Cyanoamino acid metabolism	2/370	29/4250	0.732701244	0.999941182	GH_A02G1718/GH_D06G0196	-/-	ath:AT4G37930/ath:AT3G16150	2
ath00073	Cutin, suberine and wax biosynthesis	1/370	15/4250	0.745541887	0.999941182	GH_A12G2491	-	ath:AT2G45970	1
ath00760	Nicotinate and nicotinamide metabolism	1/370	15/4250	0.745541887	0.999941182	GH_A07G0628	-	ath:AT5G50210	1
ath00020	Citrate cycle (TCA cycle)	3/370	44/4250	0.750689586	0.999941182	GH_A02G2007/GH_D01G0282/GH_D11G0356	-/-/-	ath:AT4G35830/ath:AT5G49460/ath:AT3G47520	3
ath00051	Fructose and mannose metabolism	3/370	44/4250	0.750689586	0.999941182	GH_A10G2430/GH_A13G1534/GH_D12G2839	-/-/-	ath:AT3G55440/ath:AT4G26530/ath:AT5G51970	3
ath00650	Butanoate metabolism	1/370	16/4250	0.767773174	0.999941182	GH_A08G2039	-	ath:AT4G11820	1
ath04120	Ubiquitin mediated proteolysis	9/370	125/4250	0.773328428	0.999941182	GH_A04G0891/GH_A07G1334/GH_A09G1868/GH_A10G0273/GH_D07G1318/novel.2742/novel.2916/novel.5849/novel.5989	-/-/-/-/-/-/-/-/-	ath:AT5G22920/ath:AT1G50490/ath:AT5G41340/ath:AT2G33770/ath:AT3G20060/ath:AT4G33270/ath:AT4G33270/ath:AT4G33270/ath:AT4G33270	9
ath01212	Fatty acid metabolism	4/370	60/4250	0.779823903	0.999941182	GH_A10G0856/GH_D01G1463/GH_D01G2189/novel.1586	-/-/-/-	ath:AT5G65110/ath:AT3G12120/ath:AT1G36160/ath:AT4G29010	4
ath00670	One carbon pool by folate	1/370	17/4250	0.788066969	0.999941182	GH_A02G1718	-	ath:AT4G37930	1
ath00790	Folate biosynthesis	1/370	17/4250	0.788066969	0.999941182	GH_A10G2280	-	ath:AT2G28880	1
ath02010	ABC transporters	1/370	17/4250	0.788066969	0.999941182	GH_D06G0006	-	ath:AT1G27940	1
ath01210	2-Oxocarboxylic acid metabolism	3/370	49/4250	0.812981271	0.999941182	GH_A02G2007/GH_A10G0898/GH_D07G2575	-/-/-	ath:AT4G35830/ath:AT2G22910/ath:AT3G02020	3
ath04070	Phosphatidylinositol signaling system	3/370	49/4250	0.812981271	0.999941182	GH_A12G2005/GH_D11G2101/novel.5116	-/-/-	ath:AT5G07920/ath:AT3G50110/ath:AT1G49340	3
ath00380	Tryptophan metabolism	2/370	37/4250	0.845491655	0.999941182	GH_D06G0646/GH_D09G1833	-/-	ath:AT4G13260/ath:AT4G24670	2
ath00900	Terpenoid backbone biosynthesis	2/370	37/4250	0.845491655	0.999941182	GH_A03G0806/GH_A08G2039	-/-	ath:AT1G74470/ath:AT4G11820	2
ath00562	Inositol phosphate metabolism	3/370	55/4250	0.869873458	0.999941182	GH_A10G2430/GH_D11G2101/GH_D11G2347	-/-/-	ath:AT3G55440/ath:AT3G50110/ath:AT2G22240	3
ath00071	Fatty acid degradation	2/370	40/4250	0.875236886	0.999941182	GH_A10G0856/GH_D08G2576	-/-	ath:AT5G65110/ath:AT5G24760	2
ath00330	Arginine and proline metabolism	2/370	40/4250	0.875236886	0.999941182	GH_A03G2240/GH_A07G0648	-/-	ath:AT4G34710/ath:AT5G08170	2
ath04145	Phagosome	4/370	71/4250	0.877886357	0.999941182	GH_A02G0865/GH_A05G0248/GH_A13G1331/GH_D04G1759	-/-/-/-	ath:AT1G50010/ath:AT4G28950/ath:AT1G56340/ath:AT4G14960	4
ath04144	Endocytosis	9/370	144/4250	0.892161715	0.999941182	GH_A01G0286/GH_A03G0688/GH_A05G0973/GH_A08G2034/GH_A11G1787/GH_D10G0105/novel.181/novel.2999/novel.420	-/-/-/-/-/-/-/-/-	ath:AT3G16785/ath:AT5G61980/ath:AT5G02500/ath:AT2G42010/ath:AT4G35730/ath:AT4G05520/ath:AT3G47810/ath:AT1G10630/ath:AT3G11130	9
ath00310	Lysine degradation	1/370	27/4250	0.915175727	0.999941182	GH_D06G0886	-	ath:AT4G33150	1
ath04146	Peroxisome	5/370	95/4250	0.926488073	0.999941182	GH_A10G0856/GH_D07G0519/GH_D13G1137/novel.4698/novel.6786	-/-/-/-/-	ath:AT5G65110/ath:AT5G51100/ath:AT1G08830/ath:AT5G56290/ath:AT5G56290	5
ath00061	Fatty acid biosynthesis	1/370	32/4250	0.946381958	0.999941182	GH_D01G2189	-	ath:AT1G36160	1
ath04130	SNARE interactions in vesicular transport	1/370	33/4250	0.951085295	0.999941182	GH_D13G1155	-	ath:AT1G08560	1
ath00510	N-Glycan biosynthesis	1/370	37/4250	0.966126949	0.999941182	GH_A09G0348	-	ath:AT3G27540	1
ath03410	Base excision repair	1/370	38/4250	0.969101796	0.999941182	GH_A13G2532	-	ath:AT2G29570	1
ath04136	Autophagy - other	1/370	42/4250	0.978613012	0.999941182	novel.1255	-	ath:AT3G18770	1
ath00520	Amino sugar and nucleotide sugar metabolism	3/370	88/4250	0.986102058	0.999941182	GH_A05G0857/GH_D02G2124/GH_D02G2372	-/-/-	ath:AT1G08200/ath:AT5G64570/ath:AT4G39210	3
ath03015	mRNA surveillance pathway	4/370	123/4250	0.995731731	0.999941182	GH_D05G2534/GH_D11G3036/novel.1979/novel.3073	-/-/-/-	ath:AT3G52150/ath:AT3G05580/ath:AT2G39840/ath:AT3G05580	4
ath03013	RNA transport	5/370	151/4250	0.997827161	0.999941182	GH_A12G2627/GH_A13G1619/GH_D05G2534/novel.1306/novel.2368	-/-/-/-/-	ath:AT1G10390/ath:AT5G54940/ath:AT3G52150/ath:AT3G15610/ath:AT1G07940	5
ath03008	Ribosome biogenesis in eukaryotes	1/370	75/4250	0.998986479	0.999941182	GH_A09G1855	-	ath:AT1G80770	1
ath00190	Oxidative phosphorylation	1/370	101/4250	0.999909909	0.999941182	GH_D10G0526	-	ath:AT1G17260	1
ath03018	RNA degradation	1/370	104/4250	0.99993193	0.999941182	GH_D05G2534	-	ath:AT3G52150	1
ath03040	Spliceosome	4/370	180/4250	0.999941182	0.999941182	GH_A05G0973/GH_A09G1463/GH_D09G0323/novel.5025	-/-/-/-	ath:AT5G02500/ath:AT1G55310/ath:AT5G14610/ath:AT2G33730	4
