# Supplementary material for: Transcriptome Analysis Reveals Differences in Anthocyanin Accumulation in Cotton (Gossypium hirsutum L.) Induced by Red and Blue Light
Source: Front Plant Sci. 2022 Mar 31;13:788828. doi: 10.3389/fpls.2022.788828 (PMC9009209; doi:10.3389/fpls.2022.788828)
Supplement: Supplementary file 7 [file Table_7.csv]

Table S7 KEGG enrichment of DEGs in HB-vs-HW
KEGGID	Description	GeneRatio	BgRatio	pvalue	padj	geneID	geneName	keggID	Count	Up	Up_Gene_names	Down	Down_Gene_names
ath00195	Photosynthesis	15/157	46/3908	1.03E-10	4.60E-09	GH_D07G1195/GH_D10G1250/GH_A11G1405/GH_A04G0007/GH_A03G2431/GH_A05G1310/GH_A06G1621/GH_A11G1964/novel.1589/GH_A11G2422/GH_A01G0171/GH_A07G1772/GH_D12G0041/GH_A05G1683/GH_A12G0256	-/-/-/-/-/-/-/-/-/-/-/-/-/-/-	ath:AT1G08380/ath:AT1G06680/ath:AT2G20260/ath:AT1G55670/ath:AT1G30380/ath:AT1G52230/ath:AT1G31330/ath:AT3G50820/ath:AT1G08380/ath:AT5G64040/ath:AT1G03600/ath:AT4G12800/ath:AT1G03130/ath:AT4G05180/ath:AT1G60950	15	0		15	GH_D07G1195/GH_D10G1250/GH_A11G1405/GH_A04G0007/GH_A03G2431/GH_A05G1310/GH_A06G1621/GH_A11G1964/novel.1589/GH_A11G2422/GH_A01G0171/GH_A07G1772/GH_D12G0041/GH_A05G1683/GH_A12G0256
ath00196	Photosynthesis - antenna proteins	10/157	17/3908	1.26E-10	4.60E-09	GH_A07G1924/GH_A10G0400/GH_D12G1968/GH_D13G0237/GH_D06G1601/GH_A05G2492/GH_D05G1535/GH_A01G1741/GH_A01G0665/GH_D10G2712	-/-/-/-/-/-/-/-/-/-	ath:AT2G05100/ath:AT2G34430/ath:AT3G47470/ath:AT3G54890/ath:AT2G34420/ath:AT4G10340/ath:AT1G29930/ath:AT3G61470/ath:AT5G54270/ath:AT2G40100	10	0		10	GH_A07G1924/GH_A10G0400/GH_D12G1968/GH_D13G0237/GH_D06G1601/GH_A05G2492/GH_D05G1535/GH_A01G1741/GH_A01G0665/GH_D10G2712
ath00860	Porphyrin and chlorophyll metabolism	9/157	40/3908	2.03E-05	0.000494561	GH_A04G0287/GH_D10G0334/GH_D05G3613/GH_A02G0791/GH_A05G2162/GH_D01G2124/GH_A02G0750/GH_A09G1384/GH_D07G1132	-/-/-/-/-/-/-/-/-	ath:AT5G54190/ath:AT4G18480/ath:AT3G14930/ath:AT1G44446/ath:AT1G58290/ath:AT3G56940/ath:AT1G44000/ath:AT5G13630/ath:AT3G44880	9	1	GH_D07G1132	8	GH_A04G0287/GH_D10G0334/GH_D05G3613/GH_A02G0791/GH_A05G2162/GH_D01G2124/GH_A02G0750/GH_A09G1384
ath04712	Circadian rhythm - plant	7/157	35/3908	0.002355832	0.04299394	novel.2464/GH_D11G0156/GH_A11G1056/GH_A04G1763/novel.5524/GH_D04G0848/GH_D08G2693	-/-/-/-/-/-	ath:AT5G13930/ath:AT5G24470/ath:AT2G46790/ath:AT5G62430/ath:AT5G24470/ath:AT5G02810	6	2	novel.2464/novel.5524	4	GH_D11G0156/GH_A11G1056/GH_A04G1763/GH_D04G0848
ath00941	Flavonoid biosynthesis	3/157	13/3908	0.013518066	0.197363766	GH_D01G2233/GH_D13G0214/GH_D04G0140	-/-/-	ath:AT2G40890/ath:AT3G55120/ath:AT5G05270	3	2	GH_D13G0214/GH_D04G0140	1	GH_D01G2233
ath00052	Galactose metabolism	5/157	38/3908	0.016866961	0.205214687	GH_D05G4045/GH_A04G0804/GH_D03G1232/GH_D12G2400/GH_A09G0333	-/-/-/-/-	ath:AT1G55740/ath:AT2G36190/ath:AT1G62660/ath:AT1G12240/ath:AT5G40390	5	5	GH_D05G4045/GH_A04G0804/GH_D03G1232/GH_D12G2400/GH_A09G0333	0
ath00630	Glyoxylate and dicarboxylate metabolism	5/157	52/3908	0.055950112	0.422977717	GH_A09G2173/GH_A01G1810/GH_D06G0958/GH_A02G0557/GH_A02G1718	-/-/-/-/-	ath:AT5G35630/ath:AT1G68010/ath:AT4G33010/ath:AT3G16910/ath:AT4G37930	5	5	GH_A09G2173/GH_A01G1810/GH_D06G0958/GH_A02G0557/GH_A02G1718	0
ath01230	Biosynthesis of amino acids	12/157	181/3908	0.058100591	0.422977717	GH_A09G2173/GH_D11G0287/GH_A05G3109/GH_A10G0898/GH_A09G1068/GH_D11G2890/GH_A13G1534/GH_D12G2320/GH_D13G0693/GH_D10G2733/GH_A02G1718/GH_D02G2127	-/-/-/-/-/-/-/-/-/-/-/-	ath:AT5G35630/ath:AT1G32440/ath:AT5G05730/ath:AT2G22910/ath:AT3G47340/ath:AT3G14390/ath:AT4G26530/ath:AT2G35390/ath:AT5G53970/ath:AT1G07780/ath:AT4G37930/ath:AT2G13810	12	8	GH_A09G2173/GH_A05G3109/GH_D11G2890/GH_A13G1534/GH_D12G2320/GH_D10G2733/GH_A02G1718/GH_D02G2127	4	GH_D11G0287/GH_A10G0898/GH_A09G1068/GH_D13G0693
ath00250	Alanine, aspartate and glutamate metabolism	4/157	37/3908	0.059199229	0.422977717	GH_A09G2173/GH_D02G0056/GH_D06G0196/GH_A09G1068	-/-/-/-	ath:AT5G35630/ath:AT3G08860/ath:AT3G16150/ath:AT3G47340	4	2	GH_A09G2173/GH_D06G0196	2	GH_D02G0056/GH_A09G1068
ath00500	Starch and sucrose metabolism	7/157	88/3908	0.061869846	0.422977717	GH_D10G1524/GH_A05G0363/GH_D08G1434/GH_A04G0804/GH_D03G1232/GH_D12G2400/GH_A06G1084	-/-/-/-/-/-/-	ath:AT1G04920/ath:AT3G43190/ath:AT4G02280/ath:AT2G36190/ath:AT1G62660/ath:AT1G12240/ath:AT5G11110	7	5	GH_D10G1524/GH_A04G0804/GH_D03G1232/GH_D12G2400/GH_A06G1084	2	GH_A05G0363/GH_D08G1434
ath00300	Lysine biosynthesis	2/157	Nov-08	0.069530584	0.422977717	GH_D11G2890/GH_D02G2127	-/-	ath:AT3G14390/ath:AT2G13810	2	2	GH_D11G2890/GH_D02G2127	0
ath00904	Diterpenoid biosynthesis	2/157	Nov-08	0.069530584	0.422977717	GH_A01G0371/GH_A07G1021	-/-	ath:AT1G78440/ath:AT3G25180	2	1	GH_A01G0371	1	GH_A07G1021
ath00940	Phenylpropanoid biosynthesis	5/157	57/3908	0.07702133	0.432504389	GH_D11G3728/GH_D01G2233/GH_D10G0983/GH_A12G0667/GH_D05G2147	-/-/-/-/-	ath:AT3G53260/ath:AT2G40890/ath:AT4G36220/ath:AT3G50740/ath:AT5G09640	5	2	GH_D11G3728/GH_D10G0983	3	GH_D01G2233/GH_A12G0667/GH_D05G2147
ath01040	Biosynthesis of unsaturated fatty acids	2/157	13/3908	0.09361775	0.488149699	GH_A10G0856/GH_D01G1463	-/-	ath:AT5G65110/ath:AT3G12120	2	1	GH_D01G1463	1	GH_A10G0856
ath00620	Pyruvate metabolism	5/157	62/3908	0.101810326	0.495476919	GH_D10G1805/GH_D11G0287/GH_A06G2339/GH_A02G0557/GH_D01G2189	-/-/-/-/-	ath:AT4G15530/ath:AT1G32440/ath:AT1G11840/ath:AT3G16910/ath:AT1G36160	5	4	GH_D10G1805/GH_A06G2339/GH_A02G0557/GH_D01G2189	1	GH_D11G0287
ath00260	Glycine, serine and threonine metabolism	4/157	50/3908	0.139494463	0.631114254	GH_A01G1810/GH_D06G0958/GH_D02G0056/GH_A02G1718	-/-/-/-	ath:AT1G68010/ath:AT4G33010/ath:AT3G08860/ath:AT4G37930	4	3	GH_A01G1810/GH_D06G0958/GH_A02G1718	1	GH_D02G0056
ath00400	Phenylalanine, tyrosine and tryptophan biosynthesis	3/157	34/3908	0.154448796	0.631114254	GH_A05G3109/GH_D13G0693/GH_D10G2733	-/-/-	ath:AT5G05730/ath:AT5G53970/ath:AT1G07780	3	2	GH_A05G3109/GH_D10G2733	1	GH_D13G0693
ath04141	Protein processing in endoplasmic reticulum	9/157	152/3908	0.155617213	0.631114254	GH_A05G0404/GH_D05G1021/GH_D08G0060/GH_A05G0973/GH_D06G0009/GH_A10G0270/GH_A12G0259/GH_A12G2185/GH_A03G0302	-/-/-/-/-/-/-/-/-	ath:AT5G12020/ath:AT5G60640/ath:AT1G07400/ath:AT5G02500/ath:AT4G24190/ath:AT4G03510/ath:AT1G71220/ath:AT4G25200/ath:AT5G52640	9	5	GH_A05G0404/GH_D08G0060/GH_A12G0259/GH_A12G2185/GH_A03G0302	4	GH_D05G1021/GH_A05G0973/GH_D06G0009/GH_A10G0270
ath00270	Cysteine and methionine metabolism	5/157	78/3908	0.202862628	0.779419573	GH_A12G2594/GH_D02G0056/GH_D11G0989/GH_D13G0693/GH_D07G0167	-/-/-/-/-	ath:AT1G64660/ath:AT3G08860/ath:AT3G61510/ath:AT5G53970/ath:AT2G05830	5	1	GH_A12G2594	4	GH_D02G0056/GH_D11G0989/GH_D13G0693/GH_D07G0167
ath00460	Cyanoamino acid metabolism	2/157	23/3908	0.235548471	0.811025332	GH_D06G0196/GH_A02G1718	-/-	ath:AT3G16150/ath:AT4G37930	2	2	GH_D06G0196/GH_A02G1718	0
ath00906	Carotenoid biosynthesis	2/157	23/3908	0.235548471	0.811025332	GH_A07G0815/GH_D03G1406	-/-	ath:AT5G17230/ath:AT2G29090	2	1	GH_D03G1406	1	GH_A07G0815
ath00920	Sulfur metabolism	2/157	24/3908	0.250649793	0.811025332	GH_D05G1750/GH_A06G1734	-/-	ath:AT4G21990/ath:AT4G04610	2	0		2	GH_D05G1750/GH_A06G1734
ath00710	Carbon fixation in photosynthetic organisms	3/157	46/3908	0.281061142	0.811025332	GH_D10G1805/GH_A03G0010/GH_A13G1534	-/-/-	ath:AT4G15530/ath:AT1G32060/ath:AT4G26530	3	3	GH_D10G1805/GH_A03G0010/GH_A13G1534	0
ath00220	Arginine biosynthesis	2/157	27/3908	0.296016453	0.811025332	GH_A09G2173/GH_A10G0898	-/-	ath:AT5G35630/ath:AT2G22910	2	1	GH_A09G2173	1	GH_A10G0898
ath00360	Phenylalanine metabolism	2/157	27/3908	0.296016453	0.811025332	GH_D11G3728/GH_D13G0693	-/-	ath:AT3G53260/ath:AT5G53970	2	1	GH_D11G3728	1	GH_D13G0693
ath00592	alpha-Linolenic acid metabolism	2/157	27/3908	0.296016453	0.811025332	GH_A10G0856/GH_A10G0553	-/-	ath:AT5G65110/ath:AT1G17420	2	1	GH_A10G0553	1	GH_A10G0856
ath04626	Plant-pathogen interaction	6/157	113/3908	0.30089393	0.811025332	novel.6746/GH_D06G0009/GH_D01G1238/GH_A01G2059/GH_A06G0175/GH_A03G0302	-/-/-/-/-/-	ath:AT4G24190/ath:AT4G24190/ath:AT1G76640/ath:AT1G21550/ath:AT5G19360/ath:AT5G52640	6	3	GH_D01G1238/GH_A01G2059/GH_A03G0302	3	novel.6746/GH_D06G0009/GH_A06G0175
ath00130	Ubiquinone and other terpenoid-quinone biosynthesis	2/157	28/3908	0.31107821	0.811025332	GH_D13G0693/GH_A12G1942	-/-	ath:AT5G53970/ath:AT1G18870	2	0		2	GH_D13G0693/GH_A12G1942
ath00230	Purine metabolism	4/157	73/3908	0.337111378	0.842228672	GH_D09G1606/GH_D11G0287/GH_D12G2320/GH_A12G2395	-/-/-/-	ath:AT5G03300/ath:AT1G32440/ath:AT2G35390/ath:AT4G12440	4	1	GH_D12G2320	3	GH_D09G1606/GH_D11G0287/GH_A12G2395
ath00950	Isoquinoline alkaloid biosynthesis	1/157	Nov-08	0.363407812	0.842228672	GH_D13G0693	-	ath:AT5G53970	1	0		1	GH_D13G0693
ath03420	Nucleotide excision repair	3/157	54/3908	0.370221425	0.842228672	GH_D13G2192/novel.1456/novel.2018	-/-/-	ath:AT2G06510/ath:AT5G41370/ath:AT5G41360	3	2	novel.1456/novel.2018	1	GH_D13G2192
ath00380	Tryptophan metabolism	2/157	32/3908	0.370482688	0.842228672	GH_D06G0646/GH_D09G1833	-/-	ath:AT4G13260/ath:AT4G24670	2	2	GH_D06G0646/GH_D09G1833	0
ath00450	Selenocompound metabolism	1/157	Dec-08	0.389054456	0.842228672	GH_A12G2594	-	ath:AT1G64660	1	1	GH_A12G2594	0
ath00073	Cutin, suberine and wax biosynthesis	1/157	13/3908	0.413674181	0.842228672	GH_A12G2491	-	ath:AT2G45970	1	1	GH_A12G2491	0
ath01212	Fatty acid metabolism	3/157	58/3908	0.414280789	0.842228672	GH_A10G0856/GH_D01G1463/GH_D01G2189	-/-/-	ath:AT5G65110/ath:AT3G12120/ath:AT1G36160	3	2	GH_D01G1463/GH_D01G2189	1	GH_A10G0856
ath01200	Carbon metabolism	9/157	201/3908	0.418216641	0.842228672	GH_A01G1810/GH_D10G1805/GH_A03G0010/GH_D06G0958/GH_D11G0287/GH_A13G1534/GH_D12G2320/GH_A02G0557/GH_A02G1718	-/-/-/-/-/-/-/-/-	ath:AT1G68010/ath:AT4G15530/ath:AT1G32060/ath:AT4G33010/ath:AT1G32440/ath:AT4G26530/ath:AT2G35390/ath:AT3G16910/ath:AT4G37930	9	8	GH_A01G1810/GH_D10G1805/GH_A03G0010/GH_D06G0958/GH_A13G1534/GH_D12G2320/GH_A02G0557/GH_A02G1718	1	GH_D11G0287
ath00908	Zeatin biosynthesis	1/157	14/3908	0.437307854	0.842228672	GH_D05G0393	-	ath:AT5G21482	1	0		1	GH_D05G0393
ath00670	One carbon pool by folate	1/157	15/3908	0.459994723	0.842228672	GH_A02G1718	-	ath:AT4G37930	1	1	GH_A02G1718	0
ath00030	Pentose phosphate pathway	2/157	39/3908	0.46895483	0.842228672	GH_A13G1534/GH_D12G2320	-/-	ath:AT4G26530/ath:AT2G35390	2	2	GH_A13G1534/GH_D12G2320	0
ath00790	Folate biosynthesis	1/157	16/3908	0.481772485	0.842228672	GH_A10G2280	-	ath:AT2G28880	1	1	GH_A10G2280	0
ath00960	Tropane, piperidine and pyridine alkaloid biosynthesis	1/157	16/3908	0.481772485	0.842228672	GH_D13G0693	-	ath:AT5G53970	1	0		1	GH_D13G0693
ath04075	Plant hormone signal transduction	7/157	163/3908	0.484569921	0.842228672	GH_A09G0955/GH_A05G1876/GH_A08G2106/GH_A06G0436/GH_A05G1873/GH_D04G1532/GH_D02G2420	-/-/-/-/-/-/-	ath:AT5G45110/ath:AT1G19850/ath:AT3G63010/ath:AT1G77920/ath:AT1G75580/ath:AT1G10470/ath:AT4G34800	7	2	GH_A05G1876/GH_A08G2106	5	GH_A09G0955/GH_A06G0436/GH_A05G1873/GH_D04G1532/GH_D02G2420
ath00565	Ether lipid metabolism	1/157	17/3908	0.502677346	0.845203403	GH_A08G2034	-	ath:AT2G42010	1	0		1	GH_A08G2034
ath00564	Glycerophospholipid metabolism	3/157	68/3908	0.519295245	0.845203403	GH_A06G0170/GH_A07G2619/GH_A08G2034	-/-/-	ath:AT5G42870/ath:AT5G41080/ath:AT2G42010	3	0		3	GH_A06G0170/GH_A07G2619/GH_A08G2034
ath00051	Fructose and mannose metabolism	2/157	43/3908	0.521015796	0.845203403	GH_D12G2839/GH_A13G1534	-/-	ath:AT5G51970/ath:AT4G26530	2	1	GH_A13G1534	1	GH_D12G2839
ath00561	Glycerolipid metabolism	2/157	45/3908	0.545749102	0.866080097	GH_A09G1893/GH_A06G0170	-/-	ath:AT1G73480/ath:AT5G42870	2	0		2	GH_A09G1893/GH_A06G0170
ath00770	Pantothenate and CoA biosynthesis	1/157	22/3908	0.595278114	0.924580901	GH_D07G1699	-	ath:AT5G48840	1	0		1	GH_D07G1699
ath00350	Tyrosine metabolism	1/157	24/3908	0.62732423	0.940193908	GH_D13G0693	-	ath:AT5G53970	1	0		1	GH_D13G0693
ath00910	Nitrogen metabolism	1/157	25/3908	0.642388621	0.940193908	GH_A09G2173	-	ath:AT5G35630	1	1	GH_A09G2173	0
ath00010	Glycolysis / Gluconeogenesis	3/157	83/3908	0.655666821	0.940193908	GH_D11G0287/GH_A13G1534/GH_A02G0557	-/-/-	ath:AT1G32440/ath:AT4G26530/ath:AT3G16910	3	2	GH_A13G1534/GH_A02G0557	1	GH_D11G0287
ath00310	Lysine degradation	1/157	26/3908	0.656847799	0.940193908	GH_D06G0886	-	ath:AT4G33150	1	0		1	GH_D06G0886
ath00640	Propanoate metabolism	1/157	27/3908	0.670725927	0.941596014	GH_D01G2189	-	ath:AT1G36160	1	1	GH_D01G2189	0
ath00061	Fatty acid biosynthesis	1/157	31/3908	0.720878475	0.942619612	GH_D01G2189	-	ath:AT1G36160	1	1	GH_D01G2189	0
ath00053	Ascorbate and aldarate metabolism	1/157	33/3908	0.743029731	0.942619612	GH_A06G0360	-	ath:AT4G09010	1	0		1	GH_A06G0360
ath00410	beta-Alanine metabolism	1/157	33/3908	0.743029731	0.942619612	GH_D07G1699	-	ath:AT5G48840	1	0		1	GH_D07G1699
ath03430	Mismatch repair	1/157	33/3908	0.743029731	0.942619612	GH_D13G2192	-	ath:AT2G06510	1	0		1	GH_D13G2192
ath00040	Pentose and glucuronate interconversions	1/157	34/3908	0.753441172	0.942619612	GH_D12G2839	-	ath:AT5G51970	1	0		1	GH_D12G2839
ath00071	Fatty acid degradation	1/157	38/3908	0.791058885	0.942619612	GH_A10G0856	-	ath:AT5G65110	1	0		1	GH_A10G0856
ath00280	Valine, leucine and isoleucine degradation	1/157	40/3908	0.807669956	0.942619612	GH_D02G0056	-	ath:AT3G08860	1	0		1	GH_D02G0056
ath00330	Arginine and proline metabolism	1/157	40/3908	0.807669956	0.942619612	GH_A03G2240	-	ath:AT4G34710	1	1	GH_A03G2240	0
ath04144	Endocytosis	4/157	137/3908	0.80949991	0.942619612	GH_A05G0973/novel.181/GH_A03G0688/GH_A08G2034	-/-/-/-	ath:AT5G02500/ath:AT3G47810/ath:AT5G61980/ath:AT2G42010	4	0		4	GH_A05G0973/novel.181/GH_A03G0688/GH_A08G2034
ath03030	DNA replication	1/157	41/3908	0.815476528	0.942619612	GH_D13G2192	-	ath:AT2G06510	1	0		1	GH_D13G2192
ath00240	Pyrimidine metabolism	1/157	42/3908	0.822968171	0.942619612	GH_D12G0511	-	ath:AT1G30820	1	0		1	GH_D12G0511
ath01210	2-Oxocarboxylic acid metabolism	1/157	43/3908	0.830157513	0.942619612	GH_A10G0898	-	ath:AT2G22910	1	0		1	GH_A10G0898
ath04016	MAPK signaling pathway - plant	2/157	80/3908	0.839318833	0.942619612	GH_D11G0989/GH_A01G0174	-/-	ath:AT3G61510/ath:AT2G20875	2	1	GH_A01G0174	1	GH_D11G0989
ath03440	Homologous recombination	1/157	53/3908	0.887866815	0.982034508	GH_D13G2192	-	ath:AT2G06510	1	0		1	GH_D13G2192
ath00480	Glutathione metabolism	1/157	60/3908	0.916202459	0.994171451	GH_A06G0360	-	ath:AT4G09010	1	0		1	GH_A06G0360
ath04145	Phagosome	1/157	65/3908	0.931965666	0.994171451	GH_D04G1759	-	ath:AT4G14960	1	0		1	GH_D04G1759
ath04120	Ubiquitin mediated proteolysis	2/157	117/3908	0.953623169	0.994171451	GH_A04G0891/GH_A09G1868	-/-	ath:AT5G22920/ath:AT5G41340	2	1	GH_A09G1868	1	GH_A04G0891
ath04146	Peroxisome	1/157	91/3908	0.977082604	0.994171451	GH_A10G0856	-	ath:AT5G65110	1	0		1	GH_A10G0856
ath03013	RNA transport	2/157	146/3908	0.983546213	0.994171451	novel.1306/GH_A13G1619	-/-	ath:AT3G15610/ath:AT5G54940	2	1	novel.1306	1	GH_A13G1619
ath03010	Ribosome	6/157	329/3908	0.993524058	0.994171451	GH_A12G0278/novel.3916/novel.2210/novel.6670/GH_D12G0283/novel.6802	-/-/-/-/-/-	ath:AT4G34555/ath:AT5G03850/ath:AT5G03850/ath:AT3G22300/ath:AT2G21580/ath:AT4G18100	6	0		6	GH_A12G0278/novel.3916/novel.2210/novel.6670/GH_D12G0283/novel.6802
ath03040	Spliceosome	2/157	174/3908	0.994171451	0.994171451	GH_A05G0973/GH_A09G1463	-/-	ath:AT5G02500/ath:AT1G55310	2	1	GH_A09G1463	1	GH_A05G0973
