# Supplementary material for: Transcriptome Analysis Reveals Differences in Anthocyanin Accumulation in Cotton (Gossypium hirsutum L.) Induced by Red and Blue Light
Source: Front Plant Sci. 2022 Mar 31;13:788828. doi: 10.3389/fpls.2022.788828 (PMC9009209; doi:10.3389/fpls.2022.788828)
Supplement: Supplementary file 8 [file Table_8.csv]

Table S8 KEGG enrichment of DEGs in HR-vs-HW
KEGGID	Description	GeneRatio	BgRatio	pvalue	padj	geneID	geneName	keggID	Count	Up	Up_Gene_names	Down	Down_Gene_names
ath00860	Porphyrin and chlorophyll metabolism	15/253	40/3903	9.26E-09	6.08E-07	GH_A05G2814/GH_A04G0287/GH_D10G0334/GH_D05G3613/GH_A05G2162/GH_D07G0536/GH_A02G0791/GH_D08G0149/GH_D01G2124/GH_A02G0750/GH_D08G2157/GH_A09G1384/GH_A03G0806/GH_D04G1602/GH_D10G2237	-/-/-/-/-/-/-/-/-/-/-/-/-/-/-	ath:AT2G40490/ath:AT5G54190/ath:AT4G18480/ath:AT3G14930/ath:AT1G58290/ath:AT4G25080/ath:AT1G44446/ath:AT1G08520/ath:AT3G56940/ath:AT1G44000/ath:AT1G19670/ath:AT5G13630/ath:AT1G74470/ath:AT1G03630/ath:AT5G04900	15	0		15	GH_A05G2814/GH_A04G0287/GH_D10G0334/GH_D05G3613/GH_A05G2162/GH_D07G0536/GH_A02G0791/GH_D08G0149/GH_D01G2124/GH_A02G0750/GH_D08G2157/GH_A09G1384/GH_A03G0806/GH_D04G1602/GH_D10G2237
ath00196	Photosynthesis - antenna proteins	10/253	17/3903	1.43E-08	6.08E-07	GH_D05G1535/GH_D12G1968/GH_A05G2492/GH_A07G1924/GH_D06G1601/GH_A10G0400/GH_A01G0665/GH_D13G0237/GH_D01G1243/GH_A01G1741	-/-/-/-/-/-/-/-/-/-	ath:AT1G29930/ath:AT3G47470/ath:AT4G10340/ath:AT2G05100/ath:AT2G34420/ath:AT2G34430/ath:AT5G54270/ath:AT3G54890/ath:AT1G45474/ath:AT3G61470	10	0		10	GH_D05G1535/GH_D12G1968/GH_A05G2492/GH_A07G1924/GH_D06G1601/GH_A10G0400/GH_A01G0665/GH_D13G0237/GH_D01G1243/GH_A01G1741
ath00195	Photosynthesis	14/253	46/3903	5.96E-07	1.69E-05	GH_D07G1195/GH_D10G1250/novel.1589/GH_A11G1405/GH_A05G1310/GH_A11G2422/GH_A04G0007/GH_A11G1964/GH_A03G2431/GH_A06G1621/GH_A01G0171/GH_D05G2371/GH_A12G0256/GH_A05G1683	-/-/-/-/-/-/-/-/-/-/-/-/-/-	ath:AT1G08380/ath:AT1G06680/ath:AT1G08380/ath:AT2G20260/ath:AT1G52230/ath:AT5G64040/ath:AT1G55670/ath:AT3G50820/ath:AT1G30380/ath:AT1G31330/ath:AT1G03600/ath:AT1G44575/ath:AT1G60950/ath:AT4G05180	14	0		14	GH_D07G1195/GH_D10G1250/novel.1589/GH_A11G1405/GH_A05G1310/GH_A11G2422/GH_A04G0007/GH_A11G1964/GH_A03G2431/GH_A06G1621/GH_A01G0171/GH_D05G2371/GH_A12G0256/GH_A05G1683
ath03030	DNA replication	12/253	41/3903	6.18E-06	0.00013123	GH_D13G2192/GH_D02G2609/GH_D11G1177/GH_A11G2026/GH_A05G3492/GH_D13G2127/GH_A03G0843/GH_D13G2061/GH_D13G0304/GH_D05G1530/GH_D09G0029/GH_D11G3674	-/-/-/-/-/-/-/-/-/-/-/-	ath:AT2G06510/ath:AT5G44635/ath:AT4G02060/ath:AT5G67100/ath:AT1G08840/ath:AT2G07690/ath:AT5G08020/ath:AT2G24490/ath:AT2G16440/ath:AT5G46280/ath:AT1G44900/ath:AT4G18590	12	0		12	GH_D13G2192/GH_D02G2609/GH_D11G1177/GH_A11G2026/GH_A05G3492/GH_D13G2127/GH_A03G0843/GH_D13G2061/GH_D13G0304/GH_D05G1530/GH_D09G0029/GH_D11G3674
ath00941	Flavonoid biosynthesis	6/253	13/3903	8.15E-05	0.001385922	GH_D13G0214/GH_D10G2039/GH_D04G0140/GH_D01G2233/GH_D07G1302/GH_A05G1681	-/-/-/-/-/-	ath:AT3G55120/ath:AT2G30490/ath:AT5G05270/ath:AT2G40890/ath:AT5G07990/ath:AT1G61720	6	5	GH_D13G0214/GH_D10G2039/GH_D04G0140/GH_D07G1302/GH_A05G1681	1	GH_D01G2233
ath00360	Phenylalanine metabolism	7/253	27/3903	0.001277923	0.018103911	GH_D11G3728/GH_D10G2039/GH_D03G0525/GH_A11G2085/GH_A08G1985/GH_A01G2316/GH_D13G0693	-/-/-/-/-/-/-	ath:AT3G53260/ath:AT2G30490/ath:AT1G65060/ath:AT2G22250/ath:AT4G12290/ath:AT2G37040/ath:AT5G53970	7	6	GH_D11G3728/GH_D10G2039/GH_D03G0525/GH_A11G2085/GH_A08G1985/GH_A01G2316	1	GH_D13G0693
ath00130	Ubiquinone and other terpenoid-quinone biosynthesis	7/253	28/3903	0.001611277	0.019565512	GH_A13G2396/GH_D10G2039/GH_A12G1942/GH_A05G1116/GH_D03G0525/GH_D01G1797/GH_D13G0693	-/-/-/-/-/-/-	ath:AT2G18950/ath:AT2G30490/ath:AT1G18870/ath:AT1G30520/ath:AT1G65060/ath:AT1G23360/ath:AT5G53970	7	3	GH_A13G2396/GH_D10G2039/GH_D03G0525	4	GH_A12G1942/GH_A05G1116/GH_D01G1797/GH_D13G0693
ath00940	Phenylpropanoid biosynthesis	9/253	58/3903	0.011315012	0.120222003	GH_D11G3728/GH_D10G2039/GH_A12G0667/GH_D03G0525/GH_D01G2233/GH_A02G2001/GH_A01G2316/GH_A06G0665/GH_D05G2147	-/-/-/-/-/-/-/-/-	ath:AT3G53260/ath:AT2G30490/ath:AT3G50740/ath:AT1G65060/ath:AT2G40890/ath:AT5G42180/ath:AT2G37040/ath:AT3G24503/ath:AT5G09640	9	4	GH_D11G3728/GH_D10G2039/GH_D03G0525/GH_A01G2316	5	GH_A12G0667/GH_D01G2233/GH_A02G2001/GH_A06G0665/GH_D05G2147
ath00040	Pentose and glucuronate interconversions	6/253	36/3903	0.026297636	0.248366566	GH_A05G1431/GH_A13G0301/GH_D08G1533/GH_D12G2066/GH_D12G2839/GH_A04G0055	-/-/-/-/-/-	ath:AT3G14310/ath:AT2G21370/ath:AT5G49650/ath:AT1G67750/ath:AT5G51970/ath:AT5G55720	6	3	GH_D08G1533/GH_D12G2066/GH_A04G0055	3	GH_A05G1431/GH_A13G0301/GH_D12G2839
ath00950	Isoquinoline alkaloid biosynthesis	3/253	Nov-03	0.030104003	0.255884028	GH_A11G2085/GH_A08G1985/GH_D13G0693	-/-/-	ath:AT2G22250/ath:AT4G12290/ath:AT5G53970	3	2	GH_A11G2085/GH_A08G1985	1	GH_D13G0693
ath00480	Glutathione metabolism	8/253	61/3903	0.041358033	0.319584797	GH_D01G2430/GH_A06G0360/GH_D08G2094/GH_D06G0467/GH_A07G0814/GH_D10G0858/GH_A09G0427/GH_scaffold3458_objG0001	-/-/-/-/-/-/-/-	ath:AT5G02790/ath:AT4G09010/ath:AT4G11600/ath:AT1G77490/ath:AT5G17220/ath:AT3G27060/ath:AT5G40760/ath:AT5G02780	8	5	GH_D01G2430/GH_D08G2094/GH_A07G0814/GH_A09G0427/GH_scaffold3458_objG0001	3	GH_A06G0360/GH_D06G0467/GH_D10G0858
ath03430	Mismatch repair	5/253	33/3903	0.058845241	0.416820456	GH_D13G2192/GH_A03G0843/GH_D13G2061/GH_A09G0689/GH_D11G3674	-/-/-/-/-	ath:AT2G06510/ath:AT5G08020/ath:AT2G24490/ath:AT1G18090/ath:AT4G18590	5	0		5	GH_D13G2192/GH_A03G0843/GH_D13G2061/GH_A09G0689/GH_D11G3674
ath00350	Tyrosine metabolism	4/253	24/3903	0.06574496	0.429870893	GH_D08G2576/GH_A11G2085/GH_A08G1985/GH_D13G0693	-/-/-/-	ath:AT5G24760/ath:AT2G22250/ath:AT4G12290/ath:AT5G53970	4	3	GH_D08G2576/GH_A11G2085/GH_A08G1985	1	GH_D13G0693
ath03010	Ribosome	28/253	327/3903	0.073424171	0.445789612	novel.6670/GH_A11G2128/GH_D12G2593/GH_D06G2339/GH_D05G2786/GH_D11G0170/GH_A04G0383/GH_D02G1850/GH_D01G0703/novel.2247/GH_D07G1528/novel.633/GH_A10G1570/novel.4210/novel.5577/GH_D05G0031/novel.3250/novel.3530/GH_A09G0936/GH_D01G1429/GH_A06G2067/GH_A09G1951/GH_scaffold28097_objG0001/novel.4486/novel.3859/novel.2855/GH_D11G0685/novel.2576	-/-/-/-/-/-/-/-/-/-/-/-/-/-/-/-/-/-/-/-/-/-/-/-/-/-/-/-	ath:AT3G22300/ath:AT5G65220/ath:AT1G64510/ath:AT2G33800/ath:AT1G35680/ath:AT1G32990/ath:AT3G15190/ath:AT3G25920/ath:AT5G54600/ath:AT1G04480/ath:AT4G01310/ath:AT1G07770/ath:AT3G25520/ath:AT1G07770/ath:AT3G06680/ath:AT4G25890/ath:AT3G10950/ath:AT5G56670/ath:AT2G42740/ath:AT5G64140/ath:AT2G40590/ath:AT2G36620/ath:ArthMp085/ath:AT1G07770/ath:AT4G36130/ath:AT1G78630/ath:ArthCp085/ath:AT4G18100	28	0		28	novel.6670/GH_A11G2128/GH_D12G2593/GH_D06G2339/GH_D05G2786/GH_D11G0170/GH_A04G0383/GH_D02G1850/GH_D01G0703/novel.2247/GH_D07G1528/novel.633/GH_A10G1570/novel.4210/novel.5577/GH_D05G0031/novel.3250/novel.3530/GH_A09G0936/GH_D01G1429/GH_A06G2067/GH_A09G1951/GH_scaffold28097_objG0001/novel.4486/novel.3859/novel.2855/GH_D11G0685/novel.2576
ath00960	Tropane, piperidine and pyridine alkaloid biosynthesis	3/253	16/3903	0.080539384	0.456389843	GH_A11G2085/GH_A08G1985/GH_D13G0693	-/-/-	ath:AT2G22250/ath:AT4G12290/ath:AT5G53970	3	2	GH_A11G2085/GH_A08G1985	1	GH_D13G0693
ath00592	alpha-Linolenic acid metabolism	4/253	27/3903	0.093510657	0.496775367	GH_A10G0856/GH_D09G1860/GH_D12G1887/GH_A10G0553	-/-/-/-	ath:AT5G65110/ath:AT1G73680/ath:AT3G25780/ath:AT1G17420	4	1	GH_A10G0553	3	GH_A10G0856/GH_D09G1860/GH_D12G1887
ath03440	Homologous recombination	6/253	53/3903	0.125713006	0.62856503	GH_D13G2192/GH_A03G0843/GH_D06G1891/GH_D13G2061/GH_D04G1493/GH_D11G3674	-/-/-/-/-/-	ath:AT2G06510/ath:AT5G08020/ath:AT5G20420/ath:AT2G24490/ath:AT5G01630/ath:AT4G18590	6	1	GH_D06G1891	5	GH_D13G2192/GH_A03G0843/GH_D13G2061/GH_D04G1493/GH_D11G3674
ath00300	Lysine biosynthesis	2/253	Nov-03	0.156570107	0.709323116	GH_D07G2575/GH_D11G2890	-/-	ath:AT3G02020/ath:AT3G14390	2	1	GH_D11G2890	1	GH_D07G2575
ath00410	beta-Alanine metabolism	4/253	33/3903	0.162333861	0.709323116	GH_D11G1664/GH_D07G1699/GH_A08G1985/GH_A08G0137	-/-/-/-	ath:AT1G06550/ath:AT5G48840/ath:AT4G12290/ath:AT5G12200	4	3	GH_D11G1664/GH_A08G1985/GH_A08G0137	1	GH_D07G1699
ath00710	Carbon fixation in photosynthetic organisms	5/253	46/3903	0.174747685	0.709323116	GH_D10G1805/GH_A10G2430/GH_D07G1935/GH_D12G1910/GH_A13G1534	-/-/-/-/-	ath:AT4G15530/ath:AT3G55440/ath:AT5G38430/ath:AT1G68750/ath:AT4G26530	5	3	GH_D10G1805/GH_D12G1910/GH_A13G1534	2	GH_A10G2430/GH_D07G1935
ath00400	Phenylalanine, tyrosine and tryptophan biosynthesis	4/253	34/3903	0.175244535	0.709323116	GH_A05G2246/GH_D11G2420/GH_A11G2085/GH_D13G0693	-/-/-/-	ath:AT1G22410/ath:AT2G21940/ath:AT2G22250/ath:AT5G53970	4	3	GH_A05G2246/GH_D11G2420/GH_A11G2085	1	GH_D13G0693
ath00250	Alanine, aspartate and glutamate metabolism	4/253	37/3903	0.215889516	0.834118586	GH_A09G1068/GH_D06G0196/GH_D11G2940/GH_D02G0056	-/-/-/-	ath:AT3G47340/ath:AT3G16150/ath:AT5G18170/ath:AT3G08860	4	1	GH_D06G0196	3	GH_A09G1068/GH_D11G2940/GH_D02G0056
ath00030	Pentose phosphate pathway	4/253	39/3903	0.244290219	0.902811678	GH_D06G0426/GH_D12G2320/GH_A09G0427/GH_A13G1534	-/-/-/-	ath:AT1G13700/ath:AT2G35390/ath:AT5G40760/ath:AT4G26530	4	3	GH_D12G2320/GH_A09G0427/GH_A13G1534	1	GH_D06G0426
ath04016	MAPK signaling pathway - plant	7/253	81/3903	0.269990395	0.956215983	GH_D09G2594/GH_A06G0910/GH_A12G2516/GH_A06G0912/GH_D11G0507/GH_D05G2738/GH_D11G0989	-/-/-/-/-/-/-	ath:AT5G63310/ath:AT5G21930/ath:AT1G64060/ath:AT2G26330/ath:AT5G66880/ath:AT1G43700/ath:AT3G61510	7	3	GH_A12G2516/GH_A06G0912/GH_D05G2738	4	GH_D09G2594/GH_A06G0910/GH_D11G0507/GH_D11G0989
ath00240	Pyrimidine metabolism	4/253	42/3903	0.288273357	0.970245619	GH_D09G2594/GH_D13G1450/GH_A08G0137/GH_D10G0858	-/-/-/-	ath:AT5G63310/ath:AT3G12670/ath:AT5G12200/ath:AT3G27060	4	1	GH_A08G0137	3	GH_D09G2594/GH_D13G1450/GH_D10G0858
ath00500	Starch and sucrose metabolism	7/253	88/3903	0.343968344	0.970245619	GH_A05G0363/GH_D08G1434/GH_D02G2372/GH_D10G1524/GH_A08G0954/GH_D12G2342/GH_A09G2029	-/-/-/-/-/-/-	ath:AT3G43190/ath:AT4G02280/ath:AT4G39210/ath:AT1G04920/ath:AT2G18700/ath:AT4G17090/ath:AT1G32900	7	3	GH_D02G2372/GH_D10G1524/GH_D12G2342	4	GH_A05G0363/GH_D08G1434/GH_A08G0954/GH_A09G2029
ath00270	Cysteine and methionine metabolism	6/253	78/3903	0.394133049	0.970245619	GH_D07G2575/GH_D07G0167/GH_A07G0507/GH_D13G0693/GH_D02G0056/GH_D11G0989	-/-/-/-/-/-	ath:AT3G02020/ath:AT2G05830/ath:AT1G69770/ath:AT5G53970/ath:AT3G08860/ath:AT3G61510	6	0		6	GH_D07G2575/GH_D07G0167/GH_A07G0507/GH_D13G0693/GH_D02G0056/GH_D11G0989
ath04712	Circadian rhythm - plant	4/253	35/3903	0.39826294	0.970245619	novel.2464/novel.2374/GH_D02G0431/GH_D08G2693	-/-/-	ath:AT5G13930/ath:AT5G23730/ath:AT1G04400	3	1	novel.2464	2	novel.2374/GH_D02G0431
ath00260	Glycine, serine and threonine metabolism	4/253	50/3903	0.408621931	0.970245619	GH_D07G2575/GH_A08G1985/GH_D06G0958/GH_D02G0056	-/-/-/-	ath:AT3G02020/ath:AT4G12290/ath:AT4G33010/ath:AT3G08860	4	2	GH_A08G1985/GH_D06G0958	2	GH_D07G2575/GH_D02G0056
ath00770	Pantothenate and CoA biosynthesis	2/253	22/3903	0.422368067	0.970245619	GH_D07G1699/GH_A08G0137	-/-	ath:AT5G48840/ath:AT5G12200	2	1	GH_A08G0137	1	GH_D07G1699
ath00630	Glyoxylate and dicarboxylate metabolism	4/253	52/3903	0.438395458	0.970245619	GH_D07G1935/GH_D06G0958/GH_A02G0557/GH_A02G2007	-/-/-/-	ath:AT5G38430/ath:AT4G33010/ath:AT3G16910/ath:AT4G35830	4	2	GH_D06G0958/GH_A02G0557	2	GH_D07G1935/GH_A02G2007
ath00052	Galactose metabolism	3/253	38/3903	0.451233499	0.970245619	GH_D01G1405/GH_D05G4045/GH_D04G0512	-/-/-	ath:AT3G57520/ath:AT1G55740/ath:AT5G15140	3	1	GH_D05G4045	2	GH_D01G1405/GH_D04G0512
ath03420	Nucleotide excision repair	4/253	53/3903	0.453126352	0.970245619	GH_D13G2192/GH_A03G0843/GH_D13G2061/GH_D11G3674	-/-/-/-	ath:AT2G06510/ath:AT5G08020/ath:AT2G24490/ath:AT4G18590	4	0		4	GH_D13G2192/GH_A03G0843/GH_D13G2061/GH_D11G3674
ath00010	Glycolysis / Gluconeogenesis	6/253	83/3903	0.453232566	0.970245619	GH_A10G2430/GH_D08G2576/GH_D04G0512/GH_D08G0011/GH_A02G0557/GH_A13G1534	-/-/-/-/-/-	ath:AT3G55440/ath:AT5G24760/ath:AT5G15140/ath:AT5G01320/ath:AT3G16910/ath:AT4G26530	6	3	GH_D08G2576/GH_A02G0557/GH_A13G1534	3	GH_A10G2430/GH_D04G0512/GH_D08G0011
ath00910	Nitrogen metabolism	2/253	25/3903	0.488938882	0.970245619	GH_D11G2940/GH_A05G2200	-/-	ath:AT5G18170/ath:AT4G33580	2	0		2	GH_D11G2940/GH_A05G2200
ath01230	Biosynthesis of amino acids	12/253	181/3903	0.512310084	0.970245619	GH_D07G2575/GH_A10G0898/GH_A05G2246/GH_D11G2420/GH_A09G1068/GH_A10G2430/GH_A11G2085/GH_D12G2320/GH_D11G2890/GH_D13G0693/GH_A13G1534/GH_A02G2007	-/-/-/-/-/-/-/-/-/-/-/-	ath:AT3G02020/ath:AT2G22910/ath:AT1G22410/ath:AT2G21940/ath:AT3G47340/ath:AT3G55440/ath:AT2G22250/ath:AT2G35390/ath:AT3G14390/ath:AT5G53970/ath:AT4G26530/ath:AT4G35830	12	6	GH_A05G2246/GH_D11G2420/GH_A11G2085/GH_D12G2320/GH_D11G2890/GH_A13G1534	6	GH_D07G2575/GH_A10G0898/GH_A09G1068/GH_A10G2430/GH_D13G0693/GH_A02G2007
ath00230	Purine metabolism	5/253	73/3903	0.517015258	0.970245619	GH_D09G1606/GH_D09G2594/GH_D10G0858/GH_A12G2395/GH_D12G2320	-/-/-/-/-	ath:AT5G03300/ath:AT5G63310/ath:AT3G27060/ath:AT4G12440/ath:AT2G35390	5	1	GH_D12G2320	4	GH_D09G1606/GH_D09G2594/GH_D10G0858/GH_A12G2395
ath00073	Cutin, suberine and wax biosynthesis	1/253	Nov-03	0.522017	0.970245619	GH_A12G2491	-	ath:AT2G45970	1	1	GH_A12G2491	0
ath04933	AGE-RAGE signaling pathway in diabetic complications	1/253	Nov-03	0.522017	0.970245619	GH_A05G0248	-	ath:AT4G28950	1	0		1	GH_A05G0248
ath00220	Arginine biosynthesis	2/253	27/3903	0.53057917	0.970245619	GH_A10G0898/GH_D11G2940	-/-	ath:AT2G22910/ath:AT5G18170	2	0		2	GH_A10G0898/GH_D11G2940
ath00640	Propanoate metabolism	2/253	27/3903	0.53057917	0.970245619	GH_D11G1664/GH_D01G2189	-/-	ath:AT1G06550/ath:AT1G36160	2	2	GH_D11G1664/GH_D01G2189	0
ath00051	Fructose and mannose metabolism	3/253	43/3903	0.534836704	0.970245619	GH_A10G2430/GH_D12G2839/GH_A13G1534	-/-/-	ath:AT3G55440/ath:AT5G51970/ath:AT4G26530	3	1	GH_A13G1534	2	GH_A10G2430/GH_D12G2839
ath01200	Carbon metabolism	13/253	200/3903	0.539261607	0.970245619	GH_D11G1664/GH_D10G1805/GH_A10G2430/GH_D07G1935/GH_D06G0426/GH_D06G0958/GH_D12G2320/GH_D11G2940/GH_A09G0427/GH_A02G0557/GH_D12G1910/GH_A13G1534/GH_A02G2007	-/-/-/-/-/-/-/-/-/-/-/-/-	ath:AT1G06550/ath:AT4G15530/ath:AT3G55440/ath:AT5G38430/ath:AT1G13700/ath:AT4G33010/ath:AT2G35390/ath:AT5G18170/ath:AT5G40760/ath:AT3G16910/ath:AT1G68750/ath:AT4G26530/ath:AT4G35830	13	8	GH_D11G1664/GH_D10G1805/GH_D06G0958/GH_D12G2320/GH_A09G0427/GH_A02G0557/GH_D12G1910/GH_A13G1534	5	GH_A10G2430/GH_D07G1935/GH_D06G0426/GH_D11G2940/GH_A02G2007
ath01210	2-Oxocarboxylic acid metabolism	3/253	44/3903	0.550688551	0.970245619	GH_D07G2575/GH_A10G0898/GH_A02G2007	-/-/-	ath:AT3G02020/ath:AT2G22910/ath:AT4G35830	3	0		3	GH_D07G2575/GH_A10G0898/GH_A02G2007
ath00590	Arachidonic acid metabolism	1/253	Dec-03	0.553088351	0.970245619	GH_D08G2094	-	ath:AT4G11600	1	1	GH_D08G2094	0
ath00905	Brassinosteroid biosynthesis	1/253	Dec-03	0.553088351	0.970245619	GH_A11G1882	-	ath:AT4G36380	1	0		1	GH_A11G1882
ath00908	Zeatin biosynthesis	1/253	Dec-03	0.553088351	0.970245619	GH_D05G0393	-	ath:AT5G21482	1	0		1	GH_D05G0393
ath00561	Glycerolipid metabolism	3/253	45/3903	0.566219405	0.970245619	GH_A09G1893/GH_A11G1087/GH_A12G2005	-/-/-	ath:AT1G73480/ath:AT1G48300/ath:AT5G07920	3	1	GH_A12G2005	2	GH_A09G1893/GH_A11G1087
ath00620	Pyruvate metabolism	4/253	62/3903	0.578420277	0.970245619	GH_D10G1805/GH_D01G2189/GH_A02G0557/GH_D12G1910	-/-/-/-	ath:AT4G15530/ath:AT1G36160/ath:AT3G16910/ath:AT1G68750	4	4	GH_D10G1805/GH_D01G2189/GH_A02G0557/GH_D12G1910	0
ath00780	Biotin metabolism	1/253	13/3903	0.582147371	0.970245619	GH_D05G2344	-	ath:AT2G25710	1	1	GH_D05G2344	0
ath01040	Biosynthesis of unsaturated fatty acids	1/253	13/3903	0.582147371	0.970245619	GH_A10G0856	-	ath:AT5G65110	1	0		1	GH_A10G0856
ath00562	Inositol phosphate metabolism	3/253	47/3903	0.596280317	0.97468898	GH_A10G2430/GH_D11G2101/GH_D11G2347	-/-/-	ath:AT3G55440/ath:AT3G50110/ath:AT2G22240	3	1	GH_D11G2347	2	GH_A10G2430/GH_D11G2101
ath00053	Ascorbate and aldarate metabolism	2/253	32/3903	0.62422772	0.981985151	GH_A06G0360/GH_D06G0467	-/-	ath:AT4G09010/ath:AT1G77490	2	0		2	GH_A06G0360/GH_D06G0467
ath00760	Nicotinate and nicotinamide metabolism	1/253	15/3903	0.634739449	0.981985151	GH_A07G0628	-	ath:AT5G50210	1	1	GH_A07G0628	0
ath04120	Ubiquitin mediated proteolysis	7/253	117/3903	0.64362686	0.981985151	GH_A04G0891/GH_A10G0273/novel.5989/novel.2916/GH_D07G1318/GH_A07G1334/novel.2742	-/-/-/-/-/-/-	ath:AT5G22920/ath:AT2G33770/ath:AT4G33270/ath:AT4G33270/ath:AT3G20060/ath:AT1G50490/ath:AT4G33270	7	1	GH_A10G0273	6	GH_A04G0891/novel.5989/novel.2916/GH_D07G1318/GH_A07G1334/novel.2742
ath00564	Glycerophospholipid metabolism	4/253	68/3903	0.652258898	0.981985151	GH_A07G2619/GH_A12G2005/GH_A01G0286/novel.2280	-/-/-/-	ath:AT5G41080/ath:AT5G07920/ath:AT3G16785/ath:AT3G02040	4	1	GH_A12G2005	3	GH_A07G2619/GH_A01G0286/novel.2280
ath02010	ABC transporters	1/253	16/3903	0.65850769	0.981985151	GH_D06G0006	-	ath:AT1G27940	1	1	GH_D06G0006	0
ath00565	Ether lipid metabolism	1/253	17/3903	0.680735	0.997628879	GH_A01G0286	-	ath:AT3G16785	1	0		1	GH_A01G0286
ath00071	Fatty acid degradation	2/253	37/3903	0.702806924	0.999904636	GH_A10G0856/GH_D08G2576	-/-	ath:AT5G65110/ath:AT5G24760	2	1	GH_D08G2576	1	GH_A10G0856
ath04075	Plant hormone signal transduction	9/253	161/3903	0.727733295	0.999904636	GH_A13G0985/GH_A12G2906/GH_A09G0955/GH_D11G0507/GH_A01G0694/GH_A08G2106/GH_D09G1306/GH_D11G1262/GH_A01G1189	-/-/-/-/-/-/-/-/-	ath:AT2G21220/ath:AT3G17860/ath:AT5G45110/ath:AT5G66880/ath:AT5G54510/ath:AT3G63010/ath:AT2G41370/ath:AT1G59750/ath:AT5G67260	9	4	GH_A13G0985/GH_A12G2906/GH_A08G2106/GH_D09G1306	5	GH_A09G0955/GH_D11G0507/GH_A01G0694/GH_D11G1262/GH_A01G1189
ath00280	Valine, leucine and isoleucine degradation	2/253	40/3903	0.743085347	0.999904636	GH_D11G1664/GH_D02G0056	-/-	ath:AT1G06550/ath:AT3G08860	2	1	GH_D11G1664	1	GH_D02G0056
ath00020	Citrate cycle (TCA cycle)	2/253	41/3903	0.755437512	0.999904636	GH_D01G0282/GH_A02G2007	-/-	ath:AT5G49460/ath:AT4G35830	2	1	GH_D01G0282	1	GH_A02G2007
ath00460	Cyanoamino acid metabolism	1/253	21/3903	0.756131902	0.999904636	GH_D06G0196	-	ath:AT3G16150	1	1	GH_D06G0196	0
ath00906	Carotenoid biosynthesis	1/253	23/3903	0.78688694	0.999904636	GH_A07G0815	-	ath:AT5G17230	1	0		1	GH_A07G0815
ath04070	Phosphatidylinositol signaling system	2/253	44/3903	0.789467696	0.999904636	GH_A12G2005/GH_D11G2101	-/-	ath:AT5G07920/ath:AT3G50110	2	1	GH_A12G2005	1	GH_D11G2101
ath00310	Lysine degradation	1/253	26/3903	0.825925915	0.999904636	GH_D06G0886	-	ath:AT4G33150	1	0		1	GH_D06G0886
ath04146	Peroxisome	4/253	91/3903	0.851665415	0.999904636	GH_A10G0856/GH_D07G0519/novel.4698/novel.6786	-/-/-/-	ath:AT5G65110/ath:AT5G51100/ath:AT5G56290/ath:AT5G56290	4	1	novel.4698	3	GH_A10G0856/GH_D07G0519/novel.6786
ath04130	SNARE interactions in vesicular transport	1/253	29/3903	0.857836596	0.999904636	GH_D13G1155	-	ath:AT1G08560	1	0		1	GH_D13G1155
ath04626	Plant-pathogen interaction	5/253	114/3903	0.872022634	0.999904636	GH_A11G0314/GH_A12G2516/GH_D01G1238/GH_D11G0018/novel.398	-/-/-/-/-	ath:AT1G18890/ath:AT1G64060/ath:AT1G76640/ath:AT3G17700/ath:AT2G43790	5	5	GH_A11G0314/GH_A12G2516/GH_D01G1238/GH_D11G0018/novel.398	0
ath00061	Fatty acid biosynthesis	1/253	31/3903	0.875801087	0.999904636	GH_D01G2189	-	ath:AT1G36160	1	1	GH_D01G2189	0
ath04144	Endocytosis	6/253	136/3903	0.885251931	0.999904636	GH_D10G0105/GH_A03G0688/GH_A01G0286/novel.2999/GH_A11G1787/novel.420	-/-/-/-/-/-	ath:AT4G05520/ath:AT5G61980/ath:AT3G16785/ath:AT1G10630/ath:AT4G35730/ath:AT3G11130	6	1	novel.2999	5	GH_D10G0105/GH_A03G0688/GH_A01G0286/GH_A11G1787/novel.420
ath00380	Tryptophan metabolism	1/253	33/3903	0.891503327	0.999904636	GH_D09G1833	-	ath:AT4G24670	1	1	GH_D09G1833	0
ath00510	N-Glycan biosynthesis	1/253	33/3903	0.891503327	0.999904636	GH_A09G0348	-	ath:AT3G27540	1	1	GH_A09G0348	0
ath01212	Fatty acid metabolism	2/253	58/3903	0.898795501	0.999904636	GH_A10G0856/GH_D01G2189	-/-	ath:AT5G65110/ath:AT1G36160	2	1	GH_D01G2189	1	GH_A10G0856
ath00900	Terpenoid backbone biosynthesis	1/253	35/3903	0.905227212	0.999904636	GH_A03G0806	-	ath:AT1G74470	1	0		1	GH_A03G0806
ath00520	Amino sugar and nucleotide sugar metabolism	3/253	83/3903	0.913620725	0.999904636	GH_D02G2372/GH_D02G2124/GH_A05G0857	-/-/-	ath:AT4G39210/ath:AT5G64570/ath:AT1G08200	3	1	GH_D02G2372	2	GH_D02G2124/GH_A05G0857
ath00330	Arginine and proline metabolism	1/253	40/3903	0.93243618	0.999904636	GH_A07G0648	-	ath:AT5G08170	1	1	GH_A07G0648	0
ath04145	Phagosome	2/253	66/3903	0.934697523	0.999904636	GH_A02G0865/GH_A05G0248	-/-	ath:AT1G50010/ath:AT4G28950	2	0		2	GH_A02G0865/GH_A05G0248
ath03013	RNA transport	5/253	147/3903	0.96731865	0.999904636	novel.1306/novel.2368/GH_D05G2534/GH_A13G1619/GH_A12G2627	-/-/-/-/-	ath:AT3G15610/ath:AT1G07940/ath:AT3G52150/ath:AT5G54940/ath:AT1G10390	5	3	novel.1306/novel.2368/GH_A12G2627	2	GH_D05G2534/GH_A13G1619
ath03015	mRNA surveillance pathway	3/253	118/3903	0.985497095	0.999904636	GH_D05G2534/novel.3073/novel.1979	-/-/-	ath:AT3G52150/ath:AT3G05580/ath:AT2G39840	3	1	novel.3073	2	GH_D05G2534/novel.1979
ath03008	Ribosome biogenesis in eukaryotes	1/253	71/3903	0.991794828	0.999904636	GH_A09G1855	-	ath:AT1G80770	1	0		1	GH_A09G1855
ath00190	Oxidative phosphorylation	1/253	85/3903	0.996851791	0.999904636	GH_D10G0526	-	ath:AT1G17260	1	1	GH_D10G0526	0
ath04141	Protein processing in endoplasmic reticulum	3/253	152/3903	0.997808646	0.999904636	GH_D05G1021/GH_A10G0270/GH_A07G1238	-/-/-	ath:AT5G60640/ath:AT4G03510/ath:AT3G44110	3	1	GH_A07G1238	2	GH_D05G1021/GH_A10G0270
ath03018	RNA degradation	1/253	99/3903	0.998796468	0.999904636	GH_D05G2534	-	ath:AT3G52150	1	0		1	GH_D05G2534
ath03040	Spliceosome	2/253	173/3903	0.999904636	0.999904636	GH_A09G1463/novel.5025	-/-	ath:AT1G55310/ath:AT2G33730	2	2	GH_A09G1463/novel.5025	0
