# Supplementary material for: Transcriptome Analysis Reveals Differences in Anthocyanin Accumulation in Cotton (Gossypium hirsutum L.) Induced by Red and Blue Light
Source: Front Plant Sci. 2022 Mar 31;13:788828. doi: 10.3389/fpls.2022.788828 (PMC9009209; doi:10.3389/fpls.2022.788828)
Supplement: Supplementary file 9 [file Table_9.csv]

Table S9 KEGG enrichment of DEGs in HB-vs-HR
KEGGID	Description	GeneRatio	BgRatio	pvalue	padj	geneID	geneName	keggID	Count	Up	Up_Gene_names	Down	Down_Gene_names
ath03030	DNA replication	13/137	41/3905	5.25E-10	3.89E-08	GH_D02G2609/GH_D11G1177/GH_A03G0843/GH_A05G3492/GH_D05G1530/GH_A11G2026/GH_D13G2127/GH_D13G2061/GH_D13G0304/GH_A13G2532/GH_A12G2550/GH_D11G3674/GH_A03G1345	-/-/-/-/-/-/-/-/-/-/-/-/-	ath:AT5G44635/ath:AT4G02060/ath:AT5G08020/ath:AT1G08840/ath:AT5G46280/ath:AT5G67100/ath:AT2G07690/ath:AT2G24490/ath:AT2G16440/ath:AT2G29570/ath:AT5G41880/ath:AT4G18590/ath:AT1G67320	13	13	GH_D02G2609/GH_D11G1177/GH_A03G0843/GH_A05G3492/GH_D05G1530/GH_A11G2026/GH_D13G2127/GH_D13G2061/GH_D13G0304/GH_A13G2532/GH_A12G2550/GH_D11G3674/GH_A03G1345	0
ath00941	Flavonoid biosynthesis	4/137	Dec-05	0.000576419	0.021327518	GH_D07G1302/GH_A05G1681/GH_D10G2039/GH_D13G0214	-/-/-/-	ath:AT5G07990/ath:AT1G61720/ath:AT2G30490/ath:AT3G55120	4	0		4	GH_D07G1302/GH_A05G1681/GH_D10G2039/GH_D13G0214
ath00360	Phenylalanine metabolism	4/137	25/3905	0.01033576	0.186376331	GH_D03G0525/GH_D10G2039/GH_A01G2316/GH_A08G1985	-/-/-/-	ath:AT1G65060/ath:AT2G30490/ath:AT2G37040/ath:AT4G12290	4	0		4	GH_D03G0525/GH_D10G2039/GH_A01G2316/GH_A08G1985
ath00910	Nitrogen metabolism	4/137	25/3905	0.01033576	0.186376331	GH_D01G2177/GH_D13G0395/GH_D04G1094/GH_D02G0826	-/-/-/-	ath:AT1G37130/ath:AT2G15620/ath:AT3G52720/ath:AT1G77760	4	2	GH_D01G2177/GH_D13G0395	2	GH_D04G1094/GH_D02G0826
ath00130	Ubiquinone and other terpenoid-quinone biosynthesis	4/137	27/3905	0.013584846	0.186376331	GH_D03G0525/GH_D10G2039/GH_A13G2396/GH_D01G1797	-/-/-/-	ath:AT1G65060/ath:AT2G30490/ath:AT2G18950/ath:AT1G23360	4	1	GH_D01G1797	3	GH_D03G0525/GH_D10G2039/GH_A13G2396
ath00480	Glutathione metabolism	6/137	58/3905	0.015111594	0.186376331	GH_D01G2430/GH_D10G0858/GH_scaffold3458_objG0001/GH_D08G2094/GH_D07G0010/GH_A02G1986	-/-/-/-/-/-	ath:AT5G02790/ath:AT3G27060/ath:AT5G02780/ath:AT4G11600/ath:AT4G31290/ath:AT4G35000	6	1	GH_D10G0858	5	GH_D01G2430/GH_scaffold3458_objG0001/GH_D08G2094/GH_D07G0010/GH_A02G1986
ath03430	Mismatch repair	4/137	33/3905	0.026954284	0.284945285	GH_A03G0843/GH_D13G2061/GH_A13G2532/GH_D11G3674	-/-/-/-	ath:AT5G08020/ath:AT2G24490/ath:AT2G29570/ath:AT4G18590	4	4	GH_A03G0843/GH_D13G2061/GH_A13G2532/GH_D11G3674	0
ath03440	Homologous recombination	5/137	53/3905	0.036809903	0.340491603	GH_A03G0843/GH_D13G2061/GH_D07G2265/GH_D11G3674/GH_D04G1493	-/-/-/-/-	ath:AT5G08020/ath:AT2G24490/ath:AT1G04020/ath:AT4G18590/ath:AT5G01630	5	5	GH_A03G0843/GH_D13G2061/GH_D07G2265/GH_D11G3674/GH_D04G1493	0
ath00940	Phenylpropanoid biosynthesis	5/137	56/3905	0.045112997	0.369590649	GH_D03G0525/GH_D10G2039/GH_A01G2316/GH_A12G0667/GH_D05G0625	-/-/-/-/-	ath:AT1G65060/ath:AT2G30490/ath:AT2G37040/ath:AT3G50740/ath:AT2G24800	5	2	GH_A12G0667/GH_D05G0625	3	GH_D03G0525/GH_D10G2039/GH_A01G2316
ath00280	Valine, leucine and isoleucine degradation	4/137	40/3905	0.049944682	0.369590649	GH_D11G1664/GH_A08G2039/GH_D02G0056/GH_D05G2420	-/-/-/-	ath:AT1G06550/ath:AT4G11820/ath:AT3G08860/ath:AT1G21400	4	1	GH_D05G2420	3	GH_D11G1664/GH_A08G2039/GH_D02G0056
ath00640	Propanoate metabolism	3/137	27/3905	0.066901131	0.450062152	GH_D11G1664/GH_D01G2189/GH_D05G2420	-/-/-	ath:AT1G06550/ath:AT1G36160/ath:AT1G21400	3	1	GH_D05G2420	2	GH_D11G1664/GH_D01G2189
ath01040	Biosynthesis of unsaturated fatty acids	2/137	13/3905	0.074021346	0.456464965	GH_A10G0856/GH_D01G1463	-/-	ath:AT5G65110/ath:AT3G12120	2	2	GH_A10G0856/GH_D01G1463	0
ath00500	Starch and sucrose metabolism	6/137	89/3905	0.090710159	0.516350137	GH_D12G2400/GH_D02G2372/GH_D05G2577/GH_D12G2342/GH_A07G0813/GH_A06G1084	-/-/-/-/-/-	ath:AT1G12240/ath:AT4G39210/ath:AT1G76130/ath:AT4G17090/ath:AT5G37180/ath:AT5G11110	6	2	GH_D12G2400/GH_A06G1084	4	GH_D02G2372/GH_D05G2577/GH_D12G2342/GH_A07G0813
ath03420	Nucleotide excision repair	4/137	54/3905	0.11959512	0.567560243	GH_A03G0843/GH_D13G2061/GH_A13G2532/GH_D11G3674	-/-/-/-	ath:AT5G08020/ath:AT2G24490/ath:AT2G29570/ath:AT4G18590	4	4	GH_A03G0843/GH_D13G2061/GH_A13G2532/GH_D11G3674	0
ath00040	Pentose and glucuronate interconversions	3/137	35/3905	0.122715728	0.567560243	GH_A04G0055/GH_D01G2377/GH_D08G1533	-/-/-	ath:AT5G55720/ath:AT3G53190/ath:AT5G49650	3	1	GH_D01G2377	2	GH_A04G0055/GH_D08G1533
ath04712	Circadian rhythm - plant	3/137	35/3905	0.122715728	0.567560243	GH_D12G1711/novel.2374/novel.5524	-/-/-	ath:AT1G68050/ath:AT5G23730/ath:AT5G24470	3	2	novel.2374/novel.5524	1	GH_D12G1711
ath00270	Cysteine and methionine metabolism	5/137	77/3905	0.131824807	0.573825629	GH_A12G2594/GH_D11G0356/GH_A07G0507/GH_D02G0056/GH_D07G0167	-/-/-/-/-	ath:AT1G64660/ath:AT3G47520/ath:AT1G69770/ath:AT3G08860/ath:AT2G05830	5	3	GH_A12G2594/GH_A07G0507/GH_D07G0167	2	GH_D11G0356/GH_D02G0056
ath01212	Fatty acid metabolism	4/137	58/3905	0.144620902	0.594552598	GH_D01G2189/GH_A10G0856/novel.1586/GH_D01G1463	-/-/-/-	ath:AT1G36160/ath:AT5G65110/ath:AT4G29010/ath:AT3G12120	4	2	GH_A10G0856/GH_D01G1463	2	GH_D01G2189/novel.1586
ath00350	Tyrosine metabolism	2/137	23/3905	0.192147491	0.748363914	GH_A08G1985/GH_D08G2576	-/-	ath:AT4G12290/ath:AT5G24760	2	0		2	GH_A08G1985/GH_D08G2576
ath00920	Sulfur metabolism	2/137	24/3905	0.205077643	0.758787281	GH_A06G1734/GH_D05G1750	-/-	ath:AT4G04610/ath:AT4G21990	2	0		2	GH_A06G1734/GH_D05G1750
ath04120	Ubiquitin mediated proteolysis	6/137	118/3905	0.232297945	0.792477479	novel.2742/GH_A07G1334/GH_D07G1318/novel.5989/novel.5849/novel.2916	-/-/-/-/-/-	ath:AT4G33270/ath:AT1G50490/ath:AT3G20060/ath:AT4G33270/ath:AT4G33270/ath:AT4G33270	6	6	novel.2742/GH_A07G1334/GH_D07G1318/novel.5989/novel.5849/novel.2916	0
ath04141	Protein processing in endoplasmic reticulum	7/137	152/3905	0.283796835	0.792477479	GH_A05G0404/GH_A12G1941/GH_D08G0060/GH_D05G1410/GH_D05G1021/GH_A12G2185/GH_A13G1331	-/-/-/-/-/-/-	ath:AT5G12020/ath:AT5G20970/ath:AT1G07400/ath:AT1G54050/ath:AT5G60640/ath:AT4G25200/ath:AT1G56340	7	5	GH_A05G0404/GH_D08G0060/GH_D05G1021/GH_A12G2185/GH_A13G1331	2	GH_A12G1941/GH_D05G1410
ath00053	Ascorbate and aldarate metabolism	2/137	31/3905	0.297039644	0.792477479	GH_A13G1691/GH_A02G1986	-/-	ath:AT5G03630/ath:AT4G35000	2	0		2	GH_A13G1691/GH_A02G1986
ath00950	Isoquinoline alkaloid biosynthesis	1/137	Oct-05	0.300615031	0.792477479	GH_A08G1985	-	ath:AT4G12290	1	0		1	GH_A08G1985
ath00410	beta-Alanine metabolism	2/137	32/3905	0.310165192	0.792477479	GH_D11G1664/GH_A08G1985	-/-	ath:AT1G06550/ath:AT4G12290	2	0		2	GH_D11G1664/GH_A08G1985
ath00904	Diterpenoid biosynthesis	1/137	Nov-05	0.325214708	0.792477479	GH_A07G1021	-	ath:AT3G25180	1	0		1	GH_A07G1021
ath04016	MAPK signaling pathway - plant	4/137	83/3905	0.332349565	0.792477479	GH_A12G2516/GH_A01G0174/GH_A12G2711/GH_D05G2627	-/-/-/-	ath:AT1G64060/ath:AT2G20875/ath:AT5G53210/ath:AT5G47910	4	2	GH_A01G0174/GH_A12G2711	2	GH_A12G2516/GH_D05G2627
ath00400	Phenylalanine, tyrosine and tryptophan biosynthesis	2/137	34/3905	0.336257027	0.792477479	GH_A05G2246/GH_D11G2420	-/-	ath:AT1G22410/ath:AT2G21940	2	0		2	GH_A05G2246/GH_D11G2420
ath00450	Selenocompound metabolism	1/137	Dec-05	0.348955228	0.792477479	GH_A12G2594	-	ath:AT1G64660	1	1	GH_A12G2594	0
ath00590	Arachidonic acid metabolism	1/137	Dec-05	0.348955228	0.792477479	GH_D08G2094	-	ath:AT4G11600	1	0		1	GH_D08G2094
ath04626	Plant-pathogen interaction	5/137	113/3905	0.363841824	0.792477479	GH_A12G2516/GH_D13G2227/GH_A12G1280/novel.398/GH_D05G2627	-/-/-/-/-	ath:AT1G64060/ath:AT5G56580/ath:AT4G01010/ath:AT2G43790/ath:AT5G47910	5	1	GH_D13G2227	4	GH_A12G2516/GH_A12G1280/novel.398/GH_D05G2627
ath00620	Pyruvate metabolism	3/137	62/3905	0.371742995	0.792477479	GH_D01G2189/GH_D11G0287/GH_D11G0356	-/-/-	ath:AT1G36160/ath:AT1G32440/ath:AT3G47520	3	0		3	GH_D01G2189/GH_D11G0287/GH_D11G0356
ath00780	Biotin metabolism	1/137	13/3905	0.371866385	0.792477479	GH_D05G2344	-	ath:AT2G25710	1	0		1	GH_D05G2344
ath00908	Zeatin biosynthesis	1/137	13/3905	0.371866385	0.792477479	GH_D05G0393	-	ath:AT5G21482	1	1	GH_D05G0393	0
ath00250	Alanine, aspartate and glutamate metabolism	2/137	37/3905	0.374820429	0.792477479	GH_D02G0056/GH_A09G1068	-/-	ath:AT3G08860/ath:AT3G47340	2	1	GH_A09G1068	1	GH_D02G0056
ath00071	Fatty acid degradation	2/137	38/3905	0.387480831	0.793087413	GH_D08G2576/GH_A10G0856	-/-	ath:AT5G24760/ath:AT5G65110	2	1	GH_A10G0856	1	GH_D08G2576
ath00650	Butanoate metabolism	1/137	15/3905	0.41531469	0.793087413	GH_A08G2039	-	ath:AT4G11820	1	0		1	GH_A08G2039
ath00960	Tropane, piperidine and pyridine alkaloid biosynthesis	1/137	15/3905	0.41531469	0.793087413	GH_A08G1985	-	ath:AT4G12290	1	0		1	GH_A08G1985
ath00020	Citrate cycle (TCA cycle)	2/137	41/3905	0.424761193	0.793087413	GH_D01G0282/GH_D11G0356	-/-	ath:AT5G49460/ath:AT3G47520	2	0		2	GH_D01G0282/GH_D11G0356
ath00240	Pyrimidine metabolism	2/137	42/3905	0.436930759	0.793087413	GH_A05G1944/GH_D10G0858	-/-	ath:AT3G46940/ath:AT3G27060	2	2	GH_A05G1944/GH_D10G0858	0
ath00196	Photosynthesis - antenna proteins	1/137	17/3905	0.455778077	0.793087413	GH_D01G1243	-	ath:AT1G45474	1	1	GH_D01G1243	0
ath00561	Glycerolipid metabolism	2/137	44/3905	0.460848092	0.793087413	GH_A11G1087/GH_A12G2005	-/-	ath:AT1G48300/ath:AT5G07920	2	1	GH_A11G1087	1	GH_A12G2005
ath04070	Phosphatidylinositol signaling system	2/137	44/3905	0.460848092	0.793087413	GH_A12G2005/novel.5116	-/-	ath:AT5G07920/ath:AT1G49340	2	1	novel.5116	1	GH_A12G2005
ath00260	Glycine, serine and threonine metabolism	2/137	49/3905	0.517970733	0.853219276	GH_A08G1985/GH_D02G0056	-/-	ath:AT4G12290/ath:AT3G08860	2	0		2	GH_A08G1985/GH_D02G0056
ath04075	Plant hormone signal transduction	6/137	164/3905	0.51884956	0.853219276	GH_A09G1859/GH_A06G0436/GH_A03G1742/GH_D11G0531/GH_D04G1532/novel.614	-/-/-/-/-/-	ath:AT5G62920/ath:AT1G77920/ath:AT5G13220/ath:AT2G14960/ath:AT1G10470/ath:AT4G34770	6	1	GH_A03G1742	5	GH_A09G1859/GH_A06G0436/GH_D11G0531/GH_D04G1532/novel.614
ath00906	Carotenoid biosynthesis	1/137	23/3905	0.561227273	0.902843874	GH_A09G1528	-	ath:AT1G52340	1	0		1	GH_A09G1528
ath01230	Biosynthesis of amino acids	6/137	181/3905	0.617205964	0.926345786	GH_A05G2246/GH_D11G0287/GH_D11G2420/novel.6678/GH_A10G0898/GH_A09G1068	-/-/-/-/-/-	ath:AT1G22410/ath:AT1G32440/ath:AT2G21940/ath:AT2G43750/ath:AT2G22910/ath:AT3G47340	6	3	novel.6678/GH_A10G0898/GH_A09G1068	3	GH_A05G2246/GH_D11G0287/GH_D11G2420
ath00220	Arginine biosynthesis	1/137	27/3905	0.619985456	0.926345786	GH_A10G0898	-	ath:AT2G22910	1	1	GH_A10G0898	0
ath00592	alpha-Linolenic acid metabolism	1/137	27/3905	0.619985456	0.926345786	GH_A10G0856	-	ath:AT5G65110	1	1	GH_A10G0856	0
ath04146	Peroxisome	3/137	91/3905	0.625909315	0.926345786	GH_D13G1137/GH_D07G0519/GH_A10G0856	-/-/-	ath:AT1G08830/ath:AT5G51100/ath:AT5G65110	3	2	GH_D07G0519/GH_A10G0856	1	GH_D13G1137
ath04130	SNARE interactions in vesicular transport	1/137	29/3905	0.646364445	0.937862136	GH_D13G1155	-	ath:AT1G08560	1	1	GH_D13G1155	0
ath00061	Fatty acid biosynthesis	1/137	31/3905	0.670924757	0.949591023	GH_D01G2189	-	ath:AT1G36160	1	0		1	GH_D01G2189
ath00564	Glycerophospholipid metabolism	2/137	69/3905	0.704183582	0.949591023	GH_A07G2619/GH_A12G2005	-/-	ath:AT5G41080/ath:AT5G07920	2	1	GH_A07G2619	1	GH_A12G2005
ath00900	Terpenoid backbone biosynthesis	1/137	35/3905	0.715078999	0.949591023	GH_A08G2039	-	ath:AT4G11820	1	0		1	GH_A08G2039
ath00230	Purine metabolism	2/137	73/3905	0.733381409	0.949591023	GH_D11G0287/GH_D10G0858	-/-	ath:AT1G32440/ath:AT3G27060	2	1	GH_D10G0858	1	GH_D11G0287
ath03410	Base excision repair	1/137	37/3905	0.734897153	0.949591023	GH_A13G2532	-	ath:AT2G29570	1	1	GH_A13G2532	0
ath00052	Galactose metabolism	1/137	38/3905	0.744286783	0.949591023	GH_D12G2400	-	ath:AT1G12240	1	1	GH_D12G2400	0
ath00030	Pentose phosphate pathway	1/137	39/3905	0.753346186	0.949591023	GH_D06G0426	-	ath:AT1G13700	1	1	GH_D06G0426	0
ath04136	Autophagy - other	1/137	41/3905	0.770520035	0.949591023	novel.1255	-	ath:AT3G18770	1	1	novel.1255	0
ath01210	2-Oxocarboxylic acid metabolism	1/137	44/3905	0.794079682	0.949591023	GH_A10G0898	-	ath:AT2G22910	1	1	GH_A10G0898	0
ath00010	Glycolysis / Gluconeogenesis	2/137	83/3905	0.795882582	0.949591023	GH_D11G0287/GH_D08G2576	-/-	ath:AT1G32440/ath:AT5G24760	2	0		2	GH_D11G0287/GH_D08G2576
ath00195	Photosynthesis	1/137	46/3905	0.808435601	0.949591023	GH_D03G0877	-	ath:ArthCp022	1	0		1	GH_D03G0877
ath00710	Carbon fixation in photosynthetic organisms	1/137	46/3905	0.808435601	0.949591023	GH_D11G0356	-	ath:AT3G47520	1	0		1	GH_D11G0356
ath00562	Inositol phosphate metabolism	1/137	48/3905	0.821797481	0.950203337	GH_D11G2347	-	ath:AT2G22240	1	0		1	GH_D11G2347
ath00630	Glyoxylate and dicarboxylate metabolism	1/137	51/3905	0.840124728	0.95644969	GH_D11G0356	-	ath:AT3G47520	1	0		1	GH_D11G0356
ath04145	Phagosome	1/137	66/3905	0.907198107	0.995840764	GH_A13G1331	-	ath:AT1G56340	1	1	GH_A13G1331	0
ath01200	Carbon metabolism	4/137	200/3905	0.927970315	0.995840764	GH_D11G1664/GH_D11G0287/GH_D11G0356/GH_D06G0426	-/-/-/-	ath:AT1G06550/ath:AT1G32440/ath:AT3G47520/ath:AT1G13700	4	1	GH_D06G0426	3	GH_D11G1664/GH_D11G0287/GH_D11G0356
ath03015	mRNA surveillance pathway	2/137	120/3905	0.929192144	0.995840764	novel.3073/GH_D11G3036	-/-	ath:AT3G05580/ath:AT3G05580	2	0		2	novel.3073/GH_D11G3036
ath00520	Amino sugar and nucleotide sugar metabolism	1/137	83/3905	0.950031427	0.995840764	GH_D02G2372	-	ath:AT4G39210	1	0		1	GH_D02G2372
ath00190	Oxidative phosphorylation	1/137	86/3905	0.955215813	0.995840764	GH_D10G0526	-	ath:AT1G17260	1	0		1	GH_D10G0526
ath04144	Endocytosis	2/137	137/3905	0.957670527	0.995840764	GH_A11G1787/GH_D10G0105	-/-	ath:AT4G35730/ath:AT4G05520	2	2	GH_A11G1787/GH_D10G0105	0
ath03013	RNA transport	2/137	147/3905	0.968926149	0.995840764	novel.1306/novel.2368	-/-	ath:AT3G15610/ath:AT1G07940	2	0		2	novel.1306/novel.2368
ath03040	Spliceosome	2/137	173/3905	0.986353794	0.99986549	GH_A09G1463/GH_D09G0323	-/-	ath:AT1G55310/ath:AT5G14610	2	0		2	GH_A09G1463/GH_D09G0323
ath03010	Ribosome	1/137	331/3905	0.999995717	0.999995717	novel.6670	-	ath:AT3G22300	1	1	novel.6670	0
