# Supplementary material for: Transcriptome Analysis Reveals Differences in Anthocyanin Accumulation in Cotton (Gossypium hirsutum L.) Induced by Red and Blue Light
Source: Front Plant Sci. 2022 Mar 31;13:788828. doi: 10.3389/fpls.2022.788828 (PMC9009209; doi:10.3389/fpls.2022.788828)
Supplement: Supplementary file 10 [file Table_10.csv]

Table S10 An entire result of Gene set enrichment analysis (GSEA) in HB-vs-HW ��GO sets��
NAME	GS<br> follow link to MSigDB	GS DETAILS	SIZE	ES	NES	NOM p-val	FDR q-val	FWER p-val	RANK AT MAX	LEADING EDGE
GO_0051552_BP_FLAVONE_METABOLIC_PROCESS	GO_0051552_BP_FLAVONE_METABOLIC_PROCESS	Details ...	26	0.7917701	2.106679	0	9.61E-04	0.001	6273	tags=54%, list=11%, signal=60%
GO_0051553_BP_FLAVONE_BIOSYNTHETIC_PROCESS	GO_0051553_BP_FLAVONE_BIOSYNTHETIC_PROCESS	Details ...	26	0.7917701	2.0201373	0	0.006167608	0.013	6273	tags=54%, list=11%, signal=60%
GO_0051555_BP_FLAVONOL_BIOSYNTHETIC_PROCESS	GO_0051555_BP_FLAVONOL_BIOSYNTHETIC_PROCESS	Details ...	24	0.77417594	2.0128334	0	0.006005337	0.019	6273	tags=50%, list=11%, signal=56%
GO_0051554_BP_FLAVONOL_METABOLIC_PROCESS	GO_0051554_BP_FLAVONOL_METABOLIC_PROCESS	Details ...	24	0.77417594	1.98525	0	0.00829239	0.035	6273	tags=50%, list=11%, signal=56%
GO_0009803_BP_CINNAMIC_ACID_METABOLIC_PROCESS	GO_0009803_BP_CINNAMIC_ACID_METABOLIC_PROCESS	Details ...	21	0.7940527	1.9639263	0	0.012714413	0.066	6554	tags=86%, list=12%, signal=97%
GO_0008559_MF_ABC_TYPE_XENOBIOTIC_TRANSPORTER_ACTIVITY	GO_0008559_MF_ABC_TYPE_XENOBIOTIC_TRANSPORTER_ACTIVITY	Details ...	47	0.6623884	1.9626629	0	0.010913495	0.068	11294	tags=55%, list=20%, signal=69%
GO_1901348_BP_POSITIVE_REGULATION_OF_SECONDARY_CELL_WALL_BIOGENESIS	GO_1901348_BP_POSITIVE_REGULATION_OF_SECONDARY_CELL_WALL_BIOGENESIS	Details ...	32	0.70371765	1.9483602	0	0.013695402	0.095	9326	tags=56%, list=16%, signal=67%
GO_1903340_BP_POSITIVE_REGULATION_OF_CELL_WALL_ORGANIZATION_OR_BIOGENESIS	GO_1903340_BP_POSITIVE_REGULATION_OF_CELL_WALL_ORGANIZATION_OR_BIOGENESIS	Details ...	32	0.70371765	1.9432129	0	0.012810797	0.102	9326	tags=56%, list=16%, signal=67%
GO_0140358_MF_P_TYPE_TRANSMEMBRANE_TRANSPORTER_ACTIVITY	GO_0140358_MF_P_TYPE_TRANSMEMBRANE_TRANSPORTER_ACTIVITY	Details ...	98	0.57942533	1.932542	0.001639344	0.01412771	0.126	15127	tags=55%, list=27%, signal=75%
GO_0015662_MF_P_TYPE_ION_TRANSPORTER_ACTIVITY	GO_0015662_MF_P_TYPE_ION_TRANSPORTER_ACTIVITY	Details ...	98	0.57942533	1.929556	0	0.013756166	0.135	15127	tags=55%, list=27%, signal=75%
GO_0140359_MF_ABC_TYPE_TRANSPORTER_ACTIVITY	GO_0140359_MF_ABC_TYPE_TRANSPORTER_ACTIVITY		59	0.6169714	1.9248877	0	0.013971243	0.149	11294	tags=44%, list=20%, signal=55%
GO_0010094_BP_SPECIFICATION_OF_CARPEL_IDENTITY	GO_0010094_BP_SPECIFICATION_OF_CARPEL_IDENTITY		9	0.91753197	1.9138484	0	0.016285056	0.189	3494	tags=89%, list=6%, signal=95%
GO_0005388_MF_P_TYPE_CALCIUM_TRANSPORTER_ACTIVITY	GO_0005388_MF_P_TYPE_CALCIUM_TRANSPORTER_ACTIVITY		58	0.6198162	1.9068117	0	0.016703939	0.211	14852	tags=60%, list=26%, signal=82%
GO_0009800_BP_CINNAMIC_ACID_BIOSYNTHETIC_PROCESS	GO_0009800_BP_CINNAMIC_ACID_BIOSYNTHETIC_PROCESS		18	0.7960714	1.896574	0	0.01896256	0.254	6554	tags=89%, list=12%, signal=100%
GO_0015205_MF_NUCLEOBASE_TRANSMEMBRANE_TRANSPORTER_ACTIVITY	GO_0015205_MF_NUCLEOBASE_TRANSMEMBRANE_TRANSPORTER_ACTIVITY		40	0.65387565	1.8960662	0	0.01807861	0.258	9156	tags=43%, list=16%, signal=51%
GO_0045431_MF_FLAVONOL_SYNTHASE_ACTIVITY	GO_0045431_MF_FLAVONOL_SYNTHASE_ACTIVITY		9	0.9058383	1.8899682	0	0.019140858	0.287	1811	tags=33%, list=3%, signal=34%
GO_0009608_BP_RESPONSE_TO_SYMBIONT	GO_0009608_BP_RESPONSE_TO_SYMBIONT		31	0.6916272	1.8836673	0	0.02036732	0.318	9734	tags=52%, list=17%, signal=62%
GO_0010022_BP_MERISTEM_DETERMINACY	GO_0010022_BP_MERISTEM_DETERMINACY		36	0.6501167	1.8534455	0	0.03626392	0.498	11091	tags=61%, list=19%, signal=76%
GO_0009699_BP_PHENYLPROPANOID_BIOSYNTHETIC_PROCESS	GO_0009699_BP_PHENYLPROPANOID_BIOSYNTHETIC_PROCESS		341	0.4855855	1.8514651	0	0.035355076	0.51	7825	tags=30%, list=14%, signal=35%
GO_0009610_BP_RESPONSE_TO_SYMBIOTIC_FUNGUS	GO_0009610_BP_RESPONSE_TO_SYMBIOTIC_FUNGUS		21	0.73169917	1.8266793	0	0.053026896	0.671	9734	tags=62%, list=17%, signal=75%
GO_1901332_BP_NEGATIVE_REGULATION_OF_LATERAL_ROOT_DEVELOPMENT	GO_1901332_BP_NEGATIVE_REGULATION_OF_LATERAL_ROOT_DEVELOPMENT		18	0.7490089	1.825423	0.003597122	0.05190383	0.679	7415	tags=50%, list=13%, signal=57%
GO_0048759_BP_XYLEM_VESSEL_MEMBER_CELL_DIFFERENTIATION	GO_0048759_BP_XYLEM_VESSEL_MEMBER_CELL_DIFFERENTIATION		25	0.7118552	1.8225721	0.001763668	0.05217981	0.695	10697	tags=60%, list=19%, signal=74%
GO_0010093_BP_SPECIFICATION_OF_FLORAL_ORGAN_IDENTITY	GO_0010093_BP_SPECIFICATION_OF_FLORAL_ORGAN_IDENTITY		36	0.65253747	1.8139106	0.001697793	0.057922374	0.753	11837	tags=42%, list=21%, signal=53%
GO_0055067_BP_MONOVALENT_INORGANIC_CATION_HOMEOSTASIS	GO_0055067_BP_MONOVALENT_INORGANIC_CATION_HOMEOSTASIS		189	0.5005403	1.8107309	0	0.058670413	0.777	7948	tags=29%, list=14%, signal=34%
GO_0009799_BP_SPECIFICATION_OF_SYMMETRY	GO_0009799_BP_SPECIFICATION_OF_SYMMETRY		38	0.64884955	1.808682	0	0.058669563	0.794	10203	tags=50%, list=18%, signal=61%
GO_0009511_CC_PLASMODESMATAL_ENDOPLASMIC_RETICULUM	GO_0009511_CC_PLASMODESMATAL_ENDOPLASMIC_RETICULUM		24	0.6935583	1.8029604	0	0.06214426	0.824	14527	tags=75%, list=25%, signal=101%
GO_0016324_CC_APICAL_PLASMA_MEMBRANE	GO_0016324_CC_APICAL_PLASMA_MEMBRANE		54	0.59409803	1.8002355	0	0.06325039	0.838	12245	tags=50%, list=21%, signal=64%
GO_0045177_CC_APICAL_PART_OF_CELL	GO_0045177_CC_APICAL_PART_OF_CELL		63	0.5810044	1.797993	0	0.06366796	0.852	10850	tags=46%, list=19%, signal=57%
GO_1901141_BP_REGULATION_OF_LIGNIN_BIOSYNTHETIC_PROCESS	GO_1901141_BP_REGULATION_OF_LIGNIN_BIOSYNTHETIC_PROCESS		25	0.68452936	1.7973468	0	0.062094294	0.854	48	tags=12%, list=0%, signal=12%
GO_0019852_BP_L_ASCORBIC_ACID_METABOLIC_PROCESS	GO_0019852_BP_L_ASCORBIC_ACID_METABOLIC_PROCESS		46	0.60807264	1.7936635	0	0.06400152	0.872	10191	tags=35%, list=18%, signal=42%
GO_1900384_BP_REGULATION_OF_FLAVONOL_BIOSYNTHETIC_PROCESS	GO_1900384_BP_REGULATION_OF_FLAVONOL_BIOSYNTHETIC_PROCESS		11	0.8307241	1.7923946	0	0.063127026	0.876	6273	tags=82%, list=11%, signal=92%
GO_0018107_BP_PEPTIDYL_THREONINE_PHOSPHORYLATION	GO_0018107_BP_PEPTIDYL_THREONINE_PHOSPHORYLATION		61	0.57757455	1.7918098	0	0.06165616	0.879	8500	tags=41%, list=15%, signal=48%
GO_0080161_MF_AUXIN_TRANSMEMBRANE_TRANSPORTER_ACTIVITY	GO_0080161_MF_AUXIN_TRANSMEMBRANE_TRANSPORTER_ACTIVITY		49	0.596217	1.7865664	0	0.065647796	0.899	10312	tags=45%, list=18%, signal=55%
GO_0009510_CC_PLASMODESMATAL_DESMOTUBULE	GO_0009510_CC_PLASMODESMATAL_DESMOTUBULE		24	0.6935583	1.7855115	0.001760563	0.06452704	0.905	14527	tags=75%, list=25%, signal=101%
GO_0015851_BP_NUCLEOBASE_TRANSPORT	GO_0015851_BP_NUCLEOBASE_TRANSPORT		36	0.6325896	1.7853602	0.001779359	0.06295625	0.909	9156	tags=39%, list=16%, signal=46%
GO_0010088_BP_PHLOEM_DEVELOPMENT	GO_0010088_BP_PHLOEM_DEVELOPMENT		42	0.61580735	1.7844203	0	0.06244557	0.913	6779	tags=36%, list=12%, signal=41%
GO_0052635_MF_C_20_GIBBERELLIN_2_BETA_DIOXYGENASE_ACTIVITY	GO_0052635_MF_C_20_GIBBERELLIN_2_BETA_DIOXYGENASE_ACTIVITY		13	0.79380494	1.7839539	0	0.06111669	0.914	2223	tags=46%, list=4%, signal=48%
GO_0010329_MF_AUXIN_EFFLUX_TRANSMEMBRANE_TRANSPORTER_ACTIVITY	GO_0010329_MF_AUXIN_EFFLUX_TRANSMEMBRANE_TRANSPORTER_ACTIVITY		49	0.596217	1.7819688	0	0.062005635	0.924	10312	tags=45%, list=18%, signal=55%
GO_0010582_BP_FLORAL_MERISTEM_DETERMINACY	GO_0010582_BP_FLORAL_MERISTEM_DETERMINACY		32	0.66079956	1.7800338	0	0.06270112	0.935	8790	tags=56%, list=15%, signal=66%
GO_0006863_BP_PURINE_NUCLEOBASE_TRANSPORT	GO_0006863_BP_PURINE_NUCLEOBASE_TRANSPORT		31	0.6579605	1.7786726	0	0.06250752	0.937	9156	tags=45%, list=16%, signal=54%
GO_0005345_MF_PURINE_NUCLEOBASE_TRANSMEMBRANE_TRANSPORTER_ACTIVITY	GO_0005345_MF_PURINE_NUCLEOBASE_TRANSMEMBRANE_TRANSPORTER_ACTIVITY		31	0.6579605	1.7759441	0	0.06417321	0.944	9156	tags=45%, list=16%, signal=54%
GO_0019853_BP_L_ASCORBIC_ACID_BIOSYNTHETIC_PROCESS	GO_0019853_BP_L_ASCORBIC_ACID_BIOSYNTHETIC_PROCESS		46	0.60807264	1.7742283	0	0.06451599	0.949	10191	tags=35%, list=18%, signal=42%
GO_0010089_BP_XYLEM_DEVELOPMENT	GO_0010089_BP_XYLEM_DEVELOPMENT		137	0.50674987	1.7700161	0	0.067867726	0.961	12204	tags=55%, list=21%, signal=70%
GO_0008356_BP_ASYMMETRIC_CELL_DIVISION	GO_0008356_BP_ASYMMETRIC_CELL_DIVISION		64	0.57015765	1.7658752	0.001694915	0.0709001	0.967	8349	tags=36%, list=15%, signal=42%
GO_0005986_BP_SUCROSE_BIOSYNTHETIC_PROCESS	GO_0005986_BP_SUCROSE_BIOSYNTHETIC_PROCESS		22	0.69045514	1.7633859	0.001733102	0.07178587	0.971	9094	tags=36%, list=16%, signal=43%
GO_0016832_MF_ALDEHYDE_LYASE_ACTIVITY	GO_0016832_MF_ALDEHYDE_LYASE_ACTIVITY		44	0.60005885	1.7615787	0	0.07235087	0.973	13870	tags=48%, list=24%, signal=63%
GO_0010345_BP_SUBERIN_BIOSYNTHETIC_PROCESS	GO_0010345_BP_SUBERIN_BIOSYNTHETIC_PROCESS		90	0.54124975	1.7603889	0	0.072084755	0.973	6314	tags=28%, list=11%, signal=31%
GO_0030570_MF_PECTATE_LYASE_ACTIVITY	GO_0030570_MF_PECTATE_LYASE_ACTIVITY		47	0.5929576	1.7602717	0	0.07076102	0.974	5833	tags=32%, list=10%, signal=36%
GO_0018210_BP_PEPTIDYL_THREONINE_MODIFICATION	GO_0018210_BP_PEPTIDYL_THREONINE_MODIFICATION		61	0.57757455	1.7593848	0	0.070150495	0.975	8500	tags=41%, list=15%, signal=48%
GO_1905177_BP_TRACHEARY_ELEMENT_DIFFERENTIATION	GO_1905177_BP_TRACHEARY_ELEMENT_DIFFERENTIATION		36	0.62249833	1.7576567	0.003527337	0.07068006	0.976	9141	tags=53%, list=16%, signal=63%
GO_2000652_BP_REGULATION_OF_SECONDARY_CELL_WALL_BIOGENESIS	GO_2000652_BP_REGULATION_OF_SECONDARY_CELL_WALL_BIOGENESIS		74	0.5493594	1.7518198	0	0.075770855	0.983	10803	tags=49%, list=19%, signal=60%
GO_0009698_BP_PHENYLPROPANOID_METABOLIC_PROCESS	GO_0009698_BP_PHENYLPROPANOID_METABOLIC_PROCESS		456	0.44498113	1.7428869	0	0.08626487	0.993	7825	tags=30%, list=14%, signal=35%
GO_0004826_MF_PHENYLALANINE_TRNA_LIGASE_ACTIVITY	GO_0004826_MF_PHENYLALANINE_TRNA_LIGASE_ACTIVITY		8	0.888816	1.7360353	0	0.09453839	0.997	2860	tags=25%, list=5%, signal=26%
GO_0016837_MF_CARBON_OXYGEN_LYASE_ACTIVITY_ACTING_ON_POLYSACCHARIDES	GO_0016837_MF_CARBON_OXYGEN_LYASE_ACTIVITY_ACTING_ON_POLYSACCHARIDES		47	0.5929576	1.7359313	0.003558719	0.09294598	0.997	5833	tags=32%, list=10%, signal=36%
GO_0006432_BP_PHENYLALANYL_TRNA_AMINOACYLATION	GO_0006432_BP_PHENYLALANYL_TRNA_AMINOACYLATION		8	0.888816	1.7354919	0	0.09199794	0.997	2860	tags=25%, list=5%, signal=26%
GO_0048359_BP_MUCILAGE_METABOLIC_PROCESS_INVOLVED_IN_SEED_COAT_DEVELOPMENT	GO_0048359_BP_MUCILAGE_METABOLIC_PROCESS_INVOLVED_IN_SEED_COAT_DEVELOPMENT		48	0.5820186	1.7331867	0	0.09372649	0.998	7141	tags=23%, list=13%, signal=26%
GO_0010162_BP_SEED_DORMANCY_PROCESS	GO_0010162_BP_SEED_DORMANCY_PROCESS		108	0.51195323	1.7290596	0	0.09814292	0.998	9743	tags=44%, list=17%, signal=54%
GO_0046364_BP_MONOSACCHARIDE_BIOSYNTHETIC_PROCESS	GO_0046364_BP_MONOSACCHARIDE_BIOSYNTHETIC_PROCESS		97	0.5179021	1.7279409	0.003327787	0.09810496	0.998	10585	tags=27%, list=19%, signal=33%
GO_0009939_BP_POSITIVE_REGULATION_OF_GIBBERELLIC_ACID_MEDIATED_SIGNALING_PATHWAY	GO_0009939_BP_POSITIVE_REGULATION_OF_GIBBERELLIC_ACID_MEDIATED_SIGNALING_PATHWAY		20	0.69499785	1.7278092	0.003629764	0.09665129	0.998	10687	tags=55%, list=19%, signal=68%
GO_0022611_BP_DORMANCY_PROCESS	GO_0022611_BP_DORMANCY_PROCESS		108	0.51195323	1.7275424	0	0.09546649	0.998	9743	tags=44%, list=17%, signal=54%
GO_0052640_MF_SALICYLIC_ACID_GLUCOSYLTRANSFERASE_GLUCOSIDE_FORMING_ACTIVITY	GO_0052640_MF_SALICYLIC_ACID_GLUCOSYLTRANSFERASE_GLUCOSIDE_FORMING_ACTIVITY		10	0.80904806	1.724175	0	0.09914517	0.998	5975	tags=50%, list=10%, signal=56%
GO_0015576_MF_SORBITOL_TRANSMEMBRANE_TRANSPORTER_ACTIVITY	GO_0015576_MF_SORBITOL_TRANSMEMBRANE_TRANSPORTER_ACTIVITY		11	0.7801365	1.7212548	0.007462686	0.102319315	0.998	10986	tags=73%, list=19%, signal=90%
GO_1900378_BP_POSITIVE_REGULATION_OF_SECONDARY_METABOLITE_BIOSYNTHETIC_PROCESS	GO_1900378_BP_POSITIVE_REGULATION_OF_SECONDARY_METABOLITE_BIOSYNTHETIC_PROCESS		5	0.97439736	1.7183073	0	0.10515268	0.999	48	tags=60%, list=0%, signal=60%
GO_0006075_BP_1_3_BETA_D_GLUCAN_BIOSYNTHETIC_PROCESS	GO_0006075_BP_1_3_BETA_D_GLUCAN_BIOSYNTHETIC_PROCESS		32	0.6214648	1.7134608	0.005067567	0.11138059	1	13779	tags=66%, list=24%, signal=87%
GO_0009855_BP_DETERMINATION_OF_BILATERAL_SYMMETRY	GO_0009855_BP_DETERMINATION_OF_BILATERAL_SYMMETRY		36	0.60530376	1.7102588	0.005154639	0.11518709	1	10203	tags=47%, list=18%, signal=57%
GO_0050502_MF_CIS_ZEATIN_O_BETA_D_GLUCOSYLTRANSFERASE_ACTIVITY	GO_0050502_MF_CIS_ZEATIN_O_BETA_D_GLUCOSYLTRANSFERASE_ACTIVITY		8	0.86306876	1.7002976	0	0.1308655	1	2734	tags=75%, list=5%, signal=79%
GO_0047334_MF_DIPHOSPHATE_FRUCTOSE_6_PHOSPHATE_1_PHOSPHOTRANSFERASE_ACTIVITY	GO_0047334_MF_DIPHOSPHATE_FRUCTOSE_6_PHOSPHATE_1_PHOSPHOTRANSFERASE_ACTIVITY		10	0.7960907	1.6987516	0	0.131942	1	3024	tags=30%, list=5%, signal=32%
GO_0046283_BP_ANTHOCYANIN_CONTAINING_COMPOUND_METABOLIC_PROCESS	GO_0046283_BP_ANTHOCYANIN_CONTAINING_COMPOUND_METABOLIC_PROCESS		167	0.4731359	1.6971527	0	0.13319522	1	10803	tags=37%, list=19%, signal=45%
GO_1905516_BP_POSITIVE_REGULATION_OF_FERTILIZATION	GO_1905516_BP_POSITIVE_REGULATION_OF_FERTILIZATION		6	0.9156954	1.6970729	0.001782531	0.13137524	1	4808	tags=100%, list=8%, signal=109%
GO_0003843_MF_1_3_BETA_D_GLUCAN_SYNTHASE_ACTIVITY	GO_0003843_MF_1_3_BETA_D_GLUCAN_SYNTHASE_ACTIVITY		32	0.6214648	1.6956785	0.003629764	0.13181691	1	13779	tags=66%, list=24%, signal=87%
GO_0015146_MF_PENTOSE_TRANSMEMBRANE_TRANSPORTER_ACTIVITY	GO_0015146_MF_PENTOSE_TRANSMEMBRANE_TRANSPORTER_ACTIVITY		11	0.7801365	1.6950128	0.005199307	0.13110824	1	10986	tags=73%, list=19%, signal=90%
GO_0006562_BP_PROLINE_CATABOLIC_PROCESS	GO_0006562_BP_PROLINE_CATABOLIC_PROCESS		7	0.87801105	1.6941655	0	0.1308686	1	5354	tags=57%, list=9%, signal=63%
GO_0045490_BP_PECTIN_CATABOLIC_PROCESS	GO_0045490_BP_PECTIN_CATABOLIC_PROCESS		139	0.48672026	1.6936016	0	0.13016596	1	10320	tags=37%, list=18%, signal=46%
GO_1903338_BP_REGULATION_OF_CELL_WALL_ORGANIZATION_OR_BIOGENESIS	GO_1903338_BP_REGULATION_OF_CELL_WALL_ORGANIZATION_OR_BIOGENESIS		92	0.511865	1.6935219	0	0.12856098	1	12204	tags=46%, list=21%, signal=58%
GO_0010087_BP_PHLOEM_OR_XYLEM_HISTOGENESIS	GO_0010087_BP_PHLOEM_OR_XYLEM_HISTOGENESIS		305	0.44075593	1.690727	0	0.13199082	1	9379	tags=33%, list=16%, signal=39%
GO_0000148_CC_1_3_BETA_D_GLUCAN_SYNTHASE_COMPLEX	GO_0000148_CC_1_3_BETA_D_GLUCAN_SYNTHASE_COMPLEX		32	0.6214648	1.6887528	0.003514939	0.13384365	1	13779	tags=66%, list=24%, signal=87%
GO_0015168_MF_GLYCEROL_TRANSMEMBRANE_TRANSPORTER_ACTIVITY	GO_0015168_MF_GLYCEROL_TRANSMEMBRANE_TRANSPORTER_ACTIVITY		13	0.7477247	1.6843718	0.001798561	0.14018784	1	10986	tags=69%, list=19%, signal=86%
GO_0010133_BP_PROLINE_CATABOLIC_PROCESS_TO_GLUTAMATE	GO_0010133_BP_PROLINE_CATABOLIC_PROCESS_TO_GLUTAMATE		7	0.87801105	1.6839203	0.001779359	0.13912015	1	5354	tags=57%, list=9%, signal=63%
GO_0008970_MF_PHOSPHOLIPASE_A1_ACTIVITY	GO_0008970_MF_PHOSPHOLIPASE_A1_ACTIVITY		53	0.5586308	1.6832907	0.003442341	0.13863295	1	7094	tags=36%, list=12%, signal=41%
GO_0004332_MF_FRUCTOSE_BISPHOSPHATE_ALDOLASE_ACTIVITY	GO_0004332_MF_FRUCTOSE_BISPHOSPHATE_ALDOLASE_ACTIVITY		14	0.7309191	1.6823831	0.009259259	0.13863334	1	507	tags=21%, list=1%, signal=22%
GO_0015591_MF_D_RIBOSE_TRANSMEMBRANE_TRANSPORTER_ACTIVITY	GO_0015591_MF_D_RIBOSE_TRANSMEMBRANE_TRANSPORTER_ACTIVITY		11	0.7801365	1.6804111	0.001712329	0.14066982	1	10986	tags=73%, list=19%, signal=90%
GO_0080154_BP_REGULATION_OF_FERTILIZATION	GO_0080154_BP_REGULATION_OF_FERTILIZATION		7	0.8744353	1.6786344	0	0.14226255	1	4808	tags=86%, list=8%, signal=94%
GO_0015148_MF_D_XYLOSE_TRANSMEMBRANE_TRANSPORTER_ACTIVITY	GO_0015148_MF_D_XYLOSE_TRANSMEMBRANE_TRANSPORTER_ACTIVITY		11	0.7801365	1.6784387	0.00744879	0.14105247	1	10986	tags=73%, list=19%, signal=90%
GO_0016841_MF_AMMONIA_LYASE_ACTIVITY	GO_0016841_MF_AMMONIA_LYASE_ACTIVITY		19	0.68221015	1.675241	0.008865248	0.14599124	1	6554	tags=53%, list=12%, signal=59%
GO_0046524_MF_SUCROSE_PHOSPHATE_SYNTHASE_ACTIVITY	GO_0046524_MF_SUCROSE_PHOSPHATE_SYNTHASE_ACTIVITY		10	0.80555564	1.6726482	0.003527337	0.14963475	1	8692	tags=70%, list=15%, signal=83%
GO_0015575_MF_MANNITOL_TRANSMEMBRANE_TRANSPORTER_ACTIVITY	GO_0015575_MF_MANNITOL_TRANSMEMBRANE_TRANSPORTER_ACTIVITY		11	0.7801365	1.6689507	0.005415163	0.15569328	1	10986	tags=73%, list=19%, signal=90%
GO_0005354_MF_GALACTOSE_TRANSMEMBRANE_TRANSPORTER_ACTIVITY	GO_0005354_MF_GALACTOSE_TRANSMEMBRANE_TRANSPORTER_ACTIVITY		11	0.7801365	1.6682829	0.001792115	0.15521245	1	10986	tags=73%, list=19%, signal=90%
GO_0010158_BP_ABAXIAL_CELL_FATE_SPECIFICATION	GO_0010158_BP_ABAXIAL_CELL_FATE_SPECIFICATION		30	0.6118795	1.6656446	0.003571429	0.1591951	1	11091	tags=47%, list=19%, signal=58%
GO_0009962_BP_REGULATION_OF_FLAVONOID_BIOSYNTHETIC_PROCESS	GO_0009962_BP_REGULATION_OF_FLAVONOID_BIOSYNTHETIC_PROCESS		72	0.5252394	1.6637943	0.001677852	0.16142608	1	11193	tags=43%, list=20%, signal=54%
GO_0120256_BP_OLEFINIC_COMPOUND_CATABOLIC_PROCESS	GO_0120256_BP_OLEFINIC_COMPOUND_CATABOLIC_PROCESS		17	0.6859464	1.6625832	0.012216405	0.16216493	1	7915	tags=47%, list=14%, signal=55%
GO_0048530_BP_FRUIT_MORPHOGENESIS	GO_0048530_BP_FRUIT_MORPHOGENESIS		19	0.67105865	1.6603076	0.005263158	0.16523251	1	10687	tags=47%, list=19%, signal=58%
GO_0005983_BP_STARCH_CATABOLIC_PROCESS	GO_0005983_BP_STARCH_CATABOLIC_PROCESS		53	0.54493374	1.6599323	0.00170068	0.16435419	1	9666	tags=36%, list=17%, signal=43%
GO_0009812_BP_FLAVONOID_METABOLIC_PROCESS	GO_0009812_BP_FLAVONOID_METABOLIC_PROCESS		326	0.43586567	1.6594042	0	0.16387373	1	10803	tags=38%, list=19%, signal=46%
GO_0102229_MF_AMYLOPECTIN_MALTOHYDROLASE_ACTIVITY	GO_0102229_MF_AMYLOPECTIN_MALTOHYDROLASE_ACTIVITY		26	0.6394557	1.6591412	0.010810811	0.16261487	1	3969	tags=27%, list=7%, signal=29%
GO_0046164_BP_ALCOHOL_CATABOLIC_PROCESS	GO_0046164_BP_ALCOHOL_CATABOLIC_PROCESS		57	0.5534636	1.659072	0	0.1610027	1	8461	tags=35%, list=15%, signal=41%
GO_0018171_BP_PEPTIDYL_CYSTEINE_OXIDATION	GO_0018171_BP_PEPTIDYL_CYSTEINE_OXIDATION		6	0.8860587	1.6557299	0.005272408	0.16645189	1	4297	tags=50%, list=8%, signal=54%
GO_0016207_MF_4_COUMARATE_COA_LIGASE_ACTIVITY	GO_0016207_MF_4_COUMARATE_COA_LIGASE_ACTIVITY		9	0.7974688	1.6555274	0.007092198	0.16506955	1	11546	tags=100%, list=20%, signal=125%
GO_0010097_BP_SPECIFICATION_OF_STAMEN_IDENTITY	GO_0010097_BP_SPECIFICATION_OF_STAMEN_IDENTITY		5	0.94527954	1.6551716	0	0.16423748	1	2799	tags=80%, list=5%, signal=84%
GO_0010540_BP_BASIPETAL_AUXIN_TRANSPORT	GO_0010540_BP_BASIPETAL_AUXIN_TRANSPORT		61	0.5399193	1.654595	0.003267974	0.16365103	1	10954	tags=36%, list=19%, signal=45%
GO_1903339_BP_NEGATIVE_REGULATION_OF_CELL_WALL_ORGANIZATION_OR_BIOGENESIS	GO_1903339_BP_NEGATIVE_REGULATION_OF_CELL_WALL_ORGANIZATION_OR_BIOGENESIS		12	0.7496448	1.6545432	0.001751314	0.1620901	1	5321	tags=58%, list=9%, signal=64%
GO_0050403_MF_TRANS_ZEATIN_O_BETA_D_GLUCOSYLTRANSFERASE_ACTIVITY	GO_0050403_MF_TRANS_ZEATIN_O_BETA_D_GLUCOSYLTRANSFERASE_ACTIVITY		10	0.7999322	1.6539412	0.005545287	0.16173442	1	2734	tags=60%, list=5%, signal=63%
GO_0045548_MF_PHENYLALANINE_AMMONIA_LYASE_ACTIVITY	GO_0045548_MF_PHENYLALANINE_AMMONIA_LYASE_ACTIVITY		12	0.74469405	1.653486	0.007092198	0.16120893	1	6554	tags=83%, list=12%, signal=94%
GO_0006597_BP_SPERMINE_BIOSYNTHETIC_PROCESS	GO_0006597_BP_SPERMINE_BIOSYNTHETIC_PROCESS		18	0.67557234	1.6532283	0.005300353	0.16028786	1	8567	tags=39%, list=15%, signal=46%
GO_0006557_BP_S_ADENOSYLMETHIONINAMINE_BIOSYNTHETIC_PROCESS	GO_0006557_BP_S_ADENOSYLMETHIONINAMINE_BIOSYNTHETIC_PROCESS		14	0.72004217	1.653106	0.007518797	0.1590015	1	8567	tags=50%, list=15%, signal=59%
GO_1901347_BP_NEGATIVE_REGULATION_OF_SECONDARY_CELL_WALL_BIOGENESIS	GO_1901347_BP_NEGATIVE_REGULATION_OF_SECONDARY_CELL_WALL_BIOGENESIS		12	0.7496448	1.6515348	0.010810811	0.16068672	1	5321	tags=58%, list=9%, signal=64%
GO_0000024_BP_MALTOSE_BIOSYNTHETIC_PROCESS	GO_0000024_BP_MALTOSE_BIOSYNTHETIC_PROCESS		8	0.81989294	1.6505783	0.008976661	0.16133703	1	9664	tags=88%, list=17%, signal=105%
GO_0015853_BP_ADENINE_TRANSPORT	GO_0015853_BP_ADENINE_TRANSPORT		12	0.74135375	1.6493767	0.009380863	0.16281445	1	9051	tags=58%, list=16%, signal=69%
GO_1900386_BP_POSITIVE_REGULATION_OF_FLAVONOL_BIOSYNTHETIC_PROCESS	GO_1900386_BP_POSITIVE_REGULATION_OF_FLAVONOL_BIOSYNTHETIC_PROCESS		8	0.81268156	1.6478039	0.008976661	0.16437289	1	9127	tags=88%, list=16%, signal=104%
GO_0006885_BP_REGULATION_OF_PH	GO_0006885_BP_REGULATION_OF_PH		112	0.48473495	1.6449716	0.003278689	0.16888058	1	11916	tags=41%, list=21%, signal=52%
GO_0010295_MF_ABSCISIC_ACID_8_HYDROXYLASE_ACTIVITY	GO_0010295_MF_ABSCISIC_ACID_8_HYDROXYLASE_ACTIVITY		17	0.6859464	1.6447091	0.014336918	0.16803525	1	7915	tags=47%, list=14%, signal=55%
GO_0010023_BP_PROANTHOCYANIDIN_BIOSYNTHETIC_PROCESS	GO_0010023_BP_PROANTHOCYANIDIN_BIOSYNTHETIC_PROCESS		16	0.68758446	1.643788	0.00733945	0.16868527	1	10706	tags=75%, list=19%, signal=92%
GO_0006546_BP_GLYCINE_CATABOLIC_PROCESS	GO_0006546_BP_GLYCINE_CATABOLIC_PROCESS		14	0.7186812	1.643294	0.00915751	0.16845073	1	4666	tags=29%, list=8%, signal=31%
GO_0006723_BP_CUTICLE_HYDROCARBON_BIOSYNTHETIC_PROCESS	GO_0006723_BP_CUTICLE_HYDROCARBON_BIOSYNTHETIC_PROCESS		8	0.8364414	1.6416994	0.003802281	0.1704953	1	1920	tags=25%, list=3%, signal=26%
GO_0004067_MF_ASPARAGINASE_ACTIVITY	GO_0004067_MF_ASPARAGINASE_ACTIVITY		12	0.74313223	1.6410148	0.016666668	0.17058082	1	12075	tags=83%, list=21%, signal=106%
GO_0009831_BP_PLANT_TYPE_CELL_WALL_MODIFICATION_INVOLVED_IN_MULTIDIMENSIONAL_CELL_GROWTH	GO_0009831_BP_PLANT_TYPE_CELL_WALL_MODIFICATION_INVOLVED_IN_MULTIDIMENSIONAL_CELL_GROWTH		18	0.6676563	1.6406658	0.014440433	0.16992186	1	8660	tags=44%, list=15%, signal=52%
GO_0046499_BP_S_ADENOSYLMETHIONINAMINE_METABOLIC_PROCESS	GO_0046499_BP_S_ADENOSYLMETHIONINAMINE_METABOLIC_PROCESS		14	0.72004217	1.6397262	0.006872852	0.17050967	1	8567	tags=50%, list=15%, signal=59%
GO_0042335_BP_CUTICLE_DEVELOPMENT	GO_0042335_BP_CUTICLE_DEVELOPMENT		127	0.4709148	1.6390798	0.001605136	0.17047998	1	11681	tags=30%, list=21%, signal=38%
GO_0043290_BP_APOCAROTENOID_CATABOLIC_PROCESS	GO_0043290_BP_APOCAROTENOID_CATABOLIC_PROCESS		17	0.6859464	1.6388689	0.01598579	0.16955678	1	7915	tags=47%, list=14%, signal=55%
GO_0009953_BP_DORSAL_VENTRAL_PATTERN_FORMATION	GO_0009953_BP_DORSAL_VENTRAL_PATTERN_FORMATION		26	0.62454003	1.637557	0.010909091	0.17089072	1	10203	tags=50%, list=18%, signal=61%
GO_0018158_BP_PROTEIN_OXIDATION	GO_0018158_BP_PROTEIN_OXIDATION		6	0.8860587	1.6373392	0.005415163	0.16981484	1	4297	tags=50%, list=8%, signal=54%
GO_0010555_BP_RESPONSE_TO_MANNITOL	GO_0010555_BP_RESPONSE_TO_MANNITOL		17	0.68204397	1.632073	0.010619469	0.1800446	1	7713	tags=29%, list=14%, signal=34%
GO_0048262_BP_DETERMINATION_OF_DORSAL_VENTRAL_ASYMMETRY	GO_0048262_BP_DETERMINATION_OF_DORSAL_VENTRAL_ASYMMETRY		26	0.62454003	1.6319134	0.007326007	0.17898867	1	10203	tags=50%, list=18%, signal=61%
GO_0017172_MF_CYSTEINE_DIOXYGENASE_ACTIVITY	GO_0017172_MF_CYSTEINE_DIOXYGENASE_ACTIVITY		12	0.7480546	1.6262484	0.00907441	0.1911845	1	4297	tags=25%, list=8%, signal=27%
GO_0045335_CC_PHAGOCYTIC_VESICLE	GO_0045335_CC_PHAGOCYTIC_VESICLE		28	0.61376643	1.6248178	0.010291595	0.19288619	1	10358	tags=39%, list=18%, signal=48%
GO_0004014_MF_ADENOSYLMETHIONINE_DECARBOXYLASE_ACTIVITY	GO_0004014_MF_ADENOSYLMETHIONINE_DECARBOXYLASE_ACTIVITY		14	0.72004217	1.624355	0.018248174	0.19237709	1	8567	tags=50%, list=15%, signal=59%
GO_0009838_BP_ABSCISSION	GO_0009838_BP_ABSCISSION		44	0.5535794	1.6214733	0.006688963	0.19794942	1	11611	tags=45%, list=20%, signal=57%
GO_0009813_BP_FLAVONOID_BIOSYNTHETIC_PROCESS	GO_0009813_BP_FLAVONOID_BIOSYNTHETIC_PROCESS		285	0.4322664	1.6208417	0	0.19787093	1	10803	tags=38%, list=19%, signal=47%
GO_0010331_MF_GIBBERELLIN_BINDING	GO_0010331_MF_GIBBERELLIN_BINDING		13	0.72383076	1.6190597	0.01509434	0.20065036	1	10687	tags=69%, list=19%, signal=85%
GO_2000069_BP_REGULATION_OF_POST_EMBRYONIC_ROOT_DEVELOPMENT	GO_2000069_BP_REGULATION_OF_POST_EMBRYONIC_ROOT_DEVELOPMENT		54	0.5339566	1.6177483	0.003350084	0.20221971	1	11844	tags=31%, list=21%, signal=40%
GO_0015166_MF_POLYOL_TRANSMEMBRANE_TRANSPORTER_ACTIVITY	GO_0015166_MF_POLYOL_TRANSMEMBRANE_TRANSPORTER_ACTIVITY		20	0.6578693	1.6173322	0.019163763	0.20174466	1	13820	tags=70%, list=24%, signal=92%
GO_0016107_BP_SESQUITERPENOID_CATABOLIC_PROCESS	GO_0016107_BP_SESQUITERPENOID_CATABOLIC_PROCESS		17	0.6859464	1.6142372	0.005376344	0.2077431	1	7915	tags=47%, list=14%, signal=55%
GO_0046345_BP_ABSCISIC_ACID_CATABOLIC_PROCESS	GO_0046345_BP_ABSCISIC_ACID_CATABOLIC_PROCESS		17	0.6859464	1.6138587	0.011904762	0.20706648	1	7915	tags=47%, list=14%, signal=55%
GO_0015802_BP_BASIC_AMINO_ACID_TRANSPORT	GO_0015802_BP_BASIC_AMINO_ACID_TRANSPORT		5	0.88949865	1.6123853	0.008928572	0.20904596	1	1739	tags=40%, list=3%, signal=41%
GO_0010191_BP_MUCILAGE_METABOLIC_PROCESS	GO_0010191_BP_MUCILAGE_METABOLIC_PROCESS		62	0.51528484	1.6120864	0.008561644	0.20814484	1	7836	tags=23%, list=14%, signal=26%
GO_0030656_BP_REGULATION_OF_VITAMIN_METABOLIC_PROCESS	GO_0030656_BP_REGULATION_OF_VITAMIN_METABOLIC_PROCESS		13	0.7174198	1.6098557	0.011029412	0.21244478	1	8955	tags=54%, list=16%, signal=64%
GO_0033843_MF_XYLOGLUCAN_6_XYLOSYLTRANSFERASE_ACTIVITY	GO_0033843_MF_XYLOGLUCAN_6_XYLOSYLTRANSFERASE_ACTIVITY		11	0.75539625	1.6089667	0.007380074	0.21321824	1	477	tags=18%, list=1%, signal=18%
GO_0004325_MF_FERROCHELATASE_ACTIVITY	GO_0004325_MF_FERROCHELATASE_ACTIVITY		12	0.73865783	1.6080209	0.017331023	0.21419805	1	8689	tags=33%, list=15%, signal=39%
GO_0003774_MF_CYTOSKELETAL_MOTOR_ACTIVITY	GO_0003774_MF_CYTOSKELETAL_MOTOR_ACTIVITY		274	0.4306984	1.6074623	0	0.21401948	1	18800	tags=54%, list=33%, signal=80%
GO_0048461_BP_FLOWER_STRUCTURAL_ORGANIZATION	GO_0048461_BP_FLOWER_STRUCTURAL_ORGANIZATION		5	0.894915	1.6073171	0.007054674	0.21286969	1	3494	tags=80%, list=6%, signal=85%
GO_0005365_MF_MYO_INOSITOL_TRANSMEMBRANE_TRANSPORTER_ACTIVITY	GO_0005365_MF_MYO_INOSITOL_TRANSMEMBRANE_TRANSPORTER_ACTIVITY		18	0.6670159	1.6064272	0.014010508	0.21365291	1	12717	tags=67%, list=22%, signal=86%
GO_0003008_BP_SYSTEM_PROCESS	GO_0003008_BP_SYSTEM_PROCESS		47	0.5361177	1.6061761	0.007042253	0.21274303	1	12638	tags=51%, list=22%, signal=66%
GO_0000023_BP_MALTOSE_METABOLIC_PROCESS	GO_0000023_BP_MALTOSE_METABOLIC_PROCESS		16	0.67941546	1.6046257	0.012522361	0.2152614	1	6809	tags=44%, list=12%, signal=50%
GO_0140255_BP_REGULATION_OF_CELLULAR_RESPONSE_TO_PHOSPHATE_STARVATION	GO_0140255_BP_REGULATION_OF_CELLULAR_RESPONSE_TO_PHOSPHATE_STARVATION		11	0.7318971	1.6000328	0.01831502	0.22520916	1	8469	tags=64%, list=15%, signal=75%
GO_0015854_BP_GUANINE_TRANSPORT	GO_0015854_BP_GUANINE_TRANSPORT		12	0.74135375	1.5993577	0.011342155	0.22549073	1	9051	tags=58%, list=16%, signal=69%
GO_0009718_BP_ANTHOCYANIN_CONTAINING_COMPOUND_BIOSYNTHETIC_PROCESS	GO_0009718_BP_ANTHOCYANIN_CONTAINING_COMPOUND_BIOSYNTHETIC_PROCESS		129	0.4638648	1.5986431	0.001633987	0.22587255	1	10803	tags=36%, list=19%, signal=45%
GO_0030308_BP_NEGATIVE_REGULATION_OF_CELL_GROWTH	GO_0030308_BP_NEGATIVE_REGULATION_OF_CELL_GROWTH		67	0.49972782	1.5985603	0.003350084	0.22455272	1	8688	tags=37%, list=15%, signal=44%
GO_0003854_MF_3_BETA_HYDROXY_DELTA5_STEROID_DEHYDROGENASE_ACTIVITY	GO_0003854_MF_3_BETA_HYDROXY_DELTA5_STEROID_DEHYDROGENASE_ACTIVITY		23	0.6262035	1.5981524	0.01814882	0.22417417	1	12824	tags=57%, list=23%, signal=73%
GO_0070141_BP_RESPONSE_TO_UV_A	GO_0070141_BP_RESPONSE_TO_UV_A		8	0.7988767	1.5973322	0.018050542	0.22514671	1	4928	tags=50%, list=9%, signal=55%
GO_2000023_BP_REGULATION_OF_LATERAL_ROOT_DEVELOPMENT	GO_2000023_BP_REGULATION_OF_LATERAL_ROOT_DEVELOPMENT		37	0.5735365	1.5969251	0.009208103	0.22468132	1	8445	tags=30%, list=15%, signal=35%
GO_0010233_BP_PHLOEM_TRANSPORT	GO_0010233_BP_PHLOEM_TRANSPORT		47	0.5361177	1.5962982	0.010810811	0.22473378	1	12638	tags=51%, list=22%, signal=66%
GO_0016210_MF_NARINGENIN_CHALCONE_SYNTHASE_ACTIVITY	GO_0016210_MF_NARINGENIN_CHALCONE_SYNTHASE_ACTIVITY		13	0.6992658	1.5958167	0.028520498	0.22446275	1	995	tags=54%, list=2%, signal=55%
GO_0015203_MF_POLYAMINE_TRANSMEMBRANE_TRANSPORTER_ACTIVITY	GO_0015203_MF_POLYAMINE_TRANSMEMBRANE_TRANSPORTER_ACTIVITY		11	0.7494482	1.5954973	0.009398496	0.22385375	1	8006	tags=45%, list=14%, signal=53%
GO_0016161_MF_BETA_AMYLASE_ACTIVITY	GO_0016161_MF_BETA_AMYLASE_ACTIVITY		30	0.59046143	1.5918117	0.02443281	0.23234256	1	3969	tags=23%, list=7%, signal=25%
GO_0004657_MF_PROLINE_DEHYDROGENASE_ACTIVITY	GO_0004657_MF_PROLINE_DEHYDROGENASE_ACTIVITY		5	0.9024867	1.589541	0.001841621	0.23729041	1	5354	tags=80%, list=9%, signal=88%
GO_0046351_BP_DISACCHARIDE_BIOSYNTHETIC_PROCESS	GO_0046351_BP_DISACCHARIDE_BIOSYNTHETIC_PROCESS		92	0.48248374	1.588057	0.001644737	0.23983388	1	7513	tags=28%, list=13%, signal=33%
GO_0019840_MF_ISOPRENOID_BINDING	GO_0019840_MF_ISOPRENOID_BINDING		53	0.52299064	1.5864186	0.014657981	0.24257152	1	10687	tags=40%, list=19%, signal=49%
GO_0048459_BP_FLORAL_WHORL_STRUCTURAL_ORGANIZATION	GO_0048459_BP_FLORAL_WHORL_STRUCTURAL_ORGANIZATION		5	0.894915	1.5862708	0.00744879	0.24144962	1	3494	tags=80%, list=6%, signal=85%
GO_0071486_BP_CELLULAR_RESPONSE_TO_HIGH_LIGHT_INTENSITY	GO_0071486_BP_CELLULAR_RESPONSE_TO_HIGH_LIGHT_INTENSITY		10	0.7538356	1.5860094	0.013257576	0.24066639	1	4928	tags=40%, list=9%, signal=44%
GO_0048455_BP_STAMEN_FORMATION	GO_0048455_BP_STAMEN_FORMATION		35	0.5622252	1.5844492	0.012110727	0.24349718	1	5656	tags=31%, list=10%, signal=35%
GO_0008798_MF_BETA_ASPARTYL_PEPTIDASE_ACTIVITY	GO_0008798_MF_BETA_ASPARTYL_PEPTIDASE_ACTIVITY		14	0.6953873	1.5838693	0.01084991	0.24358462	1	12075	tags=71%, list=21%, signal=91%
GO_0003013_BP_CIRCULATORY_SYSTEM_PROCESS	GO_0003013_BP_CIRCULATORY_SYSTEM_PROCESS		47	0.5361177	1.5833535	0.005272408	0.24357268	1	12638	tags=51%, list=22%, signal=66%
GO_0043531_MF_ADP_BINDING	GO_0043531_MF_ADP_BINDING		641	0.3936902	1.5810437	0	0.2483176	1	12218	tags=38%, list=21%, signal=48%
GO_0052722_MF_FATTY_ACID_IN_CHAIN_HYDROXYLASE_ACTIVITY	GO_0052722_MF_FATTY_ACID_IN_CHAIN_HYDROXYLASE_ACTIVITY		9	0.76113445	1.5809714	0.022018349	0.24692814	1	7750	tags=67%, list=14%, signal=77%
GO_0080044_MF_QUERCETIN_7_O_GLUCOSYLTRANSFERASE_ACTIVITY	GO_0080044_MF_QUERCETIN_7_O_GLUCOSYLTRANSFERASE_ACTIVITY		118	0.46388212	1.5800734	0.003344482	0.24781634	1	8906	tags=35%, list=16%, signal=41%
GO_0003018_BP_VASCULAR_PROCESS_IN_CIRCULATORY_SYSTEM	GO_0003018_BP_VASCULAR_PROCESS_IN_CIRCULATORY_SYSTEM		47	0.5361177	1.5793728	0.012152778	0.24822289	1	12638	tags=51%, list=22%, signal=66%
GO_0015086_MF_CADMIUM_ION_TRANSMEMBRANE_TRANSPORTER_ACTIVITY	GO_0015086_MF_CADMIUM_ION_TRANSMEMBRANE_TRANSPORTER_ACTIVITY		12	0.7312837	1.5786134	0.023465704	0.24893145	1	15127	tags=83%, list=27%, signal=113%
GO_0006560_BP_PROLINE_METABOLIC_PROCESS	GO_0006560_BP_PROLINE_METABOLIC_PROCESS		46	0.5336791	1.5777956	0.016722407	0.2498313	1	8562	tags=37%, list=15%, signal=43%
GO_0051513_BP_REGULATION_OF_MONOPOLAR_CELL_GROWTH	GO_0051513_BP_REGULATION_OF_MONOPOLAR_CELL_GROWTH		17	0.6651262	1.5734843	0.025454545	0.26019186	1	9294	tags=35%, list=16%, signal=42%
GO_0045596_BP_NEGATIVE_REGULATION_OF_CELL_DIFFERENTIATION	GO_0045596_BP_NEGATIVE_REGULATION_OF_CELL_DIFFERENTIATION		26	0.5998777	1.5732001	0.012237762	0.25940427	1	19847	tags=73%, list=35%, signal=112%
GO_0010100_BP_NEGATIVE_REGULATION_OF_PHOTOMORPHOGENESIS	GO_0010100_BP_NEGATIVE_REGULATION_OF_PHOTOMORPHOGENESIS		36	0.5602649	1.5727966	0.01814882	0.25912753	1	7525	tags=22%, list=13%, signal=26%
GO_0007062_BP_SISTER_CHROMATID_COHESION	GO_0007062_BP_SISTER_CHROMATID_COHESION		53	0.52324224	1.5727736	0.006756757	0.25766173	1	20103	tags=60%, list=35%, signal=93%
GO_0010072_BP_PRIMARY_SHOOT_APICAL_MERISTEM_SPECIFICATION	GO_0010072_BP_PRIMARY_SHOOT_APICAL_MERISTEM_SPECIFICATION		60	0.5082699	1.5715125	0.009041592	0.25964576	1	13614	tags=53%, list=24%, signal=70%
GO_0080043_MF_QUERCETIN_3_O_GLUCOSYLTRANSFERASE_ACTIVITY	GO_0080043_MF_QUERCETIN_3_O_GLUCOSYLTRANSFERASE_ACTIVITY		118	0.46388212	1.570026	0.0032	0.2619147	1	8906	tags=35%, list=16%, signal=41%
GO_0009963_BP_POSITIVE_REGULATION_OF_FLAVONOID_BIOSYNTHETIC_PROCESS	GO_0009963_BP_POSITIVE_REGULATION_OF_FLAVONOID_BIOSYNTHETIC_PROCESS		31	0.57693034	1.5699041	0.008532424	0.2607973	1	11724	tags=55%, list=21%, signal=69%
GO_0030598_MF_RRNA_N_GLYCOSYLASE_ACTIVITY	GO_0030598_MF_RRNA_N_GLYCOSYLASE_ACTIVITY		8	0.77304405	1.569129	0.014492754	0.26162738	1	2477	tags=50%, list=4%, signal=52%
GO_0048508_BP_EMBRYONIC_MERISTEM_DEVELOPMENT	GO_0048508_BP_EMBRYONIC_MERISTEM_DEVELOPMENT		124	0.45046487	1.5687057	0.001612903	0.26143536	1	12993	tags=48%, list=23%, signal=62%
GO_0006544_BP_GLYCINE_METABOLIC_PROCESS	GO_0006544_BP_GLYCINE_METABOLIC_PROCESS		46	0.5317209	1.5682213	0.013201321	0.26132524	1	9671	tags=30%, list=17%, signal=37%
GO_0015846_BP_POLYAMINE_TRANSPORT	GO_0015846_BP_POLYAMINE_TRANSPORT		13	0.7033441	1.5678611	0.018018018	0.26083347	1	8006	tags=38%, list=14%, signal=45%
GO_0071492_BP_CELLULAR_RESPONSE_TO_UV_A	GO_0071492_BP_CELLULAR_RESPONSE_TO_UV_A		8	0.7988767	1.5669352	0.009107468	0.26195806	1	4928	tags=50%, list=9%, signal=55%
GO_0016459_CC_MYOSIN_COMPLEX	GO_0016459_CC_MYOSIN_COMPLEX		49	0.5285761	1.5665374	0.015050167	0.26156116	1	18785	tags=57%, list=33%, signal=85%
GO_0006928_BP_MOVEMENT_OF_CELL_OR_SUBCELLULAR_COMPONENT	GO_0006928_BP_MOVEMENT_OF_CELL_OR_SUBCELLULAR_COMPONENT		246	0.42375904	1.5664963	0	0.2602628	1	18900	tags=52%, list=33%, signal=78%
GO_0010232_BP_VASCULAR_TRANSPORT	GO_0010232_BP_VASCULAR_TRANSPORT		47	0.5361177	1.5659258	0.010434783	0.2604071	1	12638	tags=51%, list=22%, signal=66%
GO_0016602_CC_CCAAT_BINDING_FACTOR_COMPLEX	GO_0016602_CC_CCAAT_BINDING_FACTOR_COMPLEX		31	0.5691489	1.5654238	0.019963702	0.26044643	1	8000	tags=42%, list=14%, signal=49%
GO_0010393_BP_GALACTURONAN_METABOLIC_PROCESS	GO_0010393_BP_GALACTURONAN_METABOLIC_PROCESS		309	0.41000327	1.5603812	0	0.2731468	1	10320	tags=26%, list=18%, signal=31%
GO_0010148_BP_TRANSPIRATION	GO_0010148_BP_TRANSPIRATION		29	0.5765862	1.5589801	0.017761989	0.27585	1	5474	tags=28%, list=10%, signal=31%
GO_0030048_BP_ACTIN_FILAMENT_BASED_MOVEMENT	GO_0030048_BP_ACTIN_FILAMENT_BASED_MOVEMENT		48	0.5309931	1.5588665	0.014851485	0.27477464	1	12161	tags=35%, list=21%, signal=45%
GO_0065001_BP_SPECIFICATION_OF_AXIS_POLARITY	GO_0065001_BP_SPECIFICATION_OF_AXIS_POLARITY		77	0.48106068	1.5574622	0.001636661	0.2773894	1	11666	tags=39%, list=20%, signal=49%
GO_0016420_MF_MALONYLTRANSFERASE_ACTIVITY	GO_0016420_MF_MALONYLTRANSFERASE_ACTIVITY		9	0.7656818	1.5566503	0.009433962	0.2783664	1	1743	tags=33%, list=3%, signal=34%
GO_0005887_CC_INTEGRAL_COMPONENT_OF_PLASMA_MEMBRANE	GO_0005887_CC_INTEGRAL_COMPONENT_OF_PLASMA_MEMBRANE		408	0.4003406	1.556066	0	0.27853498	1	11916	tags=38%, list=21%, signal=47%
GO_0010494_CC_CYTOPLASMIC_STRESS_GRANULE	GO_0010494_CC_CYTOPLASMIC_STRESS_GRANULE		113	0.46245837	1.5559553	0.009569378	0.2773634	1	9933	tags=29%, list=17%, signal=35%
GO_0009815_MF_1_AMINOCYCLOPROPANE_1_CARBOXYLATE_OXIDASE_ACTIVITY	GO_0009815_MF_1_AMINOCYCLOPROPANE_1_CARBOXYLATE_OXIDASE_ACTIVITY		20	0.6273632	1.5553929	0.0198915	0.27748072	1	6522	tags=50%, list=11%, signal=56%
GO_0035252_MF_UDP_XYLOSYLTRANSFERASE_ACTIVITY	GO_0035252_MF_UDP_XYLOSYLTRANSFERASE_ACTIVITY		17	0.6444572	1.5530139	0.033333335	0.2832167	1	2899	tags=18%, list=5%, signal=19%
GO_0080040_BP_POSITIVE_REGULATION_OF_CELLULAR_RESPONSE_TO_PHOSPHATE_STARVATION	GO_0080040_BP_POSITIVE_REGULATION_OF_CELLULAR_RESPONSE_TO_PHOSPHATE_STARVATION		11	0.7318971	1.5525923	0.019434629	0.28293362	1	8469	tags=64%, list=15%, signal=75%
GO_0048532_BP_ANATOMICAL_STRUCTURE_ARRANGEMENT	GO_0048532_BP_ANATOMICAL_STRUCTURE_ARRANGEMENT		169	0.43133	1.5520086	0.003072197	0.2831684	1	13614	tags=38%, list=24%, signal=50%
GO_0004806_MF_TRIGLYCERIDE_LIPASE_ACTIVITY	GO_0004806_MF_TRIGLYCERIDE_LIPASE_ACTIVITY		46	0.52443355	1.5514474	0.022058824	0.28339085	1	7094	tags=33%, list=12%, signal=37%
GO_0009636_BP_RESPONSE_TO_TOXIC_SUBSTANCE	GO_0009636_BP_RESPONSE_TO_TOXIC_SUBSTANCE		172	0.43042454	1.551112	0.001569859	0.28294563	1	8380	tags=23%, list=15%, signal=27%
GO_0048354_BP_MUCILAGE_BIOSYNTHETIC_PROCESS_INVOLVED_IN_SEED_COAT_DEVELOPMENT	GO_0048354_BP_MUCILAGE_BIOSYNTHETIC_PROCESS_INVOLVED_IN_SEED_COAT_DEVELOPMENT		33	0.5587278	1.5509484	0.02513465	0.2820479	1	7141	tags=21%, list=13%, signal=24%
GO_0080060_BP_INTEGUMENT_DEVELOPMENT	GO_0080060_BP_INTEGUMENT_DEVELOPMENT		18	0.63752806	1.5498979	0.03818182	0.28370464	1	3931	tags=50%, list=7%, signal=54%
GO_0015140_MF_MALATE_TRANSMEMBRANE_TRANSPORTER_ACTIVITY	GO_0015140_MF_MALATE_TRANSMEMBRANE_TRANSPORTER_ACTIVITY		39	0.5352822	1.549531	0.024263432	0.28330925	1	7203	tags=38%, list=13%, signal=44%
GO_0016855_MF_RACEMASE_AND_EPIMERASE_ACTIVITY_ACTING_ON_AMINO_ACIDS_AND_DERIVATIVES	GO_0016855_MF_RACEMASE_AND_EPIMERASE_ACTIVITY_ACTING_ON_AMINO_ACIDS_AND_DERIVATIVES		11	0.71641845	1.5493265	0.021621622	0.28250962	1	4445	tags=36%, list=8%, signal=39%
GO_0045488_BP_PECTIN_METABOLIC_PROCESS	GO_0045488_BP_PECTIN_METABOLIC_PROCESS		309	0.41000327	1.5482299	0	0.28427434	1	10320	tags=26%, list=18%, signal=31%
GO_0071289_BP_CELLULAR_RESPONSE_TO_NICKEL_ION	GO_0071289_BP_CELLULAR_RESPONSE_TO_NICKEL_ION		11	0.7231904	1.5474865	0.030018762	0.2850926	1	8288	tags=45%, list=15%, signal=53%
GO_0046482_BP_PARA_AMINOBENZOIC_ACID_METABOLIC_PROCESS	GO_0046482_BP_PARA_AMINOBENZOIC_ACID_METABOLIC_PROCESS		12	0.70026207	1.5460528	0.021978023	0.28787282	1	8110	tags=42%, list=14%, signal=49%
GO_0015298_MF_SOLUTE_CATION_ANTIPORTER_ACTIVITY	GO_0015298_MF_SOLUTE_CATION_ANTIPORTER_ACTIVITY		105	0.45649064	1.5451764	0.001618123	0.28908098	1	11605	tags=43%, list=20%, signal=54%
GO_0032109_BP_POSITIVE_REGULATION_OF_RESPONSE_TO_NUTRIENT_LEVELS	GO_0032109_BP_POSITIVE_REGULATION_OF_RESPONSE_TO_NUTRIENT_LEVELS		11	0.7318971	1.5443387	0.028419184	0.29009587	1	8469	tags=64%, list=15%, signal=75%
GO_0042626_MF_ATPASE_COUPLED_TRANSMEMBRANE_TRANSPORTER_ACTIVITY	GO_0042626_MF_ATPASE_COUPLED_TRANSMEMBRANE_TRANSPORTER_ACTIVITY		416	0.3989122	1.543831	0	0.2901757	1	13443	tags=34%, list=24%, signal=45%
GO_0010065_BP_PRIMARY_MERISTEM_TISSUE_DEVELOPMENT	GO_0010065_BP_PRIMARY_MERISTEM_TISSUE_DEVELOPMENT		60	0.495088	1.5426803	0.006745363	0.2922145	1	12634	tags=58%, list=22%, signal=75%
GO_0010045_BP_RESPONSE_TO_NICKEL_CATION	GO_0010045_BP_RESPONSE_TO_NICKEL_CATION		11	0.7231904	1.5421627	0.029574862	0.29247397	1	8288	tags=45%, list=15%, signal=53%
GO_0071249_BP_CELLULAR_RESPONSE_TO_NITRATE	GO_0071249_BP_CELLULAR_RESPONSE_TO_NITRATE		53	0.5105333	1.5418091	0.013377926	0.2921453	1	13526	tags=49%, list=24%, signal=64%
GO_0019829_MF_ATPASE_COUPLED_CATION_TRANSMEMBRANE_TRANSPORTER_ACTIVITY	GO_0019829_MF_ATPASE_COUPLED_CATION_TRANSMEMBRANE_TRANSPORTER_ACTIVITY		144	0.4395066	1.5397842	0.004559271	0.29676074	1	14852	tags=38%, list=26%, signal=52%
GO_0102867_MF_MOLYBDENUM_COFACTOR_SULFURTRANSFERASE_ACTIVITY	GO_0102867_MF_MOLYBDENUM_COFACTOR_SULFURTRANSFERASE_ACTIVITY		16	0.6447168	1.5382091	0.035971224	0.30008033	1	16299	tags=81%, list=29%, signal=114%
GO_0032106_BP_POSITIVE_REGULATION_OF_RESPONSE_TO_EXTRACELLULAR_STIMULUS	GO_0032106_BP_POSITIVE_REGULATION_OF_RESPONSE_TO_EXTRACELLULAR_STIMULUS		11	0.7318971	1.5372283	0.03180212	0.30173883	1	8469	tags=64%, list=15%, signal=75%
GO_0080054_MF_LOW_AFFINITY_NITRATE_TRANSMEMBRANE_TRANSPORTER_ACTIVITY	GO_0080054_MF_LOW_AFFINITY_NITRATE_TRANSMEMBRANE_TRANSPORTER_ACTIVITY		16	0.6665834	1.536261	0.024561403	0.30346662	1	9217	tags=50%, list=16%, signal=60%
GO_0004702_MF_OBSOLETE_SIGNAL_TRANSDUCER_DOWNSTREAM_OF_RECEPTOR_WITH_SERINE_THREONINE_KINASE_ACTIVITY	GO_0004702_MF_OBSOLETE_SIGNAL_TRANSDUCER_DOWNSTREAM_OF_RECEPTOR_WITH_SERINE_THREONINE_KINASE_ACTIVITY		40	0.5329017	1.5349858	0.01607143	0.30600187	1	6489	tags=35%, list=11%, signal=39%
GO_0004650_MF_POLYGALACTURONASE_ACTIVITY	GO_0004650_MF_POLYGALACTURONASE_ACTIVITY		71	0.48370713	1.5325236	0.01	0.3120457	1	8535	tags=31%, list=15%, signal=36%
GO_2000630_BP_POSITIVE_REGULATION_OF_MIRNA_METABOLIC_PROCESS	GO_2000630_BP_POSITIVE_REGULATION_OF_MIRNA_METABOLIC_PROCESS		5	0.8586589	1.5319637	0.022058824	0.31227964	1	350	tags=20%, list=1%, signal=20%
GO_1902222_BP_ERYTHROSE_4_PHOSPHATE_PHOSPHOENOLPYRUVATE_FAMILY_AMINO_ACID_CATABOLIC_PROCESS	GO_1902222_BP_ERYTHROSE_4_PHOSPHATE_PHOSPHOENOLPYRUVATE_FAMILY_AMINO_ACID_CATABOLIC_PROCESS		25	0.5786815	1.531503	0.017699115	0.31218302	1	7428	tags=44%, list=13%, signal=51%
GO_0001135_MF_OBSOLETE_RNA_POLYMERASE_II_TRANSCRIPTION_REGULATOR_RECRUITING_ACTIVITY	GO_0001135_MF_OBSOLETE_RNA_POLYMERASE_II_TRANSCRIPTION_REGULATOR_RECRUITING_ACTIVITY		291	0.40419826	1.5306264	0.001426534	0.31346235	1	6356	tags=31%, list=11%, signal=35%
GO_1901684_BP_ARSENATE_ION_TRANSMEMBRANE_TRANSPORT	GO_1901684_BP_ARSENATE_ION_TRANSMEMBRANE_TRANSPORT		6	0.8351111	1.5293801	0.01814882	0.31573668	1	8258	tags=83%, list=14%, signal=97%
GO_0030597_MF_RNA_GLYCOSYLASE_ACTIVITY	GO_0030597_MF_RNA_GLYCOSYLASE_ACTIVITY		8	0.77304405	1.5284103	0.025925925	0.31720063	1	2477	tags=50%, list=4%, signal=52%
GO_0090729_MF_TOXIN_ACTIVITY	GO_0090729_MF_TOXIN_ACTIVITY		8	0.77304405	1.5279248	0.032818533	0.3172721	1	2477	tags=50%, list=4%, signal=52%
GO_0036361_MF_RACEMASE_ACTIVITY_ACTING_ON_AMINO_ACIDS_AND_DERIVATIVES	GO_0036361_MF_RACEMASE_ACTIVITY_ACTING_ON_AMINO_ACIDS_AND_DERIVATIVES		11	0.71641845	1.5275272	0.015679443	0.31707704	1	4445	tags=36%, list=8%, signal=39%
GO_0009834_BP_PLANT_TYPE_SECONDARY_CELL_WALL_BIOGENESIS	GO_0009834_BP_PLANT_TYPE_SECONDARY_CELL_WALL_BIOGENESIS		217	0.41269094	1.5274636	0.001485884	0.31585035	1	13092	tags=41%, list=23%, signal=54%
GO_0042406_CC_EXTRINSIC_COMPONENT_OF_ENDOPLASMIC_RETICULUM_MEMBRANE	GO_0042406_CC_EXTRINSIC_COMPONENT_OF_ENDOPLASMIC_RETICULUM_MEMBRANE		6	0.8092538	1.5272436	0.030909091	0.31513417	1	4994	tags=50%, list=9%, signal=55%
GO_0050736_MF_O_MALONYLTRANSFERASE_ACTIVITY	GO_0050736_MF_O_MALONYLTRANSFERASE_ACTIVITY		7	0.7918242	1.5259326	0.024856597	0.31785625	1	1743	tags=43%, list=3%, signal=44%
GO_0008215_BP_SPERMINE_METABOLIC_PROCESS	GO_0008215_BP_SPERMINE_METABOLIC_PROCESS		22	0.6039121	1.5259118	0.03448276	0.31651276	1	8567	tags=32%, list=15%, signal=37%
GO_0010070_BP_ZYGOTE_ASYMMETRIC_CELL_DIVISION	GO_0010070_BP_ZYGOTE_ASYMMETRIC_CELL_DIVISION		22	0.6045789	1.5257647	0.03024911	0.3155817	1	998	tags=14%, list=2%, signal=14%
GO_0009616_BP_RNAI_MEDIATED_ANTIVIRAL_IMMUNE_RESPONSE	GO_0009616_BP_RNAI_MEDIATED_ANTIVIRAL_IMMUNE_RESPONSE		36	0.54415995	1.5239648	0.022569444	0.31997845	1	12157	tags=42%, list=21%, signal=53%
GO_0033772_MF_FLAVONOID_3_5_HYDROXYLASE_ACTIVITY	GO_0033772_MF_FLAVONOID_3_5_HYDROXYLASE_ACTIVITY		9	0.7562854	1.5235016	0.03544776	0.32017595	1	3870	tags=67%, list=7%, signal=72%
GO_0015299_MF_SOLUTE_PROTON_ANTIPORTER_ACTIVITY	GO_0015299_MF_SOLUTE_PROTON_ANTIPORTER_ACTIVITY		94	0.46294156	1.5221138	0.005059022	0.32307333	1	11873	tags=46%, list=21%, signal=58%
GO_0010143_BP_CUTIN_BIOSYNTHETIC_PROCESS	GO_0010143_BP_CUTIN_BIOSYNTHETIC_PROCESS		115	0.4467445	1.5213923	0.008116883	0.32395306	1	7750	tags=26%, list=14%, signal=30%
GO_0047205_MF_QUINATE_O_HYDROXYCINNAMOYLTRANSFERASE_ACTIVITY	GO_0047205_MF_QUINATE_O_HYDROXYCINNAMOYLTRANSFERASE_ACTIVITY		7	0.7807589	1.5208124	0.027075812	0.32444316	1	774	tags=29%, list=1%, signal=29%
GO_0006714_BP_SESQUITERPENOID_METABOLIC_PROCESS	GO_0006714_BP_SESQUITERPENOID_METABOLIC_PROCESS		114	0.44334066	1.5199667	0.001655629	0.32566047	1	6646	tags=25%, list=12%, signal=29%
GO_0010030_BP_POSITIVE_REGULATION_OF_SEED_GERMINATION	GO_0010030_BP_POSITIVE_REGULATION_OF_SEED_GERMINATION		51	0.50665593	1.5181932	0.009677419	0.32982332	1	6058	tags=20%, list=11%, signal=22%
GO_0009944_BP_POLARITY_SPECIFICATION_OF_ADAXIAL_ABAXIAL_AXIS	GO_0009944_BP_POLARITY_SPECIFICATION_OF_ADAXIAL_ABAXIAL_AXIS		63	0.48495865	1.5176253	0.017452007	0.33050388	1	12353	tags=40%, list=22%, signal=51%
GO_0008300_BP_ISOPRENOID_CATABOLIC_PROCESS	GO_0008300_BP_ISOPRENOID_CATABOLIC_PROCESS		33	0.55003035	1.5161637	0.025684932	0.3338765	1	7915	tags=39%, list=14%, signal=46%
GO_0034644_BP_CELLULAR_RESPONSE_TO_UV	GO_0034644_BP_CELLULAR_RESPONSE_TO_UV		22	0.5902292	1.5148761	0.047272727	0.33664498	1	4928	tags=18%, list=9%, signal=20%
GO_0120178_BP_STEROID_HORMONE_BIOSYNTHETIC_PROCESS	GO_0120178_BP_STEROID_HORMONE_BIOSYNTHETIC_PROCESS		67	0.4735181	1.5126628	0.007104796	0.34226924	1	7915	tags=33%, list=14%, signal=38%
GO_2000628_BP_REGULATION_OF_MIRNA_METABOLIC_PROCESS	GO_2000628_BP_REGULATION_OF_MIRNA_METABOLIC_PROCESS		5	0.8586589	1.5125288	0.014897579	0.34128523	1	350	tags=20%, list=1%, signal=20%
GO_0000981_MF_DNA_BINDING_TRANSCRIPTION_FACTOR_ACTIVITY_RNA_POLYMERASE_II_SPECIFIC	GO_0000981_MF_DNA_BINDING_TRANSCRIPTION_FACTOR_ACTIVITY_RNA_POLYMERASE_II_SPECIFIC		526	0.38377824	1.5114387	0	0.34331056	1	9646	tags=34%, list=17%, signal=41%
GO_0009943_BP_ADAXIAL_ABAXIAL_AXIS_SPECIFICATION	GO_0009943_BP_ADAXIAL_ABAXIAL_AXIS_SPECIFICATION		64	0.4896337	1.5113999	0.022033898	0.34200025	1	12353	tags=41%, list=22%, signal=52%
GO_0009071_BP_SERINE_FAMILY_AMINO_ACID_CATABOLIC_PROCESS	GO_0009071_BP_SERINE_FAMILY_AMINO_ACID_CATABOLIC_PROCESS		23	0.58825076	1.5110317	0.035523977	0.34179446	1	4666	tags=17%, list=8%, signal=19%
GO_0003680_MF_MINOR_GROOVE_OF_ADENINE_THYMINE_RICH_DNA_BINDING	GO_0003680_MF_MINOR_GROOVE_OF_ADENINE_THYMINE_RICH_DNA_BINDING		55	0.49895576	1.5084884	0.010657194	0.34842452	1	5049	tags=36%, list=9%, signal=40%
GO_0010227_BP_FLORAL_ORGAN_ABSCISSION	GO_0010227_BP_FLORAL_ORGAN_ABSCISSION		35	0.5399291	1.5079653	0.04042179	0.3486923	1	10317	tags=34%, list=18%, signal=42%
GO_0015740_BP_C4_DICARBOXYLATE_TRANSPORT	GO_0015740_BP_C4_DICARBOXYLATE_TRANSPORT		31	0.5566478	1.5055935	0.029411765	0.3553671	1	14738	tags=52%, list=26%, signal=70%
GO_0009954_BP_PROXIMAL_DISTAL_PATTERN_FORMATION	GO_0009954_BP_PROXIMAL_DISTAL_PATTERN_FORMATION		21	0.6077674	1.5049527	0.043243244	0.35604772	1	6255	tags=33%, list=11%, signal=37%
GO_0010305_BP_LEAF_VASCULAR_TISSUE_PATTERN_FORMATION	GO_0010305_BP_LEAF_VASCULAR_TISSUE_PATTERN_FORMATION		74	0.4700346	1.5042162	0.015358361	0.3569583	1	11127	tags=30%, list=20%, signal=37%
GO_0006559_BP_L_PHENYLALANINE_CATABOLIC_PROCESS	GO_0006559_BP_L_PHENYLALANINE_CATABOLIC_PROCESS		25	0.5786815	1.5036641	0.044883303	0.3574475	1	7428	tags=44%, list=13%, signal=51%
GO_0004571_MF_MANNOSYL_OLIGOSACCHARIDE_1_2_ALPHA_MANNOSIDASE_ACTIVITY	GO_0004571_MF_MANNOSYL_OLIGOSACCHARIDE_1_2_ALPHA_MANNOSIDASE_ACTIVITY		12	0.68914104	1.5009166	0.04887218	0.3652571	1	3491	tags=17%, list=6%, signal=18%
GO_0060919_BP_AUXIN_INFLUX	GO_0060919_BP_AUXIN_INFLUX		7	0.78104025	1.5006142	0.035781544	0.36482373	1	4453	tags=43%, list=8%, signal=46%
GO_0016160_MF_AMYLASE_ACTIVITY	GO_0016160_MF_AMYLASE_ACTIVITY		44	0.52066654	1.500596	0.013769363	0.36344203	1	15323	tags=48%, list=27%, signal=65%
GO_0010959_BP_REGULATION_OF_METAL_ION_TRANSPORT	GO_0010959_BP_REGULATION_OF_METAL_ION_TRANSPORT		42	0.5255606	1.5003182	0.028099174	0.36294922	1	8492	tags=33%, list=15%, signal=39%
GO_0042547_BP_CELL_WALL_MODIFICATION_INVOLVED_IN_MULTIDIMENSIONAL_CELL_GROWTH	GO_0042547_BP_CELL_WALL_MODIFICATION_INVOLVED_IN_MULTIDIMENSIONAL_CELL_GROWTH		26	0.57459897	1.4970834	0.04595588	0.3725395	1	4782	tags=27%, list=8%, signal=29%
GO_0010067_BP_PROCAMBIUM_HISTOGENESIS	GO_0010067_BP_PROCAMBIUM_HISTOGENESIS		48	0.4956912	1.4965585	0.021207178	0.37283668	1	12634	tags=65%, list=22%, signal=83%
GO_1901957_BP_REGULATION_OF_CUTIN_BIOSYNTHETIC_PROCESS	GO_1901957_BP_REGULATION_OF_CUTIN_BIOSYNTHETIC_PROCESS		29	0.55293995	1.494255	0.035906643	0.379004	1	7074	tags=38%, list=12%, signal=43%
GO_0016132_BP_BRASSINOSTEROID_BIOSYNTHETIC_PROCESS	GO_0016132_BP_BRASSINOSTEROID_BIOSYNTHETIC_PROCESS		67	0.4735181	1.4938357	0.018518519	0.37906545	1	7915	tags=33%, list=14%, signal=38%
GO_0003777_MF_MICROTUBULE_MOTOR_ACTIVITY	GO_0003777_MF_MICROTUBULE_MOTOR_ACTIVITY		192	0.41161886	1.4933461	0	0.37924856	1	14913	tags=43%, list=26%, signal=58%
GO_0006491_BP_N_GLYCAN_PROCESSING	GO_0006491_BP_N_GLYCAN_PROCESSING		30	0.5547974	1.4929959	0.032928944	0.37892526	1	3491	tags=10%, list=6%, signal=11%
GO_0016115_BP_TERPENOID_CATABOLIC_PROCESS	GO_0016115_BP_TERPENOID_CATABOLIC_PROCESS		33	0.55003035	1.4928404	0.0302521	0.3780005	1	7915	tags=39%, list=14%, signal=46%
GO_0005310_MF_DICARBOXYLIC_ACID_TRANSMEMBRANE_TRANSPORTER_ACTIVITY	GO_0005310_MF_DICARBOXYLIC_ACID_TRANSMEMBRANE_TRANSPORTER_ACTIVITY		45	0.50415915	1.4927865	0.019097222	0.37673277	1	7203	tags=33%, list=13%, signal=38%
GO_0010290_MF_CHLOROPHYLL_CATABOLITE_TRANSMEMBRANE_TRANSPORTER_ACTIVITY	GO_0010290_MF_CHLOROPHYLL_CATABOLITE_TRANSMEMBRANE_TRANSPORTER_ACTIVITY		9	0.7069491	1.4926672	0.07285974	0.37566796	1	13010	tags=78%, list=23%, signal=101%
GO_0080046_MF_QUERCETIN_4_O_GLUCOSYLTRANSFERASE_ACTIVITY	GO_0080046_MF_QUERCETIN_4_O_GLUCOSYLTRANSFERASE_ACTIVITY		16	0.63477534	1.4924208	0.03763441	0.3750521	1	12394	tags=50%, list=22%, signal=64%
GO_0044550_BP_SECONDARY_METABOLITE_BIOSYNTHETIC_PROCESS	GO_0044550_BP_SECONDARY_METABOLITE_BIOSYNTHETIC_PROCESS		600	0.3757317	1.4922088	0	0.3743796	1	7846	tags=27%, list=14%, signal=31%
GO_0090421_BP_EMBRYONIC_MERISTEM_INITIATION	GO_0090421_BP_EMBRYONIC_MERISTEM_INITIATION		70	0.47211477	1.4908894	0.013071896	0.37728128	1	13614	tags=46%, list=24%, signal=60%
GO_0044247_BP_CELLULAR_POLYSACCHARIDE_CATABOLIC_PROCESS	GO_0044247_BP_CELLULAR_POLYSACCHARIDE_CATABOLIC_PROCESS		119	0.4348061	1.4892986	0.003289474	0.38161314	1	13289	tags=43%, list=23%, signal=56%
GO_0042545_BP_CELL_WALL_MODIFICATION	GO_0042545_BP_CELL_WALL_MODIFICATION		249	0.40288556	1.488185	0	0.384112	1	10380	tags=33%, list=18%, signal=40%
GO_0045330_MF_ASPARTYL_ESTERASE_ACTIVITY	GO_0045330_MF_ASPARTYL_ESTERASE_ACTIVITY		90	0.45562357	1.4878132	0.011904762	0.38388497	1	9809	tags=37%, list=17%, signal=44%
GO_0051511_BP_NEGATIVE_REGULATION_OF_UNIDIMENSIONAL_CELL_GROWTH	GO_0051511_BP_NEGATIVE_REGULATION_OF_UNIDIMENSIONAL_CELL_GROWTH		6	0.7971713	1.4863269	0.04612546	0.38779482	1	8384	tags=50%, list=15%, signal=59%
GO_1901683_MF_ARSENATE_ION_TRANSMEMBRANE_TRANSPORTER_ACTIVITY	GO_1901683_MF_ARSENATE_ION_TRANSMEMBRANE_TRANSPORTER_ACTIVITY		5	0.8300684	1.4860452	0.027624309	0.38732937	1	8258	tags=80%, list=14%, signal=94%
GO_0030599_MF_PECTINESTERASE_ACTIVITY	GO_0030599_MF_PECTINESTERASE_ACTIVITY		90	0.45562357	1.4853792	0.010327023	0.38820937	1	9809	tags=37%, list=17%, signal=44%
GO_1901336_BP_LACTONE_BIOSYNTHETIC_PROCESS	GO_1901336_BP_LACTONE_BIOSYNTHETIC_PROCESS		16	0.6167891	1.4853706	0.043252595	0.38681543	1	4745	tags=38%, list=8%, signal=41%
GO_0032012_BP_REGULATION_OF_ARF_PROTEIN_SIGNAL_TRANSDUCTION	GO_0032012_BP_REGULATION_OF_ARF_PROTEIN_SIGNAL_TRANSDUCTION		27	0.55709356	1.4852582	0.044169612	0.38574943	1	4075	tags=11%, list=7%, signal=12%
GO_0007018_BP_MICROTUBULE_BASED_MOVEMENT	GO_0007018_BP_MICROTUBULE_BASED_MOVEMENT		195	0.40945858	1.4835836	0	0.39011842	1	14913	tags=42%, list=26%, signal=57%
GO_0042910_MF_XENOBIOTIC_TRANSMEMBRANE_TRANSPORTER_ACTIVITY	GO_0042910_MF_XENOBIOTIC_TRANSMEMBRANE_TRANSPORTER_ACTIVITY		161	0.41879278	1.4790807	0.001517451	0.40432525	1	10426	tags=42%, list=18%, signal=51%
GO_2000280_BP_REGULATION_OF_ROOT_DEVELOPMENT	GO_2000280_BP_REGULATION_OF_ROOT_DEVELOPMENT		117	0.43394774	1.4782891	0.013605442	0.40575916	1	8445	tags=26%, list=15%, signal=30%
GO_0015556_MF_C4_DICARBOXYLATE_TRANSMEMBRANE_TRANSPORTER_ACTIVITY	GO_0015556_MF_C4_DICARBOXYLATE_TRANSMEMBRANE_TRANSPORTER_ACTIVITY		41	0.51767457	1.4778241	0.025684932	0.40606514	1	7203	tags=37%, list=13%, signal=42%
GO_0015154_MF_DISACCHARIDE_TRANSMEMBRANE_TRANSPORTER_ACTIVITY	GO_0015154_MF_DISACCHARIDE_TRANSMEMBRANE_TRANSPORTER_ACTIVITY		32	0.5389789	1.4748541	0.02915952	0.41536662	1	15353	tags=66%, list=27%, signal=90%
GO_0015743_BP_MALATE_TRANSPORT	GO_0015743_BP_MALATE_TRANSPORT		23	0.5731334	1.474625	0.04232804	0.41476065	1	7203	tags=35%, list=13%, signal=40%
GO_0010014_BP_MERISTEM_INITIATION	GO_0010014_BP_MERISTEM_INITIATION		92	0.4497966	1.4734416	0.016233766	0.4175994	1	13614	tags=47%, list=24%, signal=61%
GO_0009312_BP_OLIGOSACCHARIDE_BIOSYNTHETIC_PROCESS	GO_0009312_BP_OLIGOSACCHARIDE_BIOSYNTHETIC_PROCESS		127	0.42676815	1.4729393	0.011075949	0.41795266	1	7513	tags=23%, list=13%, signal=26%
GO_0034434_BP_STEROL_ESTERIFICATION	GO_0034434_BP_STEROL_ESTERIFICATION		5	0.8182637	1.4723437	0.035781544	0.41848487	1	3417	tags=40%, list=6%, signal=43%
GO_0006833_BP_WATER_TRANSPORT	GO_0006833_BP_WATER_TRANSPORT		80	0.4535482	1.4712824	0.015151516	0.42074382	1	7136	tags=29%, list=13%, signal=33%
GO_0045178_CC_BASAL_PART_OF_CELL	GO_0045178_CC_BASAL_PART_OF_CELL		6	0.7993197	1.4705139	0.0433145	0.42216945	1	9036	tags=83%, list=16%, signal=99%
GO_0061980_MF_REGULATORY_RNA_BINDING	GO_0061980_MF_REGULATORY_RNA_BINDING		19	0.60078895	1.4701856	0.058098592	0.42192537	1	20473	tags=79%, list=36%, signal=123%
GO_0009251_BP_GLUCAN_CATABOLIC_PROCESS	GO_0009251_BP_GLUCAN_CATABOLIC_PROCESS		102	0.43933725	1.4674996	0.013245033	0.4303145	1	9666	tags=33%, list=17%, signal=40%
GO_0055075_BP_POTASSIUM_ION_HOMEOSTASIS	GO_0055075_BP_POTASSIUM_ION_HOMEOSTASIS		82	0.44901204	1.4667331	0.017123288	0.43160635	1	7606	tags=24%, list=13%, signal=28%
GO_0015706_BP_NITRATE_TRANSPORT	GO_0015706_BP_NITRATE_TRANSPORT		108	0.43430322	1.4666208	0.006472492	0.4304794	1	10339	tags=37%, list=18%, signal=45%
GO_0046593_MF_MANDELONITRILE_LYASE_ACTIVITY	GO_0046593_MF_MANDELONITRILE_LYASE_ACTIVITY		18	0.60454994	1.4663508	0.036101084	0.42995006	1	15541	tags=56%, list=27%, signal=76%
GO_0015691_BP_CADMIUM_ION_TRANSPORT	GO_0015691_BP_CADMIUM_ION_TRANSPORT		6	0.7736472	1.4645933	0.053604435	0.43494028	1	12510	tags=67%, list=22%, signal=85%
GO_0043680_CC_FILIFORM_APPARATUS	GO_0043680_CC_FILIFORM_APPARATUS		52	0.48681504	1.4645485	0.022807017	0.4335941	1	8688	tags=37%, list=15%, signal=43%
GO_0047259_MF_GLUCOMANNAN_4_BETA_MANNOSYLTRANSFERASE_ACTIVITY	GO_0047259_MF_GLUCOMANNAN_4_BETA_MANNOSYLTRANSFERASE_ACTIVITY		9	0.72467214	1.4641421	0.052837573	0.43371207	1	9333	tags=56%, list=16%, signal=66%
GO_0007265_BP_RAS_PROTEIN_SIGNAL_TRANSDUCTION	GO_0007265_BP_RAS_PROTEIN_SIGNAL_TRANSDUCTION		34	0.5198156	1.4635329	0.034026466	0.43445513	1	7822	tags=18%, list=14%, signal=20%
GO_0060860_BP_REGULATION_OF_FLORAL_ORGAN_ABSCISSION	GO_0060860_BP_REGULATION_OF_FLORAL_ORGAN_ABSCISSION		7	0.76650643	1.4633496	0.056603774	0.43367168	1	7518	tags=71%, list=13%, signal=82%
GO_0015157_MF_OLIGOSACCHARIDE_TRANSMEMBRANE_TRANSPORTER_ACTIVITY	GO_0015157_MF_OLIGOSACCHARIDE_TRANSMEMBRANE_TRANSPORTER_ACTIVITY		32	0.5389789	1.463139	0.032549728	0.43299943	1	15353	tags=66%, list=27%, signal=90%
GO_0051177_BP_MEIOTIC_SISTER_CHROMATID_COHESION	GO_0051177_BP_MEIOTIC_SISTER_CHROMATID_COHESION		24	0.5640736	1.4625368	0.051376145	0.433697	1	9028	tags=25%, list=16%, signal=30%
GO_0042562_MF_HORMONE_BINDING	GO_0042562_MF_HORMONE_BINDING		86	0.44732252	1.4623514	0.01980198	0.4328318	1	12507	tags=35%, list=22%, signal=45%
GO_0006074_BP_1_3_BETA_D_GLUCAN_METABOLIC_PROCESS	GO_0006074_BP_1_3_BETA_D_GLUCAN_METABOLIC_PROCESS		34	0.52119935	1.4620367	0.030201342	0.43244177	1	13779	tags=62%, list=24%, signal=81%
GO_0052694_MF_JASMONOYL_ISOLEUCINE_12_HYDROXYLASE_ACTIVITY	GO_0052694_MF_JASMONOYL_ISOLEUCINE_12_HYDROXYLASE_ACTIVITY		5	0.82196796	1.4620098	0.030245747	0.43107024	1	4322	tags=60%, list=8%, signal=65%
GO_0019905_MF_SYNTAXIN_BINDING	GO_0019905_MF_SYNTAXIN_BINDING		12	0.6643486	1.4606386	0.05595668	0.43455327	1	162	tags=8%, list=0%, signal=8%
GO_0032011_BP_ARF_PROTEIN_SIGNAL_TRANSDUCTION	GO_0032011_BP_ARF_PROTEIN_SIGNAL_TRANSDUCTION		27	0.55709356	1.4605018	0.042477876	0.43362927	1	4075	tags=11%, list=7%, signal=12%
GO_1901334_BP_LACTONE_METABOLIC_PROCESS	GO_1901334_BP_LACTONE_METABOLIC_PROCESS		16	0.6167891	1.4604477	0.06666667	0.4323749	1	4745	tags=38%, list=8%, signal=41%
GO_0051015_MF_ACTIN_FILAMENT_BINDING	GO_0051015_MF_ACTIN_FILAMENT_BINDING		104	0.43162483	1.4594381	0.008156607	0.43468225	1	9177	tags=24%, list=16%, signal=29%
GO_0042044_BP_FLUID_TRANSPORT	GO_0042044_BP_FLUID_TRANSPORT		80	0.4535482	1.4590778	0.013136289	0.43462932	1	7136	tags=29%, list=13%, signal=33%
GO_0060862_BP_NEGATIVE_REGULATION_OF_FLORAL_ORGAN_ABSCISSION	GO_0060862_BP_NEGATIVE_REGULATION_OF_FLORAL_ORGAN_ABSCISSION		7	0.76650643	1.4589725	0.044444446	0.43364573	1	7518	tags=71%, list=13%, signal=82%
GO_0032104_BP_REGULATION_OF_RESPONSE_TO_EXTRACELLULAR_STIMULUS	GO_0032104_BP_REGULATION_OF_RESPONSE_TO_EXTRACELLULAR_STIMULUS		20	0.5790548	1.4588553	0.035714287	0.43263718	1	9270	tags=60%, list=16%, signal=72%
GO_0080030_MF_METHYL_INDOLE_3_ACETATE_ESTERASE_ACTIVITY	GO_0080030_MF_METHYL_INDOLE_3_ACETATE_ESTERASE_ACTIVITY		5	0.7997011	1.4583285	0.051509768	0.43312708	1	6361	tags=60%, list=11%, signal=68%
GO_1901601_BP_STRIGOLACTONE_BIOSYNTHETIC_PROCESS	GO_1901601_BP_STRIGOLACTONE_BIOSYNTHETIC_PROCESS		16	0.6167891	1.4579962	0.060606062	0.4330243	1	4745	tags=38%, list=8%, signal=41%
GO_0051703_BP_BIOLOGICAL_PROCESS_INVOLVED_IN_INTRASPECIES_INTERACTION_BETWEEN_ORGANISMS	GO_0051703_BP_BIOLOGICAL_PROCESS_INVOLVED_IN_INTRASPECIES_INTERACTION_BETWEEN_ORGANISMS		75	0.4613756	1.4579324	0.020512821	0.43184057	1	7990	tags=32%, list=14%, signal=37%
GO_0052641_MF_BENZOIC_ACID_GLUCOSYLTRANSFERASE_ACTIVITY	GO_0052641_MF_BENZOIC_ACID_GLUCOSYLTRANSFERASE_ACTIVITY		6	0.77565247	1.4573252	0.058708414	0.43268764	1	5975	tags=50%, list=10%, signal=56%
GO_0034433_BP_STEROID_ESTERIFICATION	GO_0034433_BP_STEROID_ESTERIFICATION		5	0.8182637	1.4560057	0.03960396	0.43590888	1	3417	tags=40%, list=6%, signal=43%
GO_0010192_BP_MUCILAGE_BIOSYNTHETIC_PROCESS	GO_0010192_BP_MUCILAGE_BIOSYNTHETIC_PROCESS		53	0.48511934	1.4559343	0.016920473	0.43473902	1	7836	tags=21%, list=14%, signal=24%
GO_0045543_MF_GIBBERELLIN_2_BETA_DIOXYGENASE_ACTIVITY	GO_0045543_MF_GIBBERELLIN_2_BETA_DIOXYGENASE_ACTIVITY		32	0.5341629	1.4558892	0.049001817	0.43351302	1	3067	tags=38%, list=5%, signal=40%
GO_0006706_BP_STEROID_CATABOLIC_PROCESS	GO_0006706_BP_STEROID_CATABOLIC_PROCESS		5	0.8182637	1.4556524	0.0669145	0.43296787	1	3417	tags=40%, list=6%, signal=43%
GO_0055037_CC_RECYCLING_ENDOSOME	GO_0055037_CC_RECYCLING_ENDOSOME		12	0.6659944	1.4554509	0.05109489	0.4323893	1	8349	tags=50%, list=15%, signal=59%
GO_1901600_BP_STRIGOLACTONE_METABOLIC_PROCESS	GO_1901600_BP_STRIGOLACTONE_METABOLIC_PROCESS		16	0.6167891	1.4543709	0.07446808	0.43495968	1	4745	tags=38%, list=8%, signal=41%
GO_0097014_CC_CILIARY_PLASM	GO_0097014_CC_CILIARY_PLASM		35	0.51625615	1.4541289	0.043252595	0.434547	1	7159	tags=31%, list=13%, signal=36%
GO_0019748_BP_SECONDARY_METABOLIC_PROCESS	GO_0019748_BP_SECONDARY_METABOLIC_PROCESS		956	0.35409215	1.4538798	0	0.43405658	1	7846	tags=26%, list=14%, signal=29%
GO_0035336_BP_LONG_CHAIN_FATTY_ACYL_COA_METABOLIC_PROCESS	GO_0035336_BP_LONG_CHAIN_FATTY_ACYL_COA_METABOLIC_PROCESS		11	0.6737852	1.4526885	0.06896552	0.43699068	1	8203	tags=55%, list=14%, signal=64%
GO_0008964_MF_PHOSPHOENOLPYRUVATE_CARBOXYLASE_ACTIVITY	GO_0008964_MF_PHOSPHOENOLPYRUVATE_CARBOXYLASE_ACTIVITY		15	0.6179951	1.4526117	0.051457975	0.43585572	1	14455	tags=60%, list=25%, signal=80%
GO_0045486_MF_NARINGENIN_3_DIOXYGENASE_ACTIVITY	GO_0045486_MF_NARINGENIN_3_DIOXYGENASE_ACTIVITY		19	0.5873984	1.4523058	0.045045044	0.4357045	1	2712	tags=26%, list=5%, signal=28%
GO_0015293_MF_SYMPORTER_ACTIVITY	GO_0015293_MF_SYMPORTER_ACTIVITY		311	0.3825291	1.451877	0.002936858	0.43599668	1	11084	tags=34%, list=19%, signal=42%
GO_0009925_CC_BASAL_PLASMA_MEMBRANE	GO_0009925_CC_BASAL_PLASMA_MEMBRANE		6	0.7993197	1.4517854	0.053435113	0.4349579	1	9036	tags=83%, list=16%, signal=99%
GO_0097438_BP_EXIT_FROM_DORMANCY	GO_0097438_BP_EXIT_FROM_DORMANCY		6	0.77805865	1.4513363	0.041044775	0.43516183	1	9211	tags=67%, list=16%, signal=80%
GO_0002679_BP_RESPIRATORY_BURST_INVOLVED_IN_DEFENSE_RESPONSE	GO_0002679_BP_RESPIRATORY_BURST_INVOLVED_IN_DEFENSE_RESPONSE		5	0.80245256	1.4507538	0.04868914	0.4359219	1	1559	tags=40%, list=3%, signal=41%
GO_0099568_CC_CYTOPLASMIC_REGION	GO_0099568_CC_CYTOPLASMIC_REGION		35	0.51625615	1.4489738	0.04409171	0.44099128	1	7159	tags=31%, list=13%, signal=36%
GO_0016127_BP_STEROL_CATABOLIC_PROCESS	GO_0016127_BP_STEROL_CATABOLIC_PROCESS		5	0.8182637	1.4486046	0.035849057	0.44100827	1	3417	tags=40%, list=6%, signal=43%
GO_0009566_BP_FERTILIZATION	GO_0009566_BP_FERTILIZATION		119	0.4243754	1.4481574	0.012422361	0.44130564	1	7990	tags=25%, list=14%, signal=29%
GO_0032107_BP_REGULATION_OF_RESPONSE_TO_NUTRIENT_LEVELS	GO_0032107_BP_REGULATION_OF_RESPONSE_TO_NUTRIENT_LEVELS		20	0.5790548	1.4472592	0.06375228	0.44337893	1	9270	tags=60%, list=16%, signal=72%
GO_0015924_MF_MANNOSYL_OLIGOSACCHARIDE_MANNOSIDASE_ACTIVITY	GO_0015924_MF_MANNOSYL_OLIGOSACCHARIDE_MANNOSIDASE_ACTIVITY		16	0.61451745	1.4465346	0.060606062	0.44474685	1	3491	tags=13%, list=6%, signal=13%
GO_0035251_MF_UDP_GLUCOSYLTRANSFERASE_ACTIVITY	GO_0035251_MF_UDP_GLUCOSYLTRANSFERASE_ACTIVITY		396	0.37119797	1.4465032	0.001459854	0.44351098	1	12772	tags=38%, list=22%, signal=48%
GO_0070919_BP_PRODUCTION_OF_SIRNA_INVOLVED_IN_CHROMATIN_SILENCING_BY_SMALL_RNA	GO_0070919_BP_PRODUCTION_OF_SIRNA_INVOLVED_IN_CHROMATIN_SILENCING_BY_SMALL_RNA		11	0.6716159	1.4455379	0.06666667	0.44555563	1	18313	tags=91%, list=32%, signal=134%
GO_0015696_BP_AMMONIUM_TRANSPORT	GO_0015696_BP_AMMONIUM_TRANSPORT		16	0.62254906	1.4452014	0.06398538	0.4453739	1	10913	tags=56%, list=19%, signal=70%
GO_0036381_MF_PYRIDOXAL_5_PHOSPHATE_SYNTHASE_GLUTAMINE_HYDROLYSING_ACTIVITY	GO_0036381_MF_PYRIDOXAL_5_PHOSPHATE_SYNTHASE_GLUTAMINE_HYDROLYSING_ACTIVITY		8	0.7130585	1.444981	0.08152174	0.44483995	1	13856	tags=88%, list=24%, signal=116%
GO_0048497_BP_MAINTENANCE_OF_FLORAL_ORGAN_IDENTITY	GO_0048497_BP_MAINTENANCE_OF_FLORAL_ORGAN_IDENTITY		20	0.5762539	1.4441285	0.053113554	0.44665614	1	19847	tags=65%, list=35%, signal=100%
GO_0048838_BP_RELEASE_OF_SEED_FROM_DORMANCY	GO_0048838_BP_RELEASE_OF_SEED_FROM_DORMANCY		6	0.77805865	1.4434451	0.06122449	0.44780433	1	9211	tags=67%, list=16%, signal=80%
GO_0048017_BP_INOSITOL_LIPID_MEDIATED_SIGNALING	GO_0048017_BP_INOSITOL_LIPID_MEDIATED_SIGNALING		20	0.5711795	1.4426681	0.056737587	0.44927156	1	9355	tags=30%, list=16%, signal=36%
GO_0031226_CC_INTRINSIC_COMPONENT_OF_PLASMA_MEMBRANE	GO_0031226_CC_INTRINSIC_COMPONENT_OF_PLASMA_MEMBRANE		800	0.35670063	1.4420733	0	0.45025524	1	11007	tags=29%, list=19%, signal=35%
GO_0003909_MF_DNA_LIGASE_ACTIVITY	GO_0003909_MF_DNA_LIGASE_ACTIVITY		26	0.5481503	1.4418817	0.057793345	0.4496109	1	19337	tags=77%, list=34%, signal=116%
GO_0045144_BP_MEIOTIC_SISTER_CHROMATID_SEGREGATION	GO_0045144_BP_MEIOTIC_SISTER_CHROMATID_SEGREGATION		24	0.5640736	1.4414781	0.056896552	0.44981015	1	9028	tags=25%, list=16%, signal=30%
GO_0009737_BP_RESPONSE_TO_ABSCISIC_ACID	GO_0009737_BP_RESPONSE_TO_ABSCISIC_ACID		1766	0.34323	1.4413385	0	0.44905326	1	8849	tags=22%, list=16%, signal=25%
GO_0016706_MF_2_OXOGLUTARATE_DEPENDENT_DIOXYGENASE_ACTIVITY	GO_0016706_MF_2_OXOGLUTARATE_DEPENDENT_DIOXYGENASE_ACTIVITY		178	0.39660698	1.4412557	0.003067485	0.44800907	1	3067	tags=18%, list=5%, signal=19%
GO_0030154_BP_CELL_DIFFERENTIATION	GO_0030154_BP_CELL_DIFFERENTIATION		1939	0.34078872	1.4406384	0	0.4489102	1	9555	tags=24%, list=17%, signal=28%
GO_0032838_CC_PLASMA_MEMBRANE_BOUNDED_CELL_PROJECTION_CYTOPLASM	GO_0032838_CC_PLASMA_MEMBRANE_BOUNDED_CELL_PROJECTION_CYTOPLASM		35	0.51625615	1.4395951	0.043252595	0.45140016	1	7159	tags=31%, list=13%, signal=36%
GO_0009888_BP_TISSUE_DEVELOPMENT	GO_0009888_BP_TISSUE_DEVELOPMENT		1667	0.34317666	1.4384549	0	0.45417017	1	11707	tags=27%, list=21%, signal=33%
GO_0009933_BP_MERISTEM_STRUCTURAL_ORGANIZATION	GO_0009933_BP_MERISTEM_STRUCTURAL_ORGANIZATION		153	0.40565905	1.4382026	0.00805153	0.45373937	1	12993	tags=35%, list=23%, signal=46%
GO_0047623_MF_ADENOSINE_PHOSPHATE_DEAMINASE_ACTIVITY	GO_0047623_MF_ADENOSINE_PHOSPHATE_DEAMINASE_ACTIVITY		6	0.75605035	1.4373895	0.08152174	0.45534277	1	1935	tags=33%, list=3%, signal=35%
GO_0044089_BP_POSITIVE_REGULATION_OF_CELLULAR_COMPONENT_BIOGENESIS	GO_0044089_BP_POSITIVE_REGULATION_OF_CELLULAR_COMPONENT_BIOGENESIS		155	0.40401882	1.4369406	0.006734007	0.45567837	1	9326	tags=18%, list=16%, signal=22%
GO_0022804_MF_ACTIVE_TRANSMEMBRANE_TRANSPORTER_ACTIVITY	GO_0022804_MF_ACTIVE_TRANSMEMBRANE_TRANSPORTER_ACTIVITY		1213	0.3458176	1.4358464	0	0.45838505	1	11294	tags=28%, list=20%, signal=35%
GO_0035198_MF_MIRNA_BINDING	GO_0035198_MF_MIRNA_BINDING		17	0.6141509	1.4357572	0.06557377	0.4574169	1	20473	tags=82%, list=36%, signal=129%
GO_0052639_MF_SALICYLIC_ACID_GLUCOSYLTRANSFERASE_ESTER_FORMING_ACTIVITY	GO_0052639_MF_SALICYLIC_ACID_GLUCOSYLTRANSFERASE_ESTER_FORMING_ACTIVITY		6	0.77565247	1.4352851	0.06395349	0.45779532	1	5975	tags=50%, list=10%, signal=56%
GO_0003910_MF_DNA_LIGASE_ATP_ACTIVITY	GO_0003910_MF_DNA_LIGASE_ATP_ACTIVITY		26	0.5481503	1.4352778	0.058419243	0.45652083	1	19337	tags=77%, list=34%, signal=116%
GO_0051056_BP_REGULATION_OF_SMALL_GTPASE_MEDIATED_SIGNAL_TRANSDUCTION	GO_0051056_BP_REGULATION_OF_SMALL_GTPASE_MEDIATED_SIGNAL_TRANSDUCTION		34	0.5198156	1.4349314	0.052991454	0.45651	1	7822	tags=18%, list=14%, signal=20%
GO_0090602_BP_SIEVE_ELEMENT_ENUCLEATION	GO_0090602_BP_SIEVE_ELEMENT_ENUCLEATION		15	0.6056306	1.4348513	0.077876106	0.45553097	1	8923	tags=53%, list=16%, signal=63%
GO_0047714_MF_GALACTOLIPASE_ACTIVITY	GO_0047714_MF_GALACTOLIPASE_ACTIVITY		30	0.5303548	1.4344265	0.04042179	0.4557873	1	7094	tags=40%, list=12%, signal=46%
GO_0000217_MF_DNA_SECONDARY_STRUCTURE_BINDING	GO_0000217_MF_DNA_SECONDARY_STRUCTURE_BINDING		112	0.41951406	1.433632	0.016722407	0.45735607	1	5049	tags=21%, list=9%, signal=22%
GO_0048015_BP_PHOSPHATIDYLINOSITOL_MEDIATED_SIGNALING	GO_0048015_BP_PHOSPHATIDYLINOSITOL_MEDIATED_SIGNALING		12	0.6486078	1.4335326	0.09217391	0.4563906	1	8712	tags=33%, list=15%, signal=39%
GO_0010430_BP_FATTY_ACID_OMEGA_OXIDATION	GO_0010430_BP_FATTY_ACID_OMEGA_OXIDATION		15	0.61918485	1.4322046	0.06593407	0.45998532	1	15541	tags=60%, list=27%, signal=82%
GO_0008417_MF_FUCOSYLTRANSFERASE_ACTIVITY	GO_0008417_MF_FUCOSYLTRANSFERASE_ACTIVITY		16	0.60434157	1.4315466	0.061619718	0.46119118	1	832	tags=13%, list=1%, signal=13%
GO_0097100_MF_SUPERCOILED_DNA_BINDING	GO_0097100_MF_SUPERCOILED_DNA_BINDING		5	0.8169126	1.4311658	0.06445672	0.46127537	1	9743	tags=80%, list=17%, signal=96%
GO_0015431_MF_ABC_TYPE_GLUTATHIONE_S_CONJUGATE_TRANSPORTER_ACTIVITY	GO_0015431_MF_ABC_TYPE_GLUTATHIONE_S_CONJUGATE_TRANSPORTER_ACTIVITY		9	0.7069491	1.4310521	0.068716094	0.46041313	1	13010	tags=78%, list=23%, signal=101%
GO_0018685_MF_ALKANE_1_MONOOXYGENASE_ACTIVITY	GO_0018685_MF_ALKANE_1_MONOOXYGENASE_ACTIVITY		22	0.57298934	1.4304856	0.054481547	0.46108922	1	6923	tags=50%, list=12%, signal=57%
GO_0055046_BP_MICROGAMETOGENESIS	GO_0055046_BP_MICROGAMETOGENESIS		97	0.42394307	1.429502	0.01650165	0.4633359	1	9275	tags=28%, list=16%, signal=33%
GO_0009404_BP_TOXIN_METABOLIC_PROCESS	GO_0009404_BP_TOXIN_METABOLIC_PROCESS		81	0.44136235	1.4286205	0.020700637	0.46525085	1	7072	tags=25%, list=12%, signal=28%
GO_0000795_CC_SYNAPTONEMAL_COMPLEX	GO_0000795_CC_SYNAPTONEMAL_COMPLEX		26	0.5338366	1.4282684	0.049541283	0.46518216	1	3663	tags=15%, list=6%, signal=16%
GO_0048448_BP_STAMEN_MORPHOGENESIS	GO_0048448_BP_STAMEN_MORPHOGENESIS		45	0.4879972	1.4279623	0.047016274	0.46503836	1	3997	tags=24%, list=7%, signal=26%
GO_0052315_BP_PHYTOALEXIN_BIOSYNTHETIC_PROCESS	GO_0052315_BP_PHYTOALEXIN_BIOSYNTHETIC_PROCESS		23	0.55262583	1.4279436	0.048561152	0.4638144	1	6656	tags=26%, list=12%, signal=30%
GO_0009360_CC_DNA_POLYMERASE_III_COMPLEX	GO_0009360_CC_DNA_POLYMERASE_III_COMPLEX		10	0.6781853	1.42793	0.08319185	0.46258932	1	14185	tags=70%, list=25%, signal=93%
GO_0090704_MF_NICOTINATE_O_GLUCOSYLTRANSFERASE_ACTIVITY	GO_0090704_MF_NICOTINATE_O_GLUCOSYLTRANSFERASE_ACTIVITY		6	0.77565247	1.4269212	0.06118881	0.4649083	1	5975	tags=50%, list=10%, signal=56%
GO_0052314_BP_PHYTOALEXIN_METABOLIC_PROCESS	GO_0052314_BP_PHYTOALEXIN_METABOLIC_PROCESS		23	0.55262583	1.4268919	0.06360424	0.46375903	1	6656	tags=26%, list=12%, signal=30%
GO_0051094_BP_POSITIVE_REGULATION_OF_DEVELOPMENTAL_PROCESS	GO_0051094_BP_POSITIVE_REGULATION_OF_DEVELOPMENTAL_PROCESS		377	0.36923596	1.4268316	0.002873563	0.46272597	1	14095	tags=34%, list=25%, signal=44%
GO_0001872_MF_1_3_BETA_D_GLUCAN_BINDING	GO_0001872_MF_1_3_BETA_D_GLUCAN_BINDING		22	0.5654575	1.4267225	0.07042254	0.46193653	1	10552	tags=36%, list=19%, signal=45%
GO_0031418_MF_L_ASCORBIC_ACID_BINDING	GO_0031418_MF_L_ASCORBIC_ACID_BINDING		100	0.42884722	1.4266573	0.024752475	0.46091935	1	6648	tags=24%, list=12%, signal=27%
GO_0005930_CC_AXONEME	GO_0005930_CC_AXONEME		35	0.51625615	1.4261456	0.04745167	0.4615554	1	7159	tags=31%, list=13%, signal=36%
GO_0046578_BP_REGULATION_OF_RAS_PROTEIN_SIGNAL_TRANSDUCTION	GO_0046578_BP_REGULATION_OF_RAS_PROTEIN_SIGNAL_TRANSDUCTION		34	0.5198156	1.4256933	0.0472973	0.46199173	1	7822	tags=18%, list=14%, signal=20%
GO_0010432_BP_BRACT_DEVELOPMENT	GO_0010432_BP_BRACT_DEVELOPMENT		9	0.6940259	1.4255996	0.06946983	0.4610533	1	7940	tags=78%, list=14%, signal=90%
GO_0097305_BP_RESPONSE_TO_ALCOHOL	GO_0097305_BP_RESPONSE_TO_ALCOHOL		1783	0.33846614	1.4254305	0	0.46044755	1	8849	tags=21%, list=16%, signal=25%
GO_0090601_BP_ENUCLEATION	GO_0090601_BP_ENUCLEATION		15	0.6056306	1.4250722	0.077057794	0.46049473	1	8923	tags=53%, list=16%, signal=63%
GO_0045730_BP_RESPIRATORY_BURST	GO_0045730_BP_RESPIRATORY_BURST		5	0.80245256	1.4245676	0.06422018	0.46108618	1	1559	tags=40%, list=3%, signal=41%
GO_0044375_BP_REGULATION_OF_PEROXISOME_SIZE	GO_0044375_BP_REGULATION_OF_PEROXISOME_SIZE		8	0.7239276	1.4239187	0.07414105	0.46210304	1	1164	tags=25%, list=2%, signal=26%
GO_0009700_BP_INDOLE_PHYTOALEXIN_BIOSYNTHETIC_PROCESS	GO_0009700_BP_INDOLE_PHYTOALEXIN_BIOSYNTHETIC_PROCESS		23	0.55262583	1.4235393	0.078364566	0.46229202	1	6656	tags=26%, list=12%, signal=30%
GO_0007135_BP_MEIOSIS_II	GO_0007135_BP_MEIOSIS_II		28	0.53349024	1.4232682	0.06238859	0.46210298	1	9028	tags=21%, list=16%, signal=25%
GO_0061983_BP_MEIOSIS_II_CELL_CYCLE_PROCESS	GO_0061983_BP_MEIOSIS_II_CELL_CYCLE_PROCESS		28	0.53349024	1.4228112	0.059027776	0.4624626	1	9028	tags=21%, list=16%, signal=25%
GO_0009911_BP_POSITIVE_REGULATION_OF_FLOWER_DEVELOPMENT	GO_0009911_BP_POSITIVE_REGULATION_OF_FLOWER_DEVELOPMENT		130	0.409289	1.422797	0.014975041	0.4613045	1	14647	tags=37%, list=26%, signal=50%
GO_0090603_BP_SIEVE_ELEMENT_DIFFERENTIATION	GO_0090603_BP_SIEVE_ELEMENT_DIFFERENTIATION		19	0.5755923	1.4214156	0.07414105	0.4650647	1	9107	tags=47%, list=16%, signal=56%
GO_0010483_BP_POLLEN_TUBE_RECEPTION	GO_0010483_BP_POLLEN_TUBE_RECEPTION		68	0.4523485	1.4209385	0.042087544	0.46559653	1	8688	tags=32%, list=15%, signal=38%
GO_0009808_BP_LIGNIN_METABOLIC_PROCESS	GO_0009808_BP_LIGNIN_METABOLIC_PROCESS		257	0.3787328	1.420672	0.002898551	0.4652331	1	8088	tags=26%, list=14%, signal=30%
GO_0030286_CC_DYNEIN_COMPLEX	GO_0030286_CC_DYNEIN_COMPLEX		35	0.51237905	1.420578	0.03169014	0.46432954	1	7159	tags=31%, list=13%, signal=36%
GO_0071490_BP_CELLULAR_RESPONSE_TO_FAR_RED_LIGHT	GO_0071490_BP_CELLULAR_RESPONSE_TO_FAR_RED_LIGHT		37	0.5073944	1.4189454	0.04695652	0.4688759	1	1065	tags=8%, list=2%, signal=8%
GO_0009411_BP_RESPONSE_TO_UV	GO_0009411_BP_RESPONSE_TO_UV		268	0.3771953	1.4185934	0.001485884	0.46892935	1	7409	tags=18%, list=13%, signal=21%
GO_0005875_CC_MICROTUBULE_ASSOCIATED_COMPLEX	GO_0005875_CC_MICROTUBULE_ASSOCIATED_COMPLEX		296	0.37295735	1.4182372	0	0.46905303	1	12282	tags=27%, list=22%, signal=35%
GO_0000146_MF_MICROFILAMENT_MOTOR_ACTIVITY	GO_0000146_MF_MICROFILAMENT_MOTOR_ACTIVITY		6	0.76007867	1.417698	0.089147285	0.46975645	1	10855	tags=67%, list=19%, signal=82%
GO_0048869_BP_CELLULAR_DEVELOPMENTAL_PROCESS	GO_0048869_BP_CELLULAR_DEVELOPMENTAL_PROCESS		2100	0.33598864	1.4175706	0	0.46900064	1	9646	tags=24%, list=17%, signal=28%
GO_0045597_BP_POSITIVE_REGULATION_OF_CELL_DIFFERENTIATION	GO_0045597_BP_POSITIVE_REGULATION_OF_CELL_DIFFERENTIATION		37	0.5033174	1.417009	0.03853211	0.4698346	1	13614	tags=62%, list=24%, signal=82%
GO_0000012_BP_SINGLE_STRAND_BREAK_REPAIR	GO_0000012_BP_SINGLE_STRAND_BREAK_REPAIR		9	0.695467	1.4164221	0.072897196	0.47077367	1	15587	tags=89%, list=27%, signal=122%
GO_0010336_BP_GIBBERELLIC_ACID_HOMEOSTASIS	GO_0010336_BP_GIBBERELLIC_ACID_HOMEOSTASIS		8	0.7051778	1.4161733	0.073800735	0.4704462	1	13524	tags=88%, list=24%, signal=115%
GO_0018459_MF_CARVEOL_DEHYDROGENASE_ACTIVITY	GO_0018459_MF_CARVEOL_DEHYDROGENASE_ACTIVITY		7	0.7135389	1.4157566	0.088073395	0.47084078	1	351	tags=14%, list=1%, signal=14%
GO_0052317_BP_CAMALEXIN_METABOLIC_PROCESS	GO_0052317_BP_CAMALEXIN_METABOLIC_PROCESS		23	0.55262583	1.4157283	0.07509158	0.46976918	1	6656	tags=26%, list=12%, signal=30%
GO_0009798_BP_AXIS_SPECIFICATION	GO_0009798_BP_AXIS_SPECIFICATION		122	0.4154647	1.4145007	0.016778523	0.47287208	1	11666	tags=33%, list=20%, signal=41%
GO_0010387_BP_COP9_SIGNALOSOME_ASSEMBLY	GO_0010387_BP_COP9_SIGNALOSOME_ASSEMBLY		16	0.5964578	1.414292	0.08471455	0.47244796	1	1757	tags=13%, list=3%, signal=13%
GO_0010374_BP_STOMATAL_COMPLEX_DEVELOPMENT	GO_0010374_BP_STOMATAL_COMPLEX_DEVELOPMENT		174	0.39775613	1.4139334	0.009677419	0.47256106	1	12354	tags=34%, list=22%, signal=44%
GO_0010120_BP_CAMALEXIN_BIOSYNTHETIC_PROCESS	GO_0010120_BP_CAMALEXIN_BIOSYNTHETIC_PROCESS		23	0.55262583	1.4134716	0.072438166	0.4731002	1	6656	tags=26%, list=12%, signal=30%
GO_0016849_MF_PHOSPHORUS_OXYGEN_LYASE_ACTIVITY	GO_0016849_MF_PHOSPHORUS_OXYGEN_LYASE_ACTIVITY		30	0.5234642	1.4130282	0.064124785	0.47352305	1	6518	tags=30%, list=11%, signal=34%
GO_0001067_MF_TRANSCRIPTION_REGULATORY_REGION_NUCLEIC_ACID_BINDING	GO_0001067_MF_TRANSCRIPTION_REGULATORY_REGION_NUCLEIC_ACID_BINDING		1143	0.34072435	1.4123634	0	0.47480783	1	9420	tags=30%, list=17%, signal=35%
GO_0050734_MF_HYDROXYCINNAMOYLTRANSFERASE_ACTIVITY	GO_0050734_MF_HYDROXYCINNAMOYLTRANSFERASE_ACTIVITY		35	0.50855654	1.4123446	0.06896552	0.47371015	1	7132	tags=40%, list=13%, signal=46%
GO_0080002_MF_UDP_GLUCOSE_4_AMINOBENZOATE_ACYLGLUCOSYLTRANSFERASE_ACTIVITY	GO_0080002_MF_UDP_GLUCOSE_4_AMINOBENZOATE_ACYLGLUCOSYLTRANSFERASE_ACTIVITY		6	0.77565247	1.4113746	0.068265684	0.47609925	1	5975	tags=50%, list=10%, signal=56%
GO_0009955_BP_ADAXIAL_ABAXIAL_PATTERN_SPECIFICATION	GO_0009955_BP_ADAXIAL_ABAXIAL_PATTERN_SPECIFICATION		95	0.42692652	1.4111983	0.023333333	0.47548985	1	11666	tags=32%, list=20%, signal=40%
GO_0008553_MF_P_TYPE_PROTON_EXPORTING_TRANSPORTER_ACTIVITY	GO_0008553_MF_P_TYPE_PROTON_EXPORTING_TRANSPORTER_ACTIVITY		32	0.5056643	1.4089165	0.053003535	0.48245034	1	12219	tags=38%, list=21%, signal=48%
GO_0016559_BP_PEROXISOME_FISSION	GO_0016559_BP_PEROXISOME_FISSION		22	0.55878305	1.4086927	0.07011686	0.48202378	1	1164	tags=9%, list=2%, signal=9%
GO_0018874_BP_BENZOATE_METABOLIC_PROCESS	GO_0018874_BP_BENZOATE_METABOLIC_PROCESS		6	0.77565247	1.4086105	0.053537283	0.48113537	1	5975	tags=50%, list=10%, signal=56%
GO_0015297_MF_ANTIPORTER_ACTIVITY	GO_0015297_MF_ANTIPORTER_ACTIVITY		340	0.36701155	1.4080328	0.005788712	0.48191732	1	8652	tags=26%, list=15%, signal=30%
GO_0010016_BP_SHOOT_SYSTEM_MORPHOGENESIS	GO_0010016_BP_SHOOT_SYSTEM_MORPHOGENESIS		517	0.3561516	1.4072056	0	0.48377198	1	12993	tags=32%, list=23%, signal=41%
GO_0006813_BP_POTASSIUM_ION_TRANSPORT	GO_0006813_BP_POTASSIUM_ION_TRANSPORT		167	0.39704993	1.4054986	0.01088647	0.48882443	1	12651	tags=40%, list=22%, signal=51%
GO_0000976_MF_TRANSCRIPTION_CIS_REGULATORY_REGION_BINDING	GO_0000976_MF_TRANSCRIPTION_CIS_REGULATORY_REGION_BINDING		1143	0.34072435	1.4044828	0	0.49137378	1	9420	tags=30%, list=17%, signal=35%
GO_0031524_BP_MENTHOL_METABOLIC_PROCESS	GO_0031524_BP_MENTHOL_METABOLIC_PROCESS		7	0.7135389	1.4043611	0.095744684	0.49065706	1	351	tags=14%, list=1%, signal=14%
GO_0080190_BP_LATERAL_GROWTH	GO_0080190_BP_LATERAL_GROWTH		11	0.6506319	1.404041	0.088809945	0.49069855	1	16430	tags=73%, list=29%, signal=102%
GO_0002221_BP_PATTERN_RECOGNITION_RECEPTOR_SIGNALING_PATHWAY	GO_0002221_BP_PATTERN_RECOGNITION_RECEPTOR_SIGNALING_PATHWAY		23	0.5528102	1.4032514	0.06864564	0.49229673	1	7652	tags=30%, list=13%, signal=35%
GO_0016840_MF_CARBON_NITROGEN_LYASE_ACTIVITY	GO_0016840_MF_CARBON_NITROGEN_LYASE_ACTIVITY		40	0.48840436	1.4031941	0.053285968	0.49130243	1	6554	tags=30%, list=12%, signal=34%
GO_0004457_MF_LACTATE_DEHYDROGENASE_ACTIVITY	GO_0004457_MF_LACTATE_DEHYDROGENASE_ACTIVITY		9	0.68811065	1.4028442	0.082862526	0.49141365	1	3207	tags=33%, list=6%, signal=35%
GO_0016843_MF_AMINE_LYASE_ACTIVITY	GO_0016843_MF_AMINE_LYASE_ACTIVITY		8	0.71305835	1.4022824	0.07936508	0.4922346	1	13856	tags=88%, list=24%, signal=116%
GO_0046217_BP_INDOLE_PHYTOALEXIN_METABOLIC_PROCESS	GO_0046217_BP_INDOLE_PHYTOALEXIN_METABOLIC_PROCESS		23	0.55262583	1.4020462	0.072790295	0.49188247	1	6656	tags=26%, list=12%, signal=30%
GO_0080181_BP_LATERAL_ROOT_BRANCHING	GO_0080181_BP_LATERAL_ROOT_BRANCHING		6	0.74373454	1.4002066	0.09269162	0.49724582	1	4740	tags=50%, list=8%, signal=55%
GO_0080117_BP_SECONDARY_GROWTH	GO_0080117_BP_SECONDARY_GROWTH		11	0.6506319	1.3997543	0.11005693	0.4975835	1	16430	tags=73%, list=29%, signal=102%
GO_0120254_BP_OLEFINIC_COMPOUND_METABOLIC_PROCESS	GO_0120254_BP_OLEFINIC_COMPOUND_METABOLIC_PROCESS		212	0.38278738	1.3986852	0.004651163	0.50030744	1	6646	tags=27%, list=12%, signal=31%
GO_1990837_MF_SEQUENCE_SPECIFIC_DOUBLE_STRANDED_DNA_BINDING	GO_1990837_MF_SEQUENCE_SPECIFIC_DOUBLE_STRANDED_DNA_BINDING		1179	0.33931336	1.3984067	0	0.5000674	1	9420	tags=29%, list=17%, signal=34%
GO_0090700_BP_MAINTENANCE_OF_PLANT_ORGAN_IDENTITY	GO_0090700_BP_MAINTENANCE_OF_PLANT_ORGAN_IDENTITY		20	0.5762539	1.3982697	0.09392265	0.4993418	1	19847	tags=65%, list=35%, signal=100%
GO_1902066_BP_REGULATION_OF_CELL_WALL_PECTIN_METABOLIC_PROCESS	GO_1902066_BP_REGULATION_OF_CELL_WALL_PECTIN_METABOLIC_PROCESS		9	0.6822623	1.3982676	0.09461967	0.49817187	1	11591	tags=67%, list=20%, signal=84%
GO_0016131_BP_BRASSINOSTEROID_METABOLIC_PROCESS	GO_0016131_BP_BRASSINOSTEROID_METABOLIC_PROCESS		85	0.4226043	1.3967713	0.05210084	0.5025444	1	8063	tags=33%, list=14%, signal=38%
GO_0099086_CC_SYNAPTONEMAL_STRUCTURE	GO_0099086_CC_SYNAPTONEMAL_STRUCTURE		26	0.5338366	1.3967491	0.088652484	0.50146747	1	3663	tags=15%, list=6%, signal=16%
GO_0031463_CC_CUL3_RING_UBIQUITIN_LIGASE_COMPLEX	GO_0031463_CC_CUL3_RING_UBIQUITIN_LIGASE_COMPLEX		34	0.50877845	1.3950876	0.05061082	0.5064295	1	16130	tags=47%, list=28%, signal=66%
GO_0016174_MF_NAD_P_H_OXIDASE_H2O2_FORMING_ACTIVITY	GO_0016174_MF_NAD_P_H_OXIDASE_H2O2_FORMING_ACTIVITY		9	0.6798796	1.3945233	0.09157509	0.50730455	1	5583	tags=44%, list=10%, signal=49%
GO_0043565_MF_SEQUENCE_SPECIFIC_DNA_BINDING	GO_0043565_MF_SEQUENCE_SPECIFIC_DNA_BINDING		2446	0.32877225	1.3941056	0	0.50765604	1	9543	tags=27%, list=17%, signal=31%
GO_0031514_CC_MOTILE_CILIUM	GO_0031514_CC_MOTILE_CILIUM		46	0.46839663	1.3939365	0.042372882	0.5071241	1	7159	tags=24%, list=13%, signal=27%
GO_0022857_MF_TRANSMEMBRANE_TRANSPORTER_ACTIVITY	GO_0022857_MF_TRANSMEMBRANE_TRANSPORTER_ACTIVITY		2610	0.32795966	1.3933488	0	0.50818276	1	11105	tags=28%, list=19%, signal=33%
GO_0045176_BP_APICAL_PROTEIN_LOCALIZATION	GO_0045176_BP_APICAL_PROTEIN_LOCALIZATION		6	0.74674475	1.3919003	0.10436433	0.51226413	1	8362	tags=50%, list=15%, signal=59%
GO_0003876_MF_AMP_DEAMINASE_ACTIVITY	GO_0003876_MF_AMP_DEAMINASE_ACTIVITY		6	0.75605035	1.3918376	0.08695652	0.51132405	1	1935	tags=33%, list=3%, signal=35%
GO_0004611_MF_PHOSPHOENOLPYRUVATE_CARBOXYKINASE_ACTIVITY	GO_0004611_MF_PHOSPHOENOLPYRUVATE_CARBOXYKINASE_ACTIVITY		22	0.5462316	1.3917742	0.09255898	0.51037574	1	9757	tags=41%, list=17%, signal=49%
GO_0010224_BP_RESPONSE_TO_UV_B	GO_0010224_BP_RESPONSE_TO_UV_B		183	0.38605124	1.3914804	0.009160305	0.5102079	1	7409	tags=19%, list=13%, signal=21%
GO_0016042_BP_LIPID_CATABOLIC_PROCESS	GO_0016042_BP_LIPID_CATABOLIC_PROCESS		545	0.34967697	1.3913968	0	0.5093267	1	7939	tags=21%, list=14%, signal=24%
GO_0009403_BP_TOXIN_BIOSYNTHETIC_PROCESS	GO_0009403_BP_TOXIN_BIOSYNTHETIC_PROCESS		23	0.55262583	1.39083	0.072790295	0.5101968	1	6656	tags=26%, list=12%, signal=30%
GO_0005215_MF_TRANSPORTER_ACTIVITY	GO_0005215_MF_TRANSPORTER_ACTIVITY		2761	0.32582584	1.3907888	0	0.5091838	1	11306	tags=28%, list=20%, signal=33%
GO_0048768_BP_ROOT_HAIR_CELL_TIP_GROWTH	GO_0048768_BP_ROOT_HAIR_CELL_TIP_GROWTH		38	0.48892966	1.3902102	0.06428572	0.51021475	1	19399	tags=58%, list=34%, signal=88%
GO_0016641_MF_OXIDOREDUCTASE_ACTIVITY_ACTING_ON_THE_CH_NH2_GROUP_OF_DONORS_OXYGEN_AS_ACCEPTOR	GO_0016641_MF_OXIDOREDUCTASE_ACTIVITY_ACTING_ON_THE_CH_NH2_GROUP_OF_DONORS_OXYGEN_AS_ACCEPTOR		47	0.47133327	1.3890946	0.05595668	0.5129964	1	6522	tags=32%, list=11%, signal=36%
GO_0034309_BP_PRIMARY_ALCOHOL_BIOSYNTHETIC_PROCESS	GO_0034309_BP_PRIMARY_ALCOHOL_BIOSYNTHETIC_PROCESS		8	0.6949401	1.3880689	0.083798885	0.51543224	1	7660	tags=50%, list=13%, signal=58%
GO_0010252_BP_AUXIN_HOMEOSTASIS	GO_0010252_BP_AUXIN_HOMEOSTASIS		99	0.41493094	1.3879939	0.028938906	0.5145219	1	6967	tags=25%, list=12%, signal=29%
GO_0048235_BP_POLLEN_SPERM_CELL_DIFFERENTIATION	GO_0048235_BP_POLLEN_SPERM_CELL_DIFFERENTIATION		52	0.4575707	1.3872764	0.055743244	0.5158788	1	9275	tags=37%, list=16%, signal=44%
GO_0003700_MF_DNA_BINDING_TRANSCRIPTION_FACTOR_ACTIVITY	GO_0003700_MF_DNA_BINDING_TRANSCRIPTION_FACTOR_ACTIVITY		3901	0.32374457	1.3871001	0	0.515378	1	9427	tags=27%, list=17%, signal=30%
GO_0015291_MF_SECONDARY_ACTIVE_TRANSMEMBRANE_TRANSPORTER_ACTIVITY	GO_0015291_MF_SECONDARY_ACTIVE_TRANSMEMBRANE_TRANSPORTER_ACTIVITY		691	0.3458905	1.3868617	0	0.5150764	1	11145	tags=31%, list=20%, signal=38%
GO_0120031_BP_PLASMA_MEMBRANE_BOUNDED_CELL_PROJECTION_ASSEMBLY	GO_0120031_BP_PLASMA_MEMBRANE_BOUNDED_CELL_PROJECTION_ASSEMBLY		34	0.49940082	1.3862959	0.07214765	0.515941	1	7159	tags=29%, list=13%, signal=34%
GO_0005871_CC_KINESIN_COMPLEX	GO_0005871_CC_KINESIN_COMPLEX		161	0.38994104	1.3855052	0.014492754	0.5174927	1	17432	tags=48%, list=31%, signal=69%
GO_0048507_BP_MERISTEM_DEVELOPMENT	GO_0048507_BP_MERISTEM_DEVELOPMENT		640	0.3483257	1.3854377	0	0.5165495	1	11938	tags=28%, list=21%, signal=35%
GO_0051365_BP_CELLULAR_RESPONSE_TO_POTASSIUM_ION_STARVATION	GO_0051365_BP_CELLULAR_RESPONSE_TO_POTASSIUM_ION_STARVATION		29	0.51797336	1.385308	0.06292517	0.51585406	1	5410	tags=28%, list=9%, signal=30%
GO_0006266_BP_DNA_LIGATION	GO_0006266_BP_DNA_LIGATION		22	0.5600843	1.3834151	0.088288285	0.5217355	1	19337	tags=77%, list=34%, signal=117%
GO_1990538_MF_XYLAN_O_ACETYLTRANSFERASE_ACTIVITY	GO_1990538_MF_XYLAN_O_ACETYLTRANSFERASE_ACTIVITY		32	0.50126946	1.3829622	0.06745362	0.52221745	1	10215	tags=41%, list=18%, signal=49%
GO_0000819_BP_SISTER_CHROMATID_SEGREGATION	GO_0000819_BP_SISTER_CHROMATID_SEGREGATION		104	0.408665	1.3824781	0.024311183	0.5228656	1	20339	tags=48%, list=36%, signal=75%
GO_0031113_BP_REGULATION_OF_MICROTUBULE_POLYMERIZATION	GO_0031113_BP_REGULATION_OF_MICROTUBULE_POLYMERIZATION		11	0.6314346	1.3824031	0.11359404	0.5219958	1	16514	tags=55%, list=29%, signal=77%
GO_0051103_BP_DNA_LIGATION_INVOLVED_IN_DNA_REPAIR	GO_0051103_BP_DNA_LIGATION_INVOLVED_IN_DNA_REPAIR		20	0.5541979	1.3823298	0.079422385	0.5211192	1	19337	tags=75%, list=34%, signal=113%
GO_0031525_BP_MENTHOL_BIOSYNTHETIC_PROCESS	GO_0031525_BP_MENTHOL_BIOSYNTHETIC_PROCESS		7	0.7135389	1.3821651	0.107407406	0.52058375	1	351	tags=14%, list=1%, signal=14%
GO_0046608_MF_CAROTENOID_ISOMERASE_ACTIVITY	GO_0046608_MF_CAROTENOID_ISOMERASE_ACTIVITY		8	0.69627327	1.3808647	0.10242086	0.5242561	1	14562	tags=75%, list=26%, signal=101%
GO_0045140_MF_INOSITOL_PHOSPHOCERAMIDE_SYNTHASE_ACTIVITY	GO_0045140_MF_INOSITOL_PHOSPHOCERAMIDE_SYNTHASE_ACTIVITY		8	0.69449955	1.3805628	0.08364312	0.5242121	1	10235	tags=50%, list=18%, signal=61%
GO_0009891_BP_POSITIVE_REGULATION_OF_BIOSYNTHETIC_PROCESS	GO_0009891_BP_POSITIVE_REGULATION_OF_BIOSYNTHETIC_PROCESS		1126	0.33534396	1.3803482	0	0.52388716	1	10433	tags=26%, list=18%, signal=31%
GO_0009647_BP_SKOTOMORPHOGENESIS	GO_0009647_BP_SKOTOMORPHOGENESIS		18	0.5744018	1.3799903	0.07992895	0.5241483	1	6676	tags=44%, list=12%, signal=50%
GO_0005483_MF_SOLUBLE_NSF_ATTACHMENT_PROTEIN_ACTIVITY	GO_0005483_MF_SOLUBLE_NSF_ATTACHMENT_PROTEIN_ACTIVITY		6	0.73883945	1.3797435	0.107407406	0.5239507	1	162	tags=17%, list=0%, signal=17%
GO_0004459_MF_L_LACTATE_DEHYDROGENASE_ACTIVITY	GO_0004459_MF_L_LACTATE_DEHYDROGENASE_ACTIVITY		5	0.76477414	1.3790896	0.090038314	0.5251853	1	3207	tags=60%, list=6%, signal=64%
GO_0044782_BP_CILIUM_ORGANIZATION	GO_0044782_BP_CILIUM_ORGANIZATION		34	0.49940082	1.3789464	0.08098592	0.52460337	1	7159	tags=29%, list=13%, signal=34%
GO_0016129_BP_PHYTOSTEROID_BIOSYNTHETIC_PROCESS	GO_0016129_BP_PHYTOSTEROID_BIOSYNTHETIC_PROCESS		81	0.43227118	1.3787491	0.033670034	0.5242254	1	6676	tags=28%, list=12%, signal=32%
GO_0005576_CC_EXTRACELLULAR_REGION	GO_0005576_CC_EXTRACELLULAR_REGION		2247	0.32514396	1.3785468	0	0.52390456	1	8775	tags=25%, list=15%, signal=28%
GO_0033897_MF_RIBONUCLEASE_T2_ACTIVITY	GO_0033897_MF_RIBONUCLEASE_T2_ACTIVITY		14	0.59287906	1.378139	0.096885815	0.52435875	1	3497	tags=43%, list=6%, signal=46%
GO_0120036_BP_PLASMA_MEMBRANE_BOUNDED_CELL_PROJECTION_ORGANIZATION	GO_0120036_BP_PLASMA_MEMBRANE_BOUNDED_CELL_PROJECTION_ORGANIZATION		34	0.49940082	1.3780416	0.0636833	0.52360487	1	7159	tags=29%, list=13%, signal=34%
GO_0044458_BP_MOTILE_CILIUM_ASSEMBLY	GO_0044458_BP_MOTILE_CILIUM_ASSEMBLY		32	0.5041648	1.3775443	0.07413793	0.52420425	1	7159	tags=31%, list=13%, signal=36%
GO_0010968_BP_REGULATION_OF_MICROTUBULE_NUCLEATION	GO_0010968_BP_REGULATION_OF_MICROTUBULE_NUCLEATION		11	0.6314346	1.3774691	0.12454873	0.52335733	1	16514	tags=55%, list=29%, signal=77%
GO_0010235_BP_GUARD_MOTHER_CELL_CYTOKINESIS	GO_0010235_BP_GUARD_MOTHER_CELL_CYTOKINESIS		12	0.6266366	1.3773313	0.11669659	0.52271706	1	15451	tags=58%, list=27%, signal=80%
GO_0019759_BP_GLYCOSINOLATE_CATABOLIC_PROCESS	GO_0019759_BP_GLYCOSINOLATE_CATABOLIC_PROCESS		6	0.7241408	1.3769763	0.1045045	0.52295035	1	12510	tags=67%, list=22%, signal=85%
GO_0008515_MF_SUCROSE_TRANSMEMBRANE_TRANSPORTER_ACTIVITY	GO_0008515_MF_SUCROSE_TRANSMEMBRANE_TRANSPORTER_ACTIVITY		28	0.5164492	1.3765768	0.08465608	0.5233742	1	15353	tags=68%, list=27%, signal=93%
GO_2000243_BP_POSITIVE_REGULATION_OF_REPRODUCTIVE_PROCESS	GO_2000243_BP_POSITIVE_REGULATION_OF_REPRODUCTIVE_PROCESS		200	0.38112566	1.3753492	0.015337423	0.5268128	1	14647	tags=36%, list=26%, signal=48%
GO_0048582_BP_POSITIVE_REGULATION_OF_POST_EMBRYONIC_DEVELOPMENT	GO_0048582_BP_POSITIVE_REGULATION_OF_POST_EMBRYONIC_DEVELOPMENT		258	0.37053603	1.3753395	0.006144393	0.5257438	1	14647	tags=32%, list=26%, signal=43%
GO_0060271_BP_CILIUM_ASSEMBLY	GO_0060271_BP_CILIUM_ASSEMBLY		34	0.49940082	1.374425	0.08635578	0.5280576	1	7159	tags=29%, list=13%, signal=34%
GO_0015810_BP_ASPARTATE_TRANSMEMBRANE_TRANSPORT	GO_0015810_BP_ASPARTATE_TRANSMEMBRANE_TRANSPORT		6	0.71759486	1.3743569	0.13285458	0.5271692	1	15913	tags=83%, list=28%, signal=116%
GO_2000762_BP_REGULATION_OF_PHENYLPROPANOID_METABOLIC_PROCESS	GO_2000762_BP_REGULATION_OF_PHENYLPROPANOID_METABOLIC_PROCESS		50	0.47105935	1.3739574	0.052013423	0.5275243	1	6162	tags=22%, list=11%, signal=25%
GO_0010073_BP_MERISTEM_MAINTENANCE	GO_0010073_BP_MERISTEM_MAINTENANCE		267	0.36488888	1.3738778	0.007374631	0.5267319	1	11658	tags=30%, list=20%, signal=37%
GO_0018024_MF_HISTONE_LYSINE_N_METHYLTRANSFERASE_ACTIVITY	GO_0018024_MF_HISTONE_LYSINE_N_METHYLTRANSFERASE_ACTIVITY		100	0.40814793	1.3728303	0.046925567	0.5294425	1	20328	tags=46%, list=36%, signal=71%
GO_1900057_BP_POSITIVE_REGULATION_OF_LEAF_SENESCENCE	GO_1900057_BP_POSITIVE_REGULATION_OF_LEAF_SENESCENCE		39	0.4849566	1.3725666	0.05924596	0.52929175	1	13357	tags=46%, list=23%, signal=60%
GO_0051415_BP_MICROTUBULE_NUCLEATION_BY_INTERPHASE_MICROTUBULE_ORGANIZING_CENTER	GO_0051415_BP_MICROTUBULE_NUCLEATION_BY_INTERPHASE_MICROTUBULE_ORGANIZING_CENTER		17	0.566308	1.3711995	0.105734766	0.5332452	1	19981	tags=71%, list=35%, signal=109%
GO_0098687_CC_CHROMOSOMAL_REGION	GO_0098687_CC_CHROMOSOMAL_REGION		182	0.380353	1.3707289	0.013888889	0.5338181	1	20328	tags=50%, list=36%, signal=77%
GO_0015399_MF_PRIMARY_ACTIVE_TRANSMEMBRANE_TRANSPORTER_ACTIVITY	GO_0015399_MF_PRIMARY_ACTIVE_TRANSMEMBRANE_TRANSPORTER_ACTIVITY		517	0.34754226	1.3706672	0	0.5329388	1	11294	tags=25%, list=20%, signal=31%
GO_0019750_BP_CHLOROPLAST_LOCALIZATION	GO_0019750_BP_CHLOROPLAST_LOCALIZATION		96	0.41361693	1.3701916	0.035472974	0.53346235	1	12967	tags=39%, list=23%, signal=50%
GO_0090706_BP_SPECIFICATION_OF_PLANT_ORGAN_POSITION	GO_0090706_BP_SPECIFICATION_OF_PLANT_ORGAN_POSITION		6	0.7352745	1.3700784	0.1054614	0.5328058	1	10809	tags=67%, list=19%, signal=82%
GO_0004315_MF_3_OXOACYL_ACYL_CARRIER_PROTEIN_SYNTHASE_ACTIVITY	GO_0004315_MF_3_OXOACYL_ACYL_CARRIER_PROTEIN_SYNTHASE_ACTIVITY		21	0.53739583	1.3693013	0.09201389	0.5344051	1	681	tags=10%, list=1%, signal=10%
GO_0006869_BP_LIPID_TRANSPORT	GO_0006869_BP_LIPID_TRANSPORT		242	0.37175426	1.3692902	0.00621118	0.533349	1	8103	tags=19%, list=14%, signal=23%
GO_0031112_BP_POSITIVE_REGULATION_OF_MICROTUBULE_POLYMERIZATION_OR_DEPOLYMERIZATION	GO_0031112_BP_POSITIVE_REGULATION_OF_MICROTUBULE_POLYMERIZATION_OR_DEPOLYMERIZATION		11	0.6314346	1.3692803	0.120287254	0.5323009	1	16514	tags=55%, list=29%, signal=77%
GO_0016463_MF_P_TYPE_ZINC_TRANSPORTER_ACTIVITY	GO_0016463_MF_P_TYPE_ZINC_TRANSPORTER_ACTIVITY		6	0.7345714	1.3690257	0.101886794	0.5322309	1	15127	tags=100%, list=27%, signal=136%
GO_0051644_BP_PLASTID_LOCALIZATION	GO_0051644_BP_PLASTID_LOCALIZATION		96	0.41361693	1.3689283	0.03966942	0.5314635	1	12967	tags=39%, list=23%, signal=50%
GO_0045962_BP_POSITIVE_REGULATION_OF_DEVELOPMENT_HETEROCHRONIC	GO_0045962_BP_POSITIVE_REGULATION_OF_DEVELOPMENT_HETEROCHRONIC		17	0.57058305	1.3688734	0.10695187	0.5306073	1	15833	tags=53%, list=28%, signal=73%
GO_0009211_BP_PYRIMIDINE_DEOXYRIBONUCLEOSIDE_TRIPHOSPHATE_METABOLIC_PROCESS	GO_0009211_BP_PYRIMIDINE_DEOXYRIBONUCLEOSIDE_TRIPHOSPHATE_METABOLIC_PROCESS		6	0.7291525	1.3688523	0.13018867	0.5296059	1	11643	tags=50%, list=20%, signal=63%
GO_0031116_BP_POSITIVE_REGULATION_OF_MICROTUBULE_POLYMERIZATION	GO_0031116_BP_POSITIVE_REGULATION_OF_MICROTUBULE_POLYMERIZATION		11	0.6314346	1.3687454	0.10854092	0.5289006	1	16514	tags=55%, list=29%, signal=77%
GO_0090063_BP_POSITIVE_REGULATION_OF_MICROTUBULE_NUCLEATION	GO_0090063_BP_POSITIVE_REGULATION_OF_MICROTUBULE_NUCLEATION		11	0.6314346	1.3687444	0.11837456	0.52783793	1	16514	tags=55%, list=29%, signal=77%
GO_0051667_BP_ESTABLISHMENT_OF_PLASTID_LOCALIZATION	GO_0051667_BP_ESTABLISHMENT_OF_PLASTID_LOCALIZATION		96	0.41361693	1.3683672	0.036977492	0.5281128	1	12967	tags=39%, list=23%, signal=50%
GO_1902680_BP_POSITIVE_REGULATION_OF_RNA_BIOSYNTHETIC_PROCESS	GO_1902680_BP_POSITIVE_REGULATION_OF_RNA_BIOSYNTHETIC_PROCESS		945	0.33178547	1.3677149	0	0.52941424	1	11686	tags=29%, list=21%, signal=36%
GO_1902074_BP_RESPONSE_TO_SALT	GO_1902074_BP_RESPONSE_TO_SALT		39	0.47429803	1.3669722	0.07486631	0.5309393	1	3882	tags=28%, list=7%, signal=30%
GO_0031110_BP_REGULATION_OF_MICROTUBULE_POLYMERIZATION_OR_DEPOLYMERIZATION	GO_0031110_BP_REGULATION_OF_MICROTUBULE_POLYMERIZATION_OR_DEPOLYMERIZATION		18	0.56372976	1.3668158	0.09566787	0.5304205	1	19622	tags=56%, list=34%, signal=85%
GO_0031328_BP_POSITIVE_REGULATION_OF_CELLULAR_BIOSYNTHETIC_PROCESS	GO_0031328_BP_POSITIVE_REGULATION_OF_CELLULAR_BIOSYNTHETIC_PROCESS		1101	0.33262792	1.3666513	0	0.5299498	1	10431	tags=26%, list=18%, signal=31%
GO_0006290_BP_PYRIMIDINE_DIMER_REPAIR	GO_0006290_BP_PYRIMIDINE_DIMER_REPAIR		17	0.5778696	1.3663139	0.100175746	0.5300717	1	23218	tags=94%, list=41%, signal=159%
GO_0016229_MF_STEROID_DEHYDROGENASE_ACTIVITY	GO_0016229_MF_STEROID_DEHYDROGENASE_ACTIVITY		47	0.46251917	1.3657067	0.06879195	0.53116536	1	8510	tags=34%, list=15%, signal=40%
GO_0031302_CC_INTRINSIC_COMPONENT_OF_ENDOSOME_MEMBRANE	GO_0031302_CC_INTRINSIC_COMPONENT_OF_ENDOSOME_MEMBRANE		9	0.6636297	1.3652676	0.11487759	0.5317071	1	18708	tags=89%, list=33%, signal=132%
GO_0042538_BP_HYPEROSMOTIC_SALINITY_RESPONSE	GO_0042538_BP_HYPEROSMOTIC_SALINITY_RESPONSE		122	0.396006	1.3648825	0.028333334	0.5319242	1	8555	tags=24%, list=15%, signal=28%
GO_0030031_BP_CELL_PROJECTION_ASSEMBLY	GO_0030031_BP_CELL_PROJECTION_ASSEMBLY		42	0.47035146	1.3642722	0.06749556	0.53290933	1	7159	tags=24%, list=13%, signal=27%
GO_0000272_BP_POLYSACCHARIDE_CATABOLIC_PROCESS	GO_0000272_BP_POLYSACCHARIDE_CATABOLIC_PROCESS		354	0.35465485	1.3639535	0.004219409	0.5329185	1	10320	tags=31%, list=18%, signal=37%
GO_0009902_BP_CHLOROPLAST_RELOCATION	GO_0009902_BP_CHLOROPLAST_RELOCATION		96	0.41361693	1.363863	0.033557046	0.5321778	1	12967	tags=39%, list=23%, signal=50%
GO_0043100_BP_PYRIMIDINE_NUCLEOBASE_SALVAGE	GO_0043100_BP_PYRIMIDINE_NUCLEOBASE_SALVAGE		11	0.6312781	1.3632092	0.097297296	0.53339064	1	6156	tags=27%, list=11%, signal=31%
GO_0008551_MF_P_TYPE_CADMIUM_TRANSPORTER_ACTIVITY	GO_0008551_MF_P_TYPE_CADMIUM_TRANSPORTER_ACTIVITY		6	0.7345714	1.3629913	0.11334552	0.53310263	1	15127	tags=100%, list=27%, signal=136%
GO_0106068_CC_SUMO_LIGASE_COMPLEX	GO_0106068_CC_SUMO_LIGASE_COMPLEX		17	0.5645227	1.3628508	0.1005291	0.53252965	1	17114	tags=53%, list=30%, signal=76%
GO_0052689_MF_CARBOXYLIC_ESTER_HYDROLASE_ACTIVITY	GO_0052689_MF_CARBOXYLIC_ESTER_HYDROLASE_ACTIVITY		438	0.34802473	1.3627052	0.002797203	0.53205174	1	7438	tags=21%, list=13%, signal=24%
GO_0043015_MF_GAMMA_TUBULIN_BINDING	GO_0043015_MF_GAMMA_TUBULIN_BINDING		17	0.566308	1.3621584	0.09398496	0.5328689	1	19981	tags=71%, list=35%, signal=109%
GO_0019720_BP_MO_MOLYBDOPTERIN_COFACTOR_METABOLIC_PROCESS	GO_0019720_BP_MO_MOLYBDOPTERIN_COFACTOR_METABOLIC_PROCESS		37	0.48029998	1.3618077	0.07678883	0.53304666	1	16299	tags=43%, list=29%, signal=61%
GO_0045893_BP_POSITIVE_REGULATION_OF_TRANSCRIPTION_DNA_TEMPLATED	GO_0045893_BP_POSITIVE_REGULATION_OF_TRANSCRIPTION_DNA_TEMPLATED		941	0.332172	1.3608773	0	0.53532743	1	11686	tags=29%, list=21%, signal=36%
GO_0019187_MF_BETA_1_4_MANNOSYLTRANSFERASE_ACTIVITY	GO_0019187_MF_BETA_1_4_MANNOSYLTRANSFERASE_ACTIVITY		23	0.5325122	1.3603286	0.09876543	0.53623587	1	9333	tags=35%, list=16%, signal=42%
GO_1903508_BP_POSITIVE_REGULATION_OF_NUCLEIC_ACID_TEMPLATED_TRANSCRIPTION	GO_1903508_BP_POSITIVE_REGULATION_OF_NUCLEIC_ACID_TEMPLATED_TRANSCRIPTION		945	0.33178547	1.3600729	0	0.5360808	1	11686	tags=29%, list=21%, signal=36%
GO_0008278_CC_COHESIN_COMPLEX	GO_0008278_CC_COHESIN_COMPLEX		17	0.5673572	1.3597287	0.08490566	0.5362789	1	22079	tags=82%, list=39%, signal=134%
GO_1905958_BP_NEGATIVE_REGULATION_OF_CELLULAR_RESPONSE_TO_ALCOHOL	GO_1905958_BP_NEGATIVE_REGULATION_OF_CELLULAR_RESPONSE_TO_ALCOHOL		187	0.37298885	1.3594579	0.007987221	0.53630054	1	9950	tags=25%, list=17%, signal=30%
GO_1901617_BP_ORGANIC_HYDROXY_COMPOUND_BIOSYNTHETIC_PROCESS	GO_1901617_BP_ORGANIC_HYDROXY_COMPOUND_BIOSYNTHETIC_PROCESS		461	0.34734285	1.3593383	0.002743484	0.53567696	1	10950	tags=27%, list=19%, signal=33%
GO_0098797_CC_PLASMA_MEMBRANE_PROTEIN_COMPLEX	GO_0098797_CC_PLASMA_MEMBRANE_PROTEIN_COMPLEX		92	0.40926895	1.3590264	0.025125628	0.5357201	1	14211	tags=39%, list=25%, signal=52%
GO_0016412_MF_SERINE_O_ACYLTRANSFERASE_ACTIVITY	GO_0016412_MF_SERINE_O_ACYLTRANSFERASE_ACTIVITY		8	0.67799705	1.3583395	0.12807018	0.53717756	1	9490	tags=63%, list=17%, signal=75%
GO_0010557_BP_POSITIVE_REGULATION_OF_MACROMOLECULE_BIOSYNTHETIC_PROCESS	GO_0010557_BP_POSITIVE_REGULATION_OF_MACROMOLECULE_BIOSYNTHETIC_PROCESS		1031	0.32911426	1.3582485	0	0.5364787	1	10433	tags=26%, list=18%, signal=31%
GO_0046580_BP_NEGATIVE_REGULATION_OF_RAS_PROTEIN_SIGNAL_TRANSDUCTION	GO_0046580_BP_NEGATIVE_REGULATION_OF_RAS_PROTEIN_SIGNAL_TRANSDUCTION		7	0.6919635	1.3579664	0.1160221	0.53646785	1	10411	tags=57%, list=18%, signal=70%
GO_0018458_MF_ISOPIPERITENOL_DEHYDROGENASE_ACTIVITY	GO_0018458_MF_ISOPIPERITENOL_DEHYDROGENASE_ACTIVITY		7	0.7135389	1.3576238	0.12686567	0.5366701	1	351	tags=14%, list=1%, signal=14%
GO_0071668_BP_PLANT_TYPE_CELL_WALL_ASSEMBLY	GO_0071668_BP_PLANT_TYPE_CELL_WALL_ASSEMBLY		47	0.45652422	1.3574958	0.07253886	0.53604347	1	15171	tags=47%, list=27%, signal=64%
GO_0031303_CC_INTEGRAL_COMPONENT_OF_ENDOSOME_MEMBRANE	GO_0031303_CC_INTEGRAL_COMPONENT_OF_ENDOSOME_MEMBRANE		9	0.6636297	1.356941	0.14787431	0.5369724	1	18708	tags=89%, list=33%, signal=132%
GO_0046873_MF_METAL_ION_TRANSMEMBRANE_TRANSPORTER_ACTIVITY	GO_0046873_MF_METAL_ION_TRANSMEMBRANE_TRANSPORTER_ACTIVITY		487	0.34427866	1.3563588	0.001468429	0.5379749	1	11880	tags=30%, list=21%, signal=38%
GO_0015893_BP_DRUG_TRANSPORT	GO_0015893_BP_DRUG_TRANSPORT		115	0.39808813	1.355236	0.030110935	0.5409986	1	9246	tags=37%, list=16%, signal=44%
GO_0008275_CC_GAMMA_TUBULIN_SMALL_COMPLEX	GO_0008275_CC_GAMMA_TUBULIN_SMALL_COMPLEX		11	0.6314346	1.3552144	0.10600707	0.54005843	1	16514	tags=55%, list=29%, signal=77%
GO_0090056_BP_REGULATION_OF_CHLOROPHYLL_METABOLIC_PROCESS	GO_0090056_BP_REGULATION_OF_CHLOROPHYLL_METABOLIC_PROCESS		64	0.43576565	1.3548832	0.06666667	0.54018855	1	16430	tags=42%, list=29%, signal=59%
GO_0032881_BP_REGULATION_OF_POLYSACCHARIDE_METABOLIC_PROCESS	GO_0032881_BP_REGULATION_OF_POLYSACCHARIDE_METABOLIC_PROCESS		66	0.4387878	1.3546292	0.054421768	0.5400738	1	11591	tags=30%, list=20%, signal=38%
GO_0015827_BP_TRYPTOPHAN_TRANSPORT	GO_0015827_BP_TRYPTOPHAN_TRANSPORT		6	0.71759486	1.3545885	0.12707183	0.5392116	1	15913	tags=83%, list=28%, signal=116%
GO_0051189_BP_PROSTHETIC_GROUP_METABOLIC_PROCESS	GO_0051189_BP_PROSTHETIC_GROUP_METABOLIC_PROCESS		37	0.48029998	1.3544074	0.08637874	0.53884745	1	16299	tags=43%, list=29%, signal=61%
GO_0098609_BP_CELL_CELL_ADHESION	GO_0098609_BP_CELL_CELL_ADHESION		7	0.6919635	1.3516443	0.13051471	0.5475132	1	10411	tags=57%, list=18%, signal=70%
GO_0140110_MF_TRANSCRIPTION_REGULATOR_ACTIVITY	GO_0140110_MF_TRANSCRIPTION_REGULATOR_ACTIVITY		4100	0.31502923	1.3516297	0	0.54654664	1	9427	tags=26%, list=17%, signal=29%
GO_1901420_BP_NEGATIVE_REGULATION_OF_RESPONSE_TO_ALCOHOL	GO_1901420_BP_NEGATIVE_REGULATION_OF_RESPONSE_TO_ALCOHOL		187	0.37298885	1.3512619	0.024615385	0.54687846	1	9950	tags=25%, list=17%, signal=30%
GO_0030030_BP_CELL_PROJECTION_ORGANIZATION	GO_0030030_BP_CELL_PROJECTION_ORGANIZATION		42	0.47035146	1.3508078	0.05685619	0.5474655	1	7159	tags=24%, list=13%, signal=27%
GO_0034757_BP_NEGATIVE_REGULATION_OF_IRON_ION_TRANSPORT	GO_0034757_BP_NEGATIVE_REGULATION_OF_IRON_ION_TRANSPORT		10	0.6371909	1.3507909	0.122522525	0.5465044	1	16430	tags=70%, list=29%, signal=98%
GO_0051418_BP_MICROTUBULE_NUCLEATION_BY_MICROTUBULE_ORGANIZING_CENTER	GO_0051418_BP_MICROTUBULE_NUCLEATION_BY_MICROTUBULE_ORGANIZING_CENTER		17	0.566308	1.3507888	0.0989011	0.5454993	1	19981	tags=71%, list=35%, signal=109%
GO_0051753_MF_MANNAN_SYNTHASE_ACTIVITY	GO_0051753_MF_MANNAN_SYNTHASE_ACTIVITY		23	0.5325122	1.350548	0.0920354	0.5453431	1	9333	tags=35%, list=16%, signal=42%
GO_0097437_BP_MAINTENANCE_OF_DORMANCY	GO_0097437_BP_MAINTENANCE_OF_DORMANCY		18	0.5567857	1.3501874	0.093474425	0.5456062	1	11807	tags=44%, list=21%, signal=56%
GO_0001558_BP_REGULATION_OF_CELL_GROWTH	GO_0001558_BP_REGULATION_OF_CELL_GROWTH		241	0.36500826	1.3500807	0.012422361	0.54491276	1	8688	tags=24%, list=15%, signal=28%
GO_0030267_MF_GLYOXYLATE_REDUCTASE_NADP_ACTIVITY	GO_0030267_MF_GLYOXYLATE_REDUCTASE_NADP_ACTIVITY		13	0.59635663	1.3492483	0.13711151	0.5468908	1	8817	tags=31%, list=15%, signal=36%
GO_0034637_BP_CELLULAR_CARBOHYDRATE_BIOSYNTHETIC_PROCESS	GO_0034637_BP_CELLULAR_CARBOHYDRATE_BIOSYNTHETIC_PROCESS		558	0.33885643	1.3485005	0.001355014	0.5485822	1	13249	tags=30%, list=23%, signal=38%
GO_1902644_BP_TERTIARY_ALCOHOL_METABOLIC_PROCESS	GO_1902644_BP_TERTIARY_ALCOHOL_METABOLIC_PROCESS		98	0.4058756	1.3469833	0.046589017	0.5529965	1	6646	tags=23%, list=12%, signal=27%
GO_0120013_MF_LIPID_TRANSFER_ACTIVITY	GO_0120013_MF_LIPID_TRANSFER_ACTIVITY		12	0.6144029	1.346942	0.12351946	0.55217284	1	3463	tags=25%, list=6%, signal=27%
GO_0009809_BP_LIGNIN_BIOSYNTHETIC_PROCESS	GO_0009809_BP_LIGNIN_BIOSYNTHETIC_PROCESS		183	0.37408096	1.3468393	0.02293578	0.5515256	1	7825	tags=21%, list=14%, signal=25%
GO_1902221_BP_ERYTHROSE_4_PHOSPHATE_PHOSPHOENOLPYRUVATE_FAMILY_AMINO_ACID_METABOLIC_PROCESS	GO_1902221_BP_ERYTHROSE_4_PHOSPHATE_PHOSPHOENOLPYRUVATE_FAMILY_AMINO_ACID_METABOLIC_PROCESS		49	0.4533226	1.346341	0.08084358	0.5523336	1	9136	tags=29%, list=16%, signal=34%
GO_0007266_BP_RHO_PROTEIN_SIGNAL_TRANSDUCTION	GO_0007266_BP_RHO_PROTEIN_SIGNAL_TRANSDUCTION		7	0.6919635	1.3459613	0.13949275	0.55278414	1	10411	tags=57%, list=18%, signal=70%
GO_0031098_BP_STRESS_ACTIVATED_PROTEIN_KINASE_SIGNALING_CASCADE	GO_0031098_BP_STRESS_ACTIVATED_PROTEIN_KINASE_SIGNALING_CASCADE		116	0.39446107	1.3459489	0.04738562	0.551817	1	6599	tags=16%, list=12%, signal=18%
GO_0035024_BP_NEGATIVE_REGULATION_OF_RHO_PROTEIN_SIGNAL_TRANSDUCTION	GO_0035024_BP_NEGATIVE_REGULATION_OF_RHO_PROTEIN_SIGNAL_TRANSDUCTION		7	0.6919635	1.3454216	0.11978222	0.55269676	1	10411	tags=57%, list=18%, signal=70%
GO_0051274_BP_BETA_GLUCAN_BIOSYNTHETIC_PROCESS	GO_0051274_BP_BETA_GLUCAN_BIOSYNTHETIC_PROCESS		170	0.37502128	1.3453637	0.017322835	0.5519311	1	13410	tags=34%, list=24%, signal=44%
GO_0006855_BP_DRUG_TRANSMEMBRANE_TRANSPORT	GO_0006855_BP_DRUG_TRANSMEMBRANE_TRANSPORT		111	0.40140334	1.3452563	0.039936103	0.5512963	1	9246	tags=38%, list=16%, signal=45%
GO_0009956_BP_RADIAL_PATTERN_FORMATION	GO_0009956_BP_RADIAL_PATTERN_FORMATION		57	0.44527814	1.3442792	0.061769616	0.55383795	1	12353	tags=39%, list=22%, signal=49%
GO_0007338_BP_SINGLE_FERTILIZATION	GO_0007338_BP_SINGLE_FERTILIZATION		81	0.41843218	1.3441122	0.043551087	0.5534475	1	9964	tags=32%, list=17%, signal=39%
GO_0019762_BP_GLUCOSINOLATE_CATABOLIC_PROCESS	GO_0019762_BP_GLUCOSINOLATE_CATABOLIC_PROCESS		6	0.7241408	1.3437254	0.11710037	0.55393267	1	12510	tags=67%, list=22%, signal=85%
GO_0006545_BP_GLYCINE_BIOSYNTHETIC_PROCESS	GO_0006545_BP_GLYCINE_BIOSYNTHETIC_PROCESS		32	0.48385978	1.343663	0.08592322	0.55315334	1	9671	tags=31%, list=17%, signal=38%
GO_0043288_BP_APOCAROTENOID_METABOLIC_PROCESS	GO_0043288_BP_APOCAROTENOID_METABOLIC_PROCESS		98	0.4058756	1.3434958	0.054237287	0.5527639	1	6646	tags=23%, list=12%, signal=27%
GO_0009687_BP_ABSCISIC_ACID_METABOLIC_PROCESS	GO_0009687_BP_ABSCISIC_ACID_METABOLIC_PROCESS		98	0.4058756	1.3433095	0.033492822	0.55241776	1	6646	tags=23%, list=12%, signal=27%
GO_0015700_BP_ARSENITE_TRANSPORT	GO_0015700_BP_ARSENITE_TRANSPORT		7	0.68894696	1.3431842	0.12701252	0.55191123	1	17727	tags=100%, list=31%, signal=145%
GO_0000923_CC_EQUATORIAL_MICROTUBULE_ORGANIZING_CENTER	GO_0000923_CC_EQUATORIAL_MICROTUBULE_ORGANIZING_CENTER		17	0.566308	1.3431494	0.12338858	0.551041	1	19981	tags=71%, list=35%, signal=109%
GO_0035023_BP_REGULATION_OF_RHO_PROTEIN_SIGNAL_TRANSDUCTION	GO_0035023_BP_REGULATION_OF_RHO_PROTEIN_SIGNAL_TRANSDUCTION		7	0.6919635	1.3431462	0.13235295	0.5500707	1	10411	tags=57%, list=18%, signal=70%
GO_0010231_BP_MAINTENANCE_OF_SEED_DORMANCY	GO_0010231_BP_MAINTENANCE_OF_SEED_DORMANCY		18	0.5567857	1.3426819	0.123239435	0.55075914	1	11807	tags=44%, list=21%, signal=56%
GO_0010431_BP_SEED_MATURATION	GO_0010431_BP_SEED_MATURATION		199	0.3703043	1.3424782	0.021052632	0.5505106	1	9743	tags=32%, list=17%, signal=39%
GO_0006357_BP_REGULATION_OF_TRANSCRIPTION_BY_RNA_POLYMERASE_II	GO_0006357_BP_REGULATION_OF_TRANSCRIPTION_BY_RNA_POLYMERASE_II		737	0.33155444	1.3421764	0	0.55056417	1	9387	tags=25%, list=16%, signal=29%
GO_0008878_MF_GLUCOSE_1_PHOSPHATE_ADENYLYLTRANSFERASE_ACTIVITY	GO_0008878_MF_GLUCOSE_1_PHOSPHATE_ADENYLYLTRANSFERASE_ACTIVITY		19	0.53309584	1.3419689	0.104631215	0.55030376	1	14727	tags=47%, list=26%, signal=64%
GO_0043062_BP_EXTRACELLULAR_STRUCTURE_ORGANIZATION	GO_0043062_BP_EXTRACELLULAR_STRUCTURE_ORGANIZATION		45	0.45753723	1.3417829	0.08127209	0.5500283	1	15171	tags=49%, list=27%, signal=67%
GO_1903705_BP_POSITIVE_REGULATION_OF_PRODUCTION_OF_SIRNA_INVOLVED_IN_RNA_INTERFERENCE	GO_1903705_BP_POSITIVE_REGULATION_OF_PRODUCTION_OF_SIRNA_INVOLVED_IN_RNA_INTERFERENCE		7	0.6994372	1.3416677	0.12989324	0.5494876	1	1215	tags=14%, list=2%, signal=15%
GO_0051101_BP_REGULATION_OF_DNA_BINDING	GO_0051101_BP_REGULATION_OF_DNA_BINDING		16	0.5697247	1.3416668	0.11170213	0.54852855	1	2732	tags=13%, list=5%, signal=13%
GO_0006817_BP_PHOSPHATE_ION_TRANSPORT	GO_0006817_BP_PHOSPHATE_ION_TRANSPORT		50	0.46047163	1.3415177	0.08687943	0.54803544	1	8604	tags=30%, list=15%, signal=35%
GO_0009001_MF_SERINE_O_ACETYLTRANSFERASE_ACTIVITY	GO_0009001_MF_SERINE_O_ACETYLTRANSFERASE_ACTIVITY		8	0.67799705	1.3408083	0.14043993	0.5496035	1	9490	tags=63%, list=17%, signal=75%
GO_0015801_BP_AROMATIC_AMINO_ACID_TRANSPORT	GO_0015801_BP_AROMATIC_AMINO_ACID_TRANSPORT		6	0.71759486	1.3407024	0.13949275	0.54901946	1	15913	tags=83%, list=28%, signal=116%
GO_0043618_BP_REGULATION_OF_TRANSCRIPTION_FROM_RNA_POLYMERASE_II_PROMOTER_IN_RESPONSE_TO_STRESS	GO_0043618_BP_REGULATION_OF_TRANSCRIPTION_FROM_RNA_POLYMERASE_II_PROMOTER_IN_RESPONSE_TO_STRESS		8	0.6601734	1.3401452	0.13204226	0.5499724	1	14184	tags=88%, list=25%, signal=116%
GO_0001708_BP_CELL_FATE_SPECIFICATION	GO_0001708_BP_CELL_FATE_SPECIFICATION		79	0.41933316	1.3389753	0.04361874	0.55310726	1	11091	tags=34%, list=19%, signal=42%
GO_0006777_BP_MO_MOLYBDOPTERIN_COFACTOR_BIOSYNTHETIC_PROCESS	GO_0006777_BP_MO_MOLYBDOPTERIN_COFACTOR_BIOSYNTHETIC_PROCESS		37	0.48029998	1.3388879	0.097269624	0.5524638	1	16299	tags=43%, list=29%, signal=61%
GO_0042995_CC_CELL_PROJECTION	GO_0042995_CC_CELL_PROJECTION		220	0.36602238	1.338421	0.014040561	0.5530884	1	7221	tags=21%, list=13%, signal=24%
GO_0043335_BP_PROTEIN_UNFOLDING	GO_0043335_BP_PROTEIN_UNFOLDING		6	0.72103614	1.3379912	0.1446208	0.5536408	1	5814	tags=50%, list=10%, signal=56%
GO_0006094_BP_GLUCONEOGENESIS	GO_0006094_BP_GLUCONEOGENESIS		39	0.47063926	1.3378307	0.06964286	0.5532915	1	2423	tags=10%, list=4%, signal=11%
GO_1901959_BP_POSITIVE_REGULATION_OF_CUTIN_BIOSYNTHETIC_PROCESS	GO_1901959_BP_POSITIVE_REGULATION_OF_CUTIN_BIOSYNTHETIC_PROCESS		16	0.5596219	1.3376799	0.11808118	0.55285424	1	10433	tags=50%, list=18%, signal=61%
GO_0070652_CC_HAUS_COMPLEX	GO_0070652_CC_HAUS_COMPLEX		21	0.53142965	1.3374175	0.11591695	0.5528986	1	4039	tags=19%, list=7%, signal=20%
GO_0046922_MF_PEPTIDE_O_FUCOSYLTRANSFERASE_ACTIVITY	GO_0046922_MF_PEPTIDE_O_FUCOSYLTRANSFERASE_ACTIVITY		5	0.7512581	1.3373495	0.13754646	0.55220634	1	671	tags=20%, list=1%, signal=20%
GO_0009788_BP_NEGATIVE_REGULATION_OF_ABSCISIC_ACID_ACTIVATED_SIGNALING_PATHWAY	GO_0009788_BP_NEGATIVE_REGULATION_OF_ABSCISIC_ACID_ACTIVATED_SIGNALING_PATHWAY		187	0.37298885	1.3373457	0.023364486	0.5512755	1	9950	tags=25%, list=17%, signal=30%
GO_0006021_BP_INOSITOL_BIOSYNTHETIC_PROCESS	GO_0006021_BP_INOSITOL_BIOSYNTHETIC_PROCESS		14	0.589572	1.3373193	0.12920354	0.55043256	1	8215	tags=36%, list=14%, signal=42%
GO_0030915_CC_SMC5_SMC6_COMPLEX	GO_0030915_CC_SMC5_SMC6_COMPLEX		17	0.5645227	1.3370357	0.13309982	0.5504814	1	17114	tags=53%, list=30%, signal=76%
GO_0000145_CC_EXOCYST	GO_0000145_CC_EXOCYST		87	0.41100794	1.3367507	0.050819673	0.5505531	1	19458	tags=41%, list=34%, signal=63%
GO_0003913_MF_DNA_PHOTOLYASE_ACTIVITY	GO_0003913_MF_DNA_PHOTOLYASE_ACTIVITY		6	0.7388798	1.3351299	0.103846155	0.5554041	1	12370	tags=83%, list=22%, signal=106%
GO_0106345_MF_GLYOXYLATE_REDUCTASE_ACTIVITY	GO_0106345_MF_GLYOXYLATE_REDUCTASE_ACTIVITY		13	0.59635663	1.3350643	0.12522686	0.55470717	1	8817	tags=31%, list=15%, signal=36%
GO_0043619_BP_REGULATION_OF_TRANSCRIPTION_FROM_RNA_POLYMERASE_II_PROMOTER_IN_RESPONSE_TO_OXIDATIVE_STRESS	GO_0043619_BP_REGULATION_OF_TRANSCRIPTION_FROM_RNA_POLYMERASE_II_PROMOTER_IN_RESPONSE_TO_OXIDATIVE_STRESS		8	0.6601734	1.3350637	0.14602588	0.55376863	1	14184	tags=88%, list=25%, signal=116%
GO_0071577_BP_ZINC_ION_TRANSMEMBRANE_TRANSPORT	GO_0071577_BP_ZINC_ION_TRANSMEMBRANE_TRANSPORT		26	0.5078821	1.3345073	0.110497236	0.5547031	1	9591	tags=31%, list=17%, signal=37%
GO_0009739_BP_RESPONSE_TO_GIBBERELLIN	GO_0009739_BP_RESPONSE_TO_GIBBERELLIN		401	0.3439201	1.3340846	0.004160888	0.5552713	1	9273	tags=27%, list=16%, signal=32%
GO_0009590_BP_DETECTION_OF_GRAVITY	GO_0009590_BP_DETECTION_OF_GRAVITY		25	0.51472855	1.3337916	0.11392405	0.55533016	1	10960	tags=52%, list=19%, signal=64%
GO_0006558_BP_L_PHENYLALANINE_METABOLIC_PROCESS	GO_0006558_BP_L_PHENYLALANINE_METABOLIC_PROCESS		49	0.4533226	1.3337324	0.07781457	0.55462277	1	9136	tags=29%, list=16%, signal=34%
GO_0015105_MF_ARSENITE_TRANSMEMBRANE_TRANSPORTER_ACTIVITY	GO_0015105_MF_ARSENITE_TRANSMEMBRANE_TRANSPORTER_ACTIVITY		7	0.68894696	1.3336183	0.15992293	0.55412114	1	17727	tags=100%, list=31%, signal=145%
GO_0015085_MF_CALCIUM_ION_TRANSMEMBRANE_TRANSPORTER_ACTIVITY	GO_0015085_MF_CALCIUM_ION_TRANSMEMBRANE_TRANSPORTER_ACTIVITY		137	0.38185954	1.3331262	0.030351438	0.5549212	1	12487	tags=37%, list=22%, signal=48%
GO_0052924_MF_ALL_TRANS_NONAPRENYL_DIPHOSPHATE_SYNTHASE_GERANYLGERANYL_DIPHOSPHATE_SPECIFIC_ACTIVITY	GO_0052924_MF_ALL_TRANS_NONAPRENYL_DIPHOSPHATE_SYNTHASE_GERANYLGERANYL_DIPHOSPHATE_SPECIFIC_ACTIVITY		5	0.74473834	1.3321941	0.13333334	0.55727357	1	9724	tags=60%, list=17%, signal=72%
GO_0035987_BP_ENDODERMAL_CELL_DIFFERENTIATION	GO_0035987_BP_ENDODERMAL_CELL_DIFFERENTIATION		22	0.5168827	1.3310356	0.12043796	0.5603715	1	8391	tags=55%, list=15%, signal=64%
GO_0006366_BP_TRANSCRIPTION_BY_RNA_POLYMERASE_II	GO_0006366_BP_TRANSCRIPTION_BY_RNA_POLYMERASE_II		952	0.32538712	1.3310082	0	0.55950606	1	9539	tags=24%, list=17%, signal=28%
GO_0010215_BP_CELLULOSE_MICROFIBRIL_ORGANIZATION	GO_0010215_BP_CELLULOSE_MICROFIBRIL_ORGANIZATION		45	0.45753723	1.3304843	0.09683099	0.56038433	1	15171	tags=49%, list=27%, signal=67%
GO_0047213_MF_ANTHOCYANIDIN_3_O_GLUCOSYLTRANSFERASE_ACTIVITY	GO_0047213_MF_ANTHOCYANIDIN_3_O_GLUCOSYLTRANSFERASE_ACTIVITY		8	0.65837944	1.3303512	0.14647378	0.55987436	1	3736	tags=50%, list=7%, signal=54%
GO_0030198_BP_EXTRACELLULAR_MATRIX_ORGANIZATION	GO_0030198_BP_EXTRACELLULAR_MATRIX_ORGANIZATION		45	0.45753723	1.33031	0.07167236	0.5590913	1	15171	tags=49%, list=27%, signal=67%
GO_0015766_BP_DISACCHARIDE_TRANSPORT	GO_0015766_BP_DISACCHARIDE_TRANSPORT		24	0.50889033	1.3301907	0.11151079	0.55858296	1	11761	tags=42%, list=21%, signal=52%
GO_0022821_MF_POTASSIUM_ION_ANTIPORTER_ACTIVITY	GO_0022821_MF_POTASSIUM_ION_ANTIPORTER_ACTIVITY		41	0.46289578	1.3301079	0.08760331	0.5579403	1	11873	tags=41%, list=21%, signal=52%
GO_0055080_BP_CATION_HOMEOSTASIS	GO_0055080_BP_CATION_HOMEOSTASIS		555	0.33391234	1.3298886	0.0041841	0.5577573	1	12445	tags=31%, list=22%, signal=39%
GO_0070726_BP_CELL_WALL_ASSEMBLY	GO_0070726_BP_CELL_WALL_ASSEMBLY		47	0.45652422	1.3297726	0.06927176	0.5572389	1	15171	tags=47%, list=27%, signal=64%
GO_0006273_BP_LAGGING_STRAND_ELONGATION	GO_0006273_BP_LAGGING_STRAND_ELONGATION		20	0.5236639	1.3293417	0.111692846	0.55784154	1	19337	tags=65%, list=34%, signal=98%
GO_2000469_BP_NEGATIVE_REGULATION_OF_PEROXIDASE_ACTIVITY	GO_2000469_BP_NEGATIVE_REGULATION_OF_PEROXIDASE_ACTIVITY		7	0.68620485	1.3288188	0.11977186	0.558804	1	3496	tags=29%, list=6%, signal=30%
GO_0046355_BP_MANNAN_CATABOLIC_PROCESS	GO_0046355_BP_MANNAN_CATABOLIC_PROCESS		17	0.55059785	1.3285209	0.11545293	0.55895704	1	16351	tags=65%, list=29%, signal=91%
GO_0044087_BP_REGULATION_OF_CELLULAR_COMPONENT_BIOGENESIS	GO_0044087_BP_REGULATION_OF_CELLULAR_COMPONENT_BIOGENESIS		296	0.34998682	1.328467	0.008784773	0.5582124	1	9330	tags=18%, list=16%, signal=21%
GO_0045229_BP_EXTERNAL_ENCAPSULATING_STRUCTURE_ORGANIZATION	GO_0045229_BP_EXTERNAL_ENCAPSULATING_STRUCTURE_ORGANIZATION		1248	0.3203002	1.3280642	0	0.5587253	1	10715	tags=28%, list=19%, signal=33%
GO_0120025_CC_PLASMA_MEMBRANE_BOUNDED_CELL_PROJECTION	GO_0120025_CC_PLASMA_MEMBRANE_BOUNDED_CELL_PROJECTION		205	0.3655997	1.3278669	0.031055901	0.5585076	1	7221	tags=21%, list=13%, signal=24%
GO_0010280_MF_UDP_L_RHAMNOSE_SYNTHASE_ACTIVITY	GO_0010280_MF_UDP_L_RHAMNOSE_SYNTHASE_ACTIVITY		12	0.59884477	1.3276569	0.13440861	0.55827266	1	2825	tags=17%, list=5%, signal=18%
GO_0006516_BP_GLYCOPROTEIN_CATABOLIC_PROCESS	GO_0006516_BP_GLYCOPROTEIN_CATABOLIC_PROCESS		6	0.71111465	1.3272253	0.1537037	0.5588995	1	4496	tags=33%, list=8%, signal=36%
GO_0010028_BP_XANTHOPHYLL_CYCLE	GO_0010028_BP_XANTHOPHYLL_CYCLE		5	0.7515441	1.327172	0.13978495	0.55815303	1	7472	tags=60%, list=13%, signal=69%
GO_1900376_BP_REGULATION_OF_SECONDARY_METABOLITE_BIOSYNTHETIC_PROCESS	GO_1900376_BP_REGULATION_OF_SECONDARY_METABOLITE_BIOSYNTHETIC_PROCESS		54	0.4360601	1.3269211	0.085814364	0.558143	1	405	tags=7%, list=1%, signal=7%
GO_0047372_MF_ACYLGLYCEROL_LIPASE_ACTIVITY	GO_0047372_MF_ACYLGLYCEROL_LIPASE_ACTIVITY		30	0.49554	1.3269142	0.07936508	0.5572616	1	6992	tags=43%, list=12%, signal=49%
GO_0005929_CC_CILIUM	GO_0005929_CC_CILIUM		51	0.4409334	1.3266401	0.09756097	0.55735993	1	7159	tags=22%, list=13%, signal=25%
GO_0080001_BP_MUCILAGE_EXTRUSION_FROM_SEED_COAT	GO_0080001_BP_MUCILAGE_EXTRUSION_FROM_SEED_COAT		8	0.6465738	1.3264765	0.15254237	0.5569913	1	13970	tags=75%, list=25%, signal=99%
GO_0009686_BP_GIBBERELLIN_BIOSYNTHETIC_PROCESS	GO_0009686_BP_GIBBERELLIN_BIOSYNTHETIC_PROCESS		106	0.3967839	1.3264495	0.043624163	0.55618185	1	5708	tags=25%, list=10%, signal=28%
GO_1904965_BP_REGULATION_OF_VITAMIN_E_BIOSYNTHETIC_PROCESS	GO_1904965_BP_REGULATION_OF_VITAMIN_E_BIOSYNTHETIC_PROCESS		10	0.6145047	1.326262	0.17021276	0.5558965	1	8648	tags=40%, list=15%, signal=47%
GO_0051058_BP_NEGATIVE_REGULATION_OF_SMALL_GTPASE_MEDIATED_SIGNAL_TRANSDUCTION	GO_0051058_BP_NEGATIVE_REGULATION_OF_SMALL_GTPASE_MEDIATED_SIGNAL_TRANSDUCTION		7	0.6919635	1.3261048	0.1335807	0.55552	1	10411	tags=57%, list=18%, signal=70%
GO_0044703_BP_MULTI_ORGANISM_REPRODUCTIVE_PROCESS	GO_0044703_BP_MULTI_ORGANISM_REPRODUCTIVE_PROCESS		370	0.34296304	1.3249849	0.014992503	0.5585664	1	10291	tags=25%, list=18%, signal=30%
GO_0001216_MF_DNA_BINDING_TRANSCRIPTION_ACTIVATOR_ACTIVITY	GO_0001216_MF_DNA_BINDING_TRANSCRIPTION_ACTIVATOR_ACTIVITY		179	0.36893377	1.3243269	0.020280812	0.5599134	1	13895	tags=40%, list=24%, signal=52%
GO_0071555_BP_CELL_WALL_ORGANIZATION	GO_0071555_BP_CELL_WALL_ORGANIZATION		1187	0.31871426	1.3240068	0	0.56005466	1	10715	tags=28%, list=19%, signal=33%
GO_0050213_MF_PROGESTERONE_5_ALPHA_REDUCTASE_ACTIVITY	GO_0050213_MF_PROGESTERONE_5_ALPHA_REDUCTASE_ACTIVITY		7	0.6890179	1.323578	0.14862385	0.5606552	1	7703	tags=57%, list=14%, signal=66%
GO_0008864_MF_FORMYLTETRAHYDROFOLATE_DEFORMYLASE_ACTIVITY	GO_0008864_MF_FORMYLTETRAHYDROFOLATE_DEFORMYLASE_ACTIVITY		6	0.7040386	1.3230166	0.15567766	0.561632	1	1118	tags=17%, list=2%, signal=17%
GO_0010201_BP_RESPONSE_TO_CONTINUOUS_FAR_RED_LIGHT_STIMULUS_BY_THE_HIGH_IRRADIANCE_RESPONSE_SYSTEM	GO_0010201_BP_RESPONSE_TO_CONTINUOUS_FAR_RED_LIGHT_STIMULUS_BY_THE_HIGH_IRRADIANCE_RESPONSE_SYSTEM		16	0.5633662	1.3218323	0.1542461	0.5647236	1	8271	tags=38%, list=15%, signal=44%
GO_0010589_BP_LEAF_PROXIMAL_DISTAL_PATTERN_FORMATION	GO_0010589_BP_LEAF_PROXIMAL_DISTAL_PATTERN_FORMATION		11	0.608137	1.3217154	0.14594595	0.56421506	1	20246	tags=82%, list=36%, signal=127%
GO_0009865_BP_POLLEN_TUBE_ADHESION	GO_0009865_BP_POLLEN_TUBE_ADHESION		7	0.6919635	1.3216225	0.15664846	0.56360847	1	10411	tags=57%, list=18%, signal=70%
GO_0033566_BP_GAMMA_TUBULIN_COMPLEX_LOCALIZATION	GO_0033566_BP_GAMMA_TUBULIN_COMPLEX_LOCALIZATION		7	0.6937508	1.3212136	0.13508442	0.5641471	1	429	tags=14%, list=1%, signal=14%
GO_0050377_MF_UDP_GLUCOSE_4_6_DEHYDRATASE_ACTIVITY	GO_0050377_MF_UDP_GLUCOSE_4_6_DEHYDRATASE_ACTIVITY		12	0.59884477	1.321079	0.15526803	0.56374276	1	2825	tags=17%, list=5%, signal=18%
GO_0047751_MF_CHOLESTENONE_5_ALPHA_REDUCTASE_ACTIVITY	GO_0047751_MF_CHOLESTENONE_5_ALPHA_REDUCTASE_ACTIVITY		7	0.6890179	1.3209587	0.12635379	0.563251	1	7703	tags=57%, list=14%, signal=66%
GO_0090068_BP_POSITIVE_REGULATION_OF_CELL_CYCLE_PROCESS	GO_0090068_BP_POSITIVE_REGULATION_OF_CELL_CYCLE_PROCESS		27	0.49657297	1.3194873	0.107964605	0.56746066	1	13043	tags=33%, list=23%, signal=43%
GO_0016298_MF_LIPASE_ACTIVITY	GO_0016298_MF_LIPASE_ACTIVITY		224	0.36168665	1.3194771	0.031437125	0.56660014	1	7273	tags=21%, list=13%, signal=24%
GO_0004620_MF_PHOSPHOLIPASE_ACTIVITY	GO_0004620_MF_PHOSPHOLIPASE_ACTIVITY		172	0.3674871	1.3191819	0.025914634	0.5667459	1	7273	tags=20%, list=13%, signal=23%
GO_0030004_BP_CELLULAR_MONOVALENT_INORGANIC_CATION_HOMEOSTASIS	GO_0030004_BP_CELLULAR_MONOVALENT_INORGANIC_CATION_HOMEOSTASIS		105	0.38918158	1.3187703	0.051886793	0.5672342	1	12445	tags=32%, list=22%, signal=41%
GO_0098590_CC_PLASMA_MEMBRANE_REGION	GO_0098590_CC_PLASMA_MEMBRANE_REGION		145	0.38115212	1.3186293	0.032894738	0.5668064	1	12245	tags=33%, list=21%, signal=42%
GO_0019953_BP_SEXUAL_REPRODUCTION	GO_0019953_BP_SEXUAL_REPRODUCTION		370	0.34296304	1.3185952	0.011594203	0.56604016	1	10291	tags=25%, list=18%, signal=30%
GO_0050664_MF_OXIDOREDUCTASE_ACTIVITY_ACTING_ON_NAD_P_H_OXYGEN_AS_ACCEPTOR	GO_0050664_MF_OXIDOREDUCTASE_ACTIVITY_ACTING_ON_NAD_P_H_OXYGEN_AS_ACCEPTOR		26	0.51163846	1.3180332	0.12224109	0.5671105	1	5879	tags=31%, list=10%, signal=34%
GO_0008333_BP_ENDOSOME_TO_LYSOSOME_TRANSPORT	GO_0008333_BP_ENDOSOME_TO_LYSOSOME_TRANSPORT		5	0.73629165	1.3169104	0.14124294	0.5701109	1	3086	tags=20%, list=5%, signal=21%
GO_0016638_MF_OXIDOREDUCTASE_ACTIVITY_ACTING_ON_THE_CH_NH2_GROUP_OF_DONORS	GO_0016638_MF_OXIDOREDUCTASE_ACTIVITY_ACTING_ON_THE_CH_NH2_GROUP_OF_DONORS		72	0.41471303	1.3163216	0.08040201	0.57121265	1	7774	tags=33%, list=14%, signal=39%
GO_0000798_CC_NUCLEAR_COHESIN_COMPLEX	GO_0000798_CC_NUCLEAR_COHESIN_COMPLEX		13	0.57585955	1.316078	0.13671875	0.5711397	1	19691	tags=69%, list=35%, signal=106%
GO_0003887_MF_DNA_DIRECTED_DNA_POLYMERASE_ACTIVITY	GO_0003887_MF_DNA_DIRECTED_DNA_POLYMERASE_ACTIVITY		50	0.44231853	1.3158107	0.105820104	0.571121	1	14358	tags=36%, list=25%, signal=48%
GO_0001228_MF_DNA_BINDING_TRANSCRIPTION_ACTIVATOR_ACTIVITY_RNA_POLYMERASE_II_SPECIFIC	GO_0001228_MF_DNA_BINDING_TRANSCRIPTION_ACTIVATOR_ACTIVITY_RNA_POLYMERASE_II_SPECIFIC		179	0.36893377	1.3154671	0.038897894	0.571429	1	13895	tags=40%, list=24%, signal=52%
GO_0001706_BP_ENDODERM_FORMATION	GO_0001706_BP_ENDODERM_FORMATION		22	0.5168827	1.315337	0.11409396	0.5709729	1	8391	tags=55%, list=15%, signal=64%
GO_1901618_MF_ORGANIC_HYDROXY_COMPOUND_TRANSMEMBRANE_TRANSPORTER_ACTIVITY	GO_1901618_MF_ORGANIC_HYDROXY_COMPOUND_TRANSMEMBRANE_TRANSPORTER_ACTIVITY		35	0.46770746	1.3148004	0.115248226	0.5719633	1	7161	tags=43%, list=13%, signal=49%
GO_0031386_MF_PROTEIN_TAG	GO_0031386_MF_PROTEIN_TAG		12	0.59582114	1.3146417	0.14928058	0.5715893	1	3837	tags=17%, list=7%, signal=18%
GO_0032922_BP_CIRCADIAN_REGULATION_OF_GENE_EXPRESSION	GO_0032922_BP_CIRCADIAN_REGULATION_OF_GENE_EXPRESSION		12	0.59159905	1.3136436	0.15438597	0.5740981	1	13123	tags=33%, list=23%, signal=43%
GO_0009685_BP_GIBBERELLIN_METABOLIC_PROCESS	GO_0009685_BP_GIBBERELLIN_METABOLIC_PROCESS		109	0.3895129	1.3135707	0.039408866	0.5734381	1	11844	tags=43%, list=21%, signal=54%
GO_0016128_BP_PHYTOSTEROID_METABOLIC_PROCESS	GO_0016128_BP_PHYTOSTEROID_METABOLIC_PROCESS		99	0.39514872	1.3134416	0.07470289	0.57299304	1	8063	tags=31%, list=14%, signal=36%
GO_0008643_BP_CARBOHYDRATE_TRANSPORT	GO_0008643_BP_CARBOHYDRATE_TRANSPORT		299	0.34990346	1.3132488	0.013740458	0.57286894	1	8117	tags=20%, list=14%, signal=24%
GO_0034552_BP_RESPIRATORY_CHAIN_COMPLEX_II_ASSEMBLY	GO_0034552_BP_RESPIRATORY_CHAIN_COMPLEX_II_ASSEMBLY		5	0.72836626	1.3131361	0.15671642	0.57239944	1	521	tags=20%, list=1%, signal=20%
GO_0003865_MF_3_OXO_5_ALPHA_STEROID_4_DEHYDROGENASE_ACTIVITY	GO_0003865_MF_3_OXO_5_ALPHA_STEROID_4_DEHYDROGENASE_ACTIVITY		7	0.6890179	1.3131204	0.15370019	0.5715926	1	7703	tags=57%, list=14%, signal=66%
GO_0009292_BP_GENETIC_TRANSFER	GO_0009292_BP_GENETIC_TRANSFER		61	0.43055564	1.312797	0.09450172	0.5718332	1	22968	tags=56%, list=40%, signal=93%
GO_0016886_MF_LIGASE_ACTIVITY_FORMING_PHOSPHORIC_ESTER_BONDS	GO_0016886_MF_LIGASE_ACTIVITY_FORMING_PHOSPHORIC_ESTER_BONDS		29	0.4864893	1.3126909	0.12105263	0.5713271	1	19337	tags=69%, list=34%, signal=104%
GO_0048581_BP_NEGATIVE_REGULATION_OF_POST_EMBRYONIC_DEVELOPMENT	GO_0048581_BP_NEGATIVE_REGULATION_OF_POST_EMBRYONIC_DEVELOPMENT		288	0.34919387	1.3126154	0.019914651	0.5706968	1	9509	tags=24%, list=17%, signal=28%
GO_0016618_MF_HYDROXYPYRUVATE_REDUCTASE_ACTIVITY	GO_0016618_MF_HYDROXYPYRUVATE_REDUCTASE_ACTIVITY		7	0.68409437	1.3126119	0.15837938	0.5698369	1	8817	tags=43%, list=15%, signal=51%
GO_0043545_BP_MOLYBDOPTERIN_COFACTOR_METABOLIC_PROCESS	GO_0043545_BP_MOLYBDOPTERIN_COFACTOR_METABOLIC_PROCESS		37	0.48029998	1.3123087	0.11247803	0.5700588	1	16299	tags=43%, list=29%, signal=61%
GO_0016106_BP_SESQUITERPENOID_BIOSYNTHETIC_PROCESS	GO_0016106_BP_SESQUITERPENOID_BIOSYNTHETIC_PROCESS		97	0.3935229	1.3121932	0.06623586	0.5696037	1	6646	tags=23%, list=12%, signal=26%
GO_0016985_MF_MANNAN_ENDO_1_4_BETA_MANNOSIDASE_ACTIVITY	GO_0016985_MF_MANNAN_ENDO_1_4_BETA_MANNOSIDASE_ACTIVITY		17	0.55059785	1.3121556	0.12633452	0.5688773	1	16351	tags=65%, list=29%, signal=91%
GO_0035017_BP_CUTICLE_PATTERN_FORMATION	GO_0035017_BP_CUTICLE_PATTERN_FORMATION		13	0.56834036	1.3119859	0.16451016	0.5686045	1	7074	tags=38%, list=12%, signal=44%
GO_0051455_BP_MONOPOLAR_SPINDLE_ATTACHMENT_TO_MEIOSIS_I_KINETOCHORE	GO_0051455_BP_MONOPOLAR_SPINDLE_ATTACHMENT_TO_MEIOSIS_I_KINETOCHORE		8	0.6528209	1.3119768	0.1534196	0.5677744	1	6895	tags=25%, list=12%, signal=28%
GO_0033765_MF_STEROID_DEHYDROGENASE_ACTIVITY_ACTING_ON_THE_CH_CH_GROUP_OF_DONORS	GO_0033765_MF_STEROID_DEHYDROGENASE_ACTIVITY_ACTING_ON_THE_CH_CH_GROUP_OF_DONORS		7	0.6890179	1.3117149	0.14594595	0.5678024	1	7703	tags=57%, list=14%, signal=66%
GO_1904966_BP_POSITIVE_REGULATION_OF_VITAMIN_E_BIOSYNTHETIC_PROCESS	GO_1904966_BP_POSITIVE_REGULATION_OF_VITAMIN_E_BIOSYNTHETIC_PROCESS		10	0.6145047	1.3114423	0.14669052	0.56783766	1	8648	tags=40%, list=15%, signal=47%
GO_0004523_MF_RNA_DNA_HYBRID_RIBONUCLEASE_ACTIVITY	GO_0004523_MF_RNA_DNA_HYBRID_RIBONUCLEASE_ACTIVITY		139	0.37652165	1.3114214	0.0504886	0.5670612	1	7071	tags=24%, list=12%, signal=28%
GO_0031312_CC_EXTRINSIC_COMPONENT_OF_ORGANELLE_MEMBRANE	GO_0031312_CC_EXTRINSIC_COMPONENT_OF_ORGANELLE_MEMBRANE		14	0.5688409	1.3114197	0.15884477	0.56622416	1	4994	tags=21%, list=9%, signal=23%
GO_0009832_BP_PLANT_TYPE_CELL_WALL_BIOGENESIS	GO_0009832_BP_PLANT_TYPE_CELL_WALL_BIOGENESIS		430	0.3349529	1.3112488	0.007374631	0.5659539	1	13177	tags=31%, list=23%, signal=40%
GO_1902410_BP_MITOTIC_CYTOKINETIC_PROCESS	GO_1902410_BP_MITOTIC_CYTOKINETIC_PROCESS		7	0.659761	1.3110487	0.15934066	0.5658047	1	11275	tags=43%, list=20%, signal=53%
GO_0051254_BP_POSITIVE_REGULATION_OF_RNA_METABOLIC_PROCESS	GO_0051254_BP_POSITIVE_REGULATION_OF_RNA_METABOLIC_PROCESS		1076	0.31841245	1.310333	0	0.5673525	1	11686	tags=27%, list=21%, signal=33%
GO_0016051_BP_CARBOHYDRATE_BIOSYNTHETIC_PROCESS	GO_0016051_BP_CARBOHYDRATE_BIOSYNTHETIC_PROCESS		861	0.32073107	1.310219	0.002587322	0.5668662	1	10218	tags=21%, list=18%, signal=25%
GO_0009294_BP_DNA_MEDIATED_TRANSFORMATION	GO_0009294_BP_DNA_MEDIATED_TRANSFORMATION		61	0.43055564	1.3098309	0.077586204	0.5673304	1	22968	tags=56%, list=40%, signal=93%
GO_0015173_MF_AROMATIC_AMINO_ACID_TRANSMEMBRANE_TRANSPORTER_ACTIVITY	GO_0015173_MF_AROMATIC_AMINO_ACID_TRANSMEMBRANE_TRANSPORTER_ACTIVITY		8	0.65836424	1.3095307	0.17017543	0.56754106	1	10262	tags=63%, list=18%, signal=76%
GO_0042040_BP_METAL_INCORPORATION_INTO_METALLO_MOLYBDOPTERIN_COMPLEX	GO_0042040_BP_METAL_INCORPORATION_INTO_METALLO_MOLYBDOPTERIN_COMPLEX		8	0.6590503	1.3093542	0.15613383	0.5673056	1	1149	tags=13%, list=2%, signal=13%
GO_0080147_BP_ROOT_HAIR_CELL_DEVELOPMENT	GO_0080147_BP_ROOT_HAIR_CELL_DEVELOPMENT		166	0.37211233	1.3088094	0.040123455	0.56837624	1	12877	tags=27%, list=23%, signal=34%
GO_0018315_BP_MOLYBDENUM_INCORPORATION_INTO_MOLYBDENUM_MOLYBDOPTERIN_COMPLEX	GO_0018315_BP_MOLYBDENUM_INCORPORATION_INTO_MOLYBDENUM_MOLYBDOPTERIN_COMPLEX		8	0.6590503	1.3085682	0.15881327	0.56835395	1	1149	tags=13%, list=2%, signal=13%
GO_0016145_BP_S_GLYCOSIDE_CATABOLIC_PROCESS	GO_0016145_BP_S_GLYCOSIDE_CATABOLIC_PROCESS		6	0.7241408	1.3081902	0.13409962	0.56879073	1	12510	tags=67%, list=22%, signal=85%
GO_0042493_BP_RESPONSE_TO_DRUG	GO_0042493_BP_RESPONSE_TO_DRUG		125	0.38197967	1.3076929	0.041736227	0.5696087	1	9246	tags=34%, list=16%, signal=40%
GO_0033481_BP_GALACTURONATE_BIOSYNTHETIC_PROCESS	GO_0033481_BP_GALACTURONATE_BIOSYNTHETIC_PROCESS		10	0.6218187	1.3074042	0.17247707	0.56976634	1	8752	tags=40%, list=15%, signal=47%
GO_0004521_MF_ENDORIBONUCLEASE_ACTIVITY	GO_0004521_MF_ENDORIBONUCLEASE_ACTIVITY		277	0.34949008	1.3072948	0.02170767	0.5693011	1	7071	tags=18%, list=12%, signal=21%
GO_0016103_BP_DITERPENOID_CATABOLIC_PROCESS	GO_0016103_BP_DITERPENOID_CATABOLIC_PROCESS		14	0.57938266	1.307241	0.14774776	0.56866825	1	7518	tags=36%, list=13%, signal=41%
GO_0008194_MF_UDP_GLYCOSYLTRANSFERASE_ACTIVITY	GO_0008194_MF_UDP_GLYCOSYLTRANSFERASE_ACTIVITY		677	0.32464176	1.3071383	0.00397878	0.5681719	1	13109	tags=32%, list=23%, signal=41%
GO_0019319_BP_HEXOSE_BIOSYNTHETIC_PROCESS	GO_0019319_BP_HEXOSE_BIOSYNTHETIC_PROCESS		45	0.44694114	1.3066945	0.11945392	0.56888425	1	2423	tags=9%, list=4%, signal=9%
GO_0009827_BP_PLANT_TYPE_CELL_WALL_MODIFICATION	GO_0009827_BP_PLANT_TYPE_CELL_WALL_MODIFICATION		60	0.42257702	1.3066599	0.08053691	0.56817526	1	11245	tags=35%, list=20%, signal=44%
GO_0007492_BP_ENDODERM_DEVELOPMENT	GO_0007492_BP_ENDODERM_DEVELOPMENT		22	0.5168827	1.306414	0.13285458	0.5682311	1	8391	tags=55%, list=15%, signal=64%
GO_0010380_BP_REGULATION_OF_CHLOROPHYLL_BIOSYNTHETIC_PROCESS	GO_0010380_BP_REGULATION_OF_CHLOROPHYLL_BIOSYNTHETIC_PROCESS		54	0.43268517	1.3062547	0.10135135	0.5679264	1	13791	tags=33%, list=24%, signal=44%
GO_0015698_BP_INORGANIC_ANION_TRANSPORT	GO_0015698_BP_INORGANIC_ANION_TRANSPORT		240	0.35377258	1.3061583	0.022590362	0.5674184	1	10803	tags=34%, list=19%, signal=42%
GO_0030001_BP_METAL_ION_TRANSPORT	GO_0030001_BP_METAL_ION_TRANSPORT		595	0.32817736	1.3058082	0.004273505	0.56776154	1	12700	tags=33%, list=22%, signal=42%
GO_0072593_BP_REACTIVE_OXYGEN_SPECIES_METABOLIC_PROCESS	GO_0072593_BP_REACTIVE_OXYGEN_SPECIES_METABOLIC_PROCESS		354	0.33974403	1.3057674	0.010115607	0.56708395	1	9013	tags=24%, list=16%, signal=28%
GO_0052732_MF_PHOSPHOETHANOLAMINE_PHOSPHATASE_ACTIVITY	GO_0052732_MF_PHOSPHOETHANOLAMINE_PHOSPHATASE_ACTIVITY		9	0.63583994	1.3056318	0.16636197	0.5666978	1	4108	tags=44%, list=7%, signal=48%
GO_0004619_MF_PHOSPHOGLYCERATE_MUTASE_ACTIVITY	GO_0004619_MF_PHOSPHOGLYCERATE_MUTASE_ACTIVITY		11	0.5927742	1.3054817	0.16602316	0.5664622	1	8723	tags=36%, list=15%, signal=43%
GO_0045935_BP_POSITIVE_REGULATION_OF_NUCLEOBASE_CONTAINING_COMPOUND_METABOLIC_PROCESS	GO_0045935_BP_POSITIVE_REGULATION_OF_NUCLEOBASE_CONTAINING_COMPOUND_METABOLIC_PROCESS		1091	0.31691054	1.3054782	0.001219512	0.5656468	1	10405	tags=24%, list=18%, signal=29%
GO_0052731_MF_PHOSPHOCHOLINE_PHOSPHATASE_ACTIVITY	GO_0052731_MF_PHOSPHOCHOLINE_PHOSPHATASE_ACTIVITY		9	0.63583994	1.3051848	0.17210145	0.56583035	1	4108	tags=44%, list=7%, signal=48%
GO_0047172_MF_SHIKIMATE_O_HYDROXYCINNAMOYLTRANSFERASE_ACTIVITY	GO_0047172_MF_SHIKIMATE_O_HYDROXYCINNAMOYLTRANSFERASE_ACTIVITY		27	0.4900124	1.3050447	0.13461539	0.565516	1	7132	tags=37%, list=13%, signal=42%
GO_0022853_MF_ACTIVE_ION_TRANSMEMBRANE_TRANSPORTER_ACTIVITY	GO_0022853_MF_ACTIVE_ION_TRANSMEMBRANE_TRANSPORTER_ACTIVITY		529	0.3300147	1.3050206	0.013315579	0.56479156	1	11266	tags=28%, list=20%, signal=35%
GO_0015770_BP_SUCROSE_TRANSPORT	GO_0015770_BP_SUCROSE_TRANSPORT		24	0.50889033	1.3045266	0.12455516	0.5656488	1	11761	tags=42%, list=21%, signal=52%
GO_2000468_BP_REGULATION_OF_PEROXIDASE_ACTIVITY	GO_2000468_BP_REGULATION_OF_PEROXIDASE_ACTIVITY		10	0.62111825	1.3043718	0.15875912	0.5653509	1	3496	tags=20%, list=6%, signal=21%
GO_0003002_BP_REGIONALIZATION	GO_0003002_BP_REGIONALIZATION		456	0.32988214	1.3036255	0.009943182	0.56711334	1	11672	tags=29%, list=20%, signal=37%
GO_0070566_MF_ADENYLYLTRANSFERASE_ACTIVITY	GO_0070566_MF_ADENYLYLTRANSFERASE_ACTIVITY		70	0.41282442	1.3034316	0.080617495	0.5669162	1	15233	tags=37%, list=27%, signal=51%
GO_0051316_BP_ATTACHMENT_OF_SPINDLE_MICROTUBULES_TO_KINETOCHORE_INVOLVED_IN_MEIOTIC_CHROMOSOME_SEGREGATION	GO_0051316_BP_ATTACHMENT_OF_SPINDLE_MICROTUBULES_TO_KINETOCHORE_INVOLVED_IN_MEIOTIC_CHROMOSOME_SEGREGATION		8	0.6528209	1.3031976	0.17307693	0.56692654	1	6895	tags=25%, list=12%, signal=28%
GO_0044839_BP_CELL_CYCLE_G2_M_PHASE_TRANSITION	GO_0044839_BP_CELL_CYCLE_G2_M_PHASE_TRANSITION		40	0.45483238	1.303094	0.09450172	0.5664687	1	1757	tags=10%, list=3%, signal=10%
GO_0031071_MF_CYSTEINE_DESULFURASE_ACTIVITY	GO_0031071_MF_CYSTEINE_DESULFURASE_ACTIVITY		6	0.6996895	1.3030386	0.1923077	0.56584764	1	14743	tags=67%, list=26%, signal=90%
GO_0015833_BP_PEPTIDE_TRANSPORT	GO_0015833_BP_PEPTIDE_TRANSPORT		64	0.41741037	1.3027068	0.09548611	0.5661466	1	6468	tags=27%, list=11%, signal=30%
GO_0018488_MF_ARYL_ALDEHYDE_OXIDASE_ACTIVITY	GO_0018488_MF_ARYL_ALDEHYDE_OXIDASE_ACTIVITY		9	0.6434038	1.3022852	0.1605166	0.56680995	1	19561	tags=89%, list=34%, signal=135%
GO_0010433_BP_BRACT_MORPHOGENESIS	GO_0010433_BP_BRACT_MORPHOGENESIS		7	0.67755884	1.3017386	0.17680608	0.5678323	1	6137	tags=71%, list=11%, signal=80%
GO_0048029_MF_MONOSACCHARIDE_BINDING	GO_0048029_MF_MONOSACCHARIDE_BINDING		128	0.3796216	1.3012347	0.036220472	0.56869996	1	6648	tags=20%, list=12%, signal=22%
GO_0018293_BP_PROTEIN_FAD_LINKAGE	GO_0018293_BP_PROTEIN_FAD_LINKAGE		5	0.72836626	1.3009765	0.15412845	0.56879705	1	521	tags=20%, list=1%, signal=20%
GO_0010434_BP_BRACT_FORMATION	GO_0010434_BP_BRACT_FORMATION		7	0.67755884	1.3007807	0.15855856	0.56861347	1	6137	tags=71%, list=11%, signal=80%
GO_0071596_BP_UBIQUITIN_DEPENDENT_PROTEIN_CATABOLIC_PROCESS_VIA_THE_N_END_RULE_PATHWAY	GO_0071596_BP_UBIQUITIN_DEPENDENT_PROTEIN_CATABOLIC_PROCESS_VIA_THE_N_END_RULE_PATHWAY		12	0.5905553	1.3002187	0.16171004	0.5697077	1	20834	tags=67%, list=37%, signal=105%
GO_0042744_BP_HYDROGEN_PEROXIDE_CATABOLIC_PROCESS	GO_0042744_BP_HYDROGEN_PEROXIDE_CATABOLIC_PROCESS		164	0.36459708	1.3001758	0.0485133	0.56904495	1	7107	tags=24%, list=12%, signal=27%
GO_0004709_MF_MAP_KINASE_KINASE_KINASE_ACTIVITY	GO_0004709_MF_MAP_KINASE_KINASE_KINASE_ACTIVITY		80	0.401922	1.2999902	0.07560138	0.5688629	1	6599	tags=16%, list=12%, signal=18%
GO_0010103_BP_STOMATAL_COMPLEX_MORPHOGENESIS	GO_0010103_BP_STOMATAL_COMPLEX_MORPHOGENESIS		84	0.40144143	1.299307	0.062193125	0.5703231	1	11591	tags=35%, list=20%, signal=43%
GO_0080165_BP_CALLOSE_DEPOSITION_IN_PHLOEM_SIEVE_PLATE	GO_0080165_BP_CALLOSE_DEPOSITION_IN_PHLOEM_SIEVE_PLATE		10	0.6033742	1.2987475	0.19885278	0.5714916	1	12638	tags=60%, list=22%, signal=77%
GO_0048226_CC_CASPARIAN_STRIP	GO_0048226_CC_CASPARIAN_STRIP		26	0.48965237	1.2982203	0.14336918	0.5725438	1	8391	tags=50%, list=15%, signal=59%
GO_0034553_BP_MITOCHONDRIAL_RESPIRATORY_CHAIN_COMPLEX_II_ASSEMBLY	GO_0034553_BP_MITOCHONDRIAL_RESPIRATORY_CHAIN_COMPLEX_II_ASSEMBLY		5	0.72836626	1.2980127	0.18081181	0.5724182	1	521	tags=20%, list=1%, signal=20%
GO_0007020_BP_MICROTUBULE_NUCLEATION	GO_0007020_BP_MICROTUBULE_NUCLEATION		24	0.49402207	1.2969679	0.13035382	0.5751323	1	17387	tags=50%, list=31%, signal=72%
GO_0019586_BP_GALACTURONATE_METABOLIC_PROCESS	GO_0019586_BP_GALACTURONATE_METABOLIC_PROCESS		13	0.57282704	1.2962928	0.1534296	0.57664233	1	8752	tags=31%, list=15%, signal=36%
GO_0055078_BP_SODIUM_ION_HOMEOSTASIS	GO_0055078_BP_SODIUM_ION_HOMEOSTASIS		23	0.4974176	1.2962476	0.14387211	0.57598406	1	7255	tags=22%, list=13%, signal=25%
GO_0007369_BP_GASTRULATION	GO_0007369_BP_GASTRULATION		22	0.5168827	1.2960404	0.13082437	0.57587487	1	8391	tags=55%, list=15%, signal=64%
GO_0010876_BP_LIPID_LOCALIZATION	GO_0010876_BP_LIPID_LOCALIZATION		272	0.34646547	1.2958112	0.027496383	0.5758774	1	8161	tags=19%, list=14%, signal=23%
GO_0052832_MF_INOSITOL_MONOPHOSPHATE_3_PHOSPHATASE_ACTIVITY	GO_0052832_MF_INOSITOL_MONOPHOSPHATE_3_PHOSPHATASE_ACTIVITY		10	0.5938752	1.2955195	0.17509025	0.5760714	1	3766	tags=20%, list=7%, signal=21%
GO_1901527_BP_ABSCISIC_ACID_ACTIVATED_SIGNALING_PATHWAY_INVOLVED_IN_STOMATAL_MOVEMENT	GO_1901527_BP_ABSCISIC_ACID_ACTIVATED_SIGNALING_PATHWAY_INVOLVED_IN_STOMATAL_MOVEMENT		10	0.6089569	1.2954254	0.16753927	0.5755763	1	18993	tags=80%, list=33%, signal=120%
GO_0071219_BP_CELLULAR_RESPONSE_TO_MOLECULE_OF_BACTERIAL_ORIGIN	GO_0071219_BP_CELLULAR_RESPONSE_TO_MOLECULE_OF_BACTERIAL_ORIGIN		29	0.48316082	1.2950898	0.14285715	0.57584476	1	3621	tags=31%, list=6%, signal=33%
GO_0045487_BP_GIBBERELLIN_CATABOLIC_PROCESS	GO_0045487_BP_GIBBERELLIN_CATABOLIC_PROCESS		14	0.57938266	1.2949768	0.15357766	0.57540816	1	7518	tags=36%, list=13%, signal=41%
GO_0004044_MF_AMIDOPHOSPHORIBOSYLTRANSFERASE_ACTIVITY	GO_0004044_MF_AMIDOPHOSPHORIBOSYLTRANSFERASE_ACTIVITY		6	0.69333494	1.2946739	0.17017208	0.5756791	1	6071	tags=33%, list=11%, signal=37%
GO_0046831_BP_REGULATION_OF_RNA_EXPORT_FROM_NUCLEUS	GO_0046831_BP_REGULATION_OF_RNA_EXPORT_FROM_NUCLEUS		5	0.7159928	1.2943892	0.18470149	0.57585675	1	2445	tags=20%, list=4%, signal=21%
GO_0071215_BP_CELLULAR_RESPONSE_TO_ABSCISIC_ACID_STIMULUS	GO_0071215_BP_CELLULAR_RESPONSE_TO_ABSCISIC_ACID_STIMULUS		928	0.3163893	1.2943623	0.001256281	0.5751436	1	11468	tags=23%, list=20%, signal=28%
GO_0008219_BP_CELL_DEATH	GO_0008219_BP_CELL_DEATH		781	0.3192579	1.2941729	0.001303781	0.5749716	1	10641	tags=25%, list=19%, signal=30%
GO_0097306_BP_CELLULAR_RESPONSE_TO_ALCOHOL	GO_0097306_BP_CELLULAR_RESPONSE_TO_ALCOHOL		928	0.3163893	1.2939161	0.001267427	0.5750908	1	11468	tags=23%, list=20%, signal=28%
GO_0009893_BP_POSITIVE_REGULATION_OF_METABOLIC_PROCESS	GO_0009893_BP_POSITIVE_REGULATION_OF_METABOLIC_PROCESS		1636	0.30795178	1.2938875	0	0.5743804	1	11789	tags=25%, list=21%, signal=30%
GO_0022616_BP_DNA_STRAND_ELONGATION	GO_0022616_BP_DNA_STRAND_ELONGATION		25	0.4926048	1.2936256	0.14113598	0.57442874	1	19337	tags=68%, list=34%, signal=103%
GO_0046527_MF_GLUCOSYLTRANSFERASE_ACTIVITY	GO_0046527_MF_GLUCOSYLTRANSFERASE_ACTIVITY		472	0.33156592	1.292992	0.010854817	0.5758821	1	9061	tags=26%, list=16%, signal=31%
GO_0031325_BP_POSITIVE_REGULATION_OF_CELLULAR_METABOLIC_PROCESS	GO_0031325_BP_POSITIVE_REGULATION_OF_CELLULAR_METABOLIC_PROCESS		1504	0.31105223	1.2929726	0	0.575167	1	11686	tags=25%, list=21%, signal=30%
GO_0009738_BP_ABSCISIC_ACID_ACTIVATED_SIGNALING_PATHWAY	GO_0009738_BP_ABSCISIC_ACID_ACTIVATED_SIGNALING_PATHWAY		876	0.31511003	1.2927326	0.002597403	0.5752502	1	14208	tags=29%, list=25%, signal=37%
GO_0042575_CC_DNA_POLYMERASE_COMPLEX	GO_0042575_CC_DNA_POLYMERASE_COMPLEX		25	0.5031694	1.2922373	0.14213198	0.5760568	1	19122	tags=68%, list=34%, signal=102%
GO_0050302_MF_INDOLE_3_ACETALDEHYDE_OXIDASE_ACTIVITY	GO_0050302_MF_INDOLE_3_ACETALDEHYDE_OXIDASE_ACTIVITY		9	0.6434038	1.2922043	0.14954954	0.5753868	1	19561	tags=89%, list=34%, signal=135%
GO_0001731_BP_FORMATION_OF_TRANSLATION_PREINITIATION_COMPLEX	GO_0001731_BP_FORMATION_OF_TRANSLATION_PREINITIATION_COMPLEX		11	0.5996736	1.2920976	0.15097691	0.5749627	1	1452	tags=9%, list=3%, signal=9%
GO_0046715_MF_ACTIVE_BORATE_TRANSMEMBRANE_TRANSPORTER_ACTIVITY	GO_0046715_MF_ACTIVE_BORATE_TRANSMEMBRANE_TRANSPORTER_ACTIVITY		6	0.70211685	1.2917886	0.1682243	0.57524246	1	16976	tags=100%, list=30%, signal=142%
GO_0007143_BP_FEMALE_MEIOTIC_NUCLEAR_DIVISION	GO_0007143_BP_FEMALE_MEIOTIC_NUCLEAR_DIVISION		17	0.5478092	1.2917554	0.15679443	0.5745957	1	11804	tags=47%, list=21%, signal=59%
GO_1903175_BP_FATTY_ALCOHOL_BIOSYNTHETIC_PROCESS	GO_1903175_BP_FATTY_ALCOHOL_BIOSYNTHETIC_PROCESS		6	0.68997467	1.2917482	0.17398946	0.5738415	1	3445	tags=33%, list=6%, signal=35%
GO_0003690_MF_DOUBLE_STRANDED_DNA_BINDING	GO_0003690_MF_DOUBLE_STRANDED_DNA_BINDING		1465	0.3099655	1.2916676	0	0.5733294	1	9500	tags=25%, list=17%, signal=29%
GO_0009674_MF_POTASSIUM_SODIUM_SYMPORTER_ACTIVITY	GO_0009674_MF_POTASSIUM_SODIUM_SYMPORTER_ACTIVITY		9	0.62119025	1.2915095	0.18348624	0.57308203	1	8831	tags=44%, list=15%, signal=53%
GO_0008265_MF_MO_MOLYBDOPTERIN_COFACTOR_SULFURASE_ACTIVITY	GO_0008265_MF_MO_MOLYBDOPTERIN_COFACTOR_SULFURASE_ACTIVITY		20	0.526035	1.2913567	0.15275311	0.57280403	1	16299	tags=65%, list=29%, signal=91%
GO_0009819_BP_DROUGHT_RECOVERY	GO_0009819_BP_DROUGHT_RECOVERY		16	0.54511005	1.2909982	0.16550523	0.5732813	1	9905	tags=38%, list=17%, signal=45%
GO_0032239_BP_REGULATION_OF_NUCLEOBASE_CONTAINING_COMPOUND_TRANSPORT	GO_0032239_BP_REGULATION_OF_NUCLEOBASE_CONTAINING_COMPOUND_TRANSPORT		5	0.7159928	1.2908814	0.16453382	0.57290673	1	2445	tags=20%, list=4%, signal=21%
GO_0033520_BP_PHYTOL_BIOSYNTHETIC_PROCESS	GO_0033520_BP_PHYTOL_BIOSYNTHETIC_PROCESS		6	0.68997467	1.2907931	0.1747212	0.5724467	1	3445	tags=33%, list=6%, signal=35%
GO_0012501_BP_PROGRAMMED_CELL_DEATH	GO_0012501_BP_PROGRAMMED_CELL_DEATH		684	0.3216519	1.29067	0.008097166	0.5720909	1	10702	tags=26%, list=19%, signal=31%
GO_0005663_CC_DNA_REPLICATION_FACTOR_C_COMPLEX	GO_0005663_CC_DNA_REPLICATION_FACTOR_C_COMPLEX		30	0.4821899	1.2899629	0.14089347	0.57369155	1	18703	tags=57%, list=33%, signal=84%
GO_0001704_BP_FORMATION_OF_PRIMARY_GERM_LAYER	GO_0001704_BP_FORMATION_OF_PRIMARY_GERM_LAYER		22	0.5168827	1.2897812	0.14438502	0.57355607	1	8391	tags=55%, list=15%, signal=64%
GO_0005460_MF_UDP_GLUCOSE_TRANSMEMBRANE_TRANSPORTER_ACTIVITY	GO_0005460_MF_UDP_GLUCOSE_TRANSMEMBRANE_TRANSPORTER_ACTIVITY		11	0.6158894	1.2896686	0.16153847	0.57316345	1	1572	tags=18%, list=3%, signal=19%
GO_0032504_BP_MULTICELLULAR_ORGANISM_REPRODUCTION	GO_0032504_BP_MULTICELLULAR_ORGANISM_REPRODUCTION		485	0.32948533	1.2892504	0.006693441	0.57376236	1	10827	tags=29%, list=19%, signal=36%
GO_0008297_MF_SINGLE_STRANDED_DNA_EXODEOXYRIBONUCLEASE_ACTIVITY	GO_0008297_MF_SINGLE_STRANDED_DNA_EXODEOXYRIBONUCLEASE_ACTIVITY		6	0.69271505	1.2889028	0.17522123	0.5740983	1	350	tags=17%, list=1%, signal=17%
GO_0034756_BP_REGULATION_OF_IRON_ION_TRANSPORT	GO_0034756_BP_REGULATION_OF_IRON_ION_TRANSPORT		11	0.60545075	1.2880754	0.16236162	0.57609487	1	16430	tags=64%, list=29%, signal=89%
GO_0030029_BP_ACTIN_FILAMENT_BASED_PROCESS	GO_0030029_BP_ACTIN_FILAMENT_BASED_PROCESS		259	0.34600928	1.2877152	0.022522522	0.57657886	1	9531	tags=20%, list=17%, signal=24%
GO_0009556_BP_MICROSPOROGENESIS	GO_0009556_BP_MICROSPOROGENESIS		63	0.41071838	1.2876933	0.10627177	0.575885	1	14143	tags=33%, list=25%, signal=44%
GO_0051240_BP_POSITIVE_REGULATION_OF_MULTICELLULAR_ORGANISMAL_PROCESS	GO_0051240_BP_POSITIVE_REGULATION_OF_MULTICELLULAR_ORGANISMAL_PROCESS		285	0.34051603	1.2876642	0.0295858	0.5752206	1	14647	tags=31%, list=26%, signal=42%
GO_0051098_BP_REGULATION_OF_BINDING	GO_0051098_BP_REGULATION_OF_BINDING		25	0.48983136	1.2871377	0.14408234	0.57631177	1	21799	tags=56%, list=38%, signal=91%
GO_0050737_MF_O_HYDROXYCINNAMOYLTRANSFERASE_ACTIVITY	GO_0050737_MF_O_HYDROXYCINNAMOYLTRANSFERASE_ACTIVITY		27	0.4900124	1.2866194	0.1637931	0.57722896	1	7132	tags=37%, list=13%, signal=42%
GO_0016891_MF_ENDORIBONUCLEASE_ACTIVITY_PRODUCING_5_PHOSPHOMONOESTERS	GO_0016891_MF_ENDORIBONUCLEASE_ACTIVITY_PRODUCING_5_PHOSPHOMONOESTERS		209	0.34849346	1.2864925	0.027906977	0.576899	1	7071	tags=19%, list=12%, signal=22%
GO_0042285_MF_XYLOSYLTRANSFERASE_ACTIVITY	GO_0042285_MF_XYLOSYLTRANSFERASE_ACTIVITY		45	0.44253895	1.286417	0.122689076	0.5763596	1	13048	tags=27%, list=23%, signal=35%
GO_0015370_MF_SOLUTE_SODIUM_SYMPORTER_ACTIVITY	GO_0015370_MF_SOLUTE_SODIUM_SYMPORTER_ACTIVITY		9	0.62119025	1.2862617	0.17773788	0.5761202	1	8831	tags=44%, list=15%, signal=53%
GO_0016282_CC_EUKARYOTIC_43S_PREINITIATION_COMPLEX	GO_0016282_CC_EUKARYOTIC_43S_PREINITIATION_COMPLEX		11	0.5996736	1.2860835	0.18656716	0.57594866	1	1452	tags=9%, list=3%, signal=9%
GO_0006567_BP_THREONINE_CATABOLIC_PROCESS	GO_0006567_BP_THREONINE_CATABOLIC_PROCESS		5	0.7138294	1.2860526	0.17158672	0.5753089	1	16308	tags=100%, list=29%, signal=140%
GO_0008886_MF_GLYCERALDEHYDE_3_PHOSPHATE_DEHYDROGENASE_NADP_NON_PHOSPHORYLATING_ACTIVITY	GO_0008886_MF_GLYCERALDEHYDE_3_PHOSPHATE_DEHYDROGENASE_NADP_NON_PHOSPHORYLATING_ACTIVITY		6	0.6954875	1.2859948	0.18355641	0.5747422	1	10340	tags=67%, list=18%, signal=81%
GO_1904964_BP_POSITIVE_REGULATION_OF_PHYTOL_BIOSYNTHETIC_PROCESS	GO_1904964_BP_POSITIVE_REGULATION_OF_PHYTOL_BIOSYNTHETIC_PROCESS		6	0.68997467	1.2859565	0.17843138	0.57411206	1	3445	tags=33%, list=6%, signal=35%
GO_0032790_BP_RIBOSOME_DISASSEMBLY	GO_0032790_BP_RIBOSOME_DISASSEMBLY		8	0.6297929	1.2848716	0.19542253	0.57692575	1	2956	tags=25%, list=5%, signal=26%
GO_0004793_MF_THREONINE_ALDOLASE_ACTIVITY	GO_0004793_MF_THREONINE_ALDOLASE_ACTIVITY		5	0.7138294	1.2847399	0.20071685	0.5766116	1	16308	tags=100%, list=29%, signal=140%
GO_0080123_MF_JASMONATE_AMINO_SYNTHETASE_ACTIVITY	GO_0080123_MF_JASMONATE_AMINO_SYNTHETASE_ACTIVITY		8	0.6415586	1.2846935	0.17798164	0.57600844	1	2443	tags=25%, list=4%, signal=26%
GO_0000914_BP_PHRAGMOPLAST_ASSEMBLY	GO_0000914_BP_PHRAGMOPLAST_ASSEMBLY		7	0.659761	1.284673	0.18131869	0.57532805	1	11275	tags=43%, list=20%, signal=53%
GO_0006857_BP_OLIGOPEPTIDE_TRANSPORT	GO_0006857_BP_OLIGOPEPTIDE_TRANSPORT		64	0.41741037	1.2844473	0.10996564	0.5753153	1	6468	tags=27%, list=11%, signal=30%
GO_0046040_BP_IMP_METABOLIC_PROCESS	GO_0046040_BP_IMP_METABOLIC_PROCESS		39	0.44834083	1.2843188	0.12953368	0.5749693	1	9692	tags=18%, list=17%, signal=22%
GO_0006261_BP_DNA_DEPENDENT_DNA_REPLICATION	GO_0006261_BP_DNA_DEPENDENT_DNA_REPLICATION		206	0.3576609	1.2842797	0.031437125	0.57436925	1	20101	tags=45%, list=35%, signal=69%
GO_0090436_BP_LEAF_PAVEMENT_CELL_DEVELOPMENT	GO_0090436_BP_LEAF_PAVEMENT_CELL_DEVELOPMENT		12	0.58433753	1.2836515	0.18085106	0.57572466	1	18580	tags=83%, list=33%, signal=124%
GO_0046136_BP_POSITIVE_REGULATION_OF_VITAMIN_METABOLIC_PROCESS	GO_0046136_BP_POSITIVE_REGULATION_OF_VITAMIN_METABOLIC_PROCESS		10	0.6145047	1.282978	0.16190477	0.57727903	1	8648	tags=40%, list=15%, signal=47%
GO_0042743_BP_HYDROGEN_PEROXIDE_METABOLIC_PROCESS	GO_0042743_BP_HYDROGEN_PEROXIDE_METABOLIC_PROCESS		218	0.3493135	1.282723	0.03709199	0.577385	1	9013	tags=28%, list=16%, signal=33%
GO_0022603_BP_REGULATION_OF_ANATOMICAL_STRUCTURE_MORPHOGENESIS	GO_0022603_BP_REGULATION_OF_ANATOMICAL_STRUCTURE_MORPHOGENESIS		340	0.33447075	1.2823907	0.014326648	0.57773465	1	7592	tags=19%, list=13%, signal=22%
GO_0050275_MF_SCOPOLETIN_GLUCOSYLTRANSFERASE_ACTIVITY	GO_0050275_MF_SCOPOLETIN_GLUCOSYLTRANSFERASE_ACTIVITY		12	0.59549755	1.2823647	0.18327402	0.5770821	1	5113	tags=33%, list=9%, signal=37%
GO_0120255_BP_OLEFINIC_COMPOUND_BIOSYNTHETIC_PROCESS	GO_0120255_BP_OLEFINIC_COMPOUND_BIOSYNTHETIC_PROCESS		195	0.35641822	1.2822511	0.043887146	0.57670945	1	6646	tags=26%, list=12%, signal=30%
GO_1905957_BP_REGULATION_OF_CELLULAR_RESPONSE_TO_ALCOHOL	GO_1905957_BP_REGULATION_OF_CELLULAR_RESPONSE_TO_ALCOHOL		371	0.33029088	1.2819059	0.01447178	0.5771674	1	14208	tags=29%, list=25%, signal=39%
GO_0015112_MF_NITRATE_TRANSMEMBRANE_TRANSPORTER_ACTIVITY	GO_0015112_MF_NITRATE_TRANSMEMBRANE_TRANSPORTER_ACTIVITY		48	0.43804252	1.2816215	0.12392427	0.57742673	1	7171	tags=40%, list=13%, signal=45%
GO_0072488_BP_AMMONIUM_TRANSMEMBRANE_TRANSPORT	GO_0072488_BP_AMMONIUM_TRANSMEMBRANE_TRANSPORT		6	0.682808	1.2808231	0.17247707	0.5793844	1	10913	tags=67%, list=19%, signal=82%
GO_0045787_BP_POSITIVE_REGULATION_OF_CELL_CYCLE	GO_0045787_BP_POSITIVE_REGULATION_OF_CELL_CYCLE		92	0.39086363	1.280738	0.08	0.57894206	1	16115	tags=35%, list=28%, signal=48%
GO_0008732_MF_L_ALLO_THREONINE_ALDOLASE_ACTIVITY	GO_0008732_MF_L_ALLO_THREONINE_ALDOLASE_ACTIVITY		5	0.7138294	1.28063	0.18232045	0.5785899	1	16308	tags=100%, list=29%, signal=140%
GO_0003993_MF_ACID_PHOSPHATASE_ACTIVITY	GO_0003993_MF_ACID_PHOSPHATASE_ACTIVITY		87	0.39251605	1.2805022	0.085209005	0.5782771	1	12941	tags=29%, list=23%, signal=37%
GO_0090558_BP_PLANT_EPIDERMIS_DEVELOPMENT	GO_0090558_BP_PLANT_EPIDERMIS_DEVELOPMENT		743	0.31650776	1.2800131	0.005298013	0.5791301	1	12162	tags=26%, list=21%, signal=33%
GO_0050801_BP_ION_HOMEOSTASIS	GO_0050801_BP_ION_HOMEOSTASIS		642	0.3193665	1.2798494	0.007968128	0.57893234	1	8451	tags=22%, list=15%, signal=25%
GO_0006188_BP_IMP_BIOSYNTHETIC_PROCESS	GO_0006188_BP_IMP_BIOSYNTHETIC_PROCESS		39	0.44834083	1.2792946	0.12811388	0.580041	1	9692	tags=18%, list=17%, signal=22%
GO_0015772_BP_OLIGOSACCHARIDE_TRANSPORT	GO_0015772_BP_OLIGOSACCHARIDE_TRANSPORT		24	0.50889033	1.2789278	0.15423729	0.58052284	1	11761	tags=42%, list=21%, signal=52%
GO_0015103_MF_INORGANIC_ANION_TRANSMEMBRANE_TRANSPORTER_ACTIVITY	GO_0015103_MF_INORGANIC_ANION_TRANSMEMBRANE_TRANSPORTER_ACTIVITY		224	0.34668407	1.2785888	0.040688574	0.58090895	1	7911	tags=26%, list=14%, signal=30%
GO_0016781_MF_PHOSPHOTRANSFERASE_ACTIVITY_PAIRED_ACCEPTORS	GO_0016781_MF_PHOSPHOTRANSFERASE_ACTIVITY_PAIRED_ACCEPTORS		15	0.5420524	1.2783837	0.166348	0.58082	1	9150	tags=47%, list=16%, signal=56%
GO_1990429_CC_PEROXISOMAL_IMPORTOMER_COMPLEX	GO_1990429_CC_PEROXISOMAL_IMPORTOMER_COMPLEX		6	0.67619824	1.2774234	0.1977612	0.583162	1	3965	tags=17%, list=7%, signal=18%
GO_2000197_BP_REGULATION_OF_RIBONUCLEOPROTEIN_COMPLEX_LOCALIZATION	GO_2000197_BP_REGULATION_OF_RIBONUCLEOPROTEIN_COMPLEX_LOCALIZATION		5	0.7159928	1.2766954	0.2007722	0.58484626	1	2445	tags=20%, list=4%, signal=21%
GO_0003779_MF_ACTIN_BINDING	GO_0003779_MF_ACTIN_BINDING		305	0.33964467	1.2761984	0.027314112	0.58571404	1	9594	tags=21%, list=17%, signal=25%
GO_0098771_BP_INORGANIC_ION_HOMEOSTASIS	GO_0098771_BP_INORGANIC_ION_HOMEOSTASIS		601	0.31837782	1.2756598	0.006756757	0.58682966	1	8451	tags=21%, list=15%, signal=25%
GO_0030036_BP_ACTIN_CYTOSKELETON_ORGANIZATION	GO_0030036_BP_ACTIN_CYTOSKELETON_ORGANIZATION		207	0.34741062	1.2743216	0.04248862	0.5906326	1	9531	tags=21%, list=17%, signal=25%
GO_0000930_CC_GAMMA_TUBULIN_COMPLEX	GO_0000930_CC_GAMMA_TUBULIN_COMPLEX		21	0.5085263	1.2732638	0.16431095	0.5933868	1	19981	tags=62%, list=35%, signal=95%
GO_0006271_BP_DNA_STRAND_ELONGATION_INVOLVED_IN_DNA_REPLICATION	GO_0006271_BP_DNA_STRAND_ELONGATION_INVOLVED_IN_DNA_REPLICATION		25	0.4926048	1.2731379	0.15272728	0.593073	1	19337	tags=68%, list=34%, signal=103%
GO_0070601_BP_CENTROMERIC_SISTER_CHROMATID_COHESION	GO_0070601_BP_CENTROMERIC_SISTER_CHROMATID_COHESION		17	0.53650045	1.2731318	0.16176471	0.59235644	1	20093	tags=65%, list=35%, signal=100%
GO_0010046_BP_RESPONSE_TO_MYCOTOXIN	GO_0010046_BP_RESPONSE_TO_MYCOTOXIN		8	0.6415586	1.272924	0.18003565	0.5923441	1	2443	tags=25%, list=4%, signal=26%
GO_0006972_BP_HYPEROSMOTIC_RESPONSE	GO_0006972_BP_HYPEROSMOTIC_RESPONSE		139	0.36702487	1.2728033	0.05901639	0.5919917	1	8555	tags=21%, list=15%, signal=24%
GO_1901419_BP_REGULATION_OF_RESPONSE_TO_ALCOHOL	GO_1901419_BP_REGULATION_OF_RESPONSE_TO_ALCOHOL		371	0.33029088	1.2726557	0.017366135	0.59176046	1	14208	tags=29%, list=25%, signal=39%
GO_0102406_MF_OMEGA_HYDROXYPALMITATE_O_SINAPOYL_TRANSFERASE_ACTIVITY	GO_0102406_MF_OMEGA_HYDROXYPALMITATE_O_SINAPOYL_TRANSFERASE_ACTIVITY		8	0.6375625	1.2724401	0.19636364	0.59168154	1	8687	tags=63%, list=15%, signal=74%
GO_0008934_MF_INOSITOL_MONOPHOSPHATE_1_PHOSPHATASE_ACTIVITY	GO_0008934_MF_INOSITOL_MONOPHOSPHATE_1_PHOSPHATASE_ACTIVITY		10	0.5938752	1.2720277	0.16270566	0.5923338	1	3766	tags=20%, list=7%, signal=21%
GO_0043393_BP_REGULATION_OF_PROTEIN_BINDING	GO_0043393_BP_REGULATION_OF_PROTEIN_BINDING		5	0.71106863	1.2718059	0.16917293	0.5923215	1	9209	tags=40%, list=16%, signal=48%
GO_0015318_MF_INORGANIC_MOLECULAR_ENTITY_TRANSMEMBRANE_TRANSPORTER_ACTIVITY	GO_0015318_MF_INORGANIC_MOLECULAR_ENTITY_TRANSMEMBRANE_TRANSPORTER_ACTIVITY		1288	0.3055189	1.271713	0	0.5919052	1	11007	tags=26%, list=19%, signal=32%
GO_0051645_BP_GOLGI_LOCALIZATION	GO_0051645_BP_GOLGI_LOCALIZATION		8	0.63208866	1.2701781	0.22580644	0.59637004	1	18580	tags=88%, list=33%, signal=130%
GO_0008285_BP_NEGATIVE_REGULATION_OF_CELL_POPULATION_PROLIFERATION	GO_0008285_BP_NEGATIVE_REGULATION_OF_CELL_POPULATION_PROLIFERATION		47	0.43481097	1.2700553	0.1366782	0.5960664	1	13370	tags=34%, list=23%, signal=44%
GO_0010793_BP_REGULATION_OF_MRNA_EXPORT_FROM_NUCLEUS	GO_0010793_BP_REGULATION_OF_MRNA_EXPORT_FROM_NUCLEUS		5	0.7159928	1.269823	0.18653846	0.5961355	1	2445	tags=20%, list=4%, signal=21%
GO_0048527_BP_LATERAL_ROOT_DEVELOPMENT	GO_0048527_BP_LATERAL_ROOT_DEVELOPMENT		280	0.33631584	1.2696948	0.03587444	0.5958569	1	9569	tags=22%, list=17%, signal=26%
GO_0071216_BP_CELLULAR_RESPONSE_TO_BIOTIC_STIMULUS	GO_0071216_BP_CELLULAR_RESPONSE_TO_BIOTIC_STIMULUS		46	0.43235058	1.2696661	0.12649573	0.5951993	1	3621	tags=20%, list=6%, signal=21%
GO_0007346_BP_REGULATION_OF_MITOTIC_CELL_CYCLE	GO_0007346_BP_REGULATION_OF_MITOTIC_CELL_CYCLE		222	0.34371135	1.2693999	0.033846155	0.59534776	1	7866	tags=14%, list=14%, signal=16%
GO_0000912_BP_ASSEMBLY_OF_ACTOMYOSIN_APPARATUS_INVOLVED_IN_CYTOKINESIS	GO_0000912_BP_ASSEMBLY_OF_ACTOMYOSIN_APPARATUS_INVOLVED_IN_CYTOKINESIS		7	0.659761	1.2693672	0.2400722	0.5947334	1	11275	tags=43%, list=20%, signal=53%
GO_0048609_BP_MULTICELLULAR_ORGANISMAL_REPRODUCTIVE_PROCESS	GO_0048609_BP_MULTICELLULAR_ORGANISMAL_REPRODUCTIVE_PROCESS		417	0.3277463	1.269232	0.02266289	0.5944586	1	10567	tags=28%, list=19%, signal=34%
GO_0048555_CC_GENERATIVE_CELL_NUCLEUS	GO_0048555_CC_GENERATIVE_CELL_NUCLEUS		7	0.6570598	1.2690023	0.20357142	0.5944896	1	1756	tags=29%, list=3%, signal=29%
GO_0010971_BP_POSITIVE_REGULATION_OF_G2_M_TRANSITION_OF_MITOTIC_CELL_CYCLE	GO_0010971_BP_POSITIVE_REGULATION_OF_G2_M_TRANSITION_OF_MITOTIC_CELL_CYCLE		15	0.5382827	1.2689539	0.16606498	0.5939335	1	1757	tags=13%, list=3%, signal=14%
GO_0080124_MF_PHEOPHYTINASE_ACTIVITY	GO_0080124_MF_PHEOPHYTINASE_ACTIVITY		12	0.5683892	1.2682492	0.20216607	0.5955716	1	17362	tags=58%, list=30%, signal=84%
GO_0090708_BP_SPECIFICATION_OF_PLANT_ORGAN_AXIS_POLARITY	GO_0090708_BP_SPECIFICATION_OF_PLANT_ORGAN_AXIS_POLARITY		14	0.557979	1.2677903	0.17173524	0.5963086	1	6747	tags=43%, list=12%, signal=49%
GO_0051019_MF_MITOGEN_ACTIVATED_PROTEIN_KINASE_BINDING	GO_0051019_MF_MITOGEN_ACTIVATED_PROTEIN_KINASE_BINDING		6	0.6787194	1.2677373	0.21102661	0.5957695	1	18309	tags=100%, list=32%, signal=147%
GO_0051273_BP_BETA_GLUCAN_METABOLIC_PROCESS	GO_0051273_BP_BETA_GLUCAN_METABOLIC_PROCESS		215	0.34779975	1.2677048	0.047040973	0.5951494	1	13410	tags=34%, list=24%, signal=45%
GO_0044275_BP_CELLULAR_CARBOHYDRATE_CATABOLIC_PROCESS	GO_0044275_BP_CELLULAR_CARBOHYDRATE_CATABOLIC_PROCESS		171	0.35846886	1.2675412	0.06329114	0.59493107	1	13289	tags=37%, list=23%, signal=48%
GO_0009787_BP_REGULATION_OF_ABSCISIC_ACID_ACTIVATED_SIGNALING_PATHWAY	GO_0009787_BP_REGULATION_OF_ABSCISIC_ACID_ACTIVATED_SIGNALING_PATHWAY		371	0.33029088	1.2674675	0.015781922	0.59443974	1	14208	tags=29%, list=25%, signal=39%
GO_0035102_CC_PRC1_COMPLEX	GO_0035102_CC_PRC1_COMPLEX		12	0.5703334	1.266555	0.18808194	0.59664506	1	3450	tags=17%, list=6%, signal=18%
GO_0051173_BP_POSITIVE_REGULATION_OF_NITROGEN_COMPOUND_METABOLIC_PROCESS	GO_0051173_BP_POSITIVE_REGULATION_OF_NITROGEN_COMPOUND_METABOLIC_PROCESS		1380	0.30376577	1.2663844	0.002369668	0.59651905	1	10405	tags=21%, list=18%, signal=26%
GO_0045732_BP_POSITIVE_REGULATION_OF_PROTEIN_CATABOLIC_PROCESS	GO_0045732_BP_POSITIVE_REGULATION_OF_PROTEIN_CATABOLIC_PROCESS		30	0.47116175	1.265999	0.15916955	0.5971161	1	5355	tags=13%, list=9%, signal=15%
GO_0003872_MF_6_PHOSPHOFRUCTOKINASE_ACTIVITY	GO_0003872_MF_6_PHOSPHOFRUCTOKINASE_ACTIVITY		27	0.47510743	1.2650125	0.14564832	0.5996505	1	3024	tags=19%, list=5%, signal=20%
GO_0005976_BP_POLYSACCHARIDE_METABOLIC_PROCESS	GO_0005976_BP_POLYSACCHARIDE_METABOLIC_PROCESS		1055	0.30732754	1.2649282	0	0.59920454	1	10562	tags=24%, list=19%, signal=29%
GO_1902407_BP_ASSEMBLY_OF_ACTOMYOSIN_APPARATUS_INVOLVED_IN_MITOTIC_CYTOKINESIS	GO_1902407_BP_ASSEMBLY_OF_ACTOMYOSIN_APPARATUS_INVOLVED_IN_MITOTIC_CYTOKINESIS		7	0.659761	1.264513	0.19561243	0.5998806	1	11275	tags=43%, list=20%, signal=53%
GO_0052834_MF_INOSITOL_MONOPHOSPHATE_PHOSPHATASE_ACTIVITY	GO_0052834_MF_INOSITOL_MONOPHOSPHATE_PHOSPHATASE_ACTIVITY		10	0.5938752	1.264324	0.21178637	0.5997944	1	3766	tags=20%, list=7%, signal=21%
GO_0005938_CC_CELL_CORTEX	GO_0005938_CC_CELL_CORTEX		233	0.34196037	1.264321	0.046616543	0.59907484	1	12397	tags=24%, list=22%, signal=31%
GO_1901992_BP_POSITIVE_REGULATION_OF_MITOTIC_CELL_CYCLE_PHASE_TRANSITION	GO_1901992_BP_POSITIVE_REGULATION_OF_MITOTIC_CELL_CYCLE_PHASE_TRANSITION		17	0.5281378	1.2640496	0.16871704	0.59928685	1	1757	tags=12%, list=3%, signal=12%
GO_0060151_BP_PEROXISOME_LOCALIZATION	GO_0060151_BP_PEROXISOME_LOCALIZATION		8	0.63208866	1.2639198	0.19202898	0.59898347	1	18580	tags=88%, list=33%, signal=130%
GO_0031537_BP_REGULATION_OF_ANTHOCYANIN_METABOLIC_PROCESS	GO_0031537_BP_REGULATION_OF_ANTHOCYANIN_METABOLIC_PROCESS		61	0.4144773	1.2638489	0.1267361	0.5984807	1	13791	tags=41%, list=24%, signal=54%
GO_1904963_BP_REGULATION_OF_PHYTOL_BIOSYNTHETIC_PROCESS	GO_1904963_BP_REGULATION_OF_PHYTOL_BIOSYNTHETIC_PROCESS		6	0.68997467	1.262721	0.19266056	0.6015947	1	3445	tags=33%, list=6%, signal=35%
GO_0033764_MF_STEROID_DEHYDROGENASE_ACTIVITY_ACTING_ON_THE_CH_OH_GROUP_OF_DONORS_NAD_OR_NADP_AS_ACCEPTOR	GO_0033764_MF_STEROID_DEHYDROGENASE_ACTIVITY_ACTING_ON_THE_CH_OH_GROUP_OF_DONORS_NAD_OR_NADP_AS_ACCEPTOR		25	0.4849339	1.2626773	0.17157713	0.6009981	1	8510	tags=40%, list=15%, signal=47%
GO_0009904_BP_CHLOROPLAST_ACCUMULATION_MOVEMENT	GO_0009904_BP_CHLOROPLAST_ACCUMULATION_MOVEMENT		48	0.42566922	1.2624202	0.12876254	0.60110617	1	12967	tags=44%, list=23%, signal=57%
GO_1902457_BP_NEGATIVE_REGULATION_OF_STOMATAL_OPENING	GO_1902457_BP_NEGATIVE_REGULATION_OF_STOMATAL_OPENING		14	0.5450814	1.2619854	0.18299446	0.6018017	1	6489	tags=36%, list=11%, signal=40%
GO_0008608_BP_ATTACHMENT_OF_SPINDLE_MICROTUBULES_TO_KINETOCHORE	GO_0008608_BP_ATTACHMENT_OF_SPINDLE_MICROTUBULES_TO_KINETOCHORE		10	0.59260464	1.2617133	0.20508167	0.6020472	1	6895	tags=20%, list=12%, signal=23%
GO_1905421_BP_REGULATION_OF_PLANT_ORGAN_MORPHOGENESIS	GO_1905421_BP_REGULATION_OF_PLANT_ORGAN_MORPHOGENESIS		75	0.39161757	1.2614765	0.10714286	0.60208493	1	7311	tags=27%, list=13%, signal=31%
GO_0046915_MF_TRANSITION_METAL_ION_TRANSMEMBRANE_TRANSPORTER_ACTIVITY	GO_0046915_MF_TRANSITION_METAL_ION_TRANSMEMBRANE_TRANSPORTER_ACTIVITY		112	0.37058482	1.260752	0.08085809	0.6037632	1	9926	tags=30%, list=17%, signal=37%
GO_0010069_BP_ZYGOTE_ASYMMETRIC_CYTOKINESIS_IN_EMBRYO_SAC	GO_0010069_BP_ZYGOTE_ASYMMETRIC_CYTOKINESIS_IN_EMBRYO_SAC		20	0.5062447	1.2596263	0.1658031	0.6067772	1	998	tags=10%, list=2%, signal=10%
GO_0010214_BP_SEED_COAT_DEVELOPMENT	GO_0010214_BP_SEED_COAT_DEVELOPMENT		85	0.38507232	1.2592721	0.0976431	0.6073009	1	12065	tags=27%, list=21%, signal=34%
GO_0008443_MF_PHOSPHOFRUCTOKINASE_ACTIVITY	GO_0008443_MF_PHOSPHOFRUCTOKINASE_ACTIVITY		29	0.46979326	1.2592434	0.15156795	0.60665464	1	3024	tags=17%, list=5%, signal=18%
GO_0046861_CC_GLYOXYSOMAL_MEMBRANE	GO_0046861_CC_GLYOXYSOMAL_MEMBRANE		10	0.6014698	1.2590295	0.21969697	0.60666305	1	14634	tags=60%, list=26%, signal=81%
GO_0051213_MF_DIOXYGENASE_ACTIVITY	GO_0051213_MF_DIOXYGENASE_ACTIVITY		390	0.32528207	1.2587745	0.019830028	0.60682005	1	6002	tags=20%, list=11%, signal=22%
GO_0018479_MF_BENZALDEHYDE_DEHYDROGENASE_NAD_ACTIVITY	GO_0018479_MF_BENZALDEHYDE_DEHYDROGENASE_NAD_ACTIVITY		5	0.6971744	1.2583615	0.2166065	0.6075519	1	10367	tags=60%, list=18%, signal=73%
GO_0071554_BP_CELL_WALL_ORGANIZATION_OR_BIOGENESIS	GO_0071554_BP_CELL_WALL_ORGANIZATION_OR_BIOGENESIS		1664	0.2987859	1.2574326	0	0.6099395	1	11118	tags=27%, list=20%, signal=32%
GO_0090378_BP_SEED_TRICHOME_ELONGATION	GO_0090378_BP_SEED_TRICHOME_ELONGATION		42	0.4349447	1.257226	0.15358362	0.60993403	1	9009	tags=31%, list=16%, signal=37%
GO_0007019_BP_MICROTUBULE_DEPOLYMERIZATION	GO_0007019_BP_MICROTUBULE_DEPOLYMERIZATION		15	0.534579	1.2571474	0.21390374	0.60947436	1	26033	tags=87%, list=46%, signal=160%
GO_0010604_BP_POSITIVE_REGULATION_OF_MACROMOLECULE_METABOLIC_PROCESS	GO_0010604_BP_POSITIVE_REGULATION_OF_MACROMOLECULE_METABOLIC_PROCESS		1465	0.30039063	1.2566786	0.001184834	0.6103017	1	11686	tags=24%, list=21%, signal=29%
GO_0043266_BP_REGULATION_OF_POTASSIUM_ION_TRANSPORT	GO_0043266_BP_REGULATION_OF_POTASSIUM_ION_TRANSPORT		28	0.47003403	1.2564775	0.1450253	0.6102647	1	6268	tags=29%, list=11%, signal=32%
GO_0035098_CC_ESC_E_Z_COMPLEX	GO_0035098_CC_ESC_E_Z_COMPLEX		8	0.6323115	1.2562176	0.2159091	0.6104109	1	3450	tags=25%, list=6%, signal=27%
GO_0015976_BP_CARBON_UTILIZATION	GO_0015976_BP_CARBON_UTILIZATION		22	0.49530685	1.2556851	0.16755792	0.6115619	1	9078	tags=36%, list=16%, signal=43%
GO_0052742_MF_PHOSPHATIDYLINOSITOL_KINASE_ACTIVITY	GO_0052742_MF_PHOSPHATIDYLINOSITOL_KINASE_ACTIVITY		36	0.44694805	1.2552011	0.15268457	0.61248183	1	19454	tags=64%, list=34%, signal=97%
GO_0009903_BP_CHLOROPLAST_AVOIDANCE_MOVEMENT	GO_0009903_BP_CHLOROPLAST_AVOIDANCE_MOVEMENT		62	0.41040957	1.255025	0.14236706	0.61239654	1	12967	tags=39%, list=23%, signal=50%
GO_0006063_BP_URONIC_ACID_METABOLIC_PROCESS	GO_0006063_BP_URONIC_ACID_METABOLIC_PROCESS		13	0.57282704	1.2547743	0.18864469	0.61255133	1	8752	tags=31%, list=15%, signal=36%
GO_1901989_BP_POSITIVE_REGULATION_OF_CELL_CYCLE_PHASE_TRANSITION	GO_1901989_BP_POSITIVE_REGULATION_OF_CELL_CYCLE_PHASE_TRANSITION		17	0.5281378	1.2543305	0.19449541	0.6133167	1	1757	tags=12%, list=3%, signal=12%
GO_0052833_MF_INOSITOL_MONOPHOSPHATE_4_PHOSPHATASE_ACTIVITY	GO_0052833_MF_INOSITOL_MONOPHOSPHATE_4_PHOSPHATASE_ACTIVITY		10	0.5938752	1.2540997	0.21490468	0.6133382	1	3766	tags=20%, list=7%, signal=21%
GO_0044764_BP_MULTI_ORGANISM_CELLULAR_PROCESS	GO_0044764_BP_MULTI_ORGANISM_CELLULAR_PROCESS		65	0.40039957	1.2537056	0.117338	0.61385906	1	22968	tags=54%, list=40%, signal=90%
GO_0016893_MF_ENDONUCLEASE_ACTIVITY_ACTIVE_WITH_EITHER_RIBO_OR_DEOXYRIBONUCLEIC_ACIDS_AND_PRODUCING_5_PHOSPHOMONOESTERS	GO_0016893_MF_ENDONUCLEASE_ACTIVITY_ACTIVE_WITH_EITHER_RIBO_OR_DEOXYRIBONUCLEIC_ACIDS_AND_PRODUCING_5_PHOSPHOMONOESTERS		220	0.34121615	1.2529562	0.039634146	0.6156149	1	7320	tags=19%, list=13%, signal=21%
GO_0090406_CC_POLLEN_TUBE	GO_0090406_CC_POLLEN_TUBE		139	0.35832858	1.252861	0.078025475	0.6152469	1	7969	tags=24%, list=14%, signal=28%
GO_1900426_BP_POSITIVE_REGULATION_OF_DEFENSE_RESPONSE_TO_BACTERIUM	GO_1900426_BP_POSITIVE_REGULATION_OF_DEFENSE_RESPONSE_TO_BACTERIUM		81	0.39010373	1.2527853	0.11945392	0.6147897	1	6537	tags=20%, list=11%, signal=22%
GO_1901401_BP_REGULATION_OF_TETRAPYRROLE_METABOLIC_PROCESS	GO_1901401_BP_REGULATION_OF_TETRAPYRROLE_METABOLIC_PROCESS		67	0.40068898	1.2527105	0.11221122	0.6143428	1	16430	tags=40%, list=29%, signal=57%
GO_0010117_BP_PHOTOPROTECTION	GO_0010117_BP_PHOTOPROTECTION		33	0.46236974	1.252694	0.1693989	0.61368895	1	1065	tags=12%, list=2%, signal=12%
GO_0035618_CC_ROOT_HAIR	GO_0035618_CC_ROOT_HAIR		17	0.52710164	1.252543	0.20695652	0.6135124	1	18580	tags=59%, list=33%, signal=87%
GO_0006260_BP_DNA_REPLICATION	GO_0006260_BP_DNA_REPLICATION		348	0.3270292	1.2523137	0.029411765	0.6136138	1	19424	tags=40%, list=34%, signal=61%
GO_0031225_CC_ANCHORED_COMPONENT_OF_MEMBRANE	GO_0031225_CC_ANCHORED_COMPONENT_OF_MEMBRANE		548	0.31774998	1.2518897	0.011396011	0.61424834	1	10715	tags=25%, list=19%, signal=30%
GO_0007389_BP_PATTERN_SPECIFICATION_PROCESS	GO_0007389_BP_PATTERN_SPECIFICATION_PROCESS		515	0.3168691	1.2514848	0.017906336	0.6148742	1	11672	tags=28%, list=20%, signal=35%
GO_0032586_CC_PROTEIN_STORAGE_VACUOLE_MEMBRANE	GO_0032586_CC_PROTEIN_STORAGE_VACUOLE_MEMBRANE		35	0.4464133	1.2510729	0.1498195	0.6155376	1	8296	tags=20%, list=15%, signal=23%
GO_0010475_MF_GALACTOSE_1_PHOSPHATE_GUANYLYLTRANSFERASE_GDP_ACTIVITY	GO_0010475_MF_GALACTOSE_1_PHOSPHATE_GUANYLYLTRANSFERASE_GDP_ACTIVITY		7	0.63423437	1.251002	0.19326241	0.6150732	1	20225	tags=86%, list=35%, signal=133%
GO_0004352_MF_GLUTAMATE_DEHYDROGENASE_NAD_ACTIVITY	GO_0004352_MF_GLUTAMATE_DEHYDROGENASE_NAD_ACTIVITY		6	0.6602859	1.2502207	0.22878228	0.6169371	1	7424	tags=50%, list=13%, signal=57%
GO_0008460_MF_DTDP_GLUCOSE_4_6_DEHYDRATASE_ACTIVITY	GO_0008460_MF_DTDP_GLUCOSE_4_6_DEHYDRATASE_ACTIVITY		18	0.52554375	1.2495493	0.20774648	0.6185723	1	17613	tags=44%, list=31%, signal=64%
GO_0010330_CC_CELLULOSE_SYNTHASE_COMPLEX	GO_0010330_CC_CELLULOSE_SYNTHASE_COMPLEX		22	0.49430373	1.2493632	0.17844523	0.618496	1	18467	tags=59%, list=32%, signal=87%
GO_0055088_BP_LIPID_HOMEOSTASIS	GO_0055088_BP_LIPID_HOMEOSTASIS		87	0.38112816	1.2490056	0.10110585	0.61901844	1	11952	tags=39%, list=21%, signal=49%
GO_0050994_BP_REGULATION_OF_LIPID_CATABOLIC_PROCESS	GO_0050994_BP_REGULATION_OF_LIPID_CATABOLIC_PROCESS		15	0.5388098	1.2489616	0.17005545	0.61847484	1	22414	tags=73%, list=39%, signal=121%
GO_0070828_BP_HETEROCHROMATIN_ORGANIZATION	GO_0070828_BP_HETEROCHROMATIN_ORGANIZATION		112	0.37412465	1.2489283	0.09733124	0.6178872	1	17526	tags=41%, list=31%, signal=59%
GO_0019115_MF_BENZALDEHYDE_DEHYDROGENASE_NAD_P_ACTIVITY	GO_0019115_MF_BENZALDEHYDE_DEHYDROGENASE_NAD_P_ACTIVITY		5	0.6971744	1.2485588	0.21682243	0.61839724	1	10367	tags=60%, list=18%, signal=73%
GO_0003938_MF_IMP_DEHYDROGENASE_ACTIVITY	GO_0003938_MF_IMP_DEHYDROGENASE_ACTIVITY		8	0.61570156	1.2480147	0.20462634	0.61948824	1	637	tags=13%, list=1%, signal=13%
GO_0010197_BP_POLAR_NUCLEUS_FUSION	GO_0010197_BP_POLAR_NUCLEUS_FUSION		89	0.38142598	1.2467548	0.10921501	0.62329006	1	8271	tags=27%, list=15%, signal=31%
GO_0000741_BP_KARYOGAMY	GO_0000741_BP_KARYOGAMY		89	0.38142598	1.2460775	0.093587525	0.6248044	1	8271	tags=27%, list=15%, signal=31%
GO_0003959_MF_NADPH_DEHYDROGENASE_ACTIVITY	GO_0003959_MF_NADPH_DEHYDROGENASE_ACTIVITY		6	0.67971987	1.2459025	0.20695971	0.6246803	1	18252	tags=100%, list=32%, signal=147%
GO_0004805_MF_TREHALOSE_PHOSPHATASE_ACTIVITY	GO_0004805_MF_TREHALOSE_PHOSPHATASE_ACTIVITY		23	0.49740353	1.2457088	0.17162873	0.62463677	1	730	tags=13%, list=1%, signal=13%
GO_0020037_MF_HEME_BINDING	GO_0020037_MF_HEME_BINDING		769	0.30729753	1.2456602	0.005228758	0.6240996	1	7019	tags=24%, list=12%, signal=27%
GO_0009965_BP_LEAF_MORPHOGENESIS	GO_0009965_BP_LEAF_MORPHOGENESIS		266	0.33058932	1.245213	0.050847456	0.624931	1	12245	tags=26%, list=21%, signal=33%
GO_0010507_BP_NEGATIVE_REGULATION_OF_AUTOPHAGY	GO_0010507_BP_NEGATIVE_REGULATION_OF_AUTOPHAGY		8	0.6225669	1.244904	0.22695035	0.62525636	1	19440	tags=75%, list=34%, signal=114%
GO_0005385_MF_ZINC_ION_TRANSMEMBRANE_TRANSPORTER_ACTIVITY	GO_0005385_MF_ZINC_ION_TRANSMEMBRANE_TRANSPORTER_ACTIVITY		46	0.42877477	1.2445749	0.14117648	0.62562615	1	9926	tags=30%, list=17%, signal=37%
GO_0045930_BP_NEGATIVE_REGULATION_OF_MITOTIC_CELL_CYCLE	GO_0045930_BP_NEGATIVE_REGULATION_OF_MITOTIC_CELL_CYCLE		40	0.42331052	1.2440128	0.16027875	0.62686443	1	8349	tags=20%, list=15%, signal=23%
GO_0016742_MF_HYDROXYMETHYL_FORMYL_AND_RELATED_TRANSFERASE_ACTIVITY	GO_0016742_MF_HYDROXYMETHYL_FORMYL_AND_RELATED_TRANSFERASE_ACTIVITY		39	0.43269324	1.2439271	0.15870307	0.6264349	1	8676	tags=18%, list=15%, signal=21%
GO_0010472_MF_GDP_GALACTOSE_GLUCOSE_1_PHOSPHATE_GUANYLYLTRANSFERASE_ACTIVITY	GO_0010472_MF_GDP_GALACTOSE_GLUCOSE_1_PHOSPHATE_GUANYLYLTRANSFERASE_ACTIVITY		7	0.63423437	1.2433031	0.22830188	0.6277941	1	20225	tags=86%, list=35%, signal=133%
GO_0007041_BP_LYSOSOMAL_TRANSPORT	GO_0007041_BP_LYSOSOMAL_TRANSPORT		8	0.6088445	1.2426844	0.20226844	0.62917584	1	3086	tags=13%, list=5%, signal=13%
GO_0000390_BP_SPLICEOSOMAL_COMPLEX_DISASSEMBLY	GO_0000390_BP_SPLICEOSOMAL_COMPLEX_DISASSEMBLY		5	0.69652617	1.2425146	0.24264705	0.6290497	1	3304	tags=20%, list=6%, signal=21%
GO_0008202_BP_STEROID_METABOLIC_PROCESS	GO_0008202_BP_STEROID_METABOLIC_PROCESS		231	0.34054	1.2422384	0.050925925	0.62924236	1	8063	tags=22%, list=14%, signal=26%
GO_0004719_MF_PROTEIN_L_ISOASPARTATE_D_ASPARTATE_O_METHYLTRANSFERASE_ACTIVITY	GO_0004719_MF_PROTEIN_L_ISOASPARTATE_D_ASPARTATE_O_METHYLTRANSFERASE_ACTIVITY		6	0.6798561	1.241814	0.21722846	0.630062	1	14802	tags=50%, list=26%, signal=68%
GO_0030835_BP_NEGATIVE_REGULATION_OF_ACTIN_FILAMENT_DEPOLYMERIZATION	GO_0030835_BP_NEGATIVE_REGULATION_OF_ACTIN_FILAMENT_DEPOLYMERIZATION		28	0.45892105	1.2414342	0.16239317	0.63064677	1	6596	tags=21%, list=12%, signal=24%
GO_0009407_BP_TOXIN_CATABOLIC_PROCESS	GO_0009407_BP_TOXIN_CATABOLIC_PROCESS		58	0.40690514	1.2404561	0.13464697	0.6333134	1	7072	tags=24%, list=12%, signal=28%
GO_0048440_BP_CARPEL_DEVELOPMENT	GO_0048440_BP_CARPEL_DEVELOPMENT		151	0.35088098	1.2399417	0.082408875	0.63427466	1	4322	tags=15%, list=8%, signal=16%
GO_0045926_BP_NEGATIVE_REGULATION_OF_GROWTH	GO_0045926_BP_NEGATIVE_REGULATION_OF_GROWTH		108	0.36835584	1.239886	0.10613599	0.6337329	1	8688	tags=27%, list=15%, signal=32%
GO_0010453_BP_REGULATION_OF_CELL_FATE_COMMITMENT	GO_0010453_BP_REGULATION_OF_CELL_FATE_COMMITMENT		15	0.53108156	1.2393577	0.22222222	0.63485146	1	6747	tags=47%, list=12%, signal=53%
GO_0022412_BP_CELLULAR_PROCESS_INVOLVED_IN_REPRODUCTION_IN_MULTICELLULAR_ORGANISM	GO_0022412_BP_CELLULAR_PROCESS_INVOLVED_IN_REPRODUCTION_IN_MULTICELLULAR_ORGANISM		188	0.34846634	1.2393525	0.07309487	0.63416404	1	10988	tags=31%, list=19%, signal=38%
GO_1902932_BP_POSITIVE_REGULATION_OF_ALCOHOL_BIOSYNTHETIC_PROCESS	GO_1902932_BP_POSITIVE_REGULATION_OF_ALCOHOL_BIOSYNTHETIC_PROCESS		25	0.48120102	1.23876	0.18694885	0.63547933	1	3445	tags=16%, list=6%, signal=17%
GO_0000991_MF_OBSOLETE_TRANSCRIPTION_FACTOR_ACTIVITY_CORE_RNA_POLYMERASE_II_BINDING	GO_0000991_MF_OBSOLETE_TRANSCRIPTION_FACTOR_ACTIVITY_CORE_RNA_POLYMERASE_II_BINDING		10	0.58246267	1.2383711	0.21441124	0.6360508	1	3884	tags=20%, list=7%, signal=21%
GO_0010340_MF_CARBOXYL_O_METHYLTRANSFERASE_ACTIVITY	GO_0010340_MF_CARBOXYL_O_METHYLTRANSFERASE_ACTIVITY		10	0.57826155	1.2378243	0.22064057	0.6372	1	14802	tags=40%, list=26%, signal=54%
GO_0031228_CC_INTRINSIC_COMPONENT_OF_GOLGI_MEMBRANE	GO_0031228_CC_INTRINSIC_COMPONENT_OF_GOLGI_MEMBRANE		29	0.45521495	1.2366344	0.16785714	0.640553	1	685	tags=7%, list=1%, signal=7%
GO_0051568_BP_HISTONE_H3_K4_METHYLATION	GO_0051568_BP_HISTONE_H3_K4_METHYLATION		28	0.4623615	1.2365754	0.16068377	0.64005065	1	23880	tags=68%, list=42%, signal=117%
GO_0004565_MF_BETA_GALACTOSIDASE_ACTIVITY	GO_0004565_MF_BETA_GALACTOSIDASE_ACTIVITY		46	0.4242923	1.2360802	0.15979381	0.6410216	1	8244	tags=30%, list=14%, signal=36%
GO_0008905_MF_MANNOSE_PHOSPHATE_GUANYLYLTRANSFERASE_ACTIVITY	GO_0008905_MF_MANNOSE_PHOSPHATE_GUANYLYLTRANSFERASE_ACTIVITY		22	0.49147868	1.2360114	0.18531469	0.64055526	1	21593	tags=45%, list=38%, signal=73%
GO_0030834_BP_REGULATION_OF_ACTIN_FILAMENT_DEPOLYMERIZATION	GO_0030834_BP_REGULATION_OF_ACTIN_FILAMENT_DEPOLYMERIZATION		28	0.45892105	1.2358613	0.2	0.6403979	1	6596	tags=21%, list=12%, signal=24%
GO_1990415_CC_PEX17P_PEX14P_DOCKING_COMPLEX	GO_1990415_CC_PEX17P_PEX14P_DOCKING_COMPLEX		6	0.67619824	1.2354884	0.22304833	0.6409864	1	3965	tags=17%, list=7%, signal=18%
GO_0071669_BP_PLANT_TYPE_CELL_WALL_ORGANIZATION_OR_BIOGENESIS	GO_0071669_BP_PLANT_TYPE_CELL_WALL_ORGANIZATION_OR_BIOGENESIS		677	0.30631524	1.235119	0.020632736	0.64152586	1	11053	tags=27%, list=19%, signal=33%
GO_0080047_MF_GDP_L_GALACTOSE_PHOSPHORYLASE_ACTIVITY	GO_0080047_MF_GDP_L_GALACTOSE_PHOSPHORYLASE_ACTIVITY		7	0.63423437	1.2344793	0.2274436	0.64305437	1	20225	tags=86%, list=35%, signal=133%
GO_0010068_BP_PROTODERM_HISTOGENESIS	GO_0010068_BP_PROTODERM_HISTOGENESIS		12	0.54980487	1.2342024	0.23034735	0.6433315	1	23635	tags=75%, list=41%, signal=128%
GO_0043601_CC_NUCLEAR_REPLISOME	GO_0043601_CC_NUCLEAR_REPLISOME		8	0.6183966	1.233817	0.21586716	0.6438919	1	11741	tags=50%, list=21%, signal=63%
GO_0010473_MF_GDP_GALACTOSE_MYOINOSITOL_1_PHOSPHATE_GUANYLYLTRANSFERASE_ACTIVITY	GO_0010473_MF_GDP_GALACTOSE_MYOINOSITOL_1_PHOSPHATE_GUANYLYLTRANSFERASE_ACTIVITY		7	0.63423437	1.2337462	0.21561338	0.64344805	1	20225	tags=86%, list=35%, signal=133%
GO_0030968_BP_ENDOPLASMIC_RETICULUM_UNFOLDED_PROTEIN_RESPONSE	GO_0030968_BP_ENDOPLASMIC_RETICULUM_UNFOLDED_PROTEIN_RESPONSE		21	0.49916524	1.2337227	0.19646017	0.64281774	1	7349	tags=24%, list=13%, signal=27%
GO_0032988_BP_RIBONUCLEOPROTEIN_COMPLEX_DISASSEMBLY	GO_0032988_BP_RIBONUCLEOPROTEIN_COMPLEX_DISASSEMBLY		5	0.69652617	1.2337145	0.23925234	0.64213794	1	3304	tags=20%, list=6%, signal=21%
GO_0009611_BP_RESPONSE_TO_WOUNDING	GO_0009611_BP_RESPONSE_TO_WOUNDING		533	0.31201714	1.2337034	0.021917809	0.6414649	1	9452	tags=23%, list=17%, signal=27%
GO_2000904_BP_REGULATION_OF_STARCH_METABOLIC_PROCESS	GO_2000904_BP_REGULATION_OF_STARCH_METABOLIC_PROCESS		45	0.42048794	1.2335559	0.16721854	0.64125276	1	10895	tags=29%, list=19%, signal=36%
GO_0044403_BP_BIOLOGICAL_PROCESS_INVOLVED_IN_SYMBIOTIC_INTERACTION	GO_0044403_BP_BIOLOGICAL_PROCESS_INVOLVED_IN_SYMBIOTIC_INTERACTION		558	0.31025603	1.2330974	0.03429355	0.6421087	1	10702	tags=26%, list=19%, signal=31%
GO_0000775_CC_CHROMOSOME_CENTROMERIC_REGION	GO_0000775_CC_CHROMOSOME_CENTROMERIC_REGION		104	0.36655134	1.2330066	0.12195122	0.64171356	1	20328	tags=51%, list=36%, signal=79%
GO_0098754_BP_DETOXIFICATION	GO_0098754_BP_DETOXIFICATION		81	0.38215402	1.2326329	0.12903225	0.6422719	1	9695	tags=26%, list=17%, signal=31%
GO_0000122_BP_NEGATIVE_REGULATION_OF_TRANSCRIPTION_BY_RNA_POLYMERASE_II	GO_0000122_BP_NEGATIVE_REGULATION_OF_TRANSCRIPTION_BY_RNA_POLYMERASE_II		32	0.44721884	1.2321357	0.19014084	0.64333576	1	9270	tags=28%, list=16%, signal=34%
GO_0040019_BP_POSITIVE_REGULATION_OF_EMBRYONIC_DEVELOPMENT	GO_0040019_BP_POSITIVE_REGULATION_OF_EMBRYONIC_DEVELOPMENT		7	0.6367281	1.2320422	0.23172906	0.6429001	1	19440	tags=86%, list=34%, signal=130%
GO_0018105_BP_PEPTIDYL_SERINE_PHOSPHORYLATION	GO_0018105_BP_PEPTIDYL_SERINE_PHOSPHORYLATION		260	0.32930264	1.2311864	0.063253015	0.6451835	1	8095	tags=17%, list=14%, signal=20%
GO_0048481_BP_PLANT_OVULE_DEVELOPMENT	GO_0048481_BP_PLANT_OVULE_DEVELOPMENT		105	0.3663617	1.2309612	0.097402595	0.64527667	1	3931	tags=11%, list=7%, signal=12%
GO_0010471_MF_GDP_GALACTOSE_MANNOSE_1_PHOSPHATE_GUANYLYLTRANSFERASE_ACTIVITY	GO_0010471_MF_GDP_GALACTOSE_MANNOSE_1_PHOSPHATE_GUANYLYLTRANSFERASE_ACTIVITY		7	0.63423437	1.2302586	0.2202166	0.6469443	1	20225	tags=86%, list=35%, signal=133%
GO_0046271_BP_PHENYLPROPANOID_CATABOLIC_PROCESS	GO_0046271_BP_PHENYLPROPANOID_CATABOLIC_PROCESS		77	0.38118234	1.2301117	0.13210702	0.646764	1	8350	tags=36%, list=15%, signal=43%
GO_0006346_BP_DNA_METHYLATION_DEPENDENT_HETEROCHROMATIN_ASSEMBLY	GO_0006346_BP_DNA_METHYLATION_DEPENDENT_HETEROCHROMATIN_ASSEMBLY		40	0.42847005	1.2292428	0.18782608	0.64899004	1	15974	tags=33%, list=28%, signal=45%
GO_1901006_BP_UBIQUINONE_6_BIOSYNTHETIC_PROCESS	GO_1901006_BP_UBIQUINONE_6_BIOSYNTHETIC_PROCESS		10	0.5846041	1.229057	0.25043783	0.6489426	1	3424	tags=20%, list=6%, signal=21%
GO_0048522_BP_POSITIVE_REGULATION_OF_CELLULAR_PROCESS	GO_0048522_BP_POSITIVE_REGULATION_OF_CELLULAR_PROCESS		2161	0.29001105	1.2288538	0	0.64892817	1	11686	tags=23%, list=21%, signal=28%
GO_0044264_BP_CELLULAR_POLYSACCHARIDE_METABOLIC_PROCESS	GO_0044264_BP_CELLULAR_POLYSACCHARIDE_METABOLIC_PROCESS		749	0.30225682	1.227648	0.014666666	0.65239245	1	13224	tags=30%, list=23%, signal=39%
GO_0008146_MF_SULFOTRANSFERASE_ACTIVITY	GO_0008146_MF_SULFOTRANSFERASE_ACTIVITY		49	0.40863332	1.2274579	0.1708126	0.65233654	1	8808	tags=29%, list=15%, signal=34%
GO_1901658_BP_GLYCOSYL_COMPOUND_CATABOLIC_PROCESS	GO_1901658_BP_GLYCOSYL_COMPOUND_CATABOLIC_PROCESS		35	0.4347568	1.2274303	0.17869416	0.65171903	1	16236	tags=43%, list=28%, signal=60%
GO_0070868_BP_HETEROCHROMATIN_ORGANIZATION_INVOLVED_IN_CHROMATIN_SILENCING	GO_0070868_BP_HETEROCHROMATIN_ORGANIZATION_INVOLVED_IN_CHROMATIN_SILENCING		14	0.5338398	1.2270031	0.20422535	0.652521	1	18779	tags=79%, list=33%, signal=117%
GO_0007064_BP_MITOTIC_SISTER_CHROMATID_COHESION	GO_0007064_BP_MITOTIC_SISTER_CHROMATID_COHESION		8	0.61702645	1.2266052	0.2166065	0.6531235	1	21825	tags=100%, list=38%, signal=162%
GO_1901004_BP_UBIQUINONE_6_METABOLIC_PROCESS	GO_1901004_BP_UBIQUINONE_6_METABOLIC_PROCESS		10	0.5846041	1.2263818	0.24500908	0.65316445	1	3424	tags=20%, list=6%, signal=21%
GO_0010167_BP_RESPONSE_TO_NITRATE	GO_0010167_BP_RESPONSE_TO_NITRATE		84	0.38283077	1.2258911	0.13539967	0.6541576	1	13526	tags=40%, list=24%, signal=53%
GO_0048764_BP_TRICHOBLAST_MATURATION	GO_0048764_BP_TRICHOBLAST_MATURATION		232	0.3305009	1.2252367	0.0640625	0.65561855	1	15344	tags=30%, list=27%, signal=41%
GO_0033993_BP_RESPONSE_TO_LIPID	GO_0033993_BP_RESPONSE_TO_LIPID		2687	0.2892395	1.2246947	0	0.6567475	1	8849	tags=20%, list=16%, signal=23%
GO_0009559_BP_EMBRYO_SAC_CENTRAL_CELL_DIFFERENTIATION	GO_0009559_BP_EMBRYO_SAC_CENTRAL_CELL_DIFFERENTIATION		90	0.37188157	1.22449	0.11400651	0.6567377	1	8271	tags=27%, list=15%, signal=31%
GO_0070829_BP_HETEROCHROMATIN_MAINTENANCE	GO_0070829_BP_HETEROCHROMATIN_MAINTENANCE		14	0.5338398	1.2244397	0.21783876	0.6562039	1	18779	tags=79%, list=33%, signal=117%
GO_2000026_BP_REGULATION_OF_MULTICELLULAR_ORGANISMAL_DEVELOPMENT	GO_2000026_BP_REGULATION_OF_MULTICELLULAR_ORGANISMAL_DEVELOPMENT		996	0.29786617	1.2244292	0.010088272	0.65554166	1	14653	tags=30%, list=26%, signal=40%
GO_0070483_BP_DETECTION_OF_HYPOXIA	GO_0070483_BP_DETECTION_OF_HYPOXIA		12	0.55446374	1.2244139	0.23550725	0.6549	1	4297	tags=25%, list=8%, signal=27%
GO_0052624_MF_2_PHYTYL_1_4_NAPHTHOQUINONE_METHYLTRANSFERASE_ACTIVITY	GO_0052624_MF_2_PHYTYL_1_4_NAPHTHOQUINONE_METHYLTRANSFERASE_ACTIVITY		10	0.5751601	1.2241704	0.24528302	0.65503097	1	3010	tags=20%, list=5%, signal=21%
GO_0052658_MF_INOSITOL_1_4_5_TRISPHOSPHATE_5_PHOSPHATASE_ACTIVITY	GO_0052658_MF_INOSITOL_1_4_5_TRISPHOSPHATE_5_PHOSPHATASE_ACTIVITY		8	0.60607076	1.2237369	0.23339659	0.655814	1	8461	tags=50%, list=15%, signal=59%
GO_0040034_BP_REGULATION_OF_DEVELOPMENT_HETEROCHRONIC	GO_0040034_BP_REGULATION_OF_DEVELOPMENT_HETEROCHRONIC		139	0.3521067	1.2237169	0.10952381	0.6551773	1	17937	tags=42%, list=31%, signal=61%
GO_0034061_MF_DNA_POLYMERASE_ACTIVITY	GO_0034061_MF_DNA_POLYMERASE_ACTIVITY		139	0.3530707	1.2236351	0.10294118	0.6547378	1	12041	tags=35%, list=21%, signal=45%
GO_0070568_MF_GUANYLYLTRANSFERASE_ACTIVITY	GO_0070568_MF_GUANYLYLTRANSFERASE_ACTIVITY		34	0.44893652	1.2233393	0.1849315	0.6550553	1	20606	tags=47%, list=36%, signal=74%
GO_0004445_MF_INOSITOL_POLYPHOSPHATE_5_PHOSPHATASE_ACTIVITY	GO_0004445_MF_INOSITOL_POLYPHOSPHATE_5_PHOSPHATASE_ACTIVITY		8	0.60607076	1.2229849	0.2387218	0.655576	1	8461	tags=50%, list=15%, signal=59%
GO_0071472_BP_CELLULAR_RESPONSE_TO_SALT_STRESS	GO_0071472_BP_CELLULAR_RESPONSE_TO_SALT_STRESS		63	0.39595556	1.222963	0.13745704	0.6549564	1	12871	tags=38%, list=23%, signal=49%
GO_0010051_BP_XYLEM_AND_PHLOEM_PATTERN_FORMATION	GO_0010051_BP_XYLEM_AND_PHLOEM_PATTERN_FORMATION		196	0.33792868	1.2226038	0.07680251	0.6555171	1	11127	tags=28%, list=20%, signal=34%
GO_0008327_MF_METHYL_CPG_BINDING	GO_0008327_MF_METHYL_CPG_BINDING		47	0.41286504	1.221582	0.18644068	0.6583287	1	22124	tags=60%, list=39%, signal=97%
GO_0008928_MF_MANNOSE_1_PHOSPHATE_GUANYLYLTRANSFERASE_GDP_ACTIVITY	GO_0008928_MF_MANNOSE_1_PHOSPHATE_GUANYLYLTRANSFERASE_GDP_ACTIVITY		7	0.63423437	1.2214587	0.23800384	0.6580433	1	20225	tags=86%, list=35%, signal=133%
GO_0035514_MF_DNA_DEMETHYLASE_ACTIVITY	GO_0035514_MF_DNA_DEMETHYLASE_ACTIVITY		10	0.57006514	1.22137	0.229927	0.65762895	1	19034	tags=70%, list=33%, signal=105%
GO_0016758_MF_HEXOSYLTRANSFERASE_ACTIVITY	GO_0016758_MF_HEXOSYLTRANSFERASE_ACTIVITY		987	0.29743874	1.2213099	0.006501951	0.65714896	1	13109	tags=28%, list=23%, signal=36%
GO_0052659_MF_INOSITOL_1_3_4_5_TETRAKISPHOSPHATE_5_PHOSPHATASE_ACTIVITY	GO_0052659_MF_INOSITOL_1_3_4_5_TETRAKISPHOSPHATE_5_PHOSPHATASE_ACTIVITY		8	0.60607076	1.2212604	0.22467771	0.65661716	1	8461	tags=50%, list=15%, signal=59%
GO_0048765_BP_ROOT_HAIR_CELL_DIFFERENTIATION	GO_0048765_BP_ROOT_HAIR_CELL_DIFFERENTIATION		232	0.3305009	1.22096	0.073846154	0.6569112	1	15344	tags=30%, list=27%, signal=41%
GO_0004601_MF_PEROXIDASE_ACTIVITY	GO_0004601_MF_PEROXIDASE_ACTIVITY		247	0.3250773	1.2202168	0.05839416	0.6588269	1	7518	tags=22%, list=13%, signal=25%
GO_0003032_BP_DETECTION_OF_OXYGEN	GO_0003032_BP_DETECTION_OF_OXYGEN		12	0.55446374	1.2199991	0.23376623	0.6588692	1	4297	tags=25%, list=8%, signal=27%
GO_0080131_MF_HYDROXYJASMONATE_SULFOTRANSFERASE_ACTIVITY	GO_0080131_MF_HYDROXYJASMONATE_SULFOTRANSFERASE_ACTIVITY		8	0.6096326	1.2194085	0.24282983	0.660191	1	8808	tags=50%, list=15%, signal=59%
GO_0048580_BP_REGULATION_OF_POST_EMBRYONIC_DEVELOPMENT	GO_0048580_BP_REGULATION_OF_POST_EMBRYONIC_DEVELOPMENT		953	0.29849178	1.2193913	0.011406845	0.6595567	1	14653	tags=31%, list=26%, signal=40%
GO_0102985_MF_DELTA12_FATTY_ACID_DESATURASE_ACTIVITY	GO_0102985_MF_DELTA12_FATTY_ACID_DESATURASE_ACTIVITY		6	0.67245865	1.2191024	0.26159555	0.65986115	1	1245	tags=33%, list=2%, signal=34%
GO_0044613_CC_NUCLEAR_PORE_CENTRAL_TRANSPORT_CHANNEL	GO_0044613_CC_NUCLEAR_PORE_CENTRAL_TRANSPORT_CHANNEL		10	0.5852299	1.2189565	0.2231986	0.6596599	1	219	tags=10%, list=0%, signal=10%
GO_1902751_BP_POSITIVE_REGULATION_OF_CELL_CYCLE_G2_M_PHASE_TRANSITION	GO_1902751_BP_POSITIVE_REGULATION_OF_CELL_CYCLE_G2_M_PHASE_TRANSITION		15	0.5382827	1.2187887	0.23396227	0.65957355	1	1757	tags=13%, list=3%, signal=14%
GO_0045595_BP_REGULATION_OF_CELL_DIFFERENTIATION	GO_0045595_BP_REGULATION_OF_CELL_DIFFERENTIATION		112	0.3619891	1.2186395	0.1090604	0.65938973	1	13614	tags=38%, list=24%, signal=50%
GO_0048528_BP_POST_EMBRYONIC_ROOT_DEVELOPMENT	GO_0048528_BP_POST_EMBRYONIC_ROOT_DEVELOPMENT		338	0.3150449	1.2185836	0.04494382	0.65887517	1	9569	tags=20%, list=17%, signal=24%
GO_0010623_BP_PROGRAMMED_CELL_DEATH_INVOLVED_IN_CELL_DEVELOPMENT	GO_0010623_BP_PROGRAMMED_CELL_DEATH_INVOLVED_IN_CELL_DEVELOPMENT		21	0.48721218	1.2184933	0.2010772	0.65851164	1	3004	tags=33%, list=5%, signal=35%
GO_0042659_BP_REGULATION_OF_CELL_FATE_SPECIFICATION	GO_0042659_BP_REGULATION_OF_CELL_FATE_SPECIFICATION		15	0.53108156	1.2178552	0.2189781	0.6599942	1	6747	tags=47%, list=12%, signal=53%
GO_0009624_BP_RESPONSE_TO_NEMATODE	GO_0009624_BP_RESPONSE_TO_NEMATODE		185	0.33822888	1.2177467	0.072440945	0.6596744	1	14349	tags=35%, list=25%, signal=46%
GO_0032147_BP_ACTIVATION_OF_PROTEIN_KINASE_ACTIVITY	GO_0032147_BP_ACTIVATION_OF_PROTEIN_KINASE_ACTIVITY		108	0.3604383	1.2176845	0.106687896	0.6592017	1	14342	tags=31%, list=25%, signal=41%
GO_0005618_CC_CELL_WALL	GO_0005618_CC_CELL_WALL		1475	0.2905971	1.2176285	0.003558719	0.65869635	1	9377	tags=23%, list=16%, signal=27%
GO_0000972_BP_TRANSCRIPTION_DEPENDENT_TETHERING_OF_RNA_POLYMERASE_II_GENE_DNA_AT_NUCLEAR_PERIPHERY	GO_0000972_BP_TRANSCRIPTION_DEPENDENT_TETHERING_OF_RNA_POLYMERASE_II_GENE_DNA_AT_NUCLEAR_PERIPHERY		18	0.49763298	1.2174065	0.2146789	0.65877885	1	23531	tags=67%, list=41%, signal=114%
GO_0071008_CC_U2_TYPE_POST_MRNA_RELEASE_SPLICEOSOMAL_COMPLEX	GO_0071008_CC_U2_TYPE_POST_MRNA_RELEASE_SPLICEOSOMAL_COMPLEX		5	0.69652617	1.2167517	0.25228518	0.66045356	1	3304	tags=20%, list=6%, signal=21%
GO_0009704_BP_DE_ETIOLATION	GO_0009704_BP_DE_ETIOLATION		31	0.44913357	1.215703	0.2	0.6633031	1	11939	tags=39%, list=21%, signal=49%
GO_0009909_BP_REGULATION_OF_FLOWER_DEVELOPMENT	GO_0009909_BP_REGULATION_OF_FLOWER_DEVELOPMENT		447	0.31062767	1.215466	0.041666668	0.66346914	1	14765	tags=32%, list=26%, signal=43%
GO_0009626_BP_PLANT_TYPE_HYPERSENSITIVE_RESPONSE	GO_0009626_BP_PLANT_TYPE_HYPERSENSITIVE_RESPONSE		489	0.30813158	1.2154491	0.026279392	0.66284114	1	10702	tags=26%, list=19%, signal=32%
GO_0051702_BP_BIOLOGICAL_PROCESS_INVOLVED_IN_INTERACTION_WITH_SYMBIONT	GO_0051702_BP_BIOLOGICAL_PROCESS_INVOLVED_IN_INTERACTION_WITH_SYMBIONT		491	0.30787385	1.215409	0.031811897	0.6623003	1	10702	tags=26%, list=19%, signal=32%
GO_0090333_BP_REGULATION_OF_STOMATAL_CLOSURE	GO_0090333_BP_REGULATION_OF_STOMATAL_CLOSURE		70	0.3859472	1.2153969	0.15257049	0.661671	1	12649	tags=36%, list=22%, signal=46%
GO_0010052_BP_GUARD_CELL_DIFFERENTIATION	GO_0010052_BP_GUARD_CELL_DIFFERENTIATION		53	0.40231898	1.2152495	0.18555008	0.661462	1	11591	tags=42%, list=20%, signal=52%
GO_0051693_BP_ACTIN_FILAMENT_CAPPING	GO_0051693_BP_ACTIN_FILAMENT_CAPPING		28	0.45892105	1.2146977	0.2056239	0.66258913	1	6596	tags=21%, list=12%, signal=24%
GO_0000271_BP_POLYSACCHARIDE_BIOSYNTHETIC_PROCESS	GO_0000271_BP_POLYSACCHARIDE_BIOSYNTHETIC_PROCESS		557	0.30713543	1.21395	0.046831954	0.66462797	1	13109	tags=26%, list=23%, signal=33%
GO_0009650_BP_UV_PROTECTION	GO_0009650_BP_UV_PROTECTION		6	0.6490245	1.2133609	0.24380952	0.6660251	1	6848	tags=33%, list=12%, signal=38%
GO_0009569_CC_CHLOROPLAST_STARCH_GRAIN	GO_0009569_CC_CHLOROPLAST_STARCH_GRAIN		6	0.6392401	1.2131363	0.2706334	0.66611695	1	12043	tags=50%, list=21%, signal=63%
GO_0030312_CC_EXTERNAL_ENCAPSULATING_STRUCTURE	GO_0030312_CC_EXTERNAL_ENCAPSULATING_STRUCTURE		1529	0.28950652	1.2127882	0.004813478	0.66659886	1	9530	tags=24%, list=17%, signal=28%
GO_0030173_CC_INTEGRAL_COMPONENT_OF_GOLGI_MEMBRANE	GO_0030173_CC_INTEGRAL_COMPONENT_OF_GOLGI_MEMBRANE		29	0.45521495	1.2127707	0.20731707	0.6659842	1	685	tags=7%, list=1%, signal=7%
GO_2000067_BP_REGULATION_OF_ROOT_MORPHOGENESIS	GO_2000067_BP_REGULATION_OF_ROOT_MORPHOGENESIS		35	0.44229615	1.2124476	0.17465754	0.66639376	1	10388	tags=46%, list=18%, signal=56%
GO_0051704_BP_MULTI_ORGANISM_PROCESS	GO_0051704_BP_MULTI_ORGANISM_PROCESS		939	0.2950515	1.2122478	0.015037594	0.6664546	1	9333	tags=20%, list=16%, signal=23%
GO_0048571_BP_LONG_DAY_PHOTOPERIODISM	GO_0048571_BP_LONG_DAY_PHOTOPERIODISM		196	0.33289638	1.2119347	0.0862069	0.6668001	1	16861	tags=37%, list=30%, signal=52%
GO_0034050_BP_PROGRAMMED_CELL_DEATH_INDUCED_BY_SYMBIONT	GO_0034050_BP_PROGRAMMED_CELL_DEATH_INDUCED_BY_SYMBIONT		489	0.30813158	1.2116958	0.029166667	0.6669681	1	10702	tags=26%, list=19%, signal=32%
GO_1902182_BP_SHOOT_APICAL_MERISTEM_DEVELOPMENT	GO_1902182_BP_SHOOT_APICAL_MERISTEM_DEVELOPMENT		41	0.42206115	1.2115983	0.18230088	0.66663814	1	11185	tags=27%, list=20%, signal=33%
GO_0043954_BP_CELLULAR_COMPONENT_MAINTENANCE	GO_0043954_BP_CELLULAR_COMPONENT_MAINTENANCE		23	0.46626872	1.2115611	0.20727272	0.6661117	1	22584	tags=78%, list=40%, signal=130%
GO_0048445_BP_CARPEL_MORPHOGENESIS	GO_0048445_BP_CARPEL_MORPHOGENESIS		20	0.4897918	1.2113178	0.21402214	0.6662327	1	3494	tags=40%, list=6%, signal=43%
GO_0048878_BP_CHEMICAL_HOMEOSTASIS	GO_0048878_BP_CHEMICAL_HOMEOSTASIS		972	0.29474726	1.2110151	0.011111111	0.66659725	1	8451	tags=21%, list=15%, signal=24%
GO_0031507_BP_HETEROCHROMATIN_ASSEMBLY	GO_0031507_BP_HETEROCHROMATIN_ASSEMBLY		100	0.3653955	1.2108785	0.13494809	0.66639984	1	17526	tags=38%, list=31%, signal=55%
GO_0048767_BP_ROOT_HAIR_ELONGATION	GO_0048767_BP_ROOT_HAIR_ELONGATION		138	0.35030562	1.2104456	0.13128039	0.66724163	1	12877	tags=25%, list=23%, signal=33%
GO_0015114_MF_PHOSPHATE_ION_TRANSMEMBRANE_TRANSPORTER_ACTIVITY	GO_0015114_MF_PHOSPHATE_ION_TRANSMEMBRANE_TRANSPORTER_ACTIVITY		29	0.44843364	1.2092574	0.1875	0.6705879	1	7911	tags=34%, list=14%, signal=40%
GO_1903224_BP_REGULATION_OF_ENDODERMAL_CELL_DIFFERENTIATION	GO_1903224_BP_REGULATION_OF_ENDODERMAL_CELL_DIFFERENTIATION		10	0.5758207	1.2091615	0.25405404	0.6702328	1	6747	tags=60%, list=12%, signal=68%
GO_0048469_BP_CELL_MATURATION	GO_0048469_BP_CELL_MATURATION		232	0.3305009	1.2090794	0.08269525	0.66983235	1	15344	tags=30%, list=27%, signal=41%
GO_0030894_CC_REPLISOME	GO_0030894_CC_REPLISOME		8	0.6183966	1.2088481	0.24914089	0.66996056	1	11741	tags=50%, list=21%, signal=63%
GO_0022890_MF_INORGANIC_CATION_TRANSMEMBRANE_TRANSPORTER_ACTIVITY	GO_0022890_MF_INORGANIC_CATION_TRANSMEMBRANE_TRANSPORTER_ACTIVITY		931	0.29612204	1.2077988	0.01369863	0.67293173	1	11266	tags=25%, list=20%, signal=31%
GO_0004672_MF_PROTEIN_KINASE_ACTIVITY	GO_0004672_MF_PROTEIN_KINASE_ACTIVITY		3015	0.2828909	1.207094	0.001078749	0.6747234	1	11468	tags=24%, list=20%, signal=28%
GO_0030151_MF_MOLYBDENUM_ION_BINDING	GO_0030151_MF_MOLYBDENUM_ION_BINDING		28	0.4570987	1.206905	0.19677997	0.67473537	1	16299	tags=64%, list=29%, signal=90%
GO_0015075_MF_ION_TRANSMEMBRANE_TRANSPORTER_ACTIVITY	GO_0015075_MF_ION_TRANSMEMBRANE_TRANSPORTER_ACTIVITY		1431	0.28937304	1.2068216	0.003627569	0.6743664	1	11007	tags=25%, list=19%, signal=30%
GO_0051241_BP_NEGATIVE_REGULATION_OF_MULTICELLULAR_ORGANISMAL_PROCESS	GO_0051241_BP_NEGATIVE_REGULATION_OF_MULTICELLULAR_ORGANISMAL_PROCESS		322	0.3152582	1.2064351	0.06410257	0.6749498	1	9509	tags=22%, list=17%, signal=27%
GO_0015386_MF_POTASSIUM_PROTON_ANTIPORTER_ACTIVITY	GO_0015386_MF_POTASSIUM_PROTON_ANTIPORTER_ACTIVITY		34	0.4419741	1.2063704	0.19433962	0.6744924	1	11873	tags=44%, list=21%, signal=56%
GO_0010282_CC_SENESCENCE_ASSOCIATED_VACUOLE	GO_0010282_CC_SENESCENCE_ASSOCIATED_VACUOLE		12	0.54243726	1.2061918	0.2309091	0.67443836	1	3004	tags=58%, list=5%, signal=62%
GO_0032264_BP_IMP_SALVAGE	GO_0032264_BP_IMP_SALVAGE		8	0.62041223	1.2060053	0.25228518	0.67439646	1	1935	tags=25%, list=3%, signal=26%
GO_0052743_MF_INOSITOL_TETRAKISPHOSPHATE_PHOSPHATASE_ACTIVITY	GO_0052743_MF_INOSITOL_TETRAKISPHOSPHATE_PHOSPHATASE_ACTIVITY		12	0.5574284	1.2056022	0.24309392	0.67513037	1	8903	tags=42%, list=16%, signal=49%
GO_0035327_CC_TRANSCRIPTIONALLY_ACTIVE_CHROMATIN	GO_0035327_CC_TRANSCRIPTIONALLY_ACTIVE_CHROMATIN		9	0.58465415	1.2053972	0.24175824	0.67518127	1	3884	tags=22%, list=7%, signal=24%
GO_0004430_MF_1_PHOSPHATIDYLINOSITOL_4_KINASE_ACTIVITY	GO_0004430_MF_1_PHOSPHATIDYLINOSITOL_4_KINASE_ACTIVITY		30	0.44573194	1.2052242	0.21254355	0.6751109	1	8712	tags=27%, list=15%, signal=31%
GO_0050891_BP_MULTICELLULAR_ORGANISMAL_WATER_HOMEOSTASIS	GO_0050891_BP_MULTICELLULAR_ORGANISMAL_WATER_HOMEOSTASIS		6	0.64491814	1.2052168	0.26923078	0.67446285	1	16566	tags=67%, list=29%, signal=94%
GO_0006428_BP_ISOLEUCYL_TRNA_AMINOACYLATION	GO_0006428_BP_ISOLEUCYL_TRNA_AMINOACYLATION		10	0.5636326	1.205179	0.25268817	0.6739295	1	8243	tags=30%, list=14%, signal=35%
GO_0046030_MF_INOSITOL_TRISPHOSPHATE_PHOSPHATASE_ACTIVITY	GO_0046030_MF_INOSITOL_TRISPHOSPHATE_PHOSPHATASE_ACTIVITY		8	0.60607076	1.2048793	0.26226416	0.6742325	1	8461	tags=50%, list=15%, signal=59%
GO_0052545_BP_CALLOSE_LOCALIZATION	GO_0052545_BP_CALLOSE_LOCALIZATION		104	0.35780668	1.2044904	0.15689382	0.6749446	1	10284	tags=31%, list=18%, signal=37%
GO_0008655_BP_PYRIMIDINE_CONTAINING_COMPOUND_SALVAGE	GO_0008655_BP_PYRIMIDINE_CONTAINING_COMPOUND_SALVAGE		44	0.40830255	1.2042803	0.18739353	0.67503196	1	13309	tags=27%, list=23%, signal=36%
GO_0016102_BP_DITERPENOID_BIOSYNTHETIC_PROCESS	GO_0016102_BP_DITERPENOID_BIOSYNTHETIC_PROCESS		122	0.34765923	1.2042441	0.13598673	0.6744871	1	3915	tags=20%, list=7%, signal=22%
GO_0019156_MF_ISOAMYLASE_ACTIVITY	GO_0019156_MF_ISOAMYLASE_ACTIVITY		6	0.65634286	1.2042304	0.26159555	0.67386883	1	12043	tags=50%, list=21%, signal=63%
GO_0080167_BP_RESPONSE_TO_KARRIKIN	GO_0080167_BP_RESPONSE_TO_KARRIKIN		211	0.3327632	1.2036737	0.10582822	0.675104	1	10310	tags=30%, list=18%, signal=37%
GO_0070827_BP_CHROMATIN_MAINTENANCE	GO_0070827_BP_CHROMATIN_MAINTENANCE		23	0.46626872	1.2034197	0.21180555	0.6752874	1	22584	tags=78%, list=40%, signal=130%
GO_0050347_MF_TRANS_OCTAPRENYLTRANSTRANSFERASE_ACTIVITY	GO_0050347_MF_TRANS_OCTAPRENYLTRANSTRANSFERASE_ACTIVITY		7	0.61458427	1.2033001	0.2616279	0.675055	1	9724	tags=43%, list=17%, signal=52%
GO_0047998_MF_HYOSCYAMINE_6S_DIOXYGENASE_ACTIVITY	GO_0047998_MF_HYOSCYAMINE_6S_DIOXYGENASE_ACTIVITY		7	0.63186437	1.2026871	0.24635036	0.6765182	1	2581	tags=43%, list=5%, signal=45%
GO_0016757_MF_GLYCOSYLTRANSFERASE_ACTIVITY	GO_0016757_MF_GLYCOSYLTRANSFERASE_ACTIVITY		1453	0.2888285	1.2025199	0.005868545	0.676418	1	13109	tags=27%, list=23%, signal=34%
GO_0071277_BP_CELLULAR_RESPONSE_TO_CALCIUM_ION	GO_0071277_BP_CELLULAR_RESPONSE_TO_CALCIUM_ION		6	0.64458025	1.2021077	0.25932506	0.6772349	1	9672	tags=50%, list=17%, signal=60%
GO_0008509_MF_ANION_TRANSMEMBRANE_TRANSPORTER_ACTIVITY	GO_0008509_MF_ANION_TRANSMEMBRANE_TRANSPORTER_ACTIVITY		455	0.3083813	1.2016816	0.046703298	0.67798024	1	8425	tags=23%, list=15%, signal=27%
GO_0002094_MF_POLYPRENYLTRANSFERASE_ACTIVITY	GO_0002094_MF_POLYPRENYLTRANSFERASE_ACTIVITY		14	0.5315256	1.2011756	0.25729927	0.6790379	1	1503	tags=14%, list=3%, signal=15%
GO_0050878_BP_REGULATION_OF_BODY_FLUID_LEVELS	GO_0050878_BP_REGULATION_OF_BODY_FLUID_LEVELS		6	0.64491814	1.201083	0.27425373	0.67867607	1	16566	tags=67%, list=29%, signal=94%
GO_0010102_BP_LATERAL_ROOT_MORPHOGENESIS	GO_0010102_BP_LATERAL_ROOT_MORPHOGENESIS		139	0.34666124	1.2008821	0.13666667	0.6787048	1	10986	tags=23%, list=19%, signal=28%
GO_0009913_BP_EPIDERMAL_CELL_DIFFERENTIATION	GO_0009913_BP_EPIDERMAL_CELL_DIFFERENTIATION		44	0.40581906	1.2007831	0.18881118	0.6783619	1	10719	tags=27%, list=19%, signal=34%
GO_0008289_MF_LIPID_BINDING	GO_0008289_MF_LIPID_BINDING		710	0.2979639	1.2005928	0.04199475	0.6783568	1	12268	tags=24%, list=22%, signal=30%
GO_0010474_MF_GLUCOSE_1_PHOSPHATE_GUANYLYLTRANSFERASE_GDP_ACTIVITY	GO_0010474_MF_GLUCOSE_1_PHOSPHATE_GUANYLYLTRANSFERASE_GDP_ACTIVITY		7	0.63423437	1.2002059	0.2658228	0.67903936	1	20225	tags=86%, list=35%, signal=133%
GO_0009635_BP_RESPONSE_TO_HERBICIDE	GO_0009635_BP_RESPONSE_TO_HERBICIDE		13	0.54398066	1.1999507	0.22550832	0.67926216	1	6468	tags=31%, list=11%, signal=35%
GO_0004674_MF_PROTEIN_SERINE_THREONINE_KINASE_ACTIVITY	GO_0004674_MF_PROTEIN_SERINE_THREONINE_KINASE_ACTIVITY		2754	0.28167707	1.1998855	0.001116072	0.6788125	1	11782	tags=24%, list=21%, signal=29%
GO_0030246_MF_CARBOHYDRATE_BINDING	GO_0030246_MF_CARBOHYDRATE_BINDING		849	0.29302686	1.1998522	0.02567394	0.67825	1	6669	tags=18%, list=12%, signal=20%
GO_2001057_BP_REACTIVE_NITROGEN_SPECIES_METABOLIC_PROCESS	GO_2001057_BP_REACTIVE_NITROGEN_SPECIES_METABOLIC_PROCESS		127	0.34296417	1.1996812	0.13043478	0.6781771	1	6531	tags=23%, list=11%, signal=26%
GO_0034515_CC_PROTEASOME_STORAGE_GRANULE	GO_0034515_CC_PROTEASOME_STORAGE_GRANULE		13	0.53504384	1.1996257	0.23454545	0.67771924	1	20721	tags=54%, list=36%, signal=85%
GO_0035279_BP_MRNA_CLEAVAGE_INVOLVED_IN_GENE_SILENCING_BY_MIRNA	GO_0035279_BP_MRNA_CLEAVAGE_INVOLVED_IN_GENE_SILENCING_BY_MIRNA		6	0.64051753	1.1992995	0.25333333	0.67812943	1	20246	tags=83%, list=36%, signal=129%
GO_1990573_BP_POTASSIUM_ION_IMPORT_ACROSS_PLASMA_MEMBRANE	GO_1990573_BP_POTASSIUM_ION_IMPORT_ACROSS_PLASMA_MEMBRANE		37	0.41670918	1.1987134	0.20246479	0.67947364	1	13370	tags=49%, list=23%, signal=64%
GO_0019567_BP_ARABINOSE_BIOSYNTHETIC_PROCESS	GO_0019567_BP_ARABINOSE_BIOSYNTHETIC_PROCESS		6	0.6448607	1.1985097	0.27799228	0.67952436	1	20238	tags=100%, list=36%, signal=155%
GO_0006020_BP_INOSITOL_METABOLIC_PROCESS	GO_0006020_BP_INOSITOL_METABOLIC_PROCESS		34	0.42419124	1.1981869	0.19897084	0.6799671	1	8648	tags=38%, list=15%, signal=45%
GO_0140297_MF_DNA_BINDING_TRANSCRIPTION_FACTOR_BINDING	GO_0140297_MF_DNA_BINDING_TRANSCRIPTION_FACTOR_BINDING		104	0.3579324	1.1980734	0.14789917	0.67971313	1	13895	tags=32%, list=24%, signal=42%
GO_0034968_BP_HISTONE_LYSINE_METHYLATION	GO_0034968_BP_HISTONE_LYSINE_METHYLATION		141	0.3415995	1.1979977	0.12561983	0.6793276	1	19525	tags=44%, list=34%, signal=67%
GO_1901355_BP_RESPONSE_TO_RAPAMYCIN	GO_1901355_BP_RESPONSE_TO_RAPAMYCIN		5	0.6588559	1.1977127	0.30198914	0.67962795	1	19440	tags=100%, list=34%, signal=152%
GO_0048468_BP_CELL_DEVELOPMENT	GO_0048468_BP_CELL_DEVELOPMENT		710	0.29826358	1.1976063	0.02818792	0.6793674	1	11717	tags=23%, list=21%, signal=29%
GO_1901463_BP_REGULATION_OF_TETRAPYRROLE_BIOSYNTHETIC_PROCESS	GO_1901463_BP_REGULATION_OF_TETRAPYRROLE_BIOSYNTHETIC_PROCESS		57	0.39599502	1.1975513	0.18474576	0.67890847	1	13791	tags=32%, list=24%, signal=42%
GO_0010042_BP_RESPONSE_TO_MANGANESE_ION	GO_0010042_BP_RESPONSE_TO_MANGANESE_ION		8	0.59549165	1.1974453	0.26432532	0.6786113	1	14042	tags=50%, list=25%, signal=66%
GO_0019322_BP_PENTOSE_BIOSYNTHETIC_PROCESS	GO_0019322_BP_PENTOSE_BIOSYNTHETIC_PROCESS		6	0.6448607	1.1968164	0.27634194	0.68016845	1	20238	tags=100%, list=36%, signal=155%
GO_0000325_CC_PLANT_TYPE_VACUOLE	GO_0000325_CC_PLANT_TYPE_VACUOLE		418	0.3055956	1.1964214	0.06258503	0.6808517	1	8331	tags=21%, list=15%, signal=24%
GO_0046174_BP_POLYOL_CATABOLIC_PROCESS	GO_0046174_BP_POLYOL_CATABOLIC_PROCESS		38	0.42231643	1.1964103	0.19720767	0.68024856	1	8461	tags=26%, list=15%, signal=31%
GO_0043036_CC_STARCH_GRAIN	GO_0043036_CC_STARCH_GRAIN		6	0.6392401	1.1954789	0.26404494	0.6827722	1	12043	tags=50%, list=21%, signal=63%
GO_0043177_MF_ORGANIC_ACID_BINDING	GO_0043177_MF_ORGANIC_ACID_BINDING		202	0.32744193	1.1954241	0.116564415	0.68232507	1	6677	tags=18%, list=12%, signal=21%
GO_0009531_CC_SECONDARY_CELL_WALL	GO_0009531_CC_SECONDARY_CELL_WALL		38	0.41878816	1.1952032	0.20754717	0.68240505	1	8391	tags=34%, list=15%, signal=40%
GO_0046658_CC_ANCHORED_COMPONENT_OF_PLASMA_MEMBRANE	GO_0046658_CC_ANCHORED_COMPONENT_OF_PLASMA_MEMBRANE		397	0.30820075	1.1949798	0.06733524	0.6825338	1	7897	tags=18%, list=14%, signal=20%
GO_0044615_CC_NUCLEAR_PORE_NUCLEAR_BASKET	GO_0044615_CC_NUCLEAR_PORE_NUCLEAR_BASKET		6	0.6464619	1.1946764	0.28248587	0.6829472	1	219	tags=17%, list=0%, signal=17%
GO_0009745_BP_SUCROSE_MEDIATED_SIGNALING	GO_0009745_BP_SUCROSE_MEDIATED_SIGNALING		5	0.6588559	1.1944752	0.29795158	0.6829641	1	19440	tags=100%, list=34%, signal=152%
GO_0051998_MF_PROTEIN_CARBOXYL_O_METHYLTRANSFERASE_ACTIVITY	GO_0051998_MF_PROTEIN_CARBOXYL_O_METHYLTRANSFERASE_ACTIVITY		10	0.57826155	1.1939158	0.26958105	0.6842321	1	14802	tags=40%, list=26%, signal=54%
GO_0051093_BP_NEGATIVE_REGULATION_OF_DEVELOPMENTAL_PROCESS	GO_0051093_BP_NEGATIVE_REGULATION_OF_DEVELOPMENTAL_PROCESS		420	0.30751455	1.1938506	0.06349207	0.6838278	1	9334	tags=22%, list=16%, signal=26%
GO_0018209_BP_PEPTIDYL_SERINE_MODIFICATION	GO_0018209_BP_PEPTIDYL_SERINE_MODIFICATION		263	0.32090327	1.1936772	0.09384164	0.6837904	1	8095	tags=17%, list=14%, signal=20%
GO_0045944_BP_POSITIVE_REGULATION_OF_TRANSCRIPTION_BY_RNA_POLYMERASE_II	GO_0045944_BP_POSITIVE_REGULATION_OF_TRANSCRIPTION_BY_RNA_POLYMERASE_II		245	0.32007208	1.1934981	0.08728943	0.68375975	1	10385	tags=22%, list=18%, signal=26%
GO_0016684_MF_OXIDOREDUCTASE_ACTIVITY_ACTING_ON_PEROXIDE_AS_ACCEPTOR	GO_0016684_MF_OXIDOREDUCTASE_ACTIVITY_ACTING_ON_PEROXIDE_AS_ACCEPTOR		264	0.3204383	1.1931599	0.096350364	0.6843273	1	7518	tags=22%, list=13%, signal=25%
GO_0005982_BP_STARCH_METABOLIC_PROCESS	GO_0005982_BP_STARCH_METABOLIC_PROCESS		201	0.33044764	1.1922921	0.09924812	0.68661416	1	10895	tags=24%, list=19%, signal=29%
GO_1902183_BP_REGULATION_OF_SHOOT_APICAL_MERISTEM_DEVELOPMENT	GO_1902183_BP_REGULATION_OF_SHOOT_APICAL_MERISTEM_DEVELOPMENT		35	0.42614186	1.1922171	0.21344538	0.68623906	1	11185	tags=29%, list=20%, signal=36%
GO_0010101_BP_POST_EMBRYONIC_ROOT_MORPHOGENESIS	GO_0010101_BP_POST_EMBRYONIC_ROOT_MORPHOGENESIS		144	0.33887056	1.191874	0.11356467	0.68674636	1	11258	tags=23%, list=20%, signal=28%
GO_0004822_MF_ISOLEUCINE_TRNA_LIGASE_ACTIVITY	GO_0004822_MF_ISOLEUCINE_TRNA_LIGASE_ACTIVITY		10	0.5636326	1.19118	0.27893737	0.6885674	1	8243	tags=30%, list=14%, signal=35%
GO_0030641_BP_REGULATION_OF_CELLULAR_PH	GO_0030641_BP_REGULATION_OF_CELLULAR_PH		76	0.3681756	1.1909344	0.16917923	0.68880016	1	12430	tags=32%, list=22%, signal=40%
GO_0042789_BP_MRNA_TRANSCRIPTION_BY_RNA_POLYMERASE_II	GO_0042789_BP_MRNA_TRANSCRIPTION_BY_RNA_POLYMERASE_II		9	0.58465415	1.1905813	0.28703704	0.68937737	1	3884	tags=22%, list=7%, signal=24%
GO_0009405_BP_OBSOLETE_PATHOGENESIS	GO_0009405_BP_OBSOLETE_PATHOGENESIS		7	0.61878985	1.1905677	0.29007635	0.68877935	1	764	tags=14%, list=1%, signal=14%
GO_0046165_BP_ALCOHOL_BIOSYNTHETIC_PROCESS	GO_0046165_BP_ALCOHOL_BIOSYNTHETIC_PROCESS		180	0.32970387	1.1904179	0.109004736	0.6886678	1	10433	tags=26%, list=18%, signal=31%
GO_0009331_CC_GLYCEROL_3_PHOSPHATE_DEHYDROGENASE_COMPLEX	GO_0009331_CC_GLYCEROL_3_PHOSPHATE_DEHYDROGENASE_COMPLEX		14	0.52413416	1.1901098	0.26943943	0.6890985	1	10659	tags=29%, list=19%, signal=35%
GO_0000932_CC_P_BODY	GO_0000932_CC_P_BODY		234	0.32084057	1.190076	0.0960961	0.6885719	1	9737	tags=17%, list=17%, signal=20%
GO_1904959_BP_REGULATION_OF_CYTOCHROME_C_OXIDASE_ACTIVITY	GO_1904959_BP_REGULATION_OF_CYTOCHROME_C_OXIDASE_ACTIVITY		5	0.65476835	1.1893799	0.26404494	0.6903208	1	15876	tags=60%, list=28%, signal=83%
GO_0002764_BP_IMMUNE_RESPONSE_REGULATING_SIGNALING_PATHWAY	GO_0002764_BP_IMMUNE_RESPONSE_REGULATING_SIGNALING_PATHWAY		96	0.35486123	1.1892153	0.15346535	0.6902516	1	7652	tags=21%, list=13%, signal=24%
GO_0046189_BP_PHENOL_CONTAINING_COMPOUND_BIOSYNTHETIC_PROCESS	GO_0046189_BP_PHENOL_CONTAINING_COMPOUND_BIOSYNTHETIC_PROCESS		52	0.39575863	1.1891567	0.185567	0.68980366	1	12006	tags=42%, list=21%, signal=54%
GO_0015927_MF_TREHALASE_ACTIVITY	GO_0015927_MF_TREHALASE_ACTIVITY		8	0.5970116	1.1890353	0.27686703	0.68958086	1	6263	tags=25%, list=11%, signal=28%
GO_0006065_BP_UDP_GLUCURONATE_BIOSYNTHETIC_PROCESS	GO_0006065_BP_UDP_GLUCURONATE_BIOSYNTHETIC_PROCESS		12	0.53850216	1.1889589	0.2509434	0.68920827	1	14535	tags=33%, list=26%, signal=45%
GO_0046498_BP_S_ADENOSYLHOMOCYSTEINE_METABOLIC_PROCESS	GO_0046498_BP_S_ADENOSYLHOMOCYSTEINE_METABOLIC_PROCESS		9	0.5685168	1.188704	0.26070765	0.6894391	1	4335	tags=22%, list=8%, signal=24%
GO_0016052_BP_CARBOHYDRATE_CATABOLIC_PROCESS	GO_0016052_BP_CARBOHYDRATE_CATABOLIC_PROCESS		594	0.30031145	1.1885053	0.043126684	0.68947685	1	10320	tags=24%, list=18%, signal=28%
GO_0046398_BP_UDP_GLUCURONATE_METABOLIC_PROCESS	GO_0046398_BP_UDP_GLUCURONATE_METABOLIC_PROCESS		12	0.53850216	1.1884793	0.2723949	0.68892074	1	14535	tags=33%, list=26%, signal=45%
GO_0098795_BP_MRNA_CLEAVAGE_INVOLVED_IN_GENE_SILENCING	GO_0098795_BP_MRNA_CLEAVAGE_INVOLVED_IN_GENE_SILENCING		6	0.64051753	1.1883997	0.27433628	0.6885491	1	20246	tags=83%, list=36%, signal=129%
GO_0050113_MF_INOSITOL_OXYGENASE_ACTIVITY	GO_0050113_MF_INOSITOL_OXYGENASE_ACTIVITY		10	0.55763257	1.1883576	0.28446773	0.68804795	1	8035	tags=50%, list=14%, signal=58%
GO_0080175_BP_PHRAGMOPLAST_MICROTUBULE_ORGANIZATION	GO_0080175_BP_PHRAGMOPLAST_MICROTUBULE_ORGANIZATION		8	0.59226876	1.187895	0.2578125	0.68897736	1	21960	tags=88%, list=39%, signal=142%
GO_0051119_MF_SUGAR_TRANSMEMBRANE_TRANSPORTER_ACTIVITY	GO_0051119_MF_SUGAR_TRANSMEMBRANE_TRANSPORTER_ACTIVITY		139	0.34323558	1.1870638	0.13981763	0.69120586	1	10013	tags=32%, list=18%, signal=39%
GO_0003979_MF_UDP_GLUCOSE_6_DEHYDROGENASE_ACTIVITY	GO_0003979_MF_UDP_GLUCOSE_6_DEHYDROGENASE_ACTIVITY		12	0.53850216	1.1865479	0.26782608	0.69234735	1	14535	tags=33%, list=26%, signal=45%
GO_0030855_BP_EPITHELIAL_CELL_DIFFERENTIATION	GO_0030855_BP_EPITHELIAL_CELL_DIFFERENTIATION		44	0.40581906	1.186089	0.2108014	0.693303	1	10719	tags=27%, list=19%, signal=34%
GO_0035673_MF_OLIGOPEPTIDE_TRANSMEMBRANE_TRANSPORTER_ACTIVITY	GO_0035673_MF_OLIGOPEPTIDE_TRANSMEMBRANE_TRANSPORTER_ACTIVITY		35	0.41726404	1.1857342	0.228471	0.6938704	1	12916	tags=49%, list=23%, signal=63%
GO_0006468_BP_PROTEIN_PHOSPHORYLATION	GO_0006468_BP_PROTEIN_PHOSPHORYLATION		1790	0.28108922	1.1857268	0.005760369	0.6932568	1	10055	tags=19%, list=18%, signal=22%
GO_0006023_BP_AMINOGLYCAN_BIOSYNTHETIC_PROCESS	GO_0006023_BP_AMINOGLYCAN_BIOSYNTHETIC_PROCESS		12	0.53850216	1.185646	0.2720588	0.69292265	1	14535	tags=33%, list=26%, signal=45%
GO_0033692_BP_CELLULAR_POLYSACCHARIDE_BIOSYNTHETIC_PROCESS	GO_0033692_BP_CELLULAR_POLYSACCHARIDE_BIOSYNTHETIC_PROCESS		456	0.30308673	1.1855634	0.068571426	0.69259024	1	13109	tags=28%, list=23%, signal=36%
GO_0016802_MF_TRIALKYLSULFONIUM_HYDROLASE_ACTIVITY	GO_0016802_MF_TRIALKYLSULFONIUM_HYDROLASE_ACTIVITY		9	0.5685168	1.184846	0.25645438	0.69441366	1	4335	tags=22%, list=8%, signal=24%
GO_0010311_BP_LATERAL_ROOT_FORMATION	GO_0010311_BP_LATERAL_ROOT_FORMATION		107	0.34893787	1.1847888	0.15470494	0.69396955	1	10986	tags=23%, list=19%, signal=29%
GO_0071695_BP_ANATOMICAL_STRUCTURE_MATURATION	GO_0071695_BP_ANATOMICAL_STRUCTURE_MATURATION		495	0.29999918	1.1844511	0.051006712	0.69450766	1	9303	tags=24%, list=16%, signal=29%
GO_0140102_MF_CATALYTIC_ACTIVITY_ACTING_ON_A_RRNA	GO_0140102_MF_CATALYTIC_ACTIVITY_ACTING_ON_A_RRNA		28	0.44845924	1.184323	0.23345588	0.694288	1	2477	tags=14%, list=4%, signal=15%
GO_0004046_MF_AMINOACYLASE_ACTIVITY	GO_0004046_MF_AMINOACYLASE_ACTIVITY		13	0.52673846	1.1842086	0.26306307	0.69402283	1	3520	tags=15%, list=6%, signal=16%
GO_0010075_BP_REGULATION_OF_MERISTEM_GROWTH	GO_0010075_BP_REGULATION_OF_MERISTEM_GROWTH		79	0.36646602	1.1840568	0.18555008	0.6938933	1	17023	tags=41%, list=30%, signal=58%
GO_0051754_BP_MEIOTIC_SISTER_CHROMATID_COHESION_CENTROMERIC	GO_0051754_BP_MEIOTIC_SISTER_CHROMATID_COHESION_CENTROMERIC		11	0.55041176	1.1836662	0.27579364	0.69460154	1	6895	tags=27%, list=12%, signal=31%
GO_0032324_BP_MOLYBDOPTERIN_COFACTOR_BIOSYNTHETIC_PROCESS	GO_0032324_BP_MOLYBDOPTERIN_COFACTOR_BIOSYNTHETIC_PROCESS		7	0.6314989	1.1835316	0.27407408	0.6944164	1	1149	tags=14%, list=2%, signal=15%
GO_0009250_BP_GLUCAN_BIOSYNTHETIC_PROCESS	GO_0009250_BP_GLUCAN_BIOSYNTHETIC_PROCESS		288	0.30943388	1.1831193	0.08748115	0.6951932	1	13224	tags=28%, list=23%, signal=37%
GO_0098659_BP_INORGANIC_CATION_IMPORT_ACROSS_PLASMA_MEMBRANE	GO_0098659_BP_INORGANIC_CATION_IMPORT_ACROSS_PLASMA_MEMBRANE		46	0.39869735	1.1830895	0.20198676	0.69465435	1	13370	tags=46%, list=23%, signal=60%
GO_0015079_MF_POTASSIUM_ION_TRANSMEMBRANE_TRANSPORTER_ACTIVITY	GO_0015079_MF_POTASSIUM_ION_TRANSMEMBRANE_TRANSPORTER_ACTIVITY		175	0.3308063	1.183003	0.12648809	0.6943015	1	11880	tags=29%, list=21%, signal=36%
GO_0010165_BP_RESPONSE_TO_X_RAY	GO_0010165_BP_RESPONSE_TO_X_RAY		20	0.47766164	1.1828548	0.24570447	0.6941912	1	19337	tags=70%, list=34%, signal=106%
GO_0043087_BP_REGULATION_OF_GTPASE_ACTIVITY	GO_0043087_BP_REGULATION_OF_GTPASE_ACTIVITY		56	0.3911843	1.1827871	0.20862068	0.6937768	1	12432	tags=25%, list=22%, signal=32%
GO_0010268_BP_BRASSINOSTEROID_HOMEOSTASIS	GO_0010268_BP_BRASSINOSTEROID_HOMEOSTASIS		65	0.3792159	1.1826856	0.19425675	0.6934806	1	7915	tags=31%, list=14%, signal=36%
GO_0099587_BP_INORGANIC_ION_IMPORT_ACROSS_PLASMA_MEMBRANE	GO_0099587_BP_INORGANIC_ION_IMPORT_ACROSS_PLASMA_MEMBRANE		46	0.39869735	1.1824551	0.20567375	0.6936607	1	13370	tags=46%, list=23%, signal=60%
GO_0010427_MF_ABSCISIC_ACID_BINDING	GO_0010427_MF_ABSCISIC_ACID_BINDING		40	0.40569276	1.1823883	0.203125	0.6932759	1	11807	tags=33%, list=21%, signal=41%
GO_0103053_MF_1_ETHYLADENINE_DEMETHYLASE_ACTIVITY	GO_0103053_MF_1_ETHYLADENINE_DEMETHYLASE_ACTIVITY		10	0.57006514	1.1822152	0.29516995	0.69319016	1	19034	tags=70%, list=33%, signal=105%
GO_0003964_MF_RNA_DIRECTED_DNA_POLYMERASE_ACTIVITY	GO_0003964_MF_RNA_DIRECTED_DNA_POLYMERASE_ACTIVITY		89	0.35933334	1.1820304	0.16390729	0.6931998	1	9106	tags=31%, list=16%, signal=37%
GO_0005788_CC_ENDOPLASMIC_RETICULUM_LUMEN	GO_0005788_CC_ENDOPLASMIC_RETICULUM_LUMEN		126	0.34646094	1.1819894	0.16954474	0.69272125	1	7767	tags=13%, list=14%, signal=15%
GO_0030688_CC_PRERIBOSOME_SMALL_SUBUNIT_PRECURSOR	GO_0030688_CC_PRERIBOSOME_SMALL_SUBUNIT_PRECURSOR		5	0.66408145	1.1819729	0.3	0.6921422	1	15389	tags=80%, list=27%, signal=110%
GO_0001763_BP_MORPHOGENESIS_OF_A_BRANCHING_STRUCTURE	GO_0001763_BP_MORPHOGENESIS_OF_A_BRANCHING_STRUCTURE		91	0.36157864	1.181906	0.16528925	0.6917359	1	8041	tags=25%, list=14%, signal=29%
GO_0051453_BP_REGULATION_OF_INTRACELLULAR_PH	GO_0051453_BP_REGULATION_OF_INTRACELLULAR_PH		76	0.3681756	1.1818987	0.1736227	0.69114	1	12430	tags=32%, list=22%, signal=40%
GO_0016773_MF_PHOSPHOTRANSFERASE_ACTIVITY_ALCOHOL_GROUP_AS_ACCEPTOR	GO_0016773_MF_PHOSPHOTRANSFERASE_ACTIVITY_ALCOHOL_GROUP_AS_ACCEPTOR		3394	0.27583325	1.1816815	0	0.69121593	1	11468	tags=23%, list=20%, signal=27%
GO_0048574_BP_LONG_DAY_PHOTOPERIODISM_FLOWERING	GO_0048574_BP_LONG_DAY_PHOTOPERIODISM_FLOWERING		172	0.33305335	1.1815877	0.13016845	0.69091463	1	15089	tags=33%, list=26%, signal=45%
GO_0016575_BP_HISTONE_DEACETYLATION	GO_0016575_BP_HISTONE_DEACETYLATION		34	0.4256074	1.1812981	0.21858864	0.69124055	1	4038	tags=12%, list=7%, signal=13%
GO_0090213_BP_REGULATION_OF_RADIAL_PATTERN_FORMATION	GO_0090213_BP_REGULATION_OF_RADIAL_PATTERN_FORMATION		6	0.63529456	1.1808964	0.30208334	0.6920049	1	20783	tags=100%, list=36%, signal=157%
GO_0006721_BP_TERPENOID_METABOLIC_PROCESS	GO_0006721_BP_TERPENOID_METABOLIC_PROCESS		463	0.30151573	1.1804525	0.06364922	0.69285613	1	6646	tags=20%, list=12%, signal=22%
GO_0031231_CC_INTRINSIC_COMPONENT_OF_PEROXISOMAL_MEMBRANE	GO_0031231_CC_INTRINSIC_COMPONENT_OF_PEROXISOMAL_MEMBRANE		33	0.42237836	1.1801313	0.23024055	0.6933029	1	2687	tags=9%, list=5%, signal=10%
GO_0006073_BP_CELLULAR_GLUCAN_METABOLIC_PROCESS	GO_0006073_BP_CELLULAR_GLUCAN_METABOLIC_PROCESS		529	0.2987563	1.1799817	0.060857538	0.69316715	1	13113	tags=29%, list=23%, signal=38%
GO_0031048_BP_HETEROCHROMATIN_ASSEMBLY_BY_SMALL_RNA	GO_0031048_BP_HETEROCHROMATIN_ASSEMBLY_BY_SMALL_RNA		33	0.4262234	1.1799653	0.2279534	0.69260246	1	18535	tags=58%, list=33%, signal=85%
GO_0022622_BP_ROOT_SYSTEM_DEVELOPMENT	GO_0022622_BP_ROOT_SYSTEM_DEVELOPMENT		1234	0.28525847	1.179131	0.021871204	0.69483465	1	9485	tags=20%, list=17%, signal=23%
GO_0052716_MF_HYDROQUINONE_OXYGEN_OXIDOREDUCTASE_ACTIVITY	GO_0052716_MF_HYDROQUINONE_OXYGEN_OXIDOREDUCTASE_ACTIVITY		75	0.367001	1.1786419	0.18668832	0.6959336	1	8350	tags=35%, list=15%, signal=41%
GO_0036257_BP_MULTIVESICULAR_BODY_ORGANIZATION	GO_0036257_BP_MULTIVESICULAR_BODY_ORGANIZATION		19	0.48379722	1.1783713	0.24275362	0.69624925	1	22353	tags=53%, list=39%, signal=87%
GO_0033612_MF_RECEPTOR_SERINE_THREONINE_KINASE_BINDING	GO_0033612_MF_RECEPTOR_SERINE_THREONINE_KINASE_BINDING		93	0.35071075	1.1782206	0.179402	0.6961962	1	10321	tags=30%, list=18%, signal=37%
GO_0008199_MF_FERRIC_IRON_BINDING	GO_0008199_MF_FERRIC_IRON_BINDING		14	0.5070427	1.1776271	0.25925925	0.6975862	1	6676	tags=29%, list=12%, signal=32%
GO_0006835_BP_DICARBOXYLIC_ACID_TRANSPORT	GO_0006835_BP_DICARBOXYLIC_ACID_TRANSPORT		41	0.41553798	1.1776088	0.23688969	0.6970352	1	10025	tags=32%, list=18%, signal=38%
GO_0004075_MF_BIOTIN_CARBOXYLASE_ACTIVITY	GO_0004075_MF_BIOTIN_CARBOXYLASE_ACTIVITY		10	0.55405056	1.177454	0.27629232	0.6969156	1	6380	tags=30%, list=11%, signal=34%
GO_0015144_MF_CARBOHYDRATE_TRANSMEMBRANE_TRANSPORTER_ACTIVITY	GO_0015144_MF_CARBOHYDRATE_TRANSMEMBRANE_TRANSPORTER_ACTIVITY		180	0.32625064	1.1771398	0.13464448	0.6973645	1	10986	tags=30%, list=19%, signal=37%
GO_0001046_MF_CORE_PROMOTER_SEQUENCE_SPECIFIC_DNA_BINDING	GO_0001046_MF_CORE_PROMOTER_SEQUENCE_SPECIFIC_DNA_BINDING		81	0.36057043	1.1767944	0.17041801	0.6979184	1	9176	tags=36%, list=16%, signal=43%
GO_0006024_BP_GLYCOSAMINOGLYCAN_BIOSYNTHETIC_PROCESS	GO_0006024_BP_GLYCOSAMINOGLYCAN_BIOSYNTHETIC_PROCESS		12	0.53850216	1.1765025	0.2611111	0.69828576	1	14535	tags=33%, list=26%, signal=45%
GO_1904680_MF_PEPTIDE_TRANSMEMBRANE_TRANSPORTER_ACTIVITY	GO_1904680_MF_PEPTIDE_TRANSMEMBRANE_TRANSPORTER_ACTIVITY		35	0.41726404	1.1760076	0.22280702	0.6992918	1	12916	tags=49%, list=23%, signal=63%
GO_0044042_BP_GLUCAN_METABOLIC_PROCESS	GO_0044042_BP_GLUCAN_METABOLIC_PROCESS		529	0.2987563	1.1750968	0.064425774	0.7018061	1	13113	tags=29%, list=23%, signal=38%
GO_0000989_MF_OBSOLETE_TRANSCRIPTION_FACTOR_ACTIVITY_TRANSCRIPTION_FACTOR_BINDING	GO_0000989_MF_OBSOLETE_TRANSCRIPTION_FACTOR_ACTIVITY_TRANSCRIPTION_FACTOR_BINDING		57	0.37984246	1.1747469	0.19371727	0.70239264	1	7604	tags=33%, list=13%, signal=38%
GO_0071417_BP_CELLULAR_RESPONSE_TO_ORGANONITROGEN_COMPOUND	GO_0071417_BP_CELLULAR_RESPONSE_TO_ORGANONITROGEN_COMPOUND		84	0.3544058	1.1746873	0.16693678	0.7019607	1	14529	tags=38%, list=25%, signal=51%
GO_0006303_BP_DOUBLE_STRAND_BREAK_REPAIR_VIA_NONHOMOLOGOUS_END_JOINING	GO_0006303_BP_DOUBLE_STRAND_BREAK_REPAIR_VIA_NONHOMOLOGOUS_END_JOINING		28	0.44404987	1.1745653	0.24061434	0.70181066	1	21225	tags=64%, list=37%, signal=102%
GO_0045472_BP_RESPONSE_TO_ETHER	GO_0045472_BP_RESPONSE_TO_ETHER		5	0.6588559	1.1744394	0.3020638	0.70161444	1	19440	tags=100%, list=34%, signal=152%
GO_0048831_BP_REGULATION_OF_SHOOT_SYSTEM_DEVELOPMENT	GO_0048831_BP_REGULATION_OF_SHOOT_SYSTEM_DEVELOPMENT		488	0.30052713	1.174321	0.081491716	0.7014061	1	14982	tags=32%, list=26%, signal=44%
GO_0007166_BP_CELL_SURFACE_RECEPTOR_SIGNALING_PATHWAY	GO_0007166_BP_CELL_SURFACE_RECEPTOR_SIGNALING_PATHWAY		593	0.2965797	1.1737672	0.05722071	0.7027049	1	12296	tags=27%, list=22%, signal=34%
GO_0006561_BP_PROLINE_BIOSYNTHETIC_PROCESS	GO_0006561_BP_PROLINE_BIOSYNTHETIC_PROCESS		33	0.42933267	1.1735268	0.23758866	0.7029027	1	6656	tags=24%, list=12%, signal=27%
GO_0071484_BP_CELLULAR_RESPONSE_TO_LIGHT_INTENSITY	GO_0071484_BP_CELLULAR_RESPONSE_TO_LIGHT_INTENSITY		20	0.47422284	1.1733338	0.256993	0.70297223	1	4928	tags=30%, list=9%, signal=33%
GO_0010234_BP_ANTHER_WALL_TAPETUM_CELL_FATE_SPECIFICATION	GO_0010234_BP_ANTHER_WALL_TAPETUM_CELL_FATE_SPECIFICATION		8	0.5881746	1.1729861	0.29588014	0.70350987	1	8920	tags=38%, list=16%, signal=44%
GO_0048588_BP_DEVELOPMENTAL_CELL_GROWTH	GO_0048588_BP_DEVELOPMENTAL_CELL_GROWTH		351	0.304521	1.1728864	0.09050445	0.70321155	1	11717	tags=26%, list=21%, signal=33%
GO_0016049_BP_CELL_GROWTH	GO_0016049_BP_CELL_GROWTH		985	0.2857462	1.1728764	0.03080873	0.70263	1	9330	tags=18%, list=16%, signal=21%
GO_2000377_BP_REGULATION_OF_REACTIVE_OXYGEN_SPECIES_METABOLIC_PROCESS	GO_2000377_BP_REGULATION_OF_REACTIVE_OXYGEN_SPECIES_METABOLIC_PROCESS		141	0.33574054	1.1728578	0.15097402	0.70207214	1	8562	tags=22%, list=15%, signal=26%
GO_0043547_BP_POSITIVE_REGULATION_OF_GTPASE_ACTIVITY	GO_0043547_BP_POSITIVE_REGULATION_OF_GTPASE_ACTIVITY		41	0.40947026	1.1726869	0.22512235	0.70205486	1	7822	tags=20%, list=14%, signal=23%
GO_0048509_BP_REGULATION_OF_MERISTEM_DEVELOPMENT	GO_0048509_BP_REGULATION_OF_MERISTEM_DEVELOPMENT		176	0.32694194	1.1720746	0.13935682	0.7035436	1	17316	tags=37%, list=30%, signal=53%
GO_0016756_MF_GLUTATHIONE_GAMMA_GLUTAMYLCYSTEINYLTRANSFERASE_ACTIVITY	GO_0016756_MF_GLUTATHIONE_GAMMA_GLUTAMYLCYSTEINYLTRANSFERASE_ACTIVITY		10	0.56801814	1.1718234	0.26996198	0.7037981	1	13538	tags=40%, list=24%, signal=52%
GO_0048211_BP_GOLGI_VESICLE_DOCKING	GO_0048211_BP_GOLGI_VESICLE_DOCKING		5	0.6611602	1.1712328	0.28725314	0.7052736	1	14002	tags=60%, list=25%, signal=80%
GO_0048518_BP_POSITIVE_REGULATION_OF_BIOLOGICAL_PROCESS	GO_0048518_BP_POSITIVE_REGULATION_OF_BIOLOGICAL_PROCESS		2807	0.27525917	1.1710318	0.001096491	0.7053484	1	9587	tags=18%, list=17%, signal=21%
GO_0030245_BP_CELLULOSE_CATABOLIC_PROCESS	GO_0030245_BP_CELLULOSE_CATABOLIC_PROCESS		43	0.40976205	1.1709714	0.24098672	0.7049358	1	8593	tags=35%, list=15%, signal=41%
GO_0098927_BP_VESICLE_MEDIATED_TRANSPORT_BETWEEN_ENDOSOMAL_COMPARTMENTS	GO_0098927_BP_VESICLE_MEDIATED_TRANSPORT_BETWEEN_ENDOSOMAL_COMPARTMENTS		6	0.61723095	1.1708916	0.31047618	0.70458704	1	18858	tags=83%, list=33%, signal=125%
GO_1990316_CC_ATG1_ULK1_KINASE_COMPLEX	GO_1990316_CC_ATG1_ULK1_KINASE_COMPLEX		9	0.57364345	1.1708745	0.2700186	0.70402616	1	21078	tags=78%, list=37%, signal=123%
GO_0051656_BP_ESTABLISHMENT_OF_ORGANELLE_LOCALIZATION	GO_0051656_BP_ESTABLISHMENT_OF_ORGANELLE_LOCALIZATION		174	0.32794785	1.1705804	0.13333334	0.70441306	1	12967	tags=26%, list=23%, signal=33%
GO_0008544_BP_EPIDERMIS_DEVELOPMENT	GO_0008544_BP_EPIDERMIS_DEVELOPMENT		44	0.40581906	1.1704942	0.20446736	0.70409316	1	10719	tags=27%, list=19%, signal=34%
GO_0048462_BP_CARPEL_FORMATION	GO_0048462_BP_CARPEL_FORMATION		17	0.4928654	1.170427	0.28169015	0.7036951	1	3494	tags=47%, list=6%, signal=50%
GO_0008139_MF_NUCLEAR_LOCALIZATION_SEQUENCE_BINDING	GO_0008139_MF_NUCLEAR_LOCALIZATION_SEQUENCE_BINDING		74	0.36600596	1.1700916	0.1838488	0.7042408	1	23494	tags=47%, list=41%, signal=80%
GO_0046274_BP_LIGNIN_CATABOLIC_PROCESS	GO_0046274_BP_LIGNIN_CATABOLIC_PROCESS		75	0.367001	1.1693413	0.19323671	0.70624316	1	8350	tags=35%, list=15%, signal=41%
GO_1904734_BP_POSITIVE_REGULATION_OF_ELECTRON_TRANSFER_ACTIVITY	GO_1904734_BP_POSITIVE_REGULATION_OF_ELECTRON_TRANSFER_ACTIVITY		5	0.65476835	1.1689034	0.31433824	0.70719254	1	15876	tags=60%, list=28%, signal=83%
GO_0030203_BP_GLYCOSAMINOGLYCAN_METABOLIC_PROCESS	GO_0030203_BP_GLYCOSAMINOGLYCAN_METABOLIC_PROCESS		12	0.53850216	1.1684114	0.2844365	0.70831144	1	14535	tags=33%, list=26%, signal=45%
GO_0010428_MF_METHYL_CPNPG_BINDING	GO_0010428_MF_METHYL_CPNPG_BINDING		15	0.49982443	1.168081	0.25225225	0.7088399	1	20328	tags=73%, list=36%, signal=114%
GO_0004013_MF_ADENOSYLHOMOCYSTEINASE_ACTIVITY	GO_0004013_MF_ADENOSYLHOMOCYSTEINASE_ACTIVITY		9	0.5685168	1.1677406	0.29074073	0.70946	1	4335	tags=22%, list=8%, signal=24%
GO_1902661_BP_POSITIVE_REGULATION_OF_GLUCOSE_MEDIATED_SIGNALING_PATHWAY	GO_1902661_BP_POSITIVE_REGULATION_OF_GLUCOSE_MEDIATED_SIGNALING_PATHWAY		5	0.6588559	1.1676497	0.3172542	0.7091507	1	19440	tags=100%, list=34%, signal=152%
GO_0045056_BP_TRANSCYTOSIS	GO_0045056_BP_TRANSCYTOSIS		5	0.6611602	1.1675187	0.30451128	0.709027	1	14002	tags=60%, list=25%, signal=80%
GO_0030155_BP_REGULATION_OF_CELL_ADHESION	GO_0030155_BP_REGULATION_OF_CELL_ADHESION		5	0.65108347	1.1672372	0.32588455	0.70937264	1	5474	tags=40%, list=10%, signal=44%
GO_2000234_BP_POSITIVE_REGULATION_OF_RRNA_PROCESSING	GO_2000234_BP_POSITIVE_REGULATION_OF_RRNA_PROCESSING		5	0.6588559	1.1671811	0.32234433	0.70896304	1	19440	tags=100%, list=34%, signal=152%
GO_0005779_CC_INTEGRAL_COMPONENT_OF_PEROXISOMAL_MEMBRANE	GO_0005779_CC_INTEGRAL_COMPONENT_OF_PEROXISOMAL_MEMBRANE		33	0.42237836	1.1668057	0.24736843	0.70961374	1	2687	tags=9%, list=5%, signal=10%
GO_0018198_BP_PEPTIDYL_CYSTEINE_MODIFICATION	GO_0018198_BP_PEPTIDYL_CYSTEINE_MODIFICATION		15	0.49682337	1.1664051	0.27554744	0.7103864	1	6471	tags=27%, list=11%, signal=30%
GO_1904732_BP_REGULATION_OF_ELECTRON_TRANSFER_ACTIVITY	GO_1904732_BP_REGULATION_OF_ELECTRON_TRANSFER_ACTIVITY		5	0.65476835	1.1662782	0.31688803	0.71021366	1	15876	tags=60%, list=28%, signal=83%
GO_0048364_BP_ROOT_DEVELOPMENT	GO_0048364_BP_ROOT_DEVELOPMENT		1224	0.28189176	1.1658063	0.02270012	0.7112815	1	11072	tags=22%, list=19%, signal=27%
GO_1902659_BP_REGULATION_OF_GLUCOSE_MEDIATED_SIGNALING_PATHWAY	GO_1902659_BP_REGULATION_OF_GLUCOSE_MEDIATED_SIGNALING_PATHWAY		5	0.6588559	1.1652622	0.30783582	0.7125558	1	19440	tags=100%, list=34%, signal=152%
GO_0103068_MF_LEUKOTRIENE_C4_GAMMA_GLUTAMYL_TRANSFERASE_ACTIVITY	GO_0103068_MF_LEUKOTRIENE_C4_GAMMA_GLUTAMYL_TRANSFERASE_ACTIVITY		6	0.6268688	1.1648682	0.28884825	0.7133089	1	13538	tags=67%, list=24%, signal=87%
GO_0007292_BP_FEMALE_GAMETE_GENERATION	GO_0007292_BP_FEMALE_GAMETE_GENERATION		41	0.40273237	1.1648272	0.2089041	0.7128513	1	11804	tags=24%, list=21%, signal=31%
GO_0080008_CC_CUL4_RING_E3_UBIQUITIN_LIGASE_COMPLEX	GO_0080008_CC_CUL4_RING_E3_UBIQUITIN_LIGASE_COMPLEX		95	0.34859943	1.1647443	0.1680261	0.71253633	1	21138	tags=45%, list=37%, signal=72%
GO_0036374_MF_GLUTATHIONE_HYDROLASE_ACTIVITY	GO_0036374_MF_GLUTATHIONE_HYDROLASE_ACTIVITY		6	0.6268688	1.1639158	0.31227437	0.71480894	1	13538	tags=67%, list=24%, signal=87%
GO_0042546_BP_CELL_WALL_BIOGENESIS	GO_0042546_BP_CELL_WALL_BIOGENESIS		608	0.293208	1.1637926	0.0627451	0.71461374	1	13092	tags=30%, list=23%, signal=38%
GO_0009609_BP_RESPONSE_TO_SYMBIOTIC_BACTERIUM	GO_0009609_BP_RESPONSE_TO_SYMBIOTIC_BACTERIUM		6	0.619698	1.1636083	0.30586082	0.71465755	1	13165	tags=67%, list=23%, signal=87%
GO_0010495_BP_LONG_DISTANCE_POSTTRANSCRIPTIONAL_GENE_SILENCING	GO_0010495_BP_LONG_DISTANCE_POSTTRANSCRIPTIONAL_GENE_SILENCING		5	0.6483246	1.1626521	0.30601093	0.7173501	1	20040	tags=100%, list=35%, signal=154%
GO_0010520_BP_REGULATION_OF_RECIPROCAL_MEIOTIC_RECOMBINATION	GO_0010520_BP_REGULATION_OF_RECIPROCAL_MEIOTIC_RECOMBINATION		29	0.4361104	1.1622951	0.2459605	0.7179808	1	22886	tags=62%, list=40%, signal=104%
GO_0044423_CC_VIRION_COMPONENT	GO_0044423_CC_VIRION_COMPONENT		17	0.48859304	1.1622742	0.30427048	0.7174298	1	5179	tags=18%, list=9%, signal=19%
GO_2001253_BP_REGULATION_OF_HISTONE_H3_K36_TRIMETHYLATION	GO_2001253_BP_REGULATION_OF_HISTONE_H3_K36_TRIMETHYLATION		9	0.55563825	1.1619393	0.30215827	0.7179932	1	2445	tags=11%, list=4%, signal=12%
GO_0050687_BP_NEGATIVE_REGULATION_OF_DEFENSE_RESPONSE_TO_VIRUS	GO_0050687_BP_NEGATIVE_REGULATION_OF_DEFENSE_RESPONSE_TO_VIRUS		5	0.6588559	1.1615587	0.3245283	0.71870834	1	19440	tags=100%, list=34%, signal=152%
GO_0010451_BP_FLORAL_MERISTEM_GROWTH	GO_0010451_BP_FLORAL_MERISTEM_GROWTH		9	0.568116	1.1614542	0.29590017	0.71843773	1	7940	tags=44%, list=14%, signal=52%
GO_0010450_BP_INFLORESCENCE_MERISTEM_GROWTH	GO_0010450_BP_INFLORESCENCE_MERISTEM_GROWTH		13	0.51900655	1.1613836	0.31558937	0.7181066	1	10809	tags=38%, list=19%, signal=47%
GO_0019510_BP_S_ADENOSYLHOMOCYSTEINE_CATABOLIC_PROCESS	GO_0019510_BP_S_ADENOSYLHOMOCYSTEINE_CATABOLIC_PROCESS		9	0.5685168	1.1609895	0.29812607	0.7188438	1	4335	tags=22%, list=8%, signal=24%
GO_0045022_BP_EARLY_ENDOSOME_TO_LATE_ENDOSOME_TRANSPORT	GO_0045022_BP_EARLY_ENDOSOME_TO_LATE_ENDOSOME_TRANSPORT		6	0.61723095	1.160967	0.3109091	0.7183108	1	18858	tags=83%, list=33%, signal=125%
GO_0035337_BP_FATTY_ACYL_COA_METABOLIC_PROCESS	GO_0035337_BP_FATTY_ACYL_COA_METABOLIC_PROCESS		12	0.5203882	1.1609462	0.30195382	0.7177602	1	4636	tags=42%, list=8%, signal=45%
GO_0000414_BP_REGULATION_OF_HISTONE_H3_K36_METHYLATION	GO_0000414_BP_REGULATION_OF_HISTONE_H3_K36_METHYLATION		9	0.55563825	1.1607747	0.29400748	0.71776605	1	2445	tags=11%, list=4%, signal=12%
GO_0090696_BP_POST_EMBRYONIC_PLANT_ORGAN_DEVELOPMENT	GO_0090696_BP_POST_EMBRYONIC_PLANT_ORGAN_DEVELOPMENT		483	0.29549733	1.1607431	0.08640227	0.71726084	1	10986	tags=25%, list=19%, signal=31%
GO_0052542_BP_DEFENSE_RESPONSE_BY_CALLOSE_DEPOSITION	GO_0052542_BP_DEFENSE_RESPONSE_BY_CALLOSE_DEPOSITION		81	0.35904852	1.1599987	0.21036106	0.71935654	1	10284	tags=31%, list=18%, signal=38%
GO_0004809_MF_TRNA_GUANINE_N2_METHYLTRANSFERASE_ACTIVITY	GO_0004809_MF_TRNA_GUANINE_N2_METHYLTRANSFERASE_ACTIVITY		6	0.6232286	1.1599472	0.3267148	0.7189327	1	10726	tags=33%, list=19%, signal=41%
GO_0005324_MF_LONG_CHAIN_FATTY_ACID_TRANSPORTER_ACTIVITY	GO_0005324_MF_LONG_CHAIN_FATTY_ACID_TRANSPORTER_ACTIVITY		6	0.6202872	1.1596195	0.3218391	0.7195235	1	21638	tags=100%, list=38%, signal=161%
GO_0009789_BP_POSITIVE_REGULATION_OF_ABSCISIC_ACID_ACTIVATED_SIGNALING_PATHWAY	GO_0009789_BP_POSITIVE_REGULATION_OF_ABSCISIC_ACID_ACTIVATED_SIGNALING_PATHWAY		148	0.32714933	1.1594584	0.15830721	0.71947515	1	18662	tags=42%, list=33%, signal=62%
GO_0006355_BP_REGULATION_OF_TRANSCRIPTION_DNA_TEMPLATED	GO_0006355_BP_REGULATION_OF_TRANSCRIPTION_DNA_TEMPLATED		4975	0.2687904	1.1591878	0.001029866	0.71981424	1	9631	tags=20%, list=17%, signal=22%
GO_0051726_BP_REGULATION_OF_CELL_CYCLE	GO_0051726_BP_REGULATION_OF_CELL_CYCLE		519	0.29242036	1.1588223	0.090410955	0.7204415	1	16115	tags=29%, list=28%, signal=40%
GO_0102953_MF_HYPOGLYCIN_A_GAMMA_GLUTAMYL_TRANSPEPTIDASE_ACTIVITY	GO_0102953_MF_HYPOGLYCIN_A_GAMMA_GLUTAMYL_TRANSPEPTIDASE_ACTIVITY		6	0.6268688	1.1586785	0.32363635	0.72035563	1	13538	tags=67%, list=24%, signal=87%
GO_0048232_BP_MALE_GAMETE_GENERATION	GO_0048232_BP_MALE_GAMETE_GENERATION		144	0.33131197	1.1585822	0.16352202	0.72007	1	10567	tags=25%, list=19%, signal=31%
GO_0051510_BP_REGULATION_OF_UNIDIMENSIONAL_CELL_GROWTH	GO_0051510_BP_REGULATION_OF_UNIDIMENSIONAL_CELL_GROWTH		128	0.33556002	1.1579692	0.16080402	0.7216398	1	7477	tags=21%, list=13%, signal=24%
GO_0042126_BP_NITRATE_METABOLIC_PROCESS	GO_0042126_BP_NITRATE_METABOLIC_PROCESS		105	0.34435636	1.1578281	0.18090452	0.72153485	1	6531	tags=24%, list=11%, signal=27%
GO_0035197_MF_SIRNA_BINDING	GO_0035197_MF_SIRNA_BINDING		6	0.620071	1.1577027	0.32523364	0.72135293	1	18313	tags=83%, list=32%, signal=123%
GO_0010479_BP_STELE_DEVELOPMENT	GO_0010479_BP_STELE_DEVELOPMENT		9	0.5594891	1.1576853	0.3021978	0.7208128	1	14637	tags=89%, list=26%, signal=120%
GO_0009410_BP_RESPONSE_TO_XENOBIOTIC_STIMULUS	GO_0009410_BP_RESPONSE_TO_XENOBIOTIC_STIMULUS		14	0.4948297	1.1576327	0.30139372	0.720386	1	8655	tags=29%, list=15%, signal=34%
GO_0010168_CC_ER_BODY	GO_0010168_CC_ER_BODY		5	0.6463314	1.1572225	0.32924694	0.72123426	1	17427	tags=60%, list=31%, signal=86%
GO_0036258_BP_MULTIVESICULAR_BODY_ASSEMBLY	GO_0036258_BP_MULTIVESICULAR_BODY_ASSEMBLY		17	0.48713312	1.1571438	0.2761733	0.7208926	1	18302	tags=41%, list=32%, signal=61%
GO_2001141_BP_REGULATION_OF_RNA_BIOSYNTHETIC_PROCESS	GO_2001141_BP_REGULATION_OF_RNA_BIOSYNTHETIC_PROCESS		4987	0.26820987	1.1560049	0	0.7243082	1	9631	tags=20%, list=17%, signal=22%
GO_0000794_CC_CONDENSED_NUCLEAR_CHROMOSOME	GO_0000794_CC_CONDENSED_NUCLEAR_CHROMOSOME		77	0.36245012	1.1553311	0.21535893	0.72612095	1	3663	tags=9%, list=6%, signal=10%
GO_1903506_BP_REGULATION_OF_NUCLEIC_ACID_TEMPLATED_TRANSCRIPTION	GO_1903506_BP_REGULATION_OF_NUCLEIC_ACID_TEMPLATED_TRANSCRIPTION		4981	0.2684117	1.1545646	0.001037345	0.72810644	1	9631	tags=20%, list=17%, signal=22%
GO_0016301_MF_KINASE_ACTIVITY	GO_0016301_MF_KINASE_ACTIVITY		3669	0.26969802	1.1542139	0.003211991	0.72866744	1	11468	tags=23%, list=20%, signal=26%
GO_0097198_BP_HISTONE_H3_K36_TRIMETHYLATION	GO_0097198_BP_HISTONE_H3_K36_TRIMETHYLATION		9	0.55563825	1.1533791	0.3115942	0.7310337	1	2445	tags=11%, list=4%, signal=12%
GO_0042440_BP_PIGMENT_METABOLIC_PROCESS	GO_0042440_BP_PIGMENT_METABOLIC_PROCESS		483	0.29352072	1.153085	0.08888889	0.7314496	1	10803	tags=24%, list=19%, signal=30%
GO_0009856_BP_POLLINATION	GO_0009856_BP_POLLINATION		541	0.28928718	1.1529888	0.084626235	0.73116297	1	7187	tags=17%, list=13%, signal=19%
GO_0005375_MF_COPPER_ION_TRANSMEMBRANE_TRANSPORTER_ACTIVITY	GO_0005375_MF_COPPER_ION_TRANSMEMBRANE_TRANSPORTER_ACTIVITY		20	0.4672953	1.1528502	0.2761733	0.7310756	1	9561	tags=35%, list=17%, signal=42%
GO_0071439_CC_CLATHRIN_COMPLEX	GO_0071439_CC_CLATHRIN_COMPLEX		9	0.5488774	1.1526412	0.3364486	0.7311988	1	25708	tags=100%, list=45%, signal=182%
GO_0016722_MF_OXIDOREDUCTASE_ACTIVITY_ACTING_ON_METAL_IONS	GO_0016722_MF_OXIDOREDUCTASE_ACTIVITY_ACTING_ON_METAL_IONS		108	0.34070763	1.1525093	0.21077655	0.731033	1	8350	tags=31%, list=15%, signal=36%
GO_1901879_BP_REGULATION_OF_PROTEIN_DEPOLYMERIZATION	GO_1901879_BP_REGULATION_OF_PROTEIN_DEPOLYMERIZATION		35	0.41156843	1.1519234	0.25255972	0.7324885	1	6596	tags=17%, list=12%, signal=19%
GO_0006189_BP_DE_NOVO_IMP_BIOSYNTHETIC_PROCESS	GO_0006189_BP_DE_NOVO_IMP_BIOSYNTHETIC_PROCESS		31	0.42883912	1.1517891	0.26902655	0.732358	1	9692	tags=16%, list=17%, signal=19%
GO_1901606_BP_ALPHA_AMINO_ACID_CATABOLIC_PROCESS	GO_1901606_BP_ALPHA_AMINO_ACID_CATABOLIC_PROCESS		124	0.3380777	1.1513319	0.17607974	0.7333395	1	6947	tags=21%, list=12%, signal=24%
GO_0031109_BP_MICROTUBULE_POLYMERIZATION_OR_DEPOLYMERIZATION	GO_0031109_BP_MICROTUBULE_POLYMERIZATION_OR_DEPOLYMERIZATION		55	0.3800496	1.1512718	0.22695035	0.73295283	1	24955	tags=71%, list=44%, signal=126%
GO_0072698_BP_PROTEIN_LOCALIZATION_TO_MICROTUBULE_CYTOSKELETON	GO_0072698_BP_PROTEIN_LOCALIZATION_TO_MICROTUBULE_CYTOSKELETON		8	0.57278466	1.1509773	0.31964287	0.7334173	1	21613	tags=75%, list=38%, signal=121%
GO_0004675_MF_TRANSMEMBRANE_RECEPTOR_PROTEIN_SERINE_THREONINE_KINASE_ACTIVITY	GO_0004675_MF_TRANSMEMBRANE_RECEPTOR_PROTEIN_SERINE_THREONINE_KINASE_ACTIVITY		507	0.2884496	1.1509584	0.09986505	0.7328724	1	12378	tags=27%, list=22%, signal=34%
GO_0019310_BP_INOSITOL_CATABOLIC_PROCESS	GO_0019310_BP_INOSITOL_CATABOLIC_PROCESS		10	0.55763257	1.1509366	0.31376147	0.732344	1	8035	tags=50%, list=14%, signal=58%
GO_0044706_BP_MULTI_MULTICELLULAR_ORGANISM_PROCESS	GO_0044706_BP_MULTI_MULTICELLULAR_ORGANISM_PROCESS		541	0.28928718	1.150764	0.08219178	0.73236537	1	7187	tags=17%, list=13%, signal=19%
GO_0015824_BP_PROLINE_TRANSPORT	GO_0015824_BP_PROLINE_TRANSPORT		6	0.6083129	1.1502111	0.29850745	0.73370093	1	16052	tags=83%, list=28%, signal=116%
GO_1901880_BP_NEGATIVE_REGULATION_OF_PROTEIN_DEPOLYMERIZATION	GO_1901880_BP_NEGATIVE_REGULATION_OF_PROTEIN_DEPOLYMERIZATION		35	0.41156843	1.1497372	0.25218913	0.7347761	1	6596	tags=17%, list=12%, signal=19%
GO_0072697_BP_PROTEIN_LOCALIZATION_TO_CELL_CORTEX	GO_0072697_BP_PROTEIN_LOCALIZATION_TO_CELL_CORTEX		8	0.57278466	1.1496909	0.34111312	0.73433167	1	21613	tags=75%, list=38%, signal=121%
GO_0042127_BP_REGULATION_OF_CELL_POPULATION_PROLIFERATION	GO_0042127_BP_REGULATION_OF_CELL_POPULATION_PROLIFERATION		159	0.32606074	1.1494619	0.17011128	0.734518	1	14284	tags=33%, list=25%, signal=44%
GO_0004089_MF_CARBONATE_DEHYDRATASE_ACTIVITY	GO_0004089_MF_CARBONATE_DEHYDRATASE_ACTIVITY		39	0.40299213	1.1493444	0.25932205	0.73434186	1	9390	tags=38%, list=16%, signal=46%
GO_0016114_BP_TERPENOID_BIOSYNTHETIC_PROCESS	GO_0016114_BP_TERPENOID_BIOSYNTHETIC_PROCESS		420	0.29552656	1.149296	0.11965812	0.7339012	1	6373	tags=19%, list=11%, signal=21%
GO_0090627_BP_PLANT_EPIDERMAL_CELL_DIFFERENTIATION	GO_0090627_BP_PLANT_EPIDERMAL_CELL_DIFFERENTIATION		376	0.29743487	1.1491667	0.118309855	0.7337376	1	12162	tags=25%, list=21%, signal=32%
GO_0098518_MF_POLYNUCLEOTIDE_PHOSPHATASE_ACTIVITY	GO_0098518_MF_POLYNUCLEOTIDE_PHOSPHATASE_ACTIVITY		10	0.5415211	1.1488205	0.3111511	0.73439896	1	19821	tags=80%, list=35%, signal=123%
GO_0015081_MF_SODIUM_ION_TRANSMEMBRANE_TRANSPORTER_ACTIVITY	GO_0015081_MF_SODIUM_ION_TRANSMEMBRANE_TRANSPORTER_ACTIVITY		37	0.398188	1.1486536	0.24221453	0.7343618	1	12215	tags=41%, list=21%, signal=52%
GO_0090332_BP_STOMATAL_CLOSURE	GO_0090332_BP_STOMATAL_CLOSURE		103	0.34144938	1.1486526	0.19937205	0.73376507	1	14612	tags=35%, list=26%, signal=47%
GO_0044380_BP_PROTEIN_LOCALIZATION_TO_CYTOSKELETON	GO_0044380_BP_PROTEIN_LOCALIZATION_TO_CYTOSKELETON		8	0.57278466	1.1486058	0.31066176	0.73333645	1	21613	tags=75%, list=38%, signal=121%
GO_0052580_MF_PULEGONE_REDUCTASE_MENTHONE_AS_SUBSTRATE_ACTIVITY	GO_0052580_MF_PULEGONE_REDUCTASE_MENTHONE_AS_SUBSTRATE_ACTIVITY		5	0.6493412	1.1481507	0.33082706	0.73433214	1	1139	tags=20%, list=2%, signal=20%
GO_0004839_MF_UBIQUITIN_ACTIVATING_ENZYME_ACTIVITY	GO_0004839_MF_UBIQUITIN_ACTIVATING_ENZYME_ACTIVITY		14	0.5009948	1.1481087	0.28284672	0.7338911	1	23750	tags=64%, list=42%, signal=110%
GO_2000242_BP_NEGATIVE_REGULATION_OF_REPRODUCTIVE_PROCESS	GO_2000242_BP_NEGATIVE_REGULATION_OF_REPRODUCTIVE_PROCESS		202	0.31621245	1.1477901	0.16118936	0.73443437	1	17225	tags=41%, list=30%, signal=59%
GO_0007015_BP_ACTIN_FILAMENT_ORGANIZATION	GO_0007015_BP_ACTIN_FILAMENT_ORGANIZATION		182	0.32180107	1.1475189	0.17990276	0.7347246	1	9531	tags=21%, list=17%, signal=25%
GO_0010429_MF_METHYL_CPNPN_BINDING	GO_0010429_MF_METHYL_CPNPN_BINDING		15	0.49982443	1.1473848	0.2693727	0.73459435	1	20328	tags=73%, list=36%, signal=114%
GO_0042128_BP_NITRATE_ASSIMILATION	GO_0042128_BP_NITRATE_ASSIMILATION		105	0.34435636	1.1472541	0.21731749	0.7344343	1	6531	tags=24%, list=11%, signal=27%
GO_0016514_CC_SWI_SNF_COMPLEX	GO_0016514_CC_SWI_SNF_COMPLEX		10	0.5406	1.1470045	0.27747747	0.7347319	1	25996	tags=90%, list=46%, signal=165%
GO_0008153_BP_PARA_AMINOBENZOIC_ACID_BIOSYNTHETIC_PROCESS	GO_0008153_BP_PARA_AMINOBENZOIC_ACID_BIOSYNTHETIC_PROCESS		6	0.616164	1.1467737	0.33506045	0.73492527	1	8110	tags=33%, list=14%, signal=39%
GO_0035619_CC_ROOT_HAIR_TIP	GO_0035619_CC_ROOT_HAIR_TIP		14	0.5056005	1.1464509	0.28928572	0.73548174	1	18580	tags=57%, list=33%, signal=85%
GO_0006694_BP_STEROID_BIOSYNTHETIC_PROCESS	GO_0006694_BP_STEROID_BIOSYNTHETIC_PROCESS		179	0.31675467	1.1463641	0.1572327	0.7351748	1	7915	tags=20%, list=14%, signal=23%
GO_0030705_BP_CYTOSKELETON_DEPENDENT_INTRACELLULAR_TRANSPORT	GO_0030705_BP_CYTOSKELETON_DEPENDENT_INTRACELLULAR_TRANSPORT		16	0.4885419	1.1456352	0.29038113	0.7372094	1	12129	tags=38%, list=21%, signal=48%
GO_0006121_BP_MITOCHONDRIAL_ELECTRON_TRANSPORT_SUCCINATE_TO_UBIQUINONE	GO_0006121_BP_MITOCHONDRIAL_ELECTRON_TRANSPORT_SUCCINATE_TO_UBIQUINONE		12	0.514467	1.145593	0.27886322	0.7367552	1	10925	tags=33%, list=19%, signal=41%
GO_0045492_BP_XYLAN_BIOSYNTHETIC_PROCESS	GO_0045492_BP_XYLAN_BIOSYNTHETIC_PROCESS		110	0.33518407	1.1454566	0.17910448	0.7366628	1	14662	tags=40%, list=26%, signal=54%
GO_0016310_BP_PHOSPHORYLATION	GO_0016310_BP_PHOSPHORYLATION		2011	0.27139816	1.1449594	0.019653179	0.737812	1	10132	tags=18%, list=18%, signal=21%
GO_0099402_BP_PLANT_ORGAN_DEVELOPMENT	GO_0099402_BP_PLANT_ORGAN_DEVELOPMENT		2499	0.26866895	1.1448292	0.012222222	0.7376835	1	9315	tags=20%, list=16%, signal=23%
GO_0046134_BP_PYRIMIDINE_NUCLEOSIDE_BIOSYNTHETIC_PROCESS	GO_0046134_BP_PYRIMIDINE_NUCLEOSIDE_BIOSYNTHETIC_PROCESS		17	0.47525248	1.1447145	0.29233512	0.7374496	1	11420	tags=35%, list=20%, signal=44%
GO_0090709_BP_REGULATION_OF_TIMING_OF_PLANT_ORGAN_FORMATION	GO_0090709_BP_REGULATION_OF_TIMING_OF_PLANT_ORGAN_FORMATION		10	0.5469635	1.1443312	0.29205176	0.73826194	1	11849	tags=60%, list=21%, signal=76%
GO_0021700_BP_DEVELOPMENTAL_MATURATION	GO_0021700_BP_DEVELOPMENTAL_MATURATION		556	0.28710565	1.1434169	0.06993007	0.7409043	1	11072	tags=26%, list=19%, signal=32%
GO_0004142_MF_DIACYLGLYCEROL_CHOLINEPHOSPHOTRANSFERASE_ACTIVITY	GO_0004142_MF_DIACYLGLYCEROL_CHOLINEPHOSPHOTRANSFERASE_ACTIVITY		14	0.5013588	1.1432317	0.30604982	0.74093586	1	11210	tags=29%, list=20%, signal=36%
GO_0002940_BP_TRNA_N2_GUANINE_METHYLATION	GO_0002940_BP_TRNA_N2_GUANINE_METHYLATION		6	0.6232286	1.1431134	0.34291187	0.74074924	1	10726	tags=33%, list=19%, signal=41%
GO_0005992_BP_TREHALOSE_BIOSYNTHETIC_PROCESS	GO_0005992_BP_TREHALOSE_BIOSYNTHETIC_PROCESS		62	0.37150198	1.1430054	0.25085324	0.74053246	1	7513	tags=23%, list=13%, signal=26%
GO_0052579_MF_PULEGONE_REDUCTASE_ISOMENTHONE_AS_SUBSTRATE_ACTIVITY	GO_0052579_MF_PULEGONE_REDUCTASE_ISOMENTHONE_AS_SUBSTRATE_ACTIVITY		5	0.6493412	1.1429497	0.33958724	0.74012375	1	1139	tags=20%, list=2%, signal=20%
GO_0009846_BP_POLLEN_GERMINATION	GO_0009846_BP_POLLEN_GERMINATION		109	0.34050095	1.1428099	0.21122113	0.74004155	1	16000	tags=35%, list=28%, signal=48%
GO_0042445_BP_HORMONE_METABOLIC_PROCESS	GO_0042445_BP_HORMONE_METABOLIC_PROCESS		359	0.29706883	1.1422257	0.116828926	0.74151635	1	9263	tags=30%, list=16%, signal=36%
GO_0070592_BP_CELL_WALL_POLYSACCHARIDE_BIOSYNTHETIC_PROCESS	GO_0070592_BP_CELL_WALL_POLYSACCHARIDE_BIOSYNTHETIC_PROCESS		182	0.31587443	1.1421332	0.15863141	0.7412408	1	14739	tags=32%, list=26%, signal=44%
GO_0031406_MF_CARBOXYLIC_ACID_BINDING	GO_0031406_MF_CARBOXYLIC_ACID_BINDING		184	0.31869772	1.1420552	0.18361153	0.7409123	1	6913	tags=18%, list=12%, signal=20%
GO_0004029_MF_ALDEHYDE_DEHYDROGENASE_NAD_ACTIVITY	GO_0004029_MF_ALDEHYDE_DEHYDROGENASE_NAD_ACTIVITY		39	0.39162615	1.1419272	0.25668448	0.7407603	1	10367	tags=23%, list=18%, signal=28%
GO_2000035_BP_REGULATION_OF_STEM_CELL_DIVISION	GO_2000035_BP_REGULATION_OF_STEM_CELL_DIVISION		17	0.46470398	1.1414742	0.2986111	0.7417431	1	22317	tags=53%, list=39%, signal=87%
GO_0080029_BP_CELLULAR_RESPONSE_TO_BORON_CONTAINING_SUBSTANCE_LEVELS	GO_0080029_BP_CELLULAR_RESPONSE_TO_BORON_CONTAINING_SUBSTANCE_LEVELS		23	0.4401584	1.1412531	0.27531084	0.7419589	1	13820	tags=65%, list=24%, signal=86%
GO_1904960_BP_POSITIVE_REGULATION_OF_CYTOCHROME_C_OXIDASE_ACTIVITY	GO_1904960_BP_POSITIVE_REGULATION_OF_CYTOCHROME_C_OXIDASE_ACTIVITY		5	0.65476835	1.1412278	0.33459356	0.74144626	1	15876	tags=60%, list=28%, signal=83%
GO_0010036_BP_RESPONSE_TO_BORON_CONTAINING_SUBSTANCE	GO_0010036_BP_RESPONSE_TO_BORON_CONTAINING_SUBSTANCE		29	0.42554775	1.1402721	0.2928082	0.74436605	1	13820	tags=62%, list=24%, signal=82%
GO_0060548_BP_NEGATIVE_REGULATION_OF_CELL_DEATH	GO_0060548_BP_NEGATIVE_REGULATION_OF_CELL_DEATH		82	0.3524949	1.1397488	0.22920203	0.7455558	1	5557	tags=12%, list=10%, signal=13%
GO_0005464_MF_UDP_XYLOSE_TRANSMEMBRANE_TRANSPORTER_ACTIVITY	GO_0005464_MF_UDP_XYLOSE_TRANSMEMBRANE_TRANSPORTER_ACTIVITY		10	0.5414969	1.1395849	0.33460075	0.74554807	1	13530	tags=50%, list=24%, signal=66%
GO_0009791_BP_POST_EMBRYONIC_DEVELOPMENT	GO_0009791_BP_POST_EMBRYONIC_DEVELOPMENT		4075	0.2654522	1.1394638	0.005230126	0.7453845	1	9358	tags=18%, list=16%, signal=20%
GO_0010966_BP_REGULATION_OF_PHOSPHATE_TRANSPORT	GO_0010966_BP_REGULATION_OF_PHOSPHATE_TRANSPORT		6	0.62410283	1.1393868	0.33985764	0.74505335	1	18330	tags=83%, list=32%, signal=123%
GO_0016772_MF_TRANSFERASE_ACTIVITY_TRANSFERRING_PHOSPHORUS_CONTAINING_GROUPS	GO_0016772_MF_TRANSFERASE_ACTIVITY_TRANSFERRING_PHOSPHORUS_CONTAINING_GROUPS		4188	0.26508087	1.1393158	0.001048218	0.74472517	1	11468	tags=22%, list=20%, signal=25%
GO_0015690_BP_ALUMINUM_CATION_TRANSPORT	GO_0015690_BP_ALUMINUM_CATION_TRANSPORT		9	0.54259557	1.1392956	0.29891303	0.74422294	1	14711	tags=44%, list=26%, signal=60%
GO_0010193_BP_RESPONSE_TO_OZONE	GO_0010193_BP_RESPONSE_TO_OZONE		65	0.3660727	1.1392055	0.2413793	0.74394673	1	7264	tags=14%, list=13%, signal=16%
GO_0006816_BP_CALCIUM_ION_TRANSPORT	GO_0006816_BP_CALCIUM_ION_TRANSPORT		77	0.36012387	1.1391833	0.22570017	0.7434335	1	14314	tags=43%, list=25%, signal=57%
GO_0030837_BP_NEGATIVE_REGULATION_OF_ACTIN_FILAMENT_POLYMERIZATION	GO_0030837_BP_NEGATIVE_REGULATION_OF_ACTIN_FILAMENT_POLYMERIZATION		30	0.42210364	1.1386017	0.26842105	0.7448965	1	6596	tags=20%, list=12%, signal=23%
GO_0048544_BP_RECOGNITION_OF_POLLEN	GO_0048544_BP_RECOGNITION_OF_POLLEN		124	0.33450693	1.1379523	0.22519685	0.74663913	1	5405	tags=19%, list=9%, signal=20%
GO_0072658_BP_MAINTENANCE_OF_PROTEIN_LOCATION_IN_MEMBRANE	GO_0072658_BP_MAINTENANCE_OF_PROTEIN_LOCATION_IN_MEMBRANE		6	0.5970652	1.1379076	0.34521577	0.7461961	1	3098	tags=17%, list=5%, signal=18%
GO_0010044_BP_RESPONSE_TO_ALUMINUM_ION	GO_0010044_BP_RESPONSE_TO_ALUMINUM_ION		27	0.43696165	1.1374909	0.30017453	0.7471047	1	14013	tags=44%, list=25%, signal=59%
GO_1900459_BP_POSITIVE_REGULATION_OF_BRASSINOSTEROID_MEDIATED_SIGNALING_PATHWAY	GO_1900459_BP_POSITIVE_REGULATION_OF_BRASSINOSTEROID_MEDIATED_SIGNALING_PATHWAY		18	0.46528763	1.1370121	0.29094076	0.7481951	1	19440	tags=72%, list=34%, signal=110%
GO_0034401_BP_CHROMATIN_ORGANIZATION_INVOLVED_IN_REGULATION_OF_TRANSCRIPTION	GO_0034401_BP_CHROMATIN_ORGANIZATION_INVOLVED_IN_REGULATION_OF_TRANSCRIPTION		212	0.31306925	1.1365932	0.18139535	0.74910516	1	17574	tags=34%, list=31%, signal=50%
GO_0032272_BP_NEGATIVE_REGULATION_OF_PROTEIN_POLYMERIZATION	GO_0032272_BP_NEGATIVE_REGULATION_OF_PROTEIN_POLYMERIZATION		30	0.42210364	1.1359506	0.28169015	0.7507816	1	6596	tags=20%, list=12%, signal=23%
GO_1900424_BP_REGULATION_OF_DEFENSE_RESPONSE_TO_BACTERIUM	GO_1900424_BP_REGULATION_OF_DEFENSE_RESPONSE_TO_BACTERIUM		169	0.31954426	1.1357027	0.168	0.7510919	1	7404	tags=17%, list=13%, signal=20%
GO_0045226_BP_EXTRACELLULAR_POLYSACCHARIDE_BIOSYNTHETIC_PROCESS	GO_0045226_BP_EXTRACELLULAR_POLYSACCHARIDE_BIOSYNTHETIC_PROCESS		11	0.515965	1.1353856	0.3262032	0.75165576	1	13914	tags=45%, list=24%, signal=60%
GO_0010412_BP_MANNAN_METABOLIC_PROCESS	GO_0010412_BP_MANNAN_METABOLIC_PROCESS		21	0.4589415	1.1352944	0.2920354	0.75136995	1	16351	tags=52%, list=29%, signal=73%
GO_0031519_CC_PCG_PROTEIN_COMPLEX	GO_0031519_CC_PCG_PROTEIN_COMPLEX		22	0.45165873	1.1351346	0.28245613	0.75133485	1	3450	tags=9%, list=6%, signal=10%
GO_0000820_BP_REGULATION_OF_GLUTAMINE_FAMILY_AMINO_ACID_METABOLIC_PROCESS	GO_0000820_BP_REGULATION_OF_GLUTAMINE_FAMILY_AMINO_ACID_METABOLIC_PROCESS		11	0.5191437	1.1349884	0.3135436	0.7512594	1	13352	tags=64%, list=23%, signal=83%
GO_0010099_BP_REGULATION_OF_PHOTOMORPHOGENESIS	GO_0010099_BP_REGULATION_OF_PHOTOMORPHOGENESIS		73	0.3554407	1.1349554	0.2356021	0.750788	1	7525	tags=14%, list=13%, signal=16%
GO_0051446_BP_POSITIVE_REGULATION_OF_MEIOTIC_CELL_CYCLE	GO_0051446_BP_POSITIVE_REGULATION_OF_MEIOTIC_CELL_CYCLE		18	0.46660203	1.1348665	0.2984293	0.7505341	1	15806	tags=50%, list=28%, signal=69%
GO_0008810_MF_CELLULASE_ACTIVITY	GO_0008810_MF_CELLULASE_ACTIVITY		41	0.39388412	1.1347431	0.28055078	0.7504039	1	8593	tags=37%, list=15%, signal=43%
GO_0015790_BP_UDP_XYLOSE_TRANSMEMBRANE_TRANSPORT	GO_0015790_BP_UDP_XYLOSE_TRANSMEMBRANE_TRANSPORT		10	0.5414969	1.1345713	0.3375	0.75040525	1	13530	tags=50%, list=24%, signal=66%
GO_0048236_BP_PLANT_TYPE_SPOROGENESIS	GO_0048236_BP_PLANT_TYPE_SPOROGENESIS		88	0.3429154	1.1339232	0.23361345	0.7521177	1	9132	tags=25%, list=16%, signal=30%
GO_0016101_BP_DITERPENOID_METABOLIC_PROCESS	GO_0016101_BP_DITERPENOID_METABOLIC_PROCESS		132	0.32766226	1.1337608	0.2113323	0.7521217	1	5708	tags=23%, list=10%, signal=25%
GO_0044038_BP_CELL_WALL_MACROMOLECULE_BIOSYNTHETIC_PROCESS	GO_0044038_BP_CELL_WALL_MACROMOLECULE_BIOSYNTHETIC_PROCESS		186	0.312643	1.1329963	0.1825525	0.7543548	1	14739	tags=32%, list=26%, signal=43%
GO_0005452_MF_INORGANIC_ANION_EXCHANGER_ACTIVITY	GO_0005452_MF_INORGANIC_ANION_EXCHANGER_ACTIVITY		19	0.46189502	1.1328679	0.29668412	0.7542603	1	3393	tags=26%, list=6%, signal=28%
GO_0046656_BP_FOLIC_ACID_BIOSYNTHETIC_PROCESS	GO_0046656_BP_FOLIC_ACID_BIOSYNTHETIC_PROCESS		7	0.58152187	1.1321242	0.3211679	0.7563388	1	8110	tags=29%, list=14%, signal=33%
GO_0047274_MF_GALACTINOL_SUCROSE_GALACTOSYLTRANSFERASE_ACTIVITY	GO_0047274_MF_GALACTINOL_SUCROSE_GALACTOSYLTRANSFERASE_ACTIVITY		14	0.48977968	1.1321219	0.30586082	0.7557631	1	12233	tags=50%, list=21%, signal=64%
GO_0010315_BP_AUXIN_EFFLUX	GO_0010315_BP_AUXIN_EFFLUX		32	0.41031882	1.1319864	0.2880734	0.75566155	1	18418	tags=44%, list=32%, signal=65%
GO_0008324_MF_CATION_TRANSMEMBRANE_TRANSPORTER_ACTIVITY	GO_0008324_MF_CATION_TRANSMEMBRANE_TRANSPORTER_ACTIVITY		1014	0.27527493	1.131922	0.068578556	0.75531125	1	11266	tags=25%, list=20%, signal=30%
GO_0052745_MF_INOSITOL_PHOSPHATE_PHOSPHATASE_ACTIVITY	GO_0052745_MF_INOSITOL_PHOSPHATE_PHOSPHATASE_ACTIVITY		30	0.42001	1.1314647	0.2771739	0.75632817	1	8903	tags=23%, list=16%, signal=28%
GO_0072699_BP_PROTEIN_LOCALIZATION_TO_CORTICAL_MICROTUBULE_CYTOSKELETON	GO_0072699_BP_PROTEIN_LOCALIZATION_TO_CORTICAL_MICROTUBULE_CYTOSKELETON		8	0.57278466	1.1310973	0.3339383	0.75703454	1	21613	tags=75%, list=38%, signal=121%
GO_0003886_MF_DNA_CYTOSINE_5_METHYLTRANSFERASE_ACTIVITY	GO_0003886_MF_DNA_CYTOSINE_5_METHYLTRANSFERASE_ACTIVITY		16	0.47493896	1.1306591	0.29982364	0.75802815	1	4064	tags=19%, list=7%, signal=20%
GO_0046777_BP_PROTEIN_AUTOPHOSPHORYLATION	GO_0046777_BP_PROTEIN_AUTOPHOSPHORYLATION		553	0.2843658	1.1305255	0.10970464	0.7579058	1	9935	tags=18%, list=17%, signal=22%
GO_0008037_BP_CELL_RECOGNITION	GO_0008037_BP_CELL_RECOGNITION		126	0.3326128	1.130428	0.209375	0.75769025	1	5405	tags=18%, list=9%, signal=20%
GO_0070003_MF_THREONINE_TYPE_PEPTIDASE_ACTIVITY	GO_0070003_MF_THREONINE_TYPE_PEPTIDASE_ACTIVITY		87	0.35116878	1.1302811	0.25164473	0.7576251	1	13538	tags=18%, list=24%, signal=24%
GO_0006749_BP_GLUTATHIONE_METABOLIC_PROCESS	GO_0006749_BP_GLUTATHIONE_METABOLIC_PROCESS		98	0.33759707	1.1302644	0.23285486	0.7571023	1	7072	tags=16%, list=12%, signal=19%
GO_0050373_MF_UDP_ARABINOSE_4_EPIMERASE_ACTIVITY	GO_0050373_MF_UDP_ARABINOSE_4_EPIMERASE_ACTIVITY		11	0.515965	1.1301807	0.31351352	0.7568269	1	13914	tags=45%, list=24%, signal=60%
GO_0048731_BP_SYSTEM_DEVELOPMENT	GO_0048731_BP_SYSTEM_DEVELOPMENT		4830	0.26238987	1.1301388	0.004179728	0.75638765	1	9358	tags=19%, list=16%, signal=21%
GO_0052324_BP_PLANT_TYPE_CELL_WALL_CELLULOSE_BIOSYNTHETIC_PROCESS	GO_0052324_BP_PLANT_TYPE_CELL_WALL_CELLULOSE_BIOSYNTHETIC_PROCESS		14	0.49654454	1.1299261	0.320442	0.7565855	1	19661	tags=50%, list=35%, signal=76%
GO_0046379_BP_EXTRACELLULAR_POLYSACCHARIDE_METABOLIC_PROCESS	GO_0046379_BP_EXTRACELLULAR_POLYSACCHARIDE_METABOLIC_PROCESS		11	0.515965	1.1295756	0.33862433	0.75726974	1	13914	tags=45%, list=24%, signal=60%
GO_0050793_BP_REGULATION_OF_DEVELOPMENTAL_PROCESS	GO_0050793_BP_REGULATION_OF_DEVELOPMENTAL_PROCESS		1881	0.26937172	1.12957	0.035921205	0.7567083	1	9637	tags=19%, list=17%, signal=22%
GO_0051731_MF_POLYNUCLEOTIDE_5_HYDROXYL_KINASE_ACTIVITY	GO_0051731_MF_POLYNUCLEOTIDE_5_HYDROXYL_KINASE_ACTIVITY		6	0.6002722	1.1295683	0.33948338	0.756131	1	18597	tags=67%, list=33%, signal=99%
GO_0043934_BP_SPORULATION	GO_0043934_BP_SPORULATION		88	0.3429154	1.1288241	0.23731588	0.7582066	1	9132	tags=25%, list=16%, signal=30%
GO_0006629_BP_LIPID_METABOLIC_PROCESS	GO_0006629_BP_LIPID_METABOLIC_PROCESS		2565	0.2649356	1.1285985	0.017640574	0.75841355	1	8063	tags=17%, list=14%, signal=18%
GO_0070589_BP_CELLULAR_COMPONENT_MACROMOLECULE_BIOSYNTHETIC_PROCESS	GO_0070589_BP_CELLULAR_COMPONENT_MACROMOLECULE_BIOSYNTHETIC_PROCESS		186	0.312643	1.1284943	0.19309261	0.7581922	1	14739	tags=32%, list=26%, signal=43%
GO_0004888_MF_TRANSMEMBRANE_SIGNALING_RECEPTOR_ACTIVITY	GO_0004888_MF_TRANSMEMBRANE_SIGNALING_RECEPTOR_ACTIVITY		634	0.2822334	1.1284337	0.11081081	0.7578106	1	14610	tags=33%, list=26%, signal=43%
GO_0009664_BP_PLANT_TYPE_CELL_WALL_ORGANIZATION	GO_0009664_BP_PLANT_TYPE_CELL_WALL_ORGANIZATION		324	0.29577923	1.1284102	0.1620438	0.7573077	1	11245	tags=30%, list=20%, signal=37%
GO_0000187_BP_OBSOLETE_ACTIVATION_OF_MAPK_ACTIVITY	GO_0000187_BP_OBSOLETE_ACTIVATION_OF_MAPK_ACTIVITY		22	0.44522986	1.1283318	0.2914573	0.75702685	1	20011	tags=45%, list=35%, signal=70%
GO_0030139_CC_ENDOCYTIC_VESICLE	GO_0030139_CC_ENDOCYTIC_VESICLE		54	0.37377155	1.1282108	0.28099173	0.7568522	1	11479	tags=28%, list=20%, signal=35%
GO_0004030_MF_ALDEHYDE_DEHYDROGENASE_NAD_P_ACTIVITY	GO_0004030_MF_ALDEHYDE_DEHYDROGENASE_NAD_P_ACTIVITY		39	0.39162615	1.1280572	0.2746479	0.75682956	1	10367	tags=23%, list=18%, signal=28%
GO_1905392_BP_PLANT_ORGAN_MORPHOGENESIS	GO_1905392_BP_PLANT_ORGAN_MORPHOGENESIS		958	0.2751705	1.128048	0.07587065	0.7562954	1	11007	tags=23%, list=19%, signal=28%
GO_0032051_MF_CLATHRIN_LIGHT_CHAIN_BINDING	GO_0032051_MF_CLATHRIN_LIGHT_CHAIN_BINDING		9	0.5488774	1.1277114	0.3309091	0.75696516	1	25708	tags=100%, list=45%, signal=182%
GO_0005991_BP_TREHALOSE_METABOLIC_PROCESS	GO_0005991_BP_TREHALOSE_METABOLIC_PROCESS		68	0.36081648	1.1272154	0.25609756	0.75815386	1	7513	tags=22%, list=13%, signal=25%
GO_0034086_BP_MAINTENANCE_OF_SISTER_CHROMATID_COHESION	GO_0034086_BP_MAINTENANCE_OF_SISTER_CHROMATID_COHESION		8	0.5556374	1.1269054	0.32337433	0.75872797	1	17813	tags=63%, list=31%, signal=91%
GO_2000241_BP_REGULATION_OF_REPRODUCTIVE_PROCESS	GO_2000241_BP_REGULATION_OF_REPRODUCTIVE_PROCESS		836	0.27694574	1.1258068	0.08632138	0.762064	1	14565	tags=29%, list=26%, signal=39%
GO_0098755_BP_MAINTENANCE_OF_SEED_DORMANCY_BY_ABSISIC_ACID	GO_0098755_BP_MAINTENANCE_OF_SEED_DORMANCY_BY_ABSISIC_ACID		6	0.5968015	1.1257321	0.35495496	0.7617397	1	8126	tags=50%, list=14%, signal=58%
GO_0030427_CC_SITE_OF_POLARIZED_GROWTH	GO_0030427_CC_SITE_OF_POLARIZED_GROWTH		28	0.42079693	1.1255903	0.28846154	0.7616619	1	4802	tags=18%, list=8%, signal=19%
GO_0097549_BP_CHROMATIN_ORGANIZATION_INVOLVED_IN_NEGATIVE_REGULATION_OF_TRANSCRIPTION	GO_0097549_BP_CHROMATIN_ORGANIZATION_INVOLVED_IN_NEGATIVE_REGULATION_OF_TRANSCRIPTION		207	0.3084116	1.1255344	0.2128	0.76128745	1	17574	tags=34%, list=31%, signal=49%
GO_0034410_BP_CELL_WALL_BETA_GLUCAN_BIOSYNTHETIC_PROCESS	GO_0034410_BP_CELL_WALL_BETA_GLUCAN_BIOSYNTHETIC_PROCESS		14	0.49654454	1.1253058	0.30147058	0.7615538	1	19661	tags=50%, list=35%, signal=76%
GO_0009653_BP_ANATOMICAL_STRUCTURE_MORPHOGENESIS	GO_0009653_BP_ANATOMICAL_STRUCTURE_MORPHOGENESIS		2341	0.2652676	1.1248257	0.032402236	0.76268893	1	11717	tags=24%, list=21%, signal=29%
GO_0030619_MF_U1_SNRNA_BINDING	GO_0030619_MF_U1_SNRNA_BINDING		14	0.4977469	1.124683	0.3298611	0.76264447	1	15770	tags=36%, list=28%, signal=49%
GO_0097298_BP_REGULATION_OF_NUCLEUS_SIZE	GO_0097298_BP_REGULATION_OF_NUCLEUS_SIZE		11	0.51891446	1.1245096	0.34450653	0.7627125	1	27416	tags=100%, list=48%, signal=193%
GO_0000152_CC_NUCLEAR_UBIQUITIN_LIGASE_COMPLEX	GO_0000152_CC_NUCLEAR_UBIQUITIN_LIGASE_COMPLEX		38	0.40588263	1.1242563	0.30017453	0.7630366	1	13150	tags=24%, list=23%, signal=31%
GO_0007276_BP_GAMETE_GENERATION	GO_0007276_BP_GAMETE_GENERATION		164	0.31631094	1.1240672	0.21753247	0.7631309	1	10567	tags=23%, list=19%, signal=28%
GO_0033037_BP_POLYSACCHARIDE_LOCALIZATION	GO_0033037_BP_POLYSACCHARIDE_LOCALIZATION		109	0.3355939	1.1239549	0.23558484	0.76295394	1	10284	tags=29%, list=18%, signal=36%
GO_2000038_BP_REGULATION_OF_STOMATAL_COMPLEX_DEVELOPMENT	GO_2000038_BP_REGULATION_OF_STOMATAL_COMPLEX_DEVELOPMENT		36	0.40557298	1.1237371	0.30265486	0.7631295	1	11272	tags=44%, list=20%, signal=55%
GO_0043097_BP_PYRIMIDINE_NUCLEOSIDE_SALVAGE	GO_0043097_BP_PYRIMIDINE_NUCLEOSIDE_SALVAGE		17	0.47525248	1.1236763	0.30545455	0.7627651	1	11420	tags=35%, list=20%, signal=44%
GO_0110126_BP_PHLOEM_LOADING	GO_0110126_BP_PHLOEM_LOADING		12	0.51199776	1.1236697	0.33082706	0.7622067	1	284	tags=8%, list=0%, signal=8%
GO_2000379_BP_POSITIVE_REGULATION_OF_REACTIVE_OXYGEN_SPECIES_METABOLIC_PROCESS	GO_2000379_BP_POSITIVE_REGULATION_OF_REACTIVE_OXYGEN_SPECIES_METABOLIC_PROCESS		32	0.41524422	1.123663	0.28521127	0.76166207	1	14433	tags=53%, list=25%, signal=71%
GO_0009875_BP_POLLEN_PISTIL_INTERACTION	GO_0009875_BP_POLLEN_PISTIL_INTERACTION		157	0.31679448	1.1233902	0.21732026	0.76207995	1	5405	tags=16%, list=9%, signal=18%
GO_0051258_BP_PROTEIN_POLYMERIZATION	GO_0051258_BP_PROTEIN_POLYMERIZATION		131	0.3261721	1.1221143	0.23873122	0.7661488	1	17387	tags=37%, list=31%, signal=53%
GO_0050636_MF_VINORINE_SYNTHASE_ACTIVITY	GO_0050636_MF_VINORINE_SYNTHASE_ACTIVITY		9	0.5417231	1.1218079	0.32422587	0.7667035	1	2522	tags=33%, list=4%, signal=35%
GO_0051010_MF_MICROTUBULE_PLUS_END_BINDING	GO_0051010_MF_MICROTUBULE_PLUS_END_BINDING		9	0.5483157	1.1212518	0.35144928	0.76812404	1	25740	tags=100%, list=45%, signal=182%
GO_0010050_BP_VEGETATIVE_PHASE_CHANGE	GO_0010050_BP_VEGETATIVE_PHASE_CHANGE		43	0.38075534	1.1211853	0.2864494	0.76782066	1	11091	tags=33%, list=19%, signal=40%
GO_1902326_BP_POSITIVE_REGULATION_OF_CHLOROPHYLL_BIOSYNTHETIC_PROCESS	GO_1902326_BP_POSITIVE_REGULATION_OF_CHLOROPHYLL_BIOSYNTHETIC_PROCESS		12	0.5102681	1.120969	0.33046472	0.7680219	1	13122	tags=33%, list=23%, signal=43%
GO_0010245_BP_RADIAL_MICROTUBULAR_SYSTEM_FORMATION	GO_0010245_BP_RADIAL_MICROTUBULAR_SYSTEM_FORMATION		6	0.58659756	1.120923	0.38385826	0.76758736	1	15895	tags=50%, list=28%, signal=69%
GO_0090626_BP_PLANT_EPIDERMIS_MORPHOGENESIS	GO_0090626_BP_PLANT_EPIDERMIS_MORPHOGENESIS		282	0.29661706	1.1207653	0.16871166	0.767543	1	12731	tags=23%, list=22%, signal=30%
GO_0016125_BP_STEROL_METABOLIC_PROCESS	GO_0016125_BP_STEROL_METABOLIC_PROCESS		164	0.31687534	1.1205097	0.22376543	0.76789296	1	4796	tags=13%, list=8%, signal=15%
GO_0008506_MF_SUCROSE_PROTON_SYMPORTER_ACTIVITY	GO_0008506_MF_SUCROSE_PROTON_SYMPORTER_ACTIVITY		6	0.60170877	1.1203595	0.36862004	0.7678547	1	13342	tags=83%, list=23%, signal=109%
GO_0010647_BP_POSITIVE_REGULATION_OF_CELL_COMMUNICATION	GO_0010647_BP_POSITIVE_REGULATION_OF_CELL_COMMUNICATION		276	0.29991993	1.1199868	0.17878787	0.7686748	1	7004	tags=18%, list=12%, signal=21%
GO_0042446_BP_HORMONE_BIOSYNTHETIC_PROCESS	GO_0042446_BP_HORMONE_BIOSYNTHETIC_PROCESS		257	0.30098796	1.1199714	0.1784108	0.7681596	1	10431	tags=36%, list=18%, signal=44%
GO_0043425_MF_BHLH_TRANSCRIPTION_FACTOR_BINDING	GO_0043425_MF_BHLH_TRANSCRIPTION_FACTOR_BINDING		9	0.55486685	1.1199639	0.3558719	0.7676081	1	13828	tags=67%, list=24%, signal=88%
GO_0009669_MF_SUCROSE_CATION_SYMPORTER_ACTIVITY	GO_0009669_MF_SUCROSE_CATION_SYMPORTER_ACTIVITY		6	0.60170877	1.1198379	0.3670412	0.76746666	1	13342	tags=83%, list=23%, signal=109%
GO_0046655_BP_FOLIC_ACID_METABOLIC_PROCESS	GO_0046655_BP_FOLIC_ACID_METABOLIC_PROCESS		7	0.58152187	1.119423	0.3575419	0.76848	1	8110	tags=29%, list=14%, signal=33%
GO_0050000_BP_CHROMOSOME_LOCALIZATION	GO_0050000_BP_CHROMOSOME_LOCALIZATION		22	0.4392866	1.1193222	0.30141845	0.76827013	1	24995	tags=68%, list=44%, signal=121%
GO_0010328_MF_AUXIN_INFLUX_TRANSMEMBRANE_TRANSPORTER_ACTIVITY	GO_0010328_MF_AUXIN_INFLUX_TRANSMEMBRANE_TRANSPORTER_ACTIVITY		9	0.5407321	1.1192185	0.3496377	0.7680473	1	18418	tags=67%, list=32%, signal=98%
GO_0035435_BP_PHOSPHATE_ION_TRANSMEMBRANE_TRANSPORT	GO_0035435_BP_PHOSPHATE_ION_TRANSMEMBRANE_TRANSPORT		7	0.5760688	1.1189775	0.36022514	0.7683247	1	14777	tags=71%, list=26%, signal=96%
GO_0019897_CC_EXTRINSIC_COMPONENT_OF_PLASMA_MEMBRANE	GO_0019897_CC_EXTRINSIC_COMPONENT_OF_PLASMA_MEMBRANE		53	0.3769878	1.1189507	0.29180887	0.7678393	1	8502	tags=28%, list=15%, signal=33%
GO_1902749_BP_REGULATION_OF_CELL_CYCLE_G2_M_PHASE_TRANSITION	GO_1902749_BP_REGULATION_OF_CELL_CYCLE_G2_M_PHASE_TRANSITION		33	0.40079603	1.1189103	0.28853047	0.7674107	1	7379	tags=12%, list=13%, signal=14%
GO_0016829_MF_LYASE_ACTIVITY	GO_0016829_MF_LYASE_ACTIVITY		839	0.27538848	1.1188283	0.10406091	0.76715875	1	9999	tags=23%, list=18%, signal=27%
GO_1902531_BP_REGULATION_OF_INTRACELLULAR_SIGNAL_TRANSDUCTION	GO_1902531_BP_REGULATION_OF_INTRACELLULAR_SIGNAL_TRANSDUCTION		120	0.3266419	1.1187562	0.2277691	0.76683104	1	17877	tags=38%, list=31%, signal=56%
GO_0006720_BP_ISOPRENOID_METABOLIC_PROCESS	GO_0006720_BP_ISOPRENOID_METABOLIC_PROCESS		592	0.28156358	1.1184272	0.11479945	0.76743	1	8015	tags=20%, list=14%, signal=23%
GO_0080048_MF_GDP_D_GLUCOSE_PHOSPHORYLASE_ACTIVITY	GO_0080048_MF_GDP_D_GLUCOSE_PHOSPHORYLASE_ACTIVITY		9	0.55242527	1.1180251	0.34690267	0.7682873	1	17470	tags=56%, list=31%, signal=80%
GO_0006811_BP_ION_TRANSPORT	GO_0006811_BP_ION_TRANSPORT		1524	0.26757702	1.1175948	0.06777646	0.7693286	1	11279	tags=25%, list=20%, signal=30%
GO_0034293_BP_SEXUAL_SPORULATION	GO_0034293_BP_SEXUAL_SPORULATION		88	0.3429154	1.1175268	0.24126455	0.76899964	1	9132	tags=25%, list=16%, signal=30%
GO_0045828_BP_POSITIVE_REGULATION_OF_ISOPRENOID_METABOLIC_PROCESS	GO_0045828_BP_POSITIVE_REGULATION_OF_ISOPRENOID_METABOLIC_PROCESS		43	0.38662753	1.1172426	0.30071175	0.76947296	1	13997	tags=33%, list=25%, signal=43%
GO_0071312_BP_CELLULAR_RESPONSE_TO_ALKALOID	GO_0071312_BP_CELLULAR_RESPONSE_TO_ALKALOID		6	0.5921891	1.1168064	0.3614679	0.77049917	1	16026	tags=67%, list=28%, signal=93%
GO_0008092_MF_CYTOSKELETAL_PROTEIN_BINDING	GO_0008092_MF_CYTOSKELETAL_PROTEIN_BINDING		837	0.27315846	1.116771	0.103846155	0.77005976	1	14821	tags=28%, list=26%, signal=37%
GO_0044419_BP_BIOLOGICAL_PROCESS_INVOLVED_IN_INTERSPECIES_INTERACTION_BETWEEN_ORGANISMS	GO_0044419_BP_BIOLOGICAL_PROCESS_INVOLVED_IN_INTERSPECIES_INTERACTION_BETWEEN_ORGANISMS		3079	0.26114744	1.1165749	0.030204963	0.77015483	1	9273	tags=20%, list=16%, signal=22%
GO_1901615_BP_ORGANIC_HYDROXY_COMPOUND_METABOLIC_PROCESS	GO_1901615_BP_ORGANIC_HYDROXY_COMPOUND_METABOLIC_PROCESS		734	0.2750491	1.1162165	0.12144703	0.77088296	1	9136	tags=20%, list=16%, signal=24%
GO_0010599_BP_PRODUCTION_OF_LSIRNA_INVOLVED_IN_RNA_INTERFERENCE	GO_0010599_BP_PRODUCTION_OF_LSIRNA_INVOLVED_IN_RNA_INTERFERENCE		6	0.59430486	1.1157856	0.33590734	0.77186364	1	9267	tags=50%, list=16%, signal=60%
GO_0030149_BP_SPHINGOLIPID_CATABOLIC_PROCESS	GO_0030149_BP_SPHINGOLIPID_CATABOLIC_PROCESS		10	0.5237446	1.115705	0.37272727	0.7716152	1	15599	tags=60%, list=27%, signal=83%
GO_0031540_BP_REGULATION_OF_ANTHOCYANIN_BIOSYNTHETIC_PROCESS	GO_0031540_BP_REGULATION_OF_ANTHOCYANIN_BIOSYNTHETIC_PROCESS		41	0.38469476	1.1157049	0.2807309	0.7710494	1	13791	tags=41%, list=24%, signal=55%
GO_0061158_BP_3_UTR_MEDIATED_MRNA_DESTABILIZATION	GO_0061158_BP_3_UTR_MEDIATED_MRNA_DESTABILIZATION		23	0.43143505	1.115333	0.3206522	0.7718442	1	9905	tags=26%, list=17%, signal=32%
GO_0022604_BP_REGULATION_OF_CELL_MORPHOGENESIS	GO_0022604_BP_REGULATION_OF_CELL_MORPHOGENESIS		235	0.3019855	1.1147066	0.19626169	0.7735621	1	11448	tags=22%, list=20%, signal=28%
GO_0010054_BP_TRICHOBLAST_DIFFERENTIATION	GO_0010054_BP_TRICHOBLAST_DIFFERENTIATION		243	0.30170295	1.1145172	0.19005848	0.77369404	1	15344	tags=30%, list=27%, signal=40%
GO_0048832_BP_SPECIFICATION_OF_PLANT_ORGAN_NUMBER	GO_0048832_BP_SPECIFICATION_OF_PLANT_ORGAN_NUMBER		24	0.436936	1.1141742	0.30636832	0.77436966	1	5202	tags=29%, list=9%, signal=32%
GO_0017017_MF_MAP_KINASE_TYROSINE_SERINE_THREONINE_PHOSPHATASE_ACTIVITY	GO_0017017_MF_MAP_KINASE_TYROSINE_SERINE_THREONINE_PHOSPHATASE_ACTIVITY		7	0.5718602	1.1138937	0.3705104	0.7748301	1	22860	tags=86%, list=40%, signal=143%
GO_0015680_BP_PROTEIN_MATURATION_BY_COPPER_ION_TRANSFER	GO_0015680_BP_PROTEIN_MATURATION_BY_COPPER_ION_TRANSFER		6	0.5981927	1.112888	0.37360594	0.778041	1	7385	tags=50%, list=13%, signal=57%
GO_0140657_MF_ATP_DEPENDENT_ACTIVITY	GO_0140657_MF_ATP_DEPENDENT_ACTIVITY		1520	0.26692438	1.1128539	0.07100592	0.7775875	1	14794	tags=27%, list=26%, signal=35%
GO_0046128_BP_PURINE_RIBONUCLEOSIDE_METABOLIC_PROCESS	GO_0046128_BP_PURINE_RIBONUCLEOSIDE_METABOLIC_PROCESS		55	0.36302418	1.1126667	0.2897033	0.77769667	1	4927	tags=16%, list=9%, signal=18%
GO_0019239_MF_DEAMINASE_ACTIVITY	GO_0019239_MF_DEAMINASE_ACTIVITY		28	0.42192394	1.1123891	0.32675046	0.7781756	1	1935	tags=7%, list=3%, signal=7%
GO_0031336_BP_NEGATIVE_REGULATION_OF_SULFUR_AMINO_ACID_METABOLIC_PROCESS	GO_0031336_BP_NEGATIVE_REGULATION_OF_SULFUR_AMINO_ACID_METABOLIC_PROCESS		8	0.54359657	1.1123388	0.3345656	0.7777963	1	25758	tags=88%, list=45%, signal=160%
GO_0070734_BP_HISTONE_H3_K27_METHYLATION	GO_0070734_BP_HISTONE_H3_K27_METHYLATION		40	0.38845333	1.1121838	0.28395063	0.7777823	1	19525	tags=45%, list=34%, signal=68%
GO_0009166_BP_NUCLEOTIDE_CATABOLIC_PROCESS	GO_0009166_BP_NUCLEOTIDE_CATABOLIC_PROCESS		10	0.5221327	1.1121769	0.36	0.77723545	1	11643	tags=30%, list=20%, signal=38%
GO_0009807_BP_LIGNAN_BIOSYNTHETIC_PROCESS	GO_0009807_BP_LIGNAN_BIOSYNTHETIC_PROCESS		6	0.59473234	1.1121542	0.35166994	0.7767445	1	14066	tags=67%, list=25%, signal=89%
GO_0010262_BP_SOMATIC_EMBRYOGENESIS	GO_0010262_BP_SOMATIC_EMBRYOGENESIS		34	0.40271965	1.1120588	0.2904412	0.77655965	1	7518	tags=32%, list=13%, signal=37%
GO_0009688_BP_ABSCISIC_ACID_BIOSYNTHETIC_PROCESS	GO_0009688_BP_ABSCISIC_ACID_BIOSYNTHETIC_PROCESS		81	0.34204587	1.1119871	0.25159237	0.7762575	1	14087	tags=40%, list=25%, signal=52%
GO_1902645_BP_TERTIARY_ALCOHOL_BIOSYNTHETIC_PROCESS	GO_1902645_BP_TERTIARY_ALCOHOL_BIOSYNTHETIC_PROCESS		81	0.34204587	1.1118883	0.26699835	0.7760667	1	14087	tags=40%, list=25%, signal=52%
GO_0006812_BP_CATION_TRANSPORT	GO_0006812_BP_CATION_TRANSPORT		862	0.27387622	1.1117626	0.122166246	0.7759283	1	11279	tags=24%, list=20%, signal=30%
GO_0016768_MF_SPERMINE_SYNTHASE_ACTIVITY	GO_0016768_MF_SPERMINE_SYNTHASE_ACTIVITY		6	0.58566964	1.1115412	0.37798166	0.77620167	1	19488	tags=67%, list=34%, signal=101%
GO_1902446_BP_REGULATION_OF_SHADE_AVOIDANCE	GO_1902446_BP_REGULATION_OF_SHADE_AVOIDANCE		12	0.5061046	1.1112174	0.35	0.7768526	1	16254	tags=50%, list=29%, signal=70%
GO_0030242_BP_AUTOPHAGY_OF_PEROXISOME	GO_0030242_BP_AUTOPHAGY_OF_PEROXISOME		7	0.5665909	1.1110717	0.36720142	0.77683496	1	20636	tags=86%, list=36%, signal=134%
GO_0009200_BP_DEOXYRIBONUCLEOSIDE_TRIPHOSPHATE_METABOLIC_PROCESS	GO_0009200_BP_DEOXYRIBONUCLEOSIDE_TRIPHOSPHATE_METABOLIC_PROCESS		12	0.5023162	1.1109747	0.34759358	0.7766288	1	11643	tags=25%, list=20%, signal=31%
GO_0009008_MF_DNA_METHYLTRANSFERASE_ACTIVITY	GO_0009008_MF_DNA_METHYLTRANSFERASE_ACTIVITY		18	0.4559024	1.1109354	0.3432836	0.7762028	1	4064	tags=17%, list=7%, signal=18%
GO_0019478_BP_D_AMINO_ACID_CATABOLIC_PROCESS	GO_0019478_BP_D_AMINO_ACID_CATABOLIC_PROCESS		7	0.5759472	1.1109157	0.3738657	0.775697	1	18502	tags=71%, list=32%, signal=106%
GO_0005242_MF_INWARD_RECTIFIER_POTASSIUM_CHANNEL_ACTIVITY	GO_0005242_MF_INWARD_RECTIFIER_POTASSIUM_CHANNEL_ACTIVITY		16	0.4766112	1.1107137	0.3195691	0.77591205	1	12649	tags=50%, list=22%, signal=64%
GO_0046466_BP_MEMBRANE_LIPID_CATABOLIC_PROCESS	GO_0046466_BP_MEMBRANE_LIPID_CATABOLIC_PROCESS		10	0.5237446	1.1105748	0.37168142	0.77588916	1	15599	tags=60%, list=27%, signal=83%
GO_0004652_MF_POLYNUCLEOTIDE_ADENYLYLTRANSFERASE_ACTIVITY	GO_0004652_MF_POLYNUCLEOTIDE_ADENYLYLTRANSFERASE_ACTIVITY		15	0.47628495	1.1105137	0.31560892	0.775546	1	11404	tags=20%, list=20%, signal=25%
GO_0016782_MF_TRANSFERASE_ACTIVITY_TRANSFERRING_SULPHUR_CONTAINING_GROUPS	GO_0016782_MF_TRANSFERASE_ACTIVITY_TRANSFERRING_SULPHUR_CONTAINING_GROUPS		97	0.33637056	1.1098245	0.2617555	0.7774501	1	8951	tags=22%, list=16%, signal=26%
GO_0002215_BP_DEFENSE_RESPONSE_TO_NEMATODE	GO_0002215_BP_DEFENSE_RESPONSE_TO_NEMATODE		15	0.47758266	1.1094877	0.3243762	0.7780929	1	8840	tags=40%, list=16%, signal=47%
GO_0000003_BP_REPRODUCTION	GO_0000003_BP_REPRODUCTION		4170	0.25876522	1.1094297	0.007261411	0.77774006	1	9339	tags=18%, list=16%, signal=20%
GO_2000214_BP_REGULATION_OF_PROLINE_METABOLIC_PROCESS	GO_2000214_BP_REGULATION_OF_PROLINE_METABOLIC_PROCESS		11	0.5191437	1.1090207	0.36197442	0.778672	1	13352	tags=64%, list=23%, signal=83%
GO_0048833_BP_SPECIFICATION_OF_FLORAL_ORGAN_NUMBER	GO_0048833_BP_SPECIFICATION_OF_FLORAL_ORGAN_NUMBER		24	0.436936	1.1089897	0.32869565	0.77821547	1	5202	tags=29%, list=9%, signal=32%
GO_0019199_MF_TRANSMEMBRANE_RECEPTOR_PROTEIN_KINASE_ACTIVITY	GO_0019199_MF_TRANSMEMBRANE_RECEPTOR_PROTEIN_KINASE_ACTIVITY		562	0.27897644	1.1089753	0.12824011	0.7777067	1	12517	tags=27%, list=22%, signal=34%
GO_0044614_CC_NUCLEAR_PORE_CYTOPLASMIC_FILAMENTS	GO_0044614_CC_NUCLEAR_PORE_CYTOPLASMIC_FILAMENTS		12	0.50234354	1.1088456	0.35957065	0.77761865	1	18972	tags=58%, list=33%, signal=87%
GO_0009719_BP_RESPONSE_TO_ENDOGENOUS_STIMULUS	GO_0009719_BP_RESPONSE_TO_ENDOGENOUS_STIMULUS		4589	0.25819892	1.1088256	0.017894737	0.7771222	1	9740	tags=21%, list=17%, signal=23%
GO_0045227_BP_CAPSULE_POLYSACCHARIDE_BIOSYNTHETIC_PROCESS	GO_0045227_BP_CAPSULE_POLYSACCHARIDE_BIOSYNTHETIC_PROCESS		11	0.515965	1.1085691	0.33582088	0.77753687	1	13914	tags=45%, list=24%, signal=60%
GO_0009725_BP_RESPONSE_TO_HORMONE	GO_0009725_BP_RESPONSE_TO_HORMONE		4514	0.25875238	1.1081896	0.02371134	0.7784392	1	9068	tags=20%, list=16%, signal=22%
GO_0046148_BP_PIGMENT_BIOSYNTHETIC_PROCESS	GO_0046148_BP_PIGMENT_BIOSYNTHETIC_PROCESS		410	0.28575063	1.1081489	0.18786128	0.7780483	1	10803	tags=24%, list=19%, signal=29%
GO_2000030_BP_REGULATION_OF_RESPONSE_TO_RED_OR_FAR_RED_LIGHT	GO_2000030_BP_REGULATION_OF_RESPONSE_TO_RED_OR_FAR_RED_LIGHT		105	0.33168188	1.1080582	0.246281	0.7778353	1	7525	tags=12%, list=13%, signal=14%
GO_0051707_BP_RESPONSE_TO_OTHER_ORGANISM	GO_0051707_BP_RESPONSE_TO_OTHER_ORGANISM		3049	0.2598956	1.1080434	0.036677454	0.7773399	1	9273	tags=20%, list=16%, signal=22%
GO_0033557_CC_SLX1_SLX4_COMPLEX	GO_0033557_CC_SLX1_SLX4_COMPLEX		5	0.61760336	1.107991	0.3593156	0.7769769	1	19059	tags=80%, list=33%, signal=120%
GO_0031333_BP_NEGATIVE_REGULATION_OF_PROTEIN_CONTAINING_COMPLEX_ASSEMBLY	GO_0031333_BP_NEGATIVE_REGULATION_OF_PROTEIN_CONTAINING_COMPLEX_ASSEMBLY		30	0.42210364	1.1079242	0.32021466	0.7766739	1	6596	tags=20%, list=12%, signal=23%
GO_0004540_MF_RIBONUCLEASE_ACTIVITY	GO_0004540_MF_RIBONUCLEASE_ACTIVITY		384	0.28697172	1.1077511	0.16883117	0.7767832	1	7071	tags=14%, list=12%, signal=15%
GO_0035266_BP_MERISTEM_GROWTH	GO_0035266_BP_MERISTEM_GROWTH		124	0.32623005	1.1074901	0.2564516	0.7771934	1	17148	tags=36%, list=30%, signal=52%
GO_0005652_CC_NUCLEAR_LAMINA	GO_0005652_CC_NUCLEAR_LAMINA		11	0.51891446	1.1071558	0.35869566	0.7778046	1	27416	tags=100%, list=48%, signal=193%
GO_0000904_BP_CELL_MORPHOGENESIS_INVOLVED_IN_DIFFERENTIATION	GO_0000904_BP_CELL_MORPHOGENESIS_INVOLVED_IN_DIFFERENTIATION		504	0.27933466	1.1062157	0.16064256	0.78068775	1	11897	tags=23%, list=21%, signal=29%
GO_0072660_BP_MAINTENANCE_OF_PROTEIN_LOCATION_IN_PLASMA_MEMBRANE	GO_0072660_BP_MAINTENANCE_OF_PROTEIN_LOCATION_IN_PLASMA_MEMBRANE		6	0.5970652	1.1059191	0.38756856	0.7812221	1	3098	tags=17%, list=5%, signal=18%
GO_0047012_MF_STEROL_4_ALPHA_CARBOXYLATE_3_DEHYDROGENASE_DECARBOXYLATING_ACTIVITY	GO_0047012_MF_STEROL_4_ALPHA_CARBOXYLATE_3_DEHYDROGENASE_DECARBOXYLATING_ACTIVITY		11	0.5004794	1.1050992	0.34719712	0.78369725	1	12465	tags=45%, list=22%, signal=58%
GO_0045703_MF_KETOREDUCTASE_ACTIVITY	GO_0045703_MF_KETOREDUCTASE_ACTIVITY		8	0.54860455	1.1050425	0.35424355	0.7833297	1	15071	tags=63%, list=26%, signal=85%
GO_0043178_MF_ALCOHOL_BINDING	GO_0043178_MF_ALCOHOL_BINDING		72	0.3459377	1.1049335	0.2677686	0.783152	1	12116	tags=28%, list=21%, signal=35%
GO_0000793_CC_CONDENSED_CHROMOSOME	GO_0000793_CC_CONDENSED_CHROMOSOME		159	0.3123173	1.1049037	0.25	0.7827036	1	20168	tags=40%, list=35%, signal=61%
GO_0031624_MF_UBIQUITIN_CONJUGATING_ENZYME_BINDING	GO_0031624_MF_UBIQUITIN_CONJUGATING_ENZYME_BINDING		21	0.44066754	1.1048968	0.34336284	0.7821745	1	21680	tags=48%, list=38%, signal=77%
GO_0010389_BP_REGULATION_OF_G2_M_TRANSITION_OF_MITOTIC_CELL_CYCLE	GO_0010389_BP_REGULATION_OF_G2_M_TRANSITION_OF_MITOTIC_CELL_CYCLE		31	0.40427163	1.1047918	0.30717862	0.78203446	1	1757	tags=6%, list=3%, signal=7%
GO_1900109_BP_REGULATION_OF_HISTONE_H3_K9_DIMETHYLATION	GO_1900109_BP_REGULATION_OF_HISTONE_H3_K9_DIMETHYLATION		18	0.4532728	1.1044986	0.3393502	0.78256625	1	19970	tags=56%, list=35%, signal=86%
GO_0009607_BP_RESPONSE_TO_BIOTIC_STIMULUS	GO_0009607_BP_RESPONSE_TO_BIOTIC_STIMULUS		3155	0.25829607	1.1043776	0.031982943	0.7824502	1	9273	tags=20%, list=16%, signal=22%
GO_1901181_BP_NEGATIVE_REGULATION_OF_CELLULAR_RESPONSE_TO_CAFFEINE	GO_1901181_BP_NEGATIVE_REGULATION_OF_CELLULAR_RESPONSE_TO_CAFFEINE		6	0.5921891	1.1043094	0.38404453	0.7821484	1	16026	tags=67%, list=28%, signal=93%
GO_0036123_BP_HISTONE_H3_K9_DIMETHYLATION	GO_0036123_BP_HISTONE_H3_K9_DIMETHYLATION		18	0.4532728	1.1037611	0.33684212	0.78360796	1	19970	tags=56%, list=35%, signal=86%
GO_0048467_BP_GYNOECIUM_DEVELOPMENT	GO_0048467_BP_GYNOECIUM_DEVELOPMENT		193	0.30570227	1.103726	0.2405892	0.7831793	1	6936	tags=17%, list=12%, signal=19%
GO_0009652_BP_THIGMOTROPISM	GO_0009652_BP_THIGMOTROPISM		11	0.524326	1.1036927	0.3699115	0.78274727	1	21418	tags=82%, list=38%, signal=131%
GO_0048046_CC_APOPLAST	GO_0048046_CC_APOPLAST		803	0.27173257	1.1035326	0.14450128	0.7827816	1	8389	tags=22%, list=15%, signal=25%
GO_0033358_BP_UDP_L_ARABINOSE_BIOSYNTHETIC_PROCESS	GO_0033358_BP_UDP_L_ARABINOSE_BIOSYNTHETIC_PROCESS		11	0.515965	1.1034565	0.353167	0.7825153	1	13914	tags=45%, list=24%, signal=60%
GO_0016822_MF_HYDROLASE_ACTIVITY_ACTING_ON_ACID_CARBON_CARBON_BONDS	GO_0016822_MF_HYDROLASE_ACTIVITY_ACTING_ON_ACID_CARBON_CARBON_BONDS		7	0.5724251	1.1032165	0.3676732	0.7828364	1	9136	tags=43%, list=16%, signal=51%
GO_0006814_BP_SODIUM_ION_TRANSPORT	GO_0006814_BP_SODIUM_ION_TRANSPORT		57	0.36321473	1.1026229	0.27879798	0.78449273	1	12651	tags=30%, list=22%, signal=38%
GO_0022414_BP_REPRODUCTIVE_PROCESS	GO_0022414_BP_REPRODUCTIVE_PROCESS		4149	0.25669497	1.1026152	0.027168235	0.78397274	1	9339	tags=18%, list=16%, signal=20%
GO_0080052_BP_RESPONSE_TO_HISTIDINE	GO_0080052_BP_RESPONSE_TO_HISTIDINE		6	0.58353627	1.1024753	0.3655706	0.7839165	1	7443	tags=67%, list=13%, signal=77%
GO_0071313_BP_CELLULAR_RESPONSE_TO_CAFFEINE	GO_0071313_BP_CELLULAR_RESPONSE_TO_CAFFEINE		6	0.5921891	1.1024389	0.38652483	0.78351367	1	16026	tags=67%, list=28%, signal=93%
GO_0043207_BP_RESPONSE_TO_EXTERNAL_BIOTIC_STIMULUS	GO_0043207_BP_RESPONSE_TO_EXTERNAL_BIOTIC_STIMULUS		3057	0.2588176	1.1021681	0.048859935	0.7839906	1	9273	tags=20%, list=16%, signal=22%
GO_1902930_BP_REGULATION_OF_ALCOHOL_BIOSYNTHETIC_PROCESS	GO_1902930_BP_REGULATION_OF_ALCOHOL_BIOSYNTHETIC_PROCESS		42	0.37872967	1.102085	0.31302875	0.78375345	1	5742	tags=17%, list=10%, signal=19%
GO_0002376_BP_IMMUNE_SYSTEM_PROCESS	GO_0002376_BP_IMMUNE_SYSTEM_PROCESS		2565	0.259311	1.101869	0.05592105	0.7839699	1	10063	tags=22%, list=18%, signal=25%
GO_0071545_BP_INOSITOL_PHOSPHATE_CATABOLIC_PROCESS	GO_0071545_BP_INOSITOL_PHOSPHATE_CATABOLIC_PROCESS		14	0.48112887	1.1017536	0.35543278	0.7838493	1	8461	tags=29%, list=15%, signal=34%
GO_0071470_BP_CELLULAR_RESPONSE_TO_OSMOTIC_STRESS	GO_0071470_BP_CELLULAR_RESPONSE_TO_OSMOTIC_STRESS		106	0.3323968	1.101099	0.25675675	0.7857125	1	12871	tags=34%, list=23%, signal=44%
GO_0043247_BP_TELOMERE_MAINTENANCE_IN_RESPONSE_TO_DNA_DAMAGE	GO_0043247_BP_TELOMERE_MAINTENANCE_IN_RESPONSE_TO_DNA_DAMAGE		6	0.60164934	1.100874	0.37313432	0.7860379	1	10908	tags=50%, list=19%, signal=62%
GO_0052546_BP_CELL_WALL_PECTIN_METABOLIC_PROCESS	GO_0052546_BP_CELL_WALL_PECTIN_METABOLIC_PROCESS		64	0.3568109	1.100612	0.28279388	0.786469	1	12658	tags=28%, list=22%, signal=36%
GO_0052793_MF_PECTIN_ACETYLESTERASE_ACTIVITY	GO_0052793_MF_PECTIN_ACETYLESTERASE_ACTIVITY		18	0.44760212	1.100396	0.3338983	0.7866913	1	15215	tags=44%, list=27%, signal=61%
GO_0003006_BP_DEVELOPMENTAL_PROCESS_INVOLVED_IN_REPRODUCTION	GO_0003006_BP_DEVELOPMENTAL_PROCESS_INVOLVED_IN_REPRODUCTION		3536	0.25736922	1.1003748	0.0393617	0.786241	1	9339	tags=18%, list=16%, signal=20%
GO_0010015_BP_ROOT_MORPHOGENESIS	GO_0010015_BP_ROOT_MORPHOGENESIS		590	0.27594072	1.1002253	0.1657754	0.78624684	1	11072	tags=22%, list=19%, signal=27%
GO_0043562_BP_CELLULAR_RESPONSE_TO_NITROGEN_LEVELS	GO_0043562_BP_CELLULAR_RESPONSE_TO_NITROGEN_LEVELS		84	0.33811903	1.100154	0.26767677	0.7859655	1	6017	tags=15%, list=11%, signal=17%
GO_0071415_BP_CELLULAR_RESPONSE_TO_PURINE_CONTAINING_COMPOUND	GO_0071415_BP_CELLULAR_RESPONSE_TO_PURINE_CONTAINING_COMPOUND		6	0.5921891	1.1001204	0.39688715	0.7855427	1	16026	tags=67%, list=28%, signal=93%
GO_0009806_BP_LIGNAN_METABOLIC_PROCESS	GO_0009806_BP_LIGNAN_METABOLIC_PROCESS		6	0.59473234	1.0998732	0.38157895	0.78589016	1	14066	tags=67%, list=25%, signal=89%
GO_0010817_BP_REGULATION_OF_HORMONE_LEVELS	GO_0010817_BP_REGULATION_OF_HORMONE_LEVELS		599	0.27495864	1.0996542	0.16368638	0.7861276	1	10431	tags=29%, list=18%, signal=35%
GO_0044090_BP_POSITIVE_REGULATION_OF_VACUOLE_ORGANIZATION	GO_0044090_BP_POSITIVE_REGULATION_OF_VACUOLE_ORGANIZATION		10	0.52493644	1.099537	0.34920636	0.7860083	1	24246	tags=80%, list=43%, signal=139%
GO_1901700_BP_RESPONSE_TO_OXYGEN_CONTAINING_COMPOUND	GO_1901700_BP_RESPONSE_TO_OXYGEN_CONTAINING_COMPOUND		4533	0.2562393	1.098765	0.025183631	0.78830594	1	9789	tags=20%, list=17%, signal=23%
GO_0102336_MF_3_OXO_ARACHIDOYL_COA_SYNTHASE_ACTIVITY	GO_0102336_MF_3_OXO_ARACHIDOYL_COA_SYNTHASE_ACTIVITY		41	0.37585905	1.0985191	0.29865772	0.7886216	1	9083	tags=32%, list=16%, signal=38%
GO_0006476_BP_PROTEIN_DEACETYLATION	GO_0006476_BP_PROTEIN_DEACETYLATION		36	0.38905397	1.0983716	0.30968857	0.7886431	1	4038	tags=11%, list=7%, signal=12%
GO_0032196_BP_TRANSPOSITION	GO_0032196_BP_TRANSPOSITION		13	0.5103504	1.0983266	0.36708862	0.78828716	1	12986	tags=23%, list=23%, signal=30%
GO_0009074_BP_AROMATIC_AMINO_ACID_FAMILY_CATABOLIC_PROCESS	GO_0009074_BP_AROMATIC_AMINO_ACID_FAMILY_CATABOLIC_PROCESS		46	0.37626714	1.0979182	0.3079526	0.7892495	1	7428	tags=24%, list=13%, signal=27%
GO_1902456_BP_REGULATION_OF_STOMATAL_OPENING	GO_1902456_BP_REGULATION_OF_STOMATAL_OPENING		68	0.3511623	1.0977558	0.30357143	0.7893112	1	14540	tags=29%, list=26%, signal=39%
GO_0043289_BP_APOCAROTENOID_BIOSYNTHETIC_PROCESS	GO_0043289_BP_APOCAROTENOID_BIOSYNTHETIC_PROCESS		81	0.34204587	1.0972403	0.2826087	0.7906392	1	14087	tags=40%, list=25%, signal=52%
GO_0070273_MF_PHOSPHATIDYLINOSITOL_4_PHOSPHATE_BINDING	GO_0070273_MF_PHOSPHATIDYLINOSITOL_4_PHOSPHATE_BINDING		28	0.41457638	1.0968062	0.35044247	0.7917184	1	13777	tags=32%, list=24%, signal=42%
GO_0043621_MF_PROTEIN_SELF_ASSOCIATION	GO_0043621_MF_PROTEIN_SELF_ASSOCIATION		237	0.29852703	1.0967803	0.2347561	0.7912724	1	9206	tags=16%, list=16%, signal=20%
GO_0009056_BP_CATABOLIC_PROCESS	GO_0009056_BP_CATABOLIC_PROCESS		4097	0.2555354	1.096491	0.032392893	0.7917716	1	7202	tags=13%, list=13%, signal=14%
GO_0051175_BP_NEGATIVE_REGULATION_OF_SULFUR_METABOLIC_PROCESS	GO_0051175_BP_NEGATIVE_REGULATION_OF_SULFUR_METABOLIC_PROCESS		8	0.54359657	1.0956792	0.38961038	0.7943023	1	25758	tags=88%, list=45%, signal=160%
GO_0010366_BP_NEGATIVE_REGULATION_OF_ETHYLENE_BIOSYNTHETIC_PROCESS	GO_0010366_BP_NEGATIVE_REGULATION_OF_ETHYLENE_BIOSYNTHETIC_PROCESS		8	0.54359657	1.095506	0.37547892	0.79435146	1	25758	tags=88%, list=45%, signal=160%
GO_0045815_BP_POSITIVE_REGULATION_OF_GENE_EXPRESSION_EPIGENETIC	GO_0045815_BP_POSITIVE_REGULATION_OF_GENE_EXPRESSION_EPIGENETIC		37	0.3890529	1.095136	0.30127043	0.79515594	1	12063	tags=27%, list=21%, signal=34%
GO_0006955_BP_IMMUNE_RESPONSE	GO_0006955_BP_IMMUNE_RESPONSE		2562	0.25779143	1.0950077	0.06497797	0.7950829	1	10063	tags=22%, list=18%, signal=25%
GO_0010048_BP_VERNALIZATION_RESPONSE	GO_0010048_BP_VERNALIZATION_RESPONSE		53	0.35878456	1.094876	0.30890054	0.7950442	1	2116	tags=8%, list=4%, signal=8%
GO_0018027_BP_PEPTIDYL_LYSINE_DIMETHYLATION	GO_0018027_BP_PEPTIDYL_LYSINE_DIMETHYLATION		18	0.4532728	1.0945592	0.33951762	0.79565704	1	19970	tags=56%, list=35%, signal=86%
GO_0004364_MF_GLUTATHIONE_TRANSFERASE_ACTIVITY	GO_0004364_MF_GLUTATHIONE_TRANSFERASE_ACTIVITY		113	0.32298666	1.0943242	0.2704	0.79597753	1	7254	tags=18%, list=13%, signal=20%
GO_0030243_BP_CELLULOSE_METABOLIC_PROCESS	GO_0030243_BP_CELLULOSE_METABOLIC_PROCESS		181	0.3053975	1.0942658	0.25832012	0.7956522	1	13109	tags=29%, list=23%, signal=38%
GO_0051784_BP_NEGATIVE_REGULATION_OF_NUCLEAR_DIVISION	GO_0051784_BP_NEGATIVE_REGULATION_OF_NUCLEAR_DIVISION		47	0.37008873	1.0942085	0.31525424	0.7953117	1	24187	tags=62%, list=42%, signal=107%
GO_0042278_BP_PURINE_NUCLEOSIDE_METABOLIC_PROCESS	GO_0042278_BP_PURINE_NUCLEOSIDE_METABOLIC_PROCESS		62	0.3538787	1.0942074	0.29118136	0.79476964	1	8567	tags=23%, list=15%, signal=27%
GO_0103101_MF_UDP_GLUCOSE_7_METHYLTHIOHEPTYLHYDROXIMATE_S_GLUCOSYLTRANSFERASE_ACTIVITY	GO_0103101_MF_UDP_GLUCOSE_7_METHYLTHIOHEPTYLHYDROXIMATE_S_GLUCOSYLTRANSFERASE_ACTIVITY		5	0.5946827	1.0942029	0.40582526	0.79424775	1	21089	tags=80%, list=37%, signal=127%
GO_0042886_BP_AMIDE_TRANSPORT	GO_0042886_BP_AMIDE_TRANSPORT		88	0.33953503	1.0940506	0.2864	0.79426306	1	7443	tags=24%, list=13%, signal=27%
GO_0008296_MF_3_5_EXODEOXYRIBONUCLEASE_ACTIVITY	GO_0008296_MF_3_5_EXODEOXYRIBONUCLEASE_ACTIVITY		12	0.49957877	1.0940064	0.34476534	0.7938963	1	11981	tags=33%, list=21%, signal=42%
GO_0045230_BP_CAPSULE_ORGANIZATION	GO_0045230_BP_CAPSULE_ORGANIZATION		11	0.515965	1.0933698	0.3464837	0.7957867	1	13914	tags=45%, list=24%, signal=60%
GO_0035838_CC_GROWING_CELL_TIP	GO_0035838_CC_GROWING_CELL_TIP		16	0.4600935	1.0932982	0.3426087	0.79552	1	4802	tags=25%, list=8%, signal=27%
GO_0006730_BP_ONE_CARBON_METABOLIC_PROCESS	GO_0006730_BP_ONE_CARBON_METABOLIC_PROCESS		96	0.331001	1.0927542	0.29641694	0.7969328	1	9390	tags=19%, list=16%, signal=22%
GO_0003885_MF_D_ARABINONO_1_4_LACTONE_OXIDASE_ACTIVITY	GO_0003885_MF_D_ARABINONO_1_4_LACTONE_OXIDASE_ACTIVITY		5	0.6207886	1.0926288	0.40571427	0.79682595	1	4332	tags=20%, list=8%, signal=22%
GO_0000973_BP_POSTTRANSCRIPTIONAL_TETHERING_OF_RNA_POLYMERASE_II_GENE_DNA_AT_NUCLEAR_PERIPHERY	GO_0000973_BP_POSTTRANSCRIPTIONAL_TETHERING_OF_RNA_POLYMERASE_II_GENE_DNA_AT_NUCLEAR_PERIPHERY		14	0.47192964	1.0923842	0.36095765	0.79720694	1	23411	tags=57%, list=41%, signal=97%
GO_0031332_CC_RNAI_EFFECTOR_COMPLEX	GO_0031332_CC_RNAI_EFFECTOR_COMPLEX		29	0.40053165	1.0923631	0.3117117	0.7967459	1	11391	tags=28%, list=20%, signal=34%
GO_0102756_MF_VERY_LONG_CHAIN_3_KETOACYL_COA_SYNTHASE_ACTIVITY	GO_0102756_MF_VERY_LONG_CHAIN_3_KETOACYL_COA_SYNTHASE_ACTIVITY		41	0.37585905	1.0923347	0.30866426	0.79629564	1	9083	tags=32%, list=16%, signal=38%
GO_0006421_BP_ASPARAGINYL_TRNA_AMINOACYLATION	GO_0006421_BP_ASPARAGINYL_TRNA_AMINOACYLATION		13	0.49001193	1.0917994	0.3649374	0.7977516	1	210	tags=8%, list=0%, signal=8%
GO_0043620_BP_REGULATION_OF_DNA_TEMPLATED_TRANSCRIPTION_IN_RESPONSE_TO_STRESS	GO_0043620_BP_REGULATION_OF_DNA_TEMPLATED_TRANSCRIPTION_IN_RESPONSE_TO_STRESS		17	0.45009845	1.0914794	0.33756804	0.7983734	1	14184	tags=71%, list=25%, signal=94%
GO_0010496_BP_INTERCELLULAR_TRANSPORT	GO_0010496_BP_INTERCELLULAR_TRANSPORT		32	0.3931443	1.0914032	0.32111692	0.79811394	1	10934	tags=31%, list=19%, signal=39%
GO_0008299_BP_ISOPRENOID_BIOSYNTHETIC_PROCESS	GO_0008299_BP_ISOPRENOID_BIOSYNTHETIC_PROCESS		548	0.27440873	1.0913516	0.18037136	0.79776436	1	6646	tags=17%, list=12%, signal=19%
GO_0090404_CC_POLLEN_TUBE_TIP	GO_0090404_CC_POLLEN_TUBE_TIP		16	0.4600935	1.0912842	0.35314685	0.7974804	1	4802	tags=25%, list=8%, signal=27%
GO_0060560_BP_DEVELOPMENTAL_GROWTH_INVOLVED_IN_MORPHOGENESIS	GO_0060560_BP_DEVELOPMENTAL_GROWTH_INVOLVED_IN_MORPHOGENESIS		712	0.2685863	1.0907276	0.16071428	0.799	1	9531	tags=19%, list=17%, signal=22%
GO_0031145_BP_ANAPHASE_PROMOTING_COMPLEX_DEPENDENT_CATABOLIC_PROCESS	GO_0031145_BP_ANAPHASE_PROMOTING_COMPLEX_DEPENDENT_CATABOLIC_PROCESS		10	0.51018506	1.0905929	0.38558558	0.7989387	1	14890	tags=40%, list=26%, signal=54%
GO_0038023_MF_SIGNALING_RECEPTOR_ACTIVITY	GO_0038023_MF_SIGNALING_RECEPTOR_ACTIVITY		823	0.2679232	1.0902594	0.15612903	0.7996326	1	12537	tags=26%, list=22%, signal=33%
GO_0055065_BP_METAL_ION_HOMEOSTASIS	GO_0055065_BP_METAL_ION_HOMEOSTASIS		464	0.27963188	1.0900298	0.21549296	0.79993224	1	12445	tags=28%, list=22%, signal=36%
GO_0055085_BP_TRANSMEMBRANE_TRANSPORT	GO_0055085_BP_TRANSMEMBRANE_TRANSPORT		1399	0.260408	1.0900078	0.11257485	0.7994665	1	9246	tags=19%, list=16%, signal=22%
GO_0005516_MF_CALMODULIN_BINDING	GO_0005516_MF_CALMODULIN_BINDING		655	0.2720757	1.0895936	0.1629435	0.80046237	1	12223	tags=25%, list=21%, signal=32%
GO_0019243_BP_METHYLGLYOXAL_CATABOLIC_PROCESS_TO_D_LACTATE_VIA_S_LACTOYL_GLUTATHIONE	GO_0019243_BP_METHYLGLYOXAL_CATABOLIC_PROCESS_TO_D_LACTATE_VIA_S_LACTOYL_GLUTATHIONE		20	0.43931878	1.0891778	0.34408602	0.80144817	1	3961	tags=10%, list=7%, signal=11%
GO_0015250_MF_WATER_CHANNEL_ACTIVITY	GO_0015250_MF_WATER_CHANNEL_ACTIVITY		84	0.3332429	1.0891472	0.2768166	0.8010349	1	7224	tags=26%, list=13%, signal=30%
GO_0090697_BP_POST_EMBRYONIC_PLANT_ORGAN_MORPHOGENESIS	GO_0090697_BP_POST_EMBRYONIC_PLANT_ORGAN_MORPHOGENESIS		301	0.28860497	1.0885035	0.21536145	0.8029205	1	10986	tags=26%, list=19%, signal=32%
GO_0035556_BP_INTRACELLULAR_SIGNAL_TRANSDUCTION	GO_0035556_BP_INTRACELLULAR_SIGNAL_TRANSDUCTION		1775	0.25830707	1.0883749	0.08624709	0.80283356	1	8106	tags=17%, list=14%, signal=19%
GO_0009932_BP_CELL_TIP_GROWTH	GO_0009932_BP_CELL_TIP_GROWTH		292	0.28685808	1.0882487	0.2344932	0.8027721	1	9330	tags=21%, list=16%, signal=25%
GO_0005315_MF_INORGANIC_PHOSPHATE_TRANSMEMBRANE_TRANSPORTER_ACTIVITY	GO_0005315_MF_INORGANIC_PHOSPHATE_TRANSMEMBRANE_TRANSPORTER_ACTIVITY		42	0.3702904	1.0881422	0.32409012	0.802634	1	12831	tags=36%, list=23%, signal=46%
GO_0001101_BP_RESPONSE_TO_ACID_CHEMICAL	GO_0001101_BP_RESPONSE_TO_ACID_CHEMICAL		1164	0.26385212	1.088055	0.13432837	0.80239385	1	9623	tags=19%, list=17%, signal=23%
GO_0030010_BP_ESTABLISHMENT_OF_CELL_POLARITY	GO_0030010_BP_ESTABLISHMENT_OF_CELL_POLARITY		14	0.477287	1.0879986	0.37122557	0.80205536	1	22165	tags=57%, list=39%, signal=94%
GO_0010253_BP_UDP_RHAMNOSE_BIOSYNTHETIC_PROCESS	GO_0010253_BP_UDP_RHAMNOSE_BIOSYNTHETIC_PROCESS		14	0.46927905	1.0879104	0.35925925	0.8018525	1	2825	tags=14%, list=5%, signal=15%
GO_0005372_MF_WATER_TRANSMEMBRANE_TRANSPORTER_ACTIVITY	GO_0005372_MF_WATER_TRANSMEMBRANE_TRANSPORTER_ACTIVITY		84	0.3332429	1.0877998	0.27993527	0.8017419	1	7224	tags=26%, list=13%, signal=30%
GO_0048281_BP_INFLORESCENCE_MORPHOGENESIS	GO_0048281_BP_INFLORESCENCE_MORPHOGENESIS		7	0.559601	1.087603	0.38333333	0.8019427	1	5474	tags=29%, list=10%, signal=32%
GO_0009415_BP_RESPONSE_TO_WATER	GO_0009415_BP_RESPONSE_TO_WATER		1111	0.26306546	1.0873884	0.13875	0.80218726	1	9623	tags=19%, list=17%, signal=23%
GO_0048864_BP_STEM_CELL_DEVELOPMENT	GO_0048864_BP_STEM_CELL_DEVELOPMENT		5	0.60486543	1.087339	0.40232107	0.80184287	1	22516	tags=100%, list=40%, signal=165%
GO_0045491_BP_XYLAN_METABOLIC_PROCESS	GO_0045491_BP_XYLAN_METABOLIC_PROCESS		153	0.309896	1.0871866	0.27438018	0.8018934	1	13092	tags=34%, list=23%, signal=44%
GO_0080053_BP_RESPONSE_TO_PHENYLALANINE	GO_0080053_BP_RESPONSE_TO_PHENYLALANINE		6	0.58353627	1.0868185	0.4017857	0.80271167	1	7443	tags=67%, list=13%, signal=77%
GO_0009908_BP_FLOWER_DEVELOPMENT	GO_0009908_BP_FLOWER_DEVELOPMENT		1501	0.26039574	1.0863872	0.12149533	0.8038182	1	10809	tags=21%, list=19%, signal=25%
GO_0044322_CC_ENDOPLASMIC_RETICULUM_QUALITY_CONTROL_COMPARTMENT	GO_0044322_CC_ENDOPLASMIC_RETICULUM_QUALITY_CONTROL_COMPARTMENT		6	0.5697484	1.0862896	0.40831757	0.80364007	1	24337	tags=83%, list=43%, signal=145%
GO_0060187_CC_CELL_POLE	GO_0060187_CC_CELL_POLE		28	0.40603656	1.0861804	0.32085562	0.80347276	1	5186	tags=18%, list=9%, signal=20%
GO_0032000_BP_POSITIVE_REGULATION_OF_FATTY_ACID_BETA_OXIDATION	GO_0032000_BP_POSITIVE_REGULATION_OF_FATTY_ACID_BETA_OXIDATION		5	0.605661	1.0859077	0.3962617	0.8040103	1	22414	tags=80%, list=39%, signal=132%
GO_0003678_MF_DNA_HELICASE_ACTIVITY	GO_0003678_MF_DNA_HELICASE_ACTIVITY		80	0.3350742	1.0857824	0.31663975	0.80395937	1	18723	tags=41%, list=33%, signal=61%
GO_0004816_MF_ASPARAGINE_TRNA_LIGASE_ACTIVITY	GO_0004816_MF_ASPARAGINE_TRNA_LIGASE_ACTIVITY		13	0.49001193	1.0851933	0.3756906	0.8056776	1	210	tags=8%, list=0%, signal=8%
GO_2000114_BP_REGULATION_OF_ESTABLISHMENT_OF_CELL_POLARITY	GO_2000114_BP_REGULATION_OF_ESTABLISHMENT_OF_CELL_POLARITY		6	0.57969093	1.0848001	0.41217393	0.8066264	1	22165	tags=67%, list=39%, signal=109%
GO_0061727_BP_METHYLGLYOXAL_CATABOLIC_PROCESS_TO_LACTATE	GO_0061727_BP_METHYLGLYOXAL_CATABOLIC_PROCESS_TO_LACTATE		20	0.43931878	1.0847313	0.35420394	0.8063221	1	3961	tags=10%, list=7%, signal=11%
GO_0009011_MF_STARCH_SYNTHASE_ACTIVITY	GO_0009011_MF_STARCH_SYNTHASE_ACTIVITY		26	0.4159989	1.0846827	0.34168157	0.8059721	1	9241	tags=23%, list=16%, signal=28%
GO_0042182_BP_KETONE_CATABOLIC_PROCESS	GO_0042182_BP_KETONE_CATABOLIC_PROCESS		22	0.4264586	1.0842124	0.35963303	0.8072093	1	3961	tags=9%, list=7%, signal=10%
GO_0033201_MF_ALPHA_1_4_GLUCAN_SYNTHASE_ACTIVITY	GO_0033201_MF_ALPHA_1_4_GLUCAN_SYNTHASE_ACTIVITY		26	0.4159989	1.083839	0.35500878	0.80806816	1	9241	tags=23%, list=16%, signal=28%
GO_0051354_BP_NEGATIVE_REGULATION_OF_OXIDOREDUCTASE_ACTIVITY	GO_0051354_BP_NEGATIVE_REGULATION_OF_OXIDOREDUCTASE_ACTIVITY		11	0.5049182	1.0836142	0.38043478	0.808331	1	3496	tags=18%, list=6%, signal=19%
GO_0009414_BP_RESPONSE_TO_WATER_DEPRIVATION	GO_0009414_BP_RESPONSE_TO_WATER_DEPRIVATION		1096	0.26229045	1.0834249	0.1598063	0.80849916	1	9623	tags=19%, list=17%, signal=23%
GO_0016823_MF_HYDROLASE_ACTIVITY_ACTING_ON_ACID_CARBON_CARBON_BONDS_IN_KETONIC_SUBSTANCES	GO_0016823_MF_HYDROLASE_ACTIVITY_ACTING_ON_ACID_CARBON_CARBON_BONDS_IN_KETONIC_SUBSTANCES		7	0.5724251	1.0833876	0.40917107	0.8081093	1	9136	tags=43%, list=16%, signal=51%
GO_0043201_BP_RESPONSE_TO_LEUCINE	GO_0043201_BP_RESPONSE_TO_LEUCINE		6	0.58353627	1.0832403	0.41229656	0.8081504	1	7443	tags=67%, list=13%, signal=77%
GO_0034629_BP_CELLULAR_PROTEIN_CONTAINING_COMPLEX_LOCALIZATION	GO_0034629_BP_CELLULAR_PROTEIN_CONTAINING_COMPLEX_LOCALIZATION		27	0.4116569	1.0832019	0.35445204	0.80774957	1	23531	tags=63%, list=41%, signal=107%
GO_0102338_MF_3_OXO_LIGNOCERONYL_COA_SYNTHASE_ACTIVITY	GO_0102338_MF_3_OXO_LIGNOCERONYL_COA_SYNTHASE_ACTIVITY		41	0.37585905	1.0830274	0.34395972	0.80787224	1	9083	tags=32%, list=16%, signal=38%
GO_0046321_BP_POSITIVE_REGULATION_OF_FATTY_ACID_OXIDATION	GO_0046321_BP_POSITIVE_REGULATION_OF_FATTY_ACID_OXIDATION		5	0.605661	1.0829086	0.42047533	0.8077532	1	22414	tags=80%, list=39%, signal=132%
GO_0005534_MF_GALACTOSE_BINDING	GO_0005534_MF_GALACTOSE_BINDING		12	0.48863435	1.0828792	0.3846154	0.8073361	1	2477	tags=8%, list=4%, signal=9%
GO_0036464_CC_CYTOPLASMIC_RIBONUCLEOPROTEIN_GRANULE	GO_0036464_CC_CYTOPLASMIC_RIBONUCLEOPROTEIN_GRANULE		280	0.28829694	1.0827588	0.24626866	0.80725586	1	9933	tags=15%, list=17%, signal=18%
GO_0003730_MF_MRNA_3_UTR_BINDING	GO_0003730_MF_MRNA_3_UTR_BINDING		41	0.37445858	1.0826422	0.32928944	0.8071821	1	9117	tags=15%, list=16%, signal=17%
GO_0019264_BP_GLYCINE_BIOSYNTHETIC_PROCESS_FROM_SERINE	GO_0019264_BP_GLYCINE_BIOSYNTHETIC_PROCESS_FROM_SERINE		23	0.42663157	1.0823611	0.35701907	0.8076733	1	8676	tags=22%, list=15%, signal=26%
GO_0071491_BP_CELLULAR_RESPONSE_TO_RED_LIGHT	GO_0071491_BP_CELLULAR_RESPONSE_TO_RED_LIGHT		32	0.39687917	1.0823413	0.3508772	0.80722076	1	7330	tags=16%, list=13%, signal=18%
GO_0098542_BP_DEFENSE_RESPONSE_TO_OTHER_ORGANISM	GO_0098542_BP_DEFENSE_RESPONSE_TO_OTHER_ORGANISM		2540	0.2545959	1.0819228	0.09539474	0.80831975	1	10063	tags=21%, list=18%, signal=25%
GO_0035770_CC_RIBONUCLEOPROTEIN_GRANULE	GO_0035770_CC_RIBONUCLEOPROTEIN_GRANULE		280	0.28829694	1.0818684	0.24961714	0.8079739	1	9933	tags=15%, list=17%, signal=18%
GO_0051262_BP_PROTEIN_TETRAMERIZATION	GO_0051262_BP_PROTEIN_TETRAMERIZATION		34	0.39366364	1.0817337	0.3554007	0.8079509	1	9869	tags=35%, list=17%, signal=43%
GO_1904659_BP_GLUCOSE_TRANSMEMBRANE_TRANSPORT	GO_1904659_BP_GLUCOSE_TRANSMEMBRANE_TRANSPORT		95	0.32657638	1.0817037	0.28644067	0.8075304	1	10986	tags=32%, list=19%, signal=39%
GO_0103066_MF_4ALPHA_CARBOXY_4BETA_METHYL_5ALPHA_CHOLESTA_8_EN_3BETA_OL_NAD_P_3_OXIDOREDUCTASE_DECARBOXYLATING_ACTIVITY	GO_0103066_MF_4ALPHA_CARBOXY_4BETA_METHYL_5ALPHA_CHOLESTA_8_EN_3BETA_OL_NAD_P_3_OXIDOREDUCTASE_DECARBOXYLATING_ACTIVITY		11	0.5004794	1.0814139	0.37407407	0.8080838	1	12465	tags=45%, list=22%, signal=58%
GO_0099094_MF_LIGAND_GATED_CATION_CHANNEL_ACTIVITY	GO_0099094_MF_LIGAND_GATED_CATION_CHANNEL_ACTIVITY		20	0.44270292	1.0812172	0.36585367	0.80834883	1	12649	tags=40%, list=22%, signal=51%
GO_1900912_BP_NEGATIVE_REGULATION_OF_OLEFIN_BIOSYNTHETIC_PROCESS	GO_1900912_BP_NEGATIVE_REGULATION_OF_OLEFIN_BIOSYNTHETIC_PROCESS		8	0.54359657	1.0810827	0.40405905	0.8083057	1	25758	tags=88%, list=45%, signal=160%
GO_0048316_BP_SEED_DEVELOPMENT	GO_0048316_BP_SEED_DEVELOPMENT		1468	0.2582001	1.0809339	0.14302601	0.80835986	1	9403	tags=19%, list=17%, signal=22%
GO_0060429_BP_EPITHELIUM_DEVELOPMENT	GO_0060429_BP_EPITHELIUM_DEVELOPMENT		53	0.36232647	1.0808527	0.33106962	0.8081213	1	10719	tags=23%, list=19%, signal=28%
GO_1900909_BP_NEGATIVE_REGULATION_OF_OLEFIN_METABOLIC_PROCESS	GO_1900909_BP_NEGATIVE_REGULATION_OF_OLEFIN_METABOLIC_PROCESS		8	0.54359657	1.0806767	0.39338234	0.8082035	1	25758	tags=88%, list=45%, signal=160%
GO_0006289_BP_NUCLEOTIDE_EXCISION_REPAIR	GO_0006289_BP_NUCLEOTIDE_EXCISION_REPAIR		59	0.35000294	1.0806179	0.3181818	0.80789524	1	22577	tags=46%, list=40%, signal=76%
GO_0016623_MF_OXIDOREDUCTASE_ACTIVITY_ACTING_ON_THE_ALDEHYDE_OR_OXO_GROUP_OF_DONORS_OXYGEN_AS_ACCEPTOR	GO_0016623_MF_OXIDOREDUCTASE_ACTIVITY_ACTING_ON_THE_ALDEHYDE_OR_OXO_GROUP_OF_DONORS_OXYGEN_AS_ACCEPTOR		23	0.41693276	1.080026	0.36672327	0.8096594	1	10367	tags=39%, list=18%, signal=48%
GO_0004372_MF_GLYCINE_HYDROXYMETHYLTRANSFERASE_ACTIVITY	GO_0004372_MF_GLYCINE_HYDROXYMETHYLTRANSFERASE_ACTIVITY		23	0.42663157	1.0796639	0.36155203	0.81048167	1	8676	tags=22%, list=15%, signal=26%
GO_0031998_BP_REGULATION_OF_FATTY_ACID_BETA_OXIDATION	GO_0031998_BP_REGULATION_OF_FATTY_ACID_BETA_OXIDATION		5	0.605661	1.0795995	0.4264432	0.8101933	1	22414	tags=80%, list=39%, signal=132%
GO_0102337_MF_3_OXO_CEROTOYL_COA_SYNTHASE_ACTIVITY	GO_0102337_MF_3_OXO_CEROTOYL_COA_SYNTHASE_ACTIVITY		41	0.37585905	1.0792443	0.33631486	0.8109533	1	9083	tags=32%, list=16%, signal=38%
GO_0005355_MF_GLUCOSE_TRANSMEMBRANE_TRANSPORTER_ACTIVITY	GO_0005355_MF_GLUCOSE_TRANSMEMBRANE_TRANSPORTER_ACTIVITY		95	0.32657638	1.0791565	0.31365937	0.8107689	1	10986	tags=32%, list=19%, signal=39%
GO_0004563_MF_BETA_N_ACETYLHEXOSAMINIDASE_ACTIVITY	GO_0004563_MF_BETA_N_ACETYLHEXOSAMINIDASE_ACTIVITY		7	0.55310696	1.0790201	0.40334573	0.81074935	1	24443	tags=86%, list=43%, signal=150%
GO_1902289_BP_NEGATIVE_REGULATION_OF_DEFENSE_RESPONSE_TO_OOMYCETES	GO_1902289_BP_NEGATIVE_REGULATION_OF_DEFENSE_RESPONSE_TO_OOMYCETES		10	0.5125659	1.0789435	0.3950178	0.8104886	1	3679	tags=20%, list=6%, signal=21%
GO_0018022_BP_PEPTIDYL_LYSINE_METHYLATION	GO_0018022_BP_PEPTIDYL_LYSINE_METHYLATION		160	0.3054611	1.0778326	0.28830314	0.81406116	1	19525	tags=42%, list=34%, signal=64%
GO_0048367_BP_SHOOT_SYSTEM_DEVELOPMENT	GO_0048367_BP_SHOOT_SYSTEM_DEVELOPMENT		2599	0.25360662	1.0773463	0.109253064	0.8153578	1	9319	tags=18%, list=16%, signal=21%
GO_0000165_BP_MAPK_CASCADE	GO_0000165_BP_MAPK_CASCADE		28	0.4036838	1.0771465	0.32358003	0.81557816	1	14208	tags=21%, list=25%, signal=29%
GO_0090567_BP_REPRODUCTIVE_SHOOT_SYSTEM_DEVELOPMENT	GO_0090567_BP_REPRODUCTIVE_SHOOT_SYSTEM_DEVELOPMENT		1531	0.2578116	1.0770881	0.1421801	0.8152947	1	10809	tags=21%, list=19%, signal=25%
GO_0033478_BP_UDP_RHAMNOSE_METABOLIC_PROCESS	GO_0033478_BP_UDP_RHAMNOSE_METABOLIC_PROCESS		14	0.46927905	1.0768839	0.38086644	0.81554306	1	2825	tags=14%, list=5%, signal=15%
GO_0051596_BP_METHYLGLYOXAL_CATABOLIC_PROCESS	GO_0051596_BP_METHYLGLYOXAL_CATABOLIC_PROCESS		22	0.4264586	1.076486	0.36952713	0.8164761	1	3961	tags=9%, list=7%, signal=10%
GO_0032465_BP_REGULATION_OF_CYTOKINESIS	GO_0032465_BP_REGULATION_OF_CYTOKINESIS		15	0.4589457	1.0763891	0.37618148	0.81633127	1	16026	tags=60%, list=28%, signal=83%
GO_0031111_BP_NEGATIVE_REGULATION_OF_MICROTUBULE_POLYMERIZATION_OR_DEPOLYMERIZATION	GO_0031111_BP_NEGATIVE_REGULATION_OF_MICROTUBULE_POLYMERIZATION_OR_DEPOLYMERIZATION		7	0.5482966	1.0757768	0.40748033	0.8181157	1	25740	tags=100%, list=45%, signal=182%
GO_0019203_MF_CARBOHYDRATE_PHOSPHATASE_ACTIVITY	GO_0019203_MF_CARBOHYDRATE_PHOSPHATASE_ACTIVITY		51	0.35836115	1.0755764	0.33040422	0.8183562	1	730	tags=6%, list=1%, signal=6%
GO_0034090_BP_MAINTENANCE_OF_MEIOTIC_SISTER_CHROMATID_COHESION	GO_0034090_BP_MAINTENANCE_OF_MEIOTIC_SISTER_CHROMATID_COHESION		6	0.58387774	1.0754375	0.4185606	0.8183329	1	14094	tags=50%, list=25%, signal=66%
GO_0003950_MF_NAD_ADP_RIBOSYLTRANSFERASE_ACTIVITY	GO_0003950_MF_NAD_ADP_RIBOSYLTRANSFERASE_ACTIVITY		18	0.43788454	1.0753912	0.36551723	0.81798047	1	11568	tags=39%, list=20%, signal=49%
GO_0002683_BP_NEGATIVE_REGULATION_OF_IMMUNE_SYSTEM_PROCESS	GO_0002683_BP_NEGATIVE_REGULATION_OF_IMMUNE_SYSTEM_PROCESS		165	0.30178103	1.0746105	0.2781955	0.8203808	1	7404	tags=16%, list=13%, signal=18%
GO_0051128_BP_REGULATION_OF_CELLULAR_COMPONENT_ORGANIZATION	GO_0051128_BP_REGULATION_OF_CELLULAR_COMPONENT_ORGANIZATION		797	0.2647374	1.0745351	0.19293821	0.82014394	1	14529	tags=25%, list=25%, signal=33%
GO_0102148_MF_N_ACETYL_BETA_D_GALACTOSAMINIDASE_ACTIVITY	GO_0102148_MF_N_ACETYL_BETA_D_GALACTOSAMINIDASE_ACTIVITY		7	0.55310696	1.0740931	0.38070175	0.8212943	1	24443	tags=86%, list=43%, signal=150%
GO_0046323_BP_GLUCOSE_IMPORT	GO_0046323_BP_GLUCOSE_IMPORT		95	0.32657638	1.0738245	0.32352942	0.82176805	1	10986	tags=32%, list=19%, signal=39%
GO_0004525_MF_RIBONUCLEASE_III_ACTIVITY	GO_0004525_MF_RIBONUCLEASE_III_ACTIVITY		31	0.39433545	1.0736592	0.36476868	0.8218637	1	6702	tags=13%, list=12%, signal=15%
GO_0002213_BP_DEFENSE_RESPONSE_TO_INSECT	GO_0002213_BP_DEFENSE_RESPONSE_TO_INSECT		50	0.3575484	1.0730674	0.35135135	0.8235183	1	4441	tags=18%, list=8%, signal=20%
GO_0103067_MF_4ALPHA_CARBOXY_5ALPHA_CHOLESTA_8_EN_3BETA_OL_NAD_P_3_DEHYDROGENASE_DECARBOXYLATING_ACTIVITY	GO_0103067_MF_4ALPHA_CARBOXY_5ALPHA_CHOLESTA_8_EN_3BETA_OL_NAD_P_3_DEHYDROGENASE_DECARBOXYLATING_ACTIVITY		11	0.5004794	1.0726372	0.37818182	0.824586	1	12465	tags=45%, list=22%, signal=58%
GO_0006066_BP_ALCOHOL_METABOLIC_PROCESS	GO_0006066_BP_ALCOHOL_METABOLIC_PROCESS		333	0.28269097	1.0725099	0.2633864	0.82451457	1	8686	tags=19%, list=15%, signal=22%
GO_0048229_BP_GAMETOPHYTE_DEVELOPMENT	GO_0048229_BP_GAMETOPHYTE_DEVELOPMENT		915	0.26085058	1.072284	0.19176319	0.82484293	1	10752	tags=19%, list=19%, signal=24%
GO_1905268_BP_NEGATIVE_REGULATION_OF_CHROMATIN_ORGANIZATION	GO_1905268_BP_NEGATIVE_REGULATION_OF_CHROMATIN_ORGANIZATION		61	0.34908646	1.0715486	0.34338358	0.8271651	1	13848	tags=33%, list=24%, signal=43%
GO_0050777_BP_NEGATIVE_REGULATION_OF_IMMUNE_RESPONSE	GO_0050777_BP_NEGATIVE_REGULATION_OF_IMMUNE_RESPONSE		165	0.30178103	1.071495	0.2947702	0.8268475	1	7404	tags=16%, list=13%, signal=18%
GO_0032506_BP_CYTOKINETIC_PROCESS	GO_0032506_BP_CYTOKINETIC_PROCESS		11	0.4972255	1.0714809	0.41366908	0.8263716	1	11275	tags=27%, list=20%, signal=34%
GO_0046713_BP_BORATE_TRANSPORT	GO_0046713_BP_BORATE_TRANSPORT		14	0.46774575	1.0713035	0.38198197	0.8264868	1	7819	tags=43%, list=14%, signal=50%
GO_0019903_MF_PROTEIN_PHOSPHATASE_BINDING	GO_0019903_MF_PROTEIN_PHOSPHATASE_BINDING		21	0.4236721	1.0712686	0.36380255	0.82609487	1	1682	tags=10%, list=3%, signal=10%
GO_0008519_MF_AMMONIUM_TRANSMEMBRANE_TRANSPORTER_ACTIVITY	GO_0008519_MF_AMMONIUM_TRANSMEMBRANE_TRANSPORTER_ACTIVITY		23	0.42029312	1.0712613	0.359375	0.82559556	1	10913	tags=43%, list=19%, signal=54%
GO_0046855_BP_INOSITOL_PHOSPHATE_DEPHOSPHORYLATION	GO_0046855_BP_INOSITOL_PHOSPHATE_DEPHOSPHORYLATION		14	0.48112887	1.0705824	0.40720722	0.8276864	1	8461	tags=29%, list=15%, signal=34%
GO_2000122_BP_NEGATIVE_REGULATION_OF_STOMATAL_COMPLEX_DEVELOPMENT	GO_2000122_BP_NEGATIVE_REGULATION_OF_STOMATAL_COMPLEX_DEVELOPMENT		13	0.46100235	1.0705519	0.3717728	0.82725453	1	10640	tags=62%, list=19%, signal=76%
GO_0030261_BP_CHROMOSOME_CONDENSATION	GO_0030261_BP_CHROMOSOME_CONDENSATION		20	0.42333776	1.0697805	0.37251356	0.8296737	1	6895	tags=15%, list=12%, signal=17%
GO_0005975_BP_CARBOHYDRATE_METABOLIC_PROCESS	GO_0005975_BP_CARBOHYDRATE_METABOLIC_PROCESS		2544	0.25100532	1.069683	0.13971397	0.82952315	1	9723	tags=19%, list=17%, signal=22%
GO_0004617_MF_PHOSPHOGLYCERATE_DEHYDROGENASE_ACTIVITY	GO_0004617_MF_PHOSPHOGLYCERATE_DEHYDROGENASE_ACTIVITY		7	0.55094695	1.0689464	0.40480593	0.8318526	1	25589	tags=100%, list=45%, signal=181%
GO_0080141_BP_REGULATION_OF_JASMONIC_ACID_BIOSYNTHETIC_PROCESS	GO_0080141_BP_REGULATION_OF_JASMONIC_ACID_BIOSYNTHETIC_PROCESS		6	0.5753901	1.0684642	0.4275093	0.8331996	1	9902	tags=67%, list=17%, signal=81%
GO_0016303_MF_1_PHOSPHATIDYLINOSITOL_3_KINASE_ACTIVITY	GO_0016303_MF_1_PHOSPHATIDYLINOSITOL_3_KINASE_ACTIVITY		6	0.57499325	1.0680425	0.40812722	0.83425343	1	19440	tags=83%, list=34%, signal=126%
GO_0000836_CC_HRD1P_UBIQUITIN_LIGASE_COMPLEX	GO_0000836_CC_HRD1P_UBIQUITIN_LIGASE_COMPLEX		6	0.5697484	1.0680418	0.42213884	0.83372605	1	24337	tags=83%, list=43%, signal=145%
GO_0000835_CC_ER_UBIQUITIN_LIGASE_COMPLEX	GO_0000835_CC_ER_UBIQUITIN_LIGASE_COMPLEX		6	0.5697484	1.0677187	0.432971	0.834451	1	24337	tags=83%, list=43%, signal=145%
GO_0010267_BP_PRODUCTION_OF_TA_SIRNAS_INVOLVED_IN_RNA_INTERFERENCE	GO_0010267_BP_PRODUCTION_OF_TA_SIRNAS_INVOLVED_IN_RNA_INTERFERENCE		47	0.3590694	1.0666074	0.34925866	0.838223	1	20246	tags=51%, list=36%, signal=79%
GO_0008134_MF_TRANSCRIPTION_FACTOR_BINDING	GO_0008134_MF_TRANSCRIPTION_FACTOR_BINDING		201	0.29122955	1.0664887	0.30602783	0.8381617	1	13895	tags=22%, list=24%, signal=30%
GO_1902904_BP_NEGATIVE_REGULATION_OF_SUPRAMOLECULAR_FIBER_ORGANIZATION	GO_1902904_BP_NEGATIVE_REGULATION_OF_SUPRAMOLECULAR_FIBER_ORGANIZATION		37	0.3804019	1.0664285	0.34655172	0.8378689	1	6596	tags=16%, list=12%, signal=18%
GO_0051275_BP_BETA_GLUCAN_CATABOLIC_PROCESS	GO_0051275_BP_BETA_GLUCAN_CATABOLIC_PROCESS		45	0.36659312	1.0661747	0.36979166	0.838287	1	8593	tags=33%, list=15%, signal=39%
GO_0010601_BP_POSITIVE_REGULATION_OF_AUXIN_BIOSYNTHETIC_PROCESS	GO_0010601_BP_POSITIVE_REGULATION_OF_AUXIN_BIOSYNTHETIC_PROCESS		31	0.38867438	1.0660964	0.3655303	0.8380692	1	10895	tags=42%, list=19%, signal=52%
GO_0051286_CC_CELL_TIP	GO_0051286_CC_CELL_TIP		28	0.40603656	1.0659903	0.37279153	0.8379885	1	5186	tags=18%, list=9%, signal=20%
GO_0035004_MF_PHOSPHATIDYLINOSITOL_3_KINASE_ACTIVITY	GO_0035004_MF_PHOSPHATIDYLINOSITOL_3_KINASE_ACTIVITY		6	0.57499325	1.065842	0.40733945	0.83802646	1	19440	tags=83%, list=34%, signal=126%
GO_0051494_BP_NEGATIVE_REGULATION_OF_CYTOSKELETON_ORGANIZATION	GO_0051494_BP_NEGATIVE_REGULATION_OF_CYTOSKELETON_ORGANIZATION		37	0.3804019	1.0657127	0.36330935	0.83801895	1	6596	tags=16%, list=12%, signal=18%
GO_0009640_BP_PHOTOMORPHOGENESIS	GO_0009640_BP_PHOTOMORPHOGENESIS		214	0.2905715	1.0656351	0.2992248	0.8378037	1	7525	tags=16%, list=13%, signal=19%
GO_1902532_BP_NEGATIVE_REGULATION_OF_INTRACELLULAR_SIGNAL_TRANSDUCTION	GO_1902532_BP_NEGATIVE_REGULATION_OF_INTRACELLULAR_SIGNAL_TRANSDUCTION		82	0.3247447	1.0655531	0.31166667	0.8375885	1	17877	tags=44%, list=31%, signal=64%
GO_0043966_BP_HISTONE_H3_ACETYLATION	GO_0043966_BP_HISTONE_H3_ACETYLATION		56	0.35347292	1.065275	0.34949833	0.83813745	1	15013	tags=27%, list=26%, signal=36%
GO_0007080_BP_MITOTIC_METAPHASE_PLATE_CONGRESSION	GO_0007080_BP_MITOTIC_METAPHASE_PLATE_CONGRESSION		6	0.56136346	1.0648198	0.42277992	0.83932585	1	24995	tags=100%, list=44%, signal=178%
GO_0010383_BP_CELL_WALL_POLYSACCHARIDE_METABOLIC_PROCESS	GO_0010383_BP_CELL_WALL_POLYSACCHARIDE_METABOLIC_PROCESS		336	0.2785	1.064813	0.2731214	0.83882874	1	13289	tags=31%, list=23%, signal=40%
GO_0009629_BP_RESPONSE_TO_GRAVITY	GO_0009629_BP_RESPONSE_TO_GRAVITY		205	0.29348218	1.0645195	0.3106646	0.83947194	1	11650	tags=27%, list=20%, signal=34%
GO_0103099_MF_UDP_GLUCOSE_5_METHYLTHIOPENTYLHYDROXIMATE_S_GLUCOSYLTRANSFERASE_ACTIVITY	GO_0103099_MF_UDP_GLUCOSE_5_METHYLTHIOPENTYLHYDROXIMATE_S_GLUCOSYLTRANSFERASE_ACTIVITY		5	0.5946827	1.0645118	0.4288321	0.83897775	1	21089	tags=80%, list=37%, signal=127%
GO_0051574_BP_POSITIVE_REGULATION_OF_HISTONE_H3_K9_METHYLATION	GO_0051574_BP_POSITIVE_REGULATION_OF_HISTONE_H3_K9_METHYLATION		16	0.44730446	1.0643617	0.38800704	0.83906436	1	21799	tags=63%, list=38%, signal=101%
GO_0016094_BP_POLYPRENOL_BIOSYNTHETIC_PROCESS	GO_0016094_BP_POLYPRENOL_BIOSYNTHETIC_PROCESS		8	0.5303865	1.0643263	0.38715595	0.8386618	1	17265	tags=50%, list=30%, signal=72%
GO_0010154_BP_FRUIT_DEVELOPMENT	GO_0010154_BP_FRUIT_DEVELOPMENT		1587	0.25333932	1.0640607	0.19262782	0.8391305	1	9403	tags=19%, list=17%, signal=23%
GO_0045604_BP_REGULATION_OF_EPIDERMAL_CELL_DIFFERENTIATION	GO_0045604_BP_REGULATION_OF_EPIDERMAL_CELL_DIFFERENTIATION		12	0.48196247	1.0638053	0.39929327	0.83962137	1	6899	tags=17%, list=12%, signal=19%
GO_0009694_BP_JASMONIC_ACID_METABOLIC_PROCESS	GO_0009694_BP_JASMONIC_ACID_METABOLIC_PROCESS		104	0.32229447	1.063656	0.3424191	0.8396534	1	9092	tags=24%, list=16%, signal=29%
GO_0046886_BP_POSITIVE_REGULATION_OF_HORMONE_BIOSYNTHETIC_PROCESS	GO_0046886_BP_POSITIVE_REGULATION_OF_HORMONE_BIOSYNTHETIC_PROCESS		31	0.38867438	1.063405	0.3762712	0.8400843	1	10895	tags=42%, list=19%, signal=52%
GO_0051764_BP_ACTIN_CROSSLINK_FORMATION	GO_0051764_BP_ACTIN_CROSSLINK_FORMATION		12	0.48273844	1.0632371	0.39697543	0.8401971	1	16988	tags=67%, list=30%, signal=95%
GO_0045682_BP_REGULATION_OF_EPIDERMIS_DEVELOPMENT	GO_0045682_BP_REGULATION_OF_EPIDERMIS_DEVELOPMENT		12	0.48196247	1.0631629	0.40555555	0.8399701	1	6899	tags=17%, list=12%, signal=19%
GO_0043473_BP_PIGMENTATION	GO_0043473_BP_PIGMENTATION		31	0.39126483	1.0628557	0.37542087	0.8406223	1	15738	tags=45%, list=28%, signal=62%
GO_0016726_MF_OXIDOREDUCTASE_ACTIVITY_ACTING_ON_CH_OR_CH2_GROUPS_NAD_OR_NADP_AS_ACCEPTOR	GO_0016726_MF_OXIDOREDUCTASE_ACTIVITY_ACTING_ON_CH_OR_CH2_GROUPS_NAD_OR_NADP_AS_ACCEPTOR		13	0.4728592	1.0627885	0.41952056	0.8403564	1	9259	tags=31%, list=16%, signal=37%
GO_0010338_BP_LEAF_FORMATION	GO_0010338_BP_LEAF_FORMATION		15	0.45361122	1.062286	0.38652483	0.8417537	1	9036	tags=27%, list=16%, signal=32%
GO_0010726_BP_POSITIVE_REGULATION_OF_HYDROGEN_PEROXIDE_METABOLIC_PROCESS	GO_0010726_BP_POSITIVE_REGULATION_OF_HYDROGEN_PEROXIDE_METABOLIC_PROCESS		22	0.42578155	1.0621952	0.38956523	0.84155935	1	13844	tags=55%, list=24%, signal=72%
GO_0009860_BP_POLLEN_TUBE_GROWTH	GO_0009860_BP_POLLEN_TUBE_GROWTH		217	0.2891422	1.0617712	0.28173375	0.8426967	1	11717	tags=29%, list=21%, signal=36%
GO_0010021_BP_AMYLOPECTIN_BIOSYNTHETIC_PROCESS	GO_0010021_BP_AMYLOPECTIN_BIOSYNTHETIC_PROCESS		11	0.4851159	1.0617493	0.4103512	0.84224534	1	9666	tags=45%, list=17%, signal=55%
GO_0030623_MF_U5_SNRNA_BINDING	GO_0030623_MF_U5_SNRNA_BINDING		5	0.5887551	1.0616356	0.45272726	0.84215266	1	15770	tags=60%, list=28%, signal=83%
GO_0004031_MF_ALDEHYDE_OXIDASE_ACTIVITY	GO_0004031_MF_ALDEHYDE_OXIDASE_ACTIVITY		23	0.41693276	1.061589	0.39273357	0.841812	1	10367	tags=39%, list=18%, signal=48%
GO_0016801_MF_HYDROLASE_ACTIVITY_ACTING_ON_ETHER_BONDS	GO_0016801_MF_HYDROLASE_ACTIVITY_ACTING_ON_ETHER_BONDS		11	0.49637413	1.0615504	0.3962617	0.84143203	1	4335	tags=18%, list=8%, signal=20%
GO_0051639_BP_ACTIN_FILAMENT_NETWORK_FORMATION	GO_0051639_BP_ACTIN_FILAMENT_NETWORK_FORMATION		12	0.48273844	1.0606987	0.4141593	0.844266	1	16988	tags=67%, list=30%, signal=95%
GO_0006995_BP_CELLULAR_RESPONSE_TO_NITROGEN_STARVATION	GO_0006995_BP_CELLULAR_RESPONSE_TO_NITROGEN_STARVATION		59	0.34390143	1.0605699	0.34133792	0.8442445	1	6017	tags=14%, list=11%, signal=15%
GO_0045931_BP_POSITIVE_REGULATION_OF_MITOTIC_CELL_CYCLE	GO_0045931_BP_POSITIVE_REGULATION_OF_MITOTIC_CELL_CYCLE		29	0.3965162	1.0604721	0.375	0.84409195	1	1757	tags=7%, list=3%, signal=7%
GO_0048578_BP_POSITIVE_REGULATION_OF_LONG_DAY_PHOTOPERIODISM_FLOWERING	GO_0048578_BP_POSITIVE_REGULATION_OF_LONG_DAY_PHOTOPERIODISM_FLOWERING		27	0.4067008	1.0603243	0.386172	0.8441065	1	61	tags=4%, list=0%, signal=4%
GO_0102339_MF_3_OXO_ARACHIDOYL_COA_REDUCTASE_ACTIVITY	GO_0102339_MF_3_OXO_ARACHIDOYL_COA_REDUCTASE_ACTIVITY		6	0.5598508	1.0602201	0.41727942	0.8439639	1	15071	tags=67%, list=26%, signal=91%
GO_0103102_MF_UDP_GLUCOSE_8_METHYLTHIOOCTYLHYDROXIMATE_S_GLUCOSYLTRANSFERASE_ACTIVITY	GO_0103102_MF_UDP_GLUCOSE_8_METHYLTHIOOCTYLHYDROXIMATE_S_GLUCOSYLTRANSFERASE_ACTIVITY		5	0.5946827	1.0598316	0.44592032	0.84495693	1	21089	tags=80%, list=37%, signal=127%
GO_0009630_BP_GRAVITROPISM	GO_0009630_BP_GRAVITROPISM		199	0.29059687	1.0596747	0.30538923	0.84500873	1	11650	tags=27%, list=20%, signal=34%
GO_0000386_MF_SECOND_SPLICEOSOMAL_TRANSESTERIFICATION_ACTIVITY	GO_0000386_MF_SECOND_SPLICEOSOMAL_TRANSESTERIFICATION_ACTIVITY		5	0.5887551	1.0595275	0.44933078	0.84504926	1	15770	tags=60%, list=28%, signal=83%
GO_0004861_MF_CYCLIN_DEPENDENT_PROTEIN_SERINE_THREONINE_KINASE_INHIBITOR_ACTIVITY	GO_0004861_MF_CYCLIN_DEPENDENT_PROTEIN_SERINE_THREONINE_KINASE_INHIBITOR_ACTIVITY		20	0.42861724	1.059293	0.4028777	0.84541005	1	17987	tags=50%, list=32%, signal=73%
GO_0045165_BP_CELL_FATE_COMMITMENT	GO_0045165_BP_CELL_FATE_COMMITMENT		189	0.2920136	1.0592335	0.3113497	0.8451082	1	10809	tags=28%, list=19%, signal=34%
GO_0009873_BP_ETHYLENE_ACTIVATED_SIGNALING_PATHWAY	GO_0009873_BP_ETHYLENE_ACTIVATED_SIGNALING_PATHWAY		644	0.26449594	1.0592158	0.25301206	0.8446571	1	8097	tags=19%, list=14%, signal=22%
GO_0016442_CC_RISC_COMPLEX	GO_0016442_CC_RISC_COMPLEX		29	0.40053165	1.0589713	0.40677965	0.8450665	1	11391	tags=28%, list=20%, signal=34%
GO_0098727_BP_MAINTENANCE_OF_CELL_NUMBER	GO_0098727_BP_MAINTENANCE_OF_CELL_NUMBER		132	0.30231676	1.0585032	0.33497536	0.8463584	1	10666	tags=27%, list=19%, signal=33%
GO_0061659_MF_UBIQUITIN_LIKE_PROTEIN_LIGASE_ACTIVITY	GO_0061659_MF_UBIQUITIN_LIKE_PROTEIN_LIGASE_ACTIVITY		728	0.26264957	1.0584626	0.2657068	0.8459843	1	10267	tags=17%, list=18%, signal=21%
GO_0019902_MF_PHOSPHATASE_BINDING	GO_0019902_MF_PHOSPHATASE_BINDING		21	0.4236721	1.0583696	0.3813708	0.84582216	1	1682	tags=10%, list=3%, signal=10%
GO_0103100_MF_UDP_GLUCOSE_6_METHYLTHIOHEXYLHYDROXIMATE_S_GLUCOSYLTRANSFERASE_ACTIVITY	GO_0103100_MF_UDP_GLUCOSE_6_METHYLTHIOHEXYLHYDROXIMATE_S_GLUCOSYLTRANSFERASE_ACTIVITY		5	0.5946827	1.0580254	0.43667296	0.8466028	1	21089	tags=80%, list=37%, signal=127%
GO_0003954_MF_NADH_DEHYDROGENASE_ACTIVITY	GO_0003954_MF_NADH_DEHYDROGENASE_ACTIVITY		63	0.34043083	1.0579497	0.34333333	0.84638804	1	3995	tags=10%, list=7%, signal=10%
GO_0061630_MF_UBIQUITIN_PROTEIN_LIGASE_ACTIVITY	GO_0061630_MF_UBIQUITIN_PROTEIN_LIGASE_ACTIVITY		728	0.26264957	1.0579085	0.24900663	0.8460222	1	10267	tags=17%, list=18%, signal=21%
GO_0102659_MF_UDP_GLUCOSE_4_METHYLTHIOBUTYLHYDROXIMATE_S_GLUCOSYLTRANSFERASE_ACTIVITY	GO_0102659_MF_UDP_GLUCOSE_4_METHYLTHIOBUTYLHYDROXIMATE_S_GLUCOSYLTRANSFERASE_ACTIVITY		5	0.5946827	1.0577214	0.46040517	0.8462761	1	21089	tags=80%, list=37%, signal=127%
GO_0045005_BP_DNA_DEPENDENT_DNA_REPLICATION_MAINTENANCE_OF_FIDELITY	GO_0045005_BP_DNA_DEPENDENT_DNA_REPLICATION_MAINTENANCE_OF_FIDELITY		21	0.4276514	1.0573956	0.38977072	0.8470364	1	13499	tags=48%, list=24%, signal=62%
GO_0002757_BP_IMMUNE_RESPONSE_ACTIVATING_SIGNAL_TRANSDUCTION	GO_0002757_BP_IMMUNE_RESPONSE_ACTIVATING_SIGNAL_TRANSDUCTION		75	0.32931855	1.0571991	0.36638656	0.84729135	1	7652	tags=20%, list=13%, signal=23%
GO_0010223_BP_SECONDARY_SHOOT_FORMATION	GO_0010223_BP_SECONDARY_SHOOT_FORMATION		85	0.32565182	1.0571378	0.34170854	0.8469881	1	12350	tags=34%, list=22%, signal=43%
GO_0035671_MF_ENONE_REDUCTASE_ACTIVITY	GO_0035671_MF_ENONE_REDUCTASE_ACTIVITY		38	0.3721855	1.0570524	0.38680926	0.8467992	1	5672	tags=24%, list=10%, signal=26%
GO_1901699_BP_CELLULAR_RESPONSE_TO_NITROGEN_COMPOUND	GO_1901699_BP_CELLULAR_RESPONSE_TO_NITROGEN_COMPOUND		172	0.29561839	1.0566243	0.32061067	0.84798807	1	14314	tags=38%, list=25%, signal=50%
GO_1901575_BP_ORGANIC_SUBSTANCE_CATABOLIC_PROCESS	GO_1901575_BP_ORGANIC_SUBSTANCE_CATABOLIC_PROCESS		3651	0.2461748	1.0565412	0.14634146	0.8477615	1	10206	tags=18%, list=18%, signal=20%
GO_0090376_BP_SEED_TRICHOME_DIFFERENTIATION	GO_0090376_BP_SEED_TRICHOME_DIFFERENTIATION		56	0.34891894	1.056523	0.36479127	0.8472948	1	9999	tags=36%, list=18%, signal=43%
GO_0030247_MF_POLYSACCHARIDE_BINDING	GO_0030247_MF_POLYSACCHARIDE_BINDING		266	0.28136954	1.0563904	0.32436708	0.8472745	1	7630	tags=20%, list=13%, signal=23%
GO_0010346_BP_SHOOT_AXIS_FORMATION	GO_0010346_BP_SHOOT_AXIS_FORMATION		85	0.32565182	1.0563531	0.34872612	0.8468954	1	12350	tags=34%, list=22%, signal=43%
GO_0002758_BP_INNATE_IMMUNE_RESPONSE_ACTIVATING_SIGNAL_TRANSDUCTION	GO_0002758_BP_INNATE_IMMUNE_RESPONSE_ACTIVATING_SIGNAL_TRANSDUCTION		75	0.32931855	1.0562683	0.35573772	0.84672123	1	7652	tags=20%, list=13%, signal=23%
GO_0072330_BP_MONOCARBOXYLIC_ACID_BIOSYNTHETIC_PROCESS	GO_0072330_BP_MONOCARBOXYLIC_ACID_BIOSYNTHETIC_PROCESS		599	0.26333284	1.0562645	0.26979867	0.8462171	1	6971	tags=15%, list=12%, signal=17%
GO_0097157_MF_PRE_MRNA_INTRONIC_BINDING	GO_0097157_MF_PRE_MRNA_INTRONIC_BINDING		7	0.53971654	1.0562032	0.43888888	0.8459212	1	20521	tags=71%, list=36%, signal=112%
GO_0009438_BP_METHYLGLYOXAL_METABOLIC_PROCESS	GO_0009438_BP_METHYLGLYOXAL_METABOLIC_PROCESS		22	0.4264586	1.0561665	0.4232902	0.8455526	1	3961	tags=9%, list=7%, signal=10%
GO_0010078_BP_MAINTENANCE_OF_ROOT_MERISTEM_IDENTITY	GO_0010078_BP_MAINTENANCE_OF_ROOT_MERISTEM_IDENTITY		44	0.36912283	1.0559616	0.37055838	0.84581786	1	9895	tags=25%, list=17%, signal=30%
GO_2001006_BP_REGULATION_OF_CELLULOSE_BIOSYNTHETIC_PROCESS	GO_2001006_BP_REGULATION_OF_CELLULOSE_BIOSYNTHETIC_PROCESS		12	0.4751285	1.0557121	0.4017094	0.8463081	1	19661	tags=50%, list=35%, signal=76%
GO_0061458_BP_REPRODUCTIVE_SYSTEM_DEVELOPMENT	GO_0061458_BP_REPRODUCTIVE_SYSTEM_DEVELOPMENT		3174	0.24696933	1.0554777	0.16541353	0.8467003	1	9358	tags=18%, list=16%, signal=20%
GO_0043069_BP_NEGATIVE_REGULATION_OF_PROGRAMMED_CELL_DEATH	GO_0043069_BP_NEGATIVE_REGULATION_OF_PROGRAMMED_CELL_DEATH		65	0.3388609	1.0554577	0.359401	0.84627473	1	4436	tags=11%, list=8%, signal=12%
GO_0036297_BP_INTERSTRAND_CROSS_LINK_REPAIR	GO_0036297_BP_INTERSTRAND_CROSS_LINK_REPAIR		17	0.440372	1.0548851	0.38765007	0.8480007	1	12181	tags=41%, list=21%, signal=52%
GO_0000278_BP_MITOTIC_CELL_CYCLE	GO_0000278_BP_MITOTIC_CELL_CYCLE		506	0.26823992	1.0548636	0.29018492	0.84756976	1	19304	tags=37%, list=34%, signal=55%
GO_0103103_MF_UDP_GLUCOSE_9_METHYLTHIONONYLHYDROXIMATE_S_GLUCOSYLTRANSFERASE_ACTIVITY	GO_0103103_MF_UDP_GLUCOSE_9_METHYLTHIONONYLHYDROXIMATE_S_GLUCOSYLTRANSFERASE_ACTIVITY		5	0.5946827	1.054654	0.45519713	0.8478129	1	21089	tags=80%, list=37%, signal=127%
GO_0030620_MF_U2_SNRNA_BINDING	GO_0030620_MF_U2_SNRNA_BINDING		6	0.5573548	1.0546399	0.4173387	0.84735996	1	15770	tags=50%, list=28%, signal=69%
GO_0060776_BP_SIMPLE_LEAF_MORPHOGENESIS	GO_0060776_BP_SIMPLE_LEAF_MORPHOGENESIS		6	0.5704273	1.0542349	0.44210526	0.8483709	1	18517	tags=67%, list=32%, signal=99%
GO_1901987_BP_REGULATION_OF_CELL_CYCLE_PHASE_TRANSITION	GO_1901987_BP_REGULATION_OF_CELL_CYCLE_PHASE_TRANSITION		89	0.324461	1.0540917	0.3633388	0.848405	1	18228	tags=35%, list=32%, signal=51%
GO_0050996_BP_POSITIVE_REGULATION_OF_LIPID_CATABOLIC_PROCESS	GO_0050996_BP_POSITIVE_REGULATION_OF_LIPID_CATABOLIC_PROCESS		5	0.605661	1.0539299	0.4448819	0.84850633	1	22414	tags=80%, list=39%, signal=132%
GO_0006997_BP_NUCLEUS_ORGANIZATION	GO_0006997_BP_NUCLEUS_ORGANIZATION		158	0.29785287	1.0538418	0.3398374	0.84834635	1	8554	tags=18%, list=15%, signal=21%
GO_0071323_BP_CELLULAR_RESPONSE_TO_CHITIN	GO_0071323_BP_CELLULAR_RESPONSE_TO_CHITIN		35	0.3858751	1.0535144	0.3738977	0.84907275	1	13733	tags=31%, list=24%, signal=41%
GO_1990136_MF_LINOLEATE_9S_LIPOXYGENASE_ACTIVITY	GO_1990136_MF_LINOLEATE_9S_LIPOXYGENASE_ACTIVITY		9	0.51301074	1.0533831	0.3976834	0.84904844	1	3784	tags=22%, list=7%, signal=24%
GO_0046838_BP_PHOSPHORYLATED_CARBOHYDRATE_DEPHOSPHORYLATION	GO_0046838_BP_PHOSPHORYLATED_CARBOHYDRATE_DEPHOSPHORYLATION		16	0.44638112	1.0533557	0.41012216	0.84864885	1	8461	tags=25%, list=15%, signal=29%
GO_0047251_MF_THIOHYDROXIMATE_BETA_D_GLUCOSYLTRANSFERASE_ACTIVITY	GO_0047251_MF_THIOHYDROXIMATE_BETA_D_GLUCOSYLTRANSFERASE_ACTIVITY		5	0.5946827	1.0532726	0.46761134	0.84847784	1	21089	tags=80%, list=37%, signal=127%
GO_0032950_BP_REGULATION_OF_BETA_GLUCAN_METABOLIC_PROCESS	GO_0032950_BP_REGULATION_OF_BETA_GLUCAN_METABOLIC_PROCESS		12	0.4751285	1.0530007	0.41899443	0.848989	1	19661	tags=50%, list=35%, signal=76%
GO_0016279_MF_PROTEIN_LYSINE_N_METHYLTRANSFERASE_ACTIVITY	GO_0016279_MF_PROTEIN_LYSINE_N_METHYLTRANSFERASE_ACTIVITY		122	0.30706078	1.0529501	0.35655057	0.8486634	1	20328	tags=42%, list=36%, signal=65%
GO_2000896_BP_AMYLOPECTIN_METABOLIC_PROCESS	GO_2000896_BP_AMYLOPECTIN_METABOLIC_PROCESS		11	0.4851159	1.052898	0.403255	0.84834886	1	9666	tags=45%, list=17%, signal=55%
GO_0004553_MF_HYDROLASE_ACTIVITY_HYDROLYZING_O_GLYCOSYL_COMPOUNDS	GO_0004553_MF_HYDROLASE_ACTIVITY_HYDROLYZING_O_GLYCOSYL_COMPOUNDS		791	0.2579425	1.0528944	0.26773763	0.84785664	1	9393	tags=22%, list=16%, signal=26%
GO_0016783_MF_SULFURTRANSFERASE_ACTIVITY	GO_0016783_MF_SULFURTRANSFERASE_ACTIVITY		44	0.3597071	1.0525868	0.3618881	0.8485613	1	16299	tags=43%, list=29%, signal=60%
GO_0010113_BP_NEGATIVE_REGULATION_OF_SYSTEMIC_ACQUIRED_RESISTANCE	GO_0010113_BP_NEGATIVE_REGULATION_OF_SYSTEMIC_ACQUIRED_RESISTANCE		6	0.5681406	1.0520439	0.43014705	0.8501698	1	13848	tags=33%, list=24%, signal=44%
GO_0010410_BP_HEMICELLULOSE_METABOLIC_PROCESS	GO_0010410_BP_HEMICELLULOSE_METABOLIC_PROCESS		252	0.28605172	1.0518742	0.31666666	0.8503152	1	9461	tags=24%, list=17%, signal=28%
GO_1990069_BP_STOMATAL_OPENING	GO_1990069_BP_STOMATAL_OPENING		73	0.3343648	1.0517486	0.36815068	0.8503118	1	7731	tags=15%, list=14%, signal=17%
GO_0010053_BP_ROOT_EPIDERMAL_CELL_DIFFERENTIATION	GO_0010053_BP_ROOT_EPIDERMAL_CELL_DIFFERENTIATION		293	0.27683577	1.051657	0.31791908	0.8501729	1	11072	tags=21%, list=19%, signal=26%
GO_1900618_BP_REGULATION_OF_SHOOT_SYSTEM_MORPHOGENESIS	GO_1900618_BP_REGULATION_OF_SHOOT_SYSTEM_MORPHOGENESIS		35	0.36856264	1.051485	0.3754386	0.85035014	1	3945	tags=14%, list=7%, signal=15%
GO_0018454_MF_ACETOACETYL_COA_REDUCTASE_ACTIVITY	GO_0018454_MF_ACETOACETYL_COA_REDUCTASE_ACTIVITY		6	0.5598508	1.0514032	0.43594646	0.85016036	1	15071	tags=67%, list=26%, signal=91%
GO_0051315_BP_ATTACHMENT_OF_MITOTIC_SPINDLE_MICROTUBULES_TO_KINETOCHORE	GO_0051315_BP_ATTACHMENT_OF_MITOTIC_SPINDLE_MICROTUBULES_TO_KINETOCHORE		6	0.56136346	1.0512849	0.44360903	0.85010815	1	24995	tags=100%, list=44%, signal=178%
GO_0046173_BP_POLYOL_BIOSYNTHETIC_PROCESS	GO_0046173_BP_POLYOL_BIOSYNTHETIC_PROCESS		58	0.3450159	1.0511395	0.35985532	0.8501459	1	10209	tags=28%, list=18%, signal=34%
GO_1990381_MF_UBIQUITIN_SPECIFIC_PROTEASE_BINDING	GO_1990381_MF_UBIQUITIN_SPECIFIC_PROTEASE_BINDING		6	0.5697484	1.0509093	0.44237918	0.85050476	1	24337	tags=83%, list=43%, signal=145%
GO_0030856_BP_REGULATION_OF_EPITHELIAL_CELL_DIFFERENTIATION	GO_0030856_BP_REGULATION_OF_EPITHELIAL_CELL_DIFFERENTIATION		12	0.48196247	1.050756	0.39530686	0.8505858	1	6899	tags=17%, list=12%, signal=19%
GO_0000086_BP_G2_M_TRANSITION_OF_MITOTIC_CELL_CYCLE	GO_0000086_BP_G2_M_TRANSITION_OF_MITOTIC_CELL_CYCLE		35	0.37004128	1.0507503	0.37333333	0.8501008	1	1757	tags=6%, list=3%, signal=6%
GO_0009605_BP_RESPONSE_TO_EXTERNAL_STIMULUS	GO_0009605_BP_RESPONSE_TO_EXTERNAL_STIMULUS		4025	0.24509676	1.0505866	0.15974441	0.8502204	1	10366	tags=21%, list=18%, signal=24%
GO_0005984_BP_DISACCHARIDE_METABOLIC_PROCESS	GO_0005984_BP_DISACCHARIDE_METABOLIC_PROCESS		176	0.2935226	1.0505863	0.3524721	0.84971404	1	7614	tags=18%, list=13%, signal=21%
GO_0140014_BP_MITOTIC_NUCLEAR_DIVISION	GO_0140014_BP_MITOTIC_NUCLEAR_DIVISION		128	0.30392033	1.050499	0.34219268	0.84954673	1	20103	tags=47%, list=35%, signal=72%
GO_0099515_BP_ACTIN_FILAMENT_BASED_TRANSPORT	GO_0099515_BP_ACTIN_FILAMENT_BASED_TRANSPORT		12	0.47611362	1.0498785	0.3985765	0.85142624	1	11872	tags=33%, list=21%, signal=42%
GO_0048608_BP_REPRODUCTIVE_STRUCTURE_DEVELOPMENT	GO_0048608_BP_REPRODUCTIVE_STRUCTURE_DEVELOPMENT		3174	0.24696933	1.0498599	0.19052745	0.8509821	1	9358	tags=18%, list=16%, signal=20%
GO_0031114_BP_REGULATION_OF_MICROTUBULE_DEPOLYMERIZATION	GO_0031114_BP_REGULATION_OF_MICROTUBULE_DEPOLYMERIZATION		7	0.5482966	1.0497068	0.42883894	0.85107625	1	25740	tags=100%, list=45%, signal=182%
GO_0031936_BP_NEGATIVE_REGULATION_OF_CHROMATIN_SILENCING	GO_0031936_BP_NEGATIVE_REGULATION_OF_CHROMATIN_SILENCING		26	0.40160626	1.049502	0.37478992	0.8513736	1	11337	tags=31%, list=20%, signal=38%
GO_0008574_MF_PLUS_END_DIRECTED_MICROTUBULE_MOTOR_ACTIVITY	GO_0008574_MF_PLUS_END_DIRECTED_MICROTUBULE_MOTOR_ACTIVITY		18	0.43144757	1.0494	0.390625	0.8512665	1	19763	tags=67%, list=35%, signal=102%
GO_0032296_MF_DOUBLE_STRANDED_RNA_SPECIFIC_RIBONUCLEASE_ACTIVITY	GO_0032296_MF_DOUBLE_STRANDED_RNA_SPECIFIC_RIBONUCLEASE_ACTIVITY		31	0.39433545	1.0491729	0.4251291	0.8516214	1	6702	tags=13%, list=12%, signal=15%
GO_0080140_BP_REGULATION_OF_JASMONIC_ACID_METABOLIC_PROCESS	GO_0080140_BP_REGULATION_OF_JASMONIC_ACID_METABOLIC_PROCESS		6	0.5753901	1.0491588	0.4446565	0.85117066	1	9902	tags=67%, list=17%, signal=81%
GO_0000919_BP_CELL_PLATE_ASSEMBLY	GO_0000919_BP_CELL_PLATE_ASSEMBLY		42	0.36482218	1.0487661	0.3859964	0.85218143	1	21399	tags=55%, list=38%, signal=88%
GO_0016798_MF_HYDROLASE_ACTIVITY_ACTING_ON_GLYCOSYL_BONDS	GO_0016798_MF_HYDROLASE_ACTIVITY_ACTING_ON_GLYCOSYL_BONDS		864	0.25660294	1.0483736	0.2697616	0.8532304	1	11337	tags=26%, list=20%, signal=32%
GO_0009691_BP_CYTOKININ_BIOSYNTHETIC_PROCESS	GO_0009691_BP_CYTOKININ_BIOSYNTHETIC_PROCESS		49	0.34910142	1.0483361	0.36833334	0.85286844	1	9171	tags=39%, list=16%, signal=46%
GO_0033169_BP_HISTONE_H3_K9_DEMETHYLATION	GO_0033169_BP_HISTONE_H3_K9_DEMETHYLATION		6	0.57087696	1.0481269	0.44	0.85313946	1	24453	tags=100%, list=43%, signal=175%
GO_0010497_BP_PLASMODESMATA_MEDIATED_INTERCELLULAR_TRANSPORT	GO_0010497_BP_PLASMODESMATA_MEDIATED_INTERCELLULAR_TRANSPORT		28	0.3929915	1.0476781	0.38608697	0.85436356	1	10934	tags=32%, list=19%, signal=40%
GO_0009934_BP_REGULATION_OF_MERISTEM_STRUCTURAL_ORGANIZATION	GO_0009934_BP_REGULATION_OF_MERISTEM_STRUCTURAL_ORGANIZATION		30	0.3849966	1.0474199	0.369863	0.8548165	1	6396	tags=17%, list=11%, signal=19%
GO_0010026_BP_TRICHOME_DIFFERENTIATION	GO_0010026_BP_TRICHOME_DIFFERENTIATION		301	0.27917695	1.0472523	0.31304348	0.8549631	1	11681	tags=22%, list=21%, signal=27%
GO_0140546_BP_DEFENSE_RESPONSE_TO_SYMBIONT	GO_0140546_BP_DEFENSE_RESPONSE_TO_SYMBIONT		154	0.29852104	1.0471172	0.35559008	0.854991	1	6074	tags=17%, list=11%, signal=19%
GO_0051607_BP_DEFENSE_RESPONSE_TO_VIRUS	GO_0051607_BP_DEFENSE_RESPONSE_TO_VIRUS		154	0.29852104	1.0468059	0.38166666	0.85570085	1	6074	tags=17%, list=11%, signal=19%
GO_0000902_BP_CELL_MORPHOGENESIS	GO_0000902_BP_CELL_MORPHOGENESIS		924	0.25540724	1.0466852	0.2846154	0.85566103	1	11717	tags=20%, list=21%, signal=25%
GO_0016747_MF_ACYLTRANSFERASE_ACTIVITY_TRANSFERRING_GROUPS_OTHER_THAN_AMINO_ACYL_GROUPS	GO_0016747_MF_ACYLTRANSFERASE_ACTIVITY_TRANSFERRING_GROUPS_OTHER_THAN_AMINO_ACYL_GROUPS		853	0.25685215	1.0465188	0.28441557	0.8558434	1	9588	tags=18%, list=17%, signal=21%
GO_0010205_BP_PHOTOINHIBITION	GO_0010205_BP_PHOTOINHIBITION		16	0.44081792	1.0464089	0.41621622	0.85574895	1	1309	tags=6%, list=2%, signal=6%
GO_0042814_BP_MONOPOLAR_CELL_GROWTH	GO_0042814_BP_MONOPOLAR_CELL_GROWTH		25	0.40297157	1.0463158	0.38330495	0.8555992	1	10950	tags=32%, list=19%, signal=40%
GO_0005199_MF_STRUCTURAL_CONSTITUENT_OF_CELL_WALL	GO_0005199_MF_STRUCTURAL_CONSTITUENT_OF_CELL_WALL		30	0.38832834	1.0462635	0.406518	0.85529095	1	2271	tags=17%, list=4%, signal=17%
GO_0016571_BP_HISTONE_METHYLATION	GO_0016571_BP_HISTONE_METHYLATION		178	0.29285437	1.0460713	0.3553459	0.85554767	1	19525	tags=39%, list=34%, signal=60%
GO_0046785_BP_MICROTUBULE_POLYMERIZATION	GO_0046785_BP_MICROTUBULE_POLYMERIZATION		40	0.36386594	1.0457351	0.383821	0.8563192	1	21074	tags=55%, list=37%, signal=87%
GO_0006896_BP_GOLGI_TO_VACUOLE_TRANSPORT	GO_0006896_BP_GOLGI_TO_VACUOLE_TRANSPORT		32	0.3793258	1.0457077	0.39355993	0.8559201	1	3086	tags=9%, list=5%, signal=10%
GO_0043495_MF_PROTEIN_MEMBRANE_ADAPTOR_ACTIVITY	GO_0043495_MF_PROTEIN_MEMBRANE_ADAPTOR_ACTIVITY		22	0.40300724	1.0455384	0.39123103	0.85610306	1	3445	tags=14%, list=6%, signal=15%
GO_0045489_BP_PECTIN_BIOSYNTHETIC_PROCESS	GO_0045489_BP_PECTIN_BIOSYNTHETIC_PROCESS		151	0.29819405	1.0452615	0.3658915	0.8567094	1	14958	tags=25%, list=26%, signal=33%
GO_0008360_BP_REGULATION_OF_CELL_SHAPE	GO_0008360_BP_REGULATION_OF_CELL_SHAPE		121	0.3060523	1.04485	0.36557376	0.85782194	1	22485	tags=48%, list=39%, signal=79%
GO_0102970_MF_7_DEOXYLOGANETIC_ACID_GLUCOSYLTRANSFERASE_ACTIVITY	GO_0102970_MF_7_DEOXYLOGANETIC_ACID_GLUCOSYLTRANSFERASE_ACTIVITY		13	0.46871012	1.0448492	0.44198895	0.857321	1	12633	tags=46%, list=22%, signal=59%
GO_0050589_MF_LEUCOCYANIDIN_OXYGENASE_ACTIVITY	GO_0050589_MF_LEUCOCYANIDIN_OXYGENASE_ACTIVITY		5	0.59435683	1.0445873	0.43872115	0.8578229	1	2081	tags=40%, list=4%, signal=42%
GO_0046500_BP_S_ADENOSYLMETHIONINE_METABOLIC_PROCESS	GO_0046500_BP_S_ADENOSYLMETHIONINE_METABOLIC_PROCESS		24	0.40700293	1.0444534	0.40282685	0.85780895	1	4335	tags=13%, list=8%, signal=14%
GO_0016278_MF_LYSINE_N_METHYLTRANSFERASE_ACTIVITY	GO_0016278_MF_LYSINE_N_METHYLTRANSFERASE_ACTIVITY		122	0.30706078	1.0439931	0.37251908	0.85906315	1	20328	tags=42%, list=36%, signal=65%
GO_1902806_BP_REGULATION_OF_CELL_CYCLE_G1_S_PHASE_TRANSITION	GO_1902806_BP_REGULATION_OF_CELL_CYCLE_G1_S_PHASE_TRANSITION		6	0.5586363	1.0436782	0.44894028	0.8597976	1	8445	tags=33%, list=15%, signal=39%
GO_0102341_MF_3_OXO_LIGNOCEROYL_COA_REDUCTASE_ACTIVITY	GO_0102341_MF_3_OXO_LIGNOCEROYL_COA_REDUCTASE_ACTIVITY		6	0.5598508	1.0436208	0.4375	0.8595176	1	15071	tags=67%, list=26%, signal=91%
GO_0007026_BP_NEGATIVE_REGULATION_OF_MICROTUBULE_DEPOLYMERIZATION	GO_0007026_BP_NEGATIVE_REGULATION_OF_MICROTUBULE_DEPOLYMERIZATION		7	0.5482966	1.0433979	0.43806103	0.8598858	1	25740	tags=100%, list=45%, signal=182%
GO_0002183_BP_CYTOPLASMIC_TRANSLATIONAL_INITIATION	GO_0002183_BP_CYTOPLASMIC_TRANSLATIONAL_INITIATION		21	0.416902	1.0433493	0.40142095	0.8595774	1	6378	tags=10%, list=11%, signal=11%
GO_0045087_BP_INNATE_IMMUNE_RESPONSE	GO_0045087_BP_INNATE_IMMUNE_RESPONSE		868	0.25655964	1.043211	0.27308193	0.85961777	1	10113	tags=21%, list=18%, signal=25%
GO_0006984_BP_ER_NUCLEUS_SIGNALING_PATHWAY	GO_0006984_BP_ER_NUCLEUS_SIGNALING_PATHWAY		11	0.48070815	1.0431335	0.4296029	0.85942936	1	1382	tags=9%, list=2%, signal=9%
GO_0071941_BP_NITROGEN_CYCLE_METABOLIC_PROCESS	GO_0071941_BP_NITROGEN_CYCLE_METABOLIC_PROCESS		128	0.30001798	1.0417123	0.36945814	0.8644834	1	6531	tags=21%, list=11%, signal=24%
GO_0009264_BP_DEOXYRIBONUCLEOTIDE_CATABOLIC_PROCESS	GO_0009264_BP_DEOXYRIBONUCLEOTIDE_CATABOLIC_PROCESS		8	0.5279767	1.0412649	0.4332724	0.8658	1	11643	tags=25%, list=20%, signal=31%
GO_0060089_MF_MOLECULAR_TRANSDUCER_ACTIVITY	GO_0060089_MF_MOLECULAR_TRANSDUCER_ACTIVITY		876	0.25454038	1.0410217	0.29450262	0.8662292	1	12307	tags=25%, list=22%, signal=31%
GO_0033290_CC_EUKARYOTIC_48S_PREINITIATION_COMPLEX	GO_0033290_CC_EUKARYOTIC_48S_PREINITIATION_COMPLEX		15	0.44114864	1.0408275	0.42266187	0.86645633	1	1452	tags=7%, list=3%, signal=7%
GO_0102342_MF_3_OXO_CEROTOYL_COA_REDUCTASE_ACTIVITY	GO_0102342_MF_3_OXO_CEROTOYL_COA_REDUCTASE_ACTIVITY		6	0.5598508	1.0405084	0.45090908	0.86718565	1	15071	tags=67%, list=26%, signal=91%
GO_0033386_BP_GERANYLGERANYL_DIPHOSPHATE_BIOSYNTHETIC_PROCESS	GO_0033386_BP_GERANYLGERANYL_DIPHOSPHATE_BIOSYNTHETIC_PROCESS		14	0.45205623	1.0402479	0.40150094	0.86773705	1	765	tags=14%, list=1%, signal=14%
GO_1900140_BP_REGULATION_OF_SEEDLING_DEVELOPMENT	GO_1900140_BP_REGULATION_OF_SEEDLING_DEVELOPMENT		286	0.2766141	1.040156	0.32658958	0.8675875	1	9584	tags=19%, list=17%, signal=23%
GO_0006680_BP_GLUCOSYLCERAMIDE_CATABOLIC_PROCESS	GO_0006680_BP_GLUCOSYLCERAMIDE_CATABOLIC_PROCESS		8	0.5123832	1.0400392	0.46040517	0.86753684	1	15599	tags=63%, list=27%, signal=86%
GO_0030003_BP_CELLULAR_CATION_HOMEOSTASIS	GO_0030003_BP_CELLULAR_CATION_HOMEOSTASIS		373	0.26986596	1.039574	0.33571428	0.8688246	1	12445	tags=29%, list=22%, signal=36%
GO_0043155_BP_NEGATIVE_REGULATION_OF_PHOTOSYNTHESIS_LIGHT_REACTION	GO_0043155_BP_NEGATIVE_REGULATION_OF_PHOTOSYNTHESIS_LIGHT_REACTION		16	0.44081792	1.0392458	0.4179357	0.86962175	1	1309	tags=6%, list=2%, signal=6%
GO_0019827_BP_STEM_CELL_POPULATION_MAINTENANCE	GO_0019827_BP_STEM_CELL_POPULATION_MAINTENANCE		132	0.30231676	1.039207	0.37398374	0.8692633	1	10666	tags=27%, list=19%, signal=33%
GO_0005778_CC_PEROXISOMAL_MEMBRANE	GO_0005778_CC_PEROXISOMAL_MEMBRANE		122	0.30492532	1.0391877	0.3737705	0.8688256	1	16179	tags=28%, list=28%, signal=39%
GO_0044262_BP_CELLULAR_CARBOHYDRATE_METABOLIC_PROCESS	GO_0044262_BP_CELLULAR_CARBOHYDRATE_METABOLIC_PROCESS		1083	0.25226665	1.0388551	0.30379745	0.8696241	1	13410	tags=28%, list=24%, signal=36%
GO_0031903_CC_MICROBODY_MEMBRANE	GO_0031903_CC_MICROBODY_MEMBRANE		122	0.30492532	1.0384462	0.36807817	0.8706812	1	16179	tags=28%, list=28%, signal=39%
GO_0032432_CC_ACTIN_FILAMENT_BUNDLE	GO_0032432_CC_ACTIN_FILAMENT_BUNDLE		12	0.48273844	1.0383807	0.4270073	0.87042284	1	16988	tags=67%, list=30%, signal=95%
GO_0006002_BP_FRUCTOSE_6_PHOSPHATE_METABOLIC_PROCESS	GO_0006002_BP_FRUCTOSE_6_PHOSPHATE_METABOLIC_PROCESS		26	0.39339495	1.0382314	0.4154412	0.8704621	1	10109	tags=31%, list=18%, signal=37%
GO_0006820_BP_ANION_TRANSPORT	GO_0006820_BP_ANION_TRANSPORT		509	0.2632378	1.0380691	0.3119891	0.8706081	1	11558	tags=27%, list=20%, signal=33%
GO_0032951_BP_REGULATION_OF_BETA_GLUCAN_BIOSYNTHETIC_PROCESS	GO_0032951_BP_REGULATION_OF_BETA_GLUCAN_BIOSYNTHETIC_PROCESS		12	0.4751285	1.0373689	0.4409171	0.8728636	1	19661	tags=50%, list=35%, signal=76%
GO_0016405_MF_COA_LIGASE_ACTIVITY	GO_0016405_MF_COA_LIGASE_ACTIVITY		60	0.33826968	1.0370835	0.41442952	0.8734885	1	11794	tags=38%, list=21%, signal=48%
GO_0015271_MF_OUTWARD_RECTIFIER_POTASSIUM_CHANNEL_ACTIVITY	GO_0015271_MF_OUTWARD_RECTIFIER_POTASSIUM_CHANNEL_ACTIVITY		5	0.57907754	1.0369912	0.46607143	0.8733152	1	11513	tags=40%, list=20%, signal=50%
GO_0004564_MF_BETA_FRUCTOFURANOSIDASE_ACTIVITY	GO_0004564_MF_BETA_FRUCTOFURANOSIDASE_ACTIVITY		47	0.35213187	1.0369812	0.38489208	0.8728457	1	5430	tags=19%, list=10%, signal=21%
GO_0006678_BP_GLUCOSYLCERAMIDE_METABOLIC_PROCESS	GO_0006678_BP_GLUCOSYLCERAMIDE_METABOLIC_PROCESS		8	0.5123832	1.0367388	0.44210526	0.8733144	1	15599	tags=63%, list=27%, signal=86%
GO_0051017_BP_ACTIN_FILAMENT_BUNDLE_ASSEMBLY	GO_0051017_BP_ACTIN_FILAMENT_BUNDLE_ASSEMBLY		55	0.3383638	1.0365162	0.4067227	0.8736407	1	9177	tags=25%, list=16%, signal=30%
GO_0015292_MF_UNIPORTER_ACTIVITY	GO_0015292_MF_UNIPORTER_ACTIVITY		15	0.4529735	1.0364574	0.44481054	0.87336874	1	2972	tags=27%, list=5%, signal=28%
GO_0046185_BP_ALDEHYDE_CATABOLIC_PROCESS	GO_0046185_BP_ALDEHYDE_CATABOLIC_PROCESS		24	0.40314156	1.0363432	0.43006992	0.8733152	1	3961	tags=8%, list=7%, signal=9%
GO_0015977_BP_CARBON_FIXATION	GO_0015977_BP_CARBON_FIXATION		79	0.3212101	1.0358474	0.40567613	0.8747261	1	14455	tags=34%, list=25%, signal=46%
GO_0046477_BP_GLYCOSYLCERAMIDE_CATABOLIC_PROCESS	GO_0046477_BP_GLYCOSYLCERAMIDE_CATABOLIC_PROCESS		8	0.5123832	1.0356512	0.44524238	0.87499815	1	15599	tags=63%, list=27%, signal=86%
GO_0006006_BP_GLUCOSE_METABOLIC_PROCESS	GO_0006006_BP_GLUCOSE_METABOLIC_PROCESS		102	0.3123085	1.0356321	0.4087948	0.8745702	1	11473	tags=21%, list=20%, signal=26%
GO_0030422_BP_PRODUCTION_OF_SIRNA_INVOLVED_IN_RNA_INTERFERENCE	GO_0030422_BP_PRODUCTION_OF_SIRNA_INVOLVED_IN_RNA_INTERFERENCE		104	0.30991495	1.0355524	0.3872054	0.8743639	1	20246	tags=46%, list=36%, signal=71%
GO_0055069_BP_ZINC_ION_HOMEOSTASIS	GO_0055069_BP_ZINC_ION_HOMEOSTASIS		51	0.3444599	1.0355359	0.3885918	0.8739254	1	15127	tags=37%, list=27%, signal=51%
GO_1905393_BP_PLANT_ORGAN_FORMATION	GO_1905393_BP_PLANT_ORGAN_FORMATION		318	0.2715648	1.0355011	0.33948863	0.873577	1	11938	tags=28%, list=21%, signal=36%
GO_0048646_BP_ANATOMICAL_STRUCTURE_FORMATION_INVOLVED_IN_MORPHOGENESIS	GO_0048646_BP_ANATOMICAL_STRUCTURE_FORMATION_INVOLVED_IN_MORPHOGENESIS		603	0.2593493	1.0349857	0.33378196	0.8750682	1	11858	tags=27%, list=21%, signal=34%
GO_0000977_MF_RNA_POLYMERASE_II_TRANSCRIPTION_REGULATORY_REGION_SEQUENCE_SPECIFIC_DNA_BINDING	GO_0000977_MF_RNA_POLYMERASE_II_TRANSCRIPTION_REGULATORY_REGION_SEQUENCE_SPECIFIC_DNA_BINDING		273	0.27635175	1.0349056	0.35488722	0.87487537	1	7974	tags=21%, list=14%, signal=25%
GO_0009969_BP_XYLOGLUCAN_BIOSYNTHETIC_PROCESS	GO_0009969_BP_XYLOGLUCAN_BIOSYNTHETIC_PROCESS		15	0.4405604	1.0349039	0.4198895	0.8743792	1	8424	tags=20%, list=15%, signal=23%
GO_0004659_MF_PRENYLTRANSFERASE_ACTIVITY	GO_0004659_MF_PRENYLTRANSFERASE_ACTIVITY		73	0.32426322	1.0345985	0.38821492	0.87503046	1	4069	tags=11%, list=7%, signal=12%
GO_0009967_BP_POSITIVE_REGULATION_OF_SIGNAL_TRANSDUCTION	GO_0009967_BP_POSITIVE_REGULATION_OF_SIGNAL_TRANSDUCTION		261	0.27634043	1.0342864	0.35503876	0.8757704	1	7004	tags=16%, list=12%, signal=19%
GO_0023056_BP_POSITIVE_REGULATION_OF_SIGNALING	GO_0023056_BP_POSITIVE_REGULATION_OF_SIGNALING		261	0.27634043	1.0339859	0.35588235	0.87642896	1	7004	tags=16%, list=12%, signal=19%
GO_0004842_MF_UBIQUITIN_PROTEIN_TRANSFERASE_ACTIVITY	GO_0004842_MF_UBIQUITIN_PROTEIN_TRANSFERASE_ACTIVITY		1271	0.24989307	1.033799	0.33293125	0.87666494	1	14783	tags=26%, list=26%, signal=34%
GO_1900542_BP_REGULATION_OF_PURINE_NUCLEOTIDE_METABOLIC_PROCESS	GO_1900542_BP_REGULATION_OF_PURINE_NUCLEOTIDE_METABOLIC_PROCESS		8	0.5094837	1.0337796	0.44524238	0.8762457	1	6657	tags=38%, list=12%, signal=42%
GO_0042451_BP_PURINE_NUCLEOSIDE_BIOSYNTHETIC_PROCESS	GO_0042451_BP_PURINE_NUCLEOSIDE_BIOSYNTHETIC_PROCESS		37	0.36545533	1.0337068	0.42962962	0.87604135	1	4927	tags=19%, list=9%, signal=21%
GO_0043455_BP_REGULATION_OF_SECONDARY_METABOLIC_PROCESS	GO_0043455_BP_REGULATION_OF_SECONDARY_METABOLIC_PROCESS		141	0.29423037	1.0332791	0.3802164	0.87718827	1	6162	tags=15%, list=11%, signal=17%
GO_0010216_BP_MAINTENANCE_OF_DNA_METHYLATION	GO_0010216_BP_MAINTENANCE_OF_DNA_METHYLATION		43	0.35267806	1.033158	0.39413682	0.87714195	1	23297	tags=60%, list=41%, signal=102%
GO_0016246_BP_RNA_INTERFERENCE	GO_0016246_BP_RNA_INTERFERENCE		116	0.3032273	1.0326624	0.3888889	0.8786301	1	20246	tags=44%, list=36%, signal=68%
GO_0030291_MF_PROTEIN_SERINE_THREONINE_KINASE_INHIBITOR_ACTIVITY	GO_0030291_MF_PROTEIN_SERINE_THREONINE_KINASE_INHIBITOR_ACTIVITY		20	0.42861724	1.0324188	0.425	0.87909174	1	17987	tags=50%, list=32%, signal=73%
GO_0031022_BP_NUCLEAR_MIGRATION_ALONG_MICROFILAMENT	GO_0031022_BP_NUCLEAR_MIGRATION_ALONG_MICROFILAMENT		12	0.47611362	1.0318843	0.41935483	0.88072866	1	11872	tags=33%, list=21%, signal=42%
GO_0004491_MF_METHYLMALONATE_SEMIALDEHYDE_DEHYDROGENASE_ACYLATING_ACTIVITY	GO_0004491_MF_METHYLMALONATE_SEMIALDEHYDE_DEHYDROGENASE_ACYLATING_ACTIVITY		6	0.5460221	1.0308939	0.47407407	0.8841408	1	23989	tags=83%, list=42%, signal=144%
GO_0080032_MF_METHYL_JASMONATE_ESTERASE_ACTIVITY	GO_0080032_MF_METHYL_JASMONATE_ESTERASE_ACTIVITY		10	0.4831633	1.0308368	0.45373666	0.88385606	1	6361	tags=40%, list=11%, signal=45%
GO_0010981_BP_REGULATION_OF_CELL_WALL_MACROMOLECULE_METABOLIC_PROCESS	GO_0010981_BP_REGULATION_OF_CELL_WALL_MACROMOLECULE_METABOLIC_PROCESS		10	0.4871087	1.0304594	0.4466192	0.8848521	1	19661	tags=50%, list=35%, signal=76%
GO_0004484_MF_MRNA_GUANYLYLTRANSFERASE_ACTIVITY	GO_0004484_MF_MRNA_GUANYLYLTRANSFERASE_ACTIVITY		8	0.5102138	1.0301172	0.45588234	0.88569665	1	19821	tags=75%, list=35%, signal=115%
GO_0006873_BP_CELLULAR_ION_HOMEOSTASIS	GO_0006873_BP_CELLULAR_ION_HOMEOSTASIS		403	0.26451218	1.0298828	0.34405595	0.8860715	1	8026	tags=19%, list=14%, signal=22%
GO_0009826_BP_UNIDIMENSIONAL_CELL_GROWTH	GO_0009826_BP_UNIDIMENSIONAL_CELL_GROWTH		614	0.25840464	1.0296484	0.34938103	0.8865322	1	9531	tags=19%, list=17%, signal=22%
GO_0051239_BP_REGULATION_OF_MULTICELLULAR_ORGANISMAL_PROCESS	GO_0051239_BP_REGULATION_OF_MULTICELLULAR_ORGANISMAL_PROCESS		1173	0.24874681	1.0294936	0.33866996	0.8866212	1	14653	tags=30%, list=26%, signal=40%
GO_0102340_MF_3_OXO_BEHENOYL_COA_REDUCTASE_ACTIVITY	GO_0102340_MF_3_OXO_BEHENOYL_COA_REDUCTASE_ACTIVITY		6	0.5598508	1.0291144	0.45789474	0.88759905	1	15071	tags=67%, list=26%, signal=91%
GO_0010440_BP_STOMATAL_LINEAGE_PROGRESSION	GO_0010440_BP_STOMATAL_LINEAGE_PROGRESSION		50	0.34112877	1.0291054	0.41133454	0.8871325	1	13361	tags=32%, list=23%, signal=42%
GO_0009061_BP_ANAEROBIC_RESPIRATION	GO_0009061_BP_ANAEROBIC_RESPIRATION		9	0.5102619	1.029039	0.45910782	0.886891	1	2451	tags=22%, list=4%, signal=23%
GO_0009959_BP_NEGATIVE_GRAVITROPISM	GO_0009959_BP_NEGATIVE_GRAVITROPISM		76	0.32191893	1.028774	0.39966556	0.88743347	1	11650	tags=32%, list=20%, signal=40%
GO_0030244_BP_CELLULOSE_BIOSYNTHETIC_PROCESS	GO_0030244_BP_CELLULOSE_BIOSYNTHETIC_PROCESS		138	0.29676187	1.028238	0.39291465	0.88899845	1	18847	tags=43%, list=33%, signal=64%
GO_0051310_BP_METAPHASE_PLATE_CONGRESSION	GO_0051310_BP_METAPHASE_PLATE_CONGRESSION		6	0.56136346	1.027828	0.46927375	0.89008325	1	24995	tags=100%, list=44%, signal=178%
GO_0010116_BP_POSITIVE_REGULATION_OF_ABSCISIC_ACID_BIOSYNTHETIC_PROCESS	GO_0010116_BP_POSITIVE_REGULATION_OF_ABSCISIC_ACID_BIOSYNTHETIC_PROCESS		19	0.41991004	1.0277773	0.43140793	0.88978904	1	19912	tags=58%, list=35%, signal=89%
GO_0033044_BP_REGULATION_OF_CHROMOSOME_ORGANIZATION	GO_0033044_BP_REGULATION_OF_CHROMOSOME_ORGANIZATION		128	0.29443228	1.027708	0.36760125	0.8895732	1	22075	tags=45%, list=39%, signal=73%
GO_0015276_MF_LIGAND_GATED_ION_CHANNEL_ACTIVITY	GO_0015276_MF_LIGAND_GATED_ION_CHANNEL_ACTIVITY		52	0.3393941	1.0276321	0.4076539	0.8893747	1	11007	tags=37%, list=19%, signal=45%
GO_0045835_BP_NEGATIVE_REGULATION_OF_MEIOTIC_NUCLEAR_DIVISION	GO_0045835_BP_NEGATIVE_REGULATION_OF_MEIOTIC_NUCLEAR_DIVISION		27	0.38508078	1.0274895	0.44814816	0.8894119	1	22886	tags=59%, list=40%, signal=99%
GO_1901990_BP_REGULATION_OF_MITOTIC_CELL_CYCLE_PHASE_TRANSITION	GO_1901990_BP_REGULATION_OF_MITOTIC_CELL_CYCLE_PHASE_TRANSITION		64	0.33038124	1.0274292	0.40526316	0.88914466	1	18115	tags=28%, list=32%, signal=41%
GO_0070696_MF_TRANSMEMBRANE_RECEPTOR_PROTEIN_SERINE_THREONINE_KINASE_BINDING	GO_0070696_MF_TRANSMEMBRANE_RECEPTOR_PROTEIN_SERINE_THREONINE_KINASE_BINDING		35	0.36989164	1.0273999	0.4156729	0.88876015	1	6578	tags=14%, list=12%, signal=16%
GO_0009595_BP_DETECTION_OF_BIOTIC_STIMULUS	GO_0009595_BP_DETECTION_OF_BIOTIC_STIMULUS		31	0.3729407	1.0269942	0.43617022	0.88984776	1	11116	tags=35%, list=20%, signal=44%
GO_0004321_MF_FATTY_ACYL_COA_SYNTHASE_ACTIVITY	GO_0004321_MF_FATTY_ACYL_COA_SYNTHASE_ACTIVITY		19	0.4181502	1.0260687	0.44220182	0.893004	1	14720	tags=53%, list=26%, signal=71%
GO_0046479_BP_GLYCOSPHINGOLIPID_CATABOLIC_PROCESS	GO_0046479_BP_GLYCOSPHINGOLIPID_CATABOLIC_PROCESS		8	0.5123832	1.0256944	0.45421246	0.89400405	1	15599	tags=63%, list=27%, signal=86%
GO_0070993_CC_TRANSLATION_PREINITIATION_COMPLEX	GO_0070993_CC_TRANSLATION_PREINITIATION_COMPLEX		15	0.44114864	1.0255052	0.44755244	0.89421284	1	1452	tags=7%, list=3%, signal=7%
GO_0033926_MF_GLYCOPEPTIDE_ALPHA_N_ACETYLGALACTOSAMINIDASE_ACTIVITY	GO_0033926_MF_GLYCOPEPTIDE_ALPHA_N_ACETYLGALACTOSAMINIDASE_ACTIVITY		27	0.38985243	1.0254645	0.44329897	0.8938749	1	2548	tags=11%, list=4%, signal=12%
GO_0004651_MF_POLYNUCLEOTIDE_5_PHOSPHATASE_ACTIVITY	GO_0004651_MF_POLYNUCLEOTIDE_5_PHOSPHATASE_ACTIVITY		8	0.5102138	1.0253674	0.46886447	0.89373434	1	19821	tags=75%, list=35%, signal=115%
GO_0140097_MF_CATALYTIC_ACTIVITY_ACTING_ON_DNA	GO_0140097_MF_CATALYTIC_ACTIVITY_ACTING_ON_DNA		468	0.2630198	1.0249828	0.38396624	0.89479226	1	14043	tags=26%, list=25%, signal=34%
GO_0048096_BP_CHROMATIN_MEDIATED_MAINTENANCE_OF_TRANSCRIPTION	GO_0048096_BP_CHROMATIN_MEDIATED_MAINTENANCE_OF_TRANSCRIPTION		5	0.5776302	1.0246822	0.48708487	0.89549595	1	12063	tags=40%, list=21%, signal=51%
GO_2000037_BP_REGULATION_OF_STOMATAL_COMPLEX_PATTERNING	GO_2000037_BP_REGULATION_OF_STOMATAL_COMPLEX_PATTERNING		6	0.5586363	1.0240368	0.4798599	0.8975722	1	8445	tags=33%, list=15%, signal=39%
GO_0051345_BP_POSITIVE_REGULATION_OF_HYDROLASE_ACTIVITY	GO_0051345_BP_POSITIVE_REGULATION_OF_HYDROLASE_ACTIVITY		49	0.34743902	1.0234598	0.40932643	0.89931667	1	7822	tags=16%, list=14%, signal=19%
GO_0004849_MF_URIDINE_KINASE_ACTIVITY	GO_0004849_MF_URIDINE_KINASE_ACTIVITY		29	0.3803607	1.0233032	0.44014084	0.89941317	1	12957	tags=28%, list=23%, signal=36%
GO_0016755_MF_AMINOACYLTRANSFERASE_ACTIVITY	GO_0016755_MF_AMINOACYLTRANSFERASE_ACTIVITY		16	0.43789506	1.0232662	0.4524237	0.899053	1	13538	tags=25%, list=24%, signal=33%
GO_0031099_BP_REGENERATION	GO_0031099_BP_REGENERATION		37	0.36308652	1.0231746	0.43278688	0.8989042	1	7518	tags=30%, list=13%, signal=34%
GO_0048585_BP_NEGATIVE_REGULATION_OF_RESPONSE_TO_STIMULUS	GO_0048585_BP_NEGATIVE_REGULATION_OF_RESPONSE_TO_STIMULUS		784	0.2524749	1.0230905	0.38492063	0.8987179	1	7990	tags=15%, list=14%, signal=18%
GO_0051011_MF_MICROTUBULE_MINUS_END_BINDING	GO_0051011_MF_MICROTUBULE_MINUS_END_BINDING		13	0.45586357	1.0228606	0.45640075	0.89913285	1	2997	tags=8%, list=5%, signal=8%
GO_0016882_MF_CYCLO_LIGASE_ACTIVITY	GO_0016882_MF_CYCLO_LIGASE_ACTIVITY		8	0.5038395	1.0222915	0.4595588	0.9008974	1	26381	tags=75%, list=46%, signal=140%
GO_0006338_BP_CHROMATIN_REMODELING	GO_0006338_BP_CHROMATIN_REMODELING		192	0.2808268	1.0221866	0.42201835	0.90081894	1	21755	tags=43%, list=38%, signal=69%
GO_0017150_MF_TRNA_DIHYDROURIDINE_SYNTHASE_ACTIVITY	GO_0017150_MF_TRNA_DIHYDROURIDINE_SYNTHASE_ACTIVITY		9	0.48635098	1.0221186	0.45102042	0.9005965	1	22044	tags=67%, list=39%, signal=109%
GO_0000293_MF_FERRIC_CHELATE_REDUCTASE_ACTIVITY	GO_0000293_MF_FERRIC_CHELATE_REDUCTASE_ACTIVITY		7	0.5266429	1.022105	0.47445256	0.9001341	1	6613	tags=57%, list=12%, signal=65%
GO_0006183_BP_GTP_BIOSYNTHETIC_PROCESS	GO_0006183_BP_GTP_BIOSYNTHETIC_PROCESS		18	0.42010114	1.0220909	0.45454547	0.89969003	1	5448	tags=17%, list=10%, signal=18%
GO_0004348_MF_GLUCOSYLCERAMIDASE_ACTIVITY	GO_0004348_MF_GLUCOSYLCERAMIDASE_ACTIVITY		8	0.5123832	1.0217841	0.47593582	0.9004068	1	15599	tags=63%, list=27%, signal=86%
GO_0009093_BP_CYSTEINE_CATABOLIC_PROCESS	GO_0009093_BP_CYSTEINE_CATABOLIC_PROCESS		9	0.4937654	1.0214216	0.47619048	0.901331	1	18502	tags=56%, list=32%, signal=82%
GO_0032271_BP_REGULATION_OF_PROTEIN_POLYMERIZATION	GO_0032271_BP_REGULATION_OF_PROTEIN_POLYMERIZATION		92	0.31136766	1.0210655	0.41494435	0.902276	1	9330	tags=17%, list=16%, signal=21%
GO_0004594_MF_PANTOTHENATE_KINASE_ACTIVITY	GO_0004594_MF_PANTOTHENATE_KINASE_ACTIVITY		6	0.54840463	1.0209086	0.47232473	0.90238786	1	21397	tags=67%, list=38%, signal=107%
GO_0046822_BP_REGULATION_OF_NUCLEOCYTOPLASMIC_TRANSPORT	GO_0046822_BP_REGULATION_OF_NUCLEOCYTOPLASMIC_TRANSPORT		29	0.37541708	1.0205219	0.41624364	0.9033973	1	2470	tags=7%, list=4%, signal=7%
GO_0035670_BP_PLANT_TYPE_OVARY_DEVELOPMENT	GO_0035670_BP_PLANT_TYPE_OVARY_DEVELOPMENT		110	0.30007315	1.0204687	0.4144	0.90307486	1	3931	tags=11%, list=7%, signal=12%
GO_0061572_BP_ACTIN_FILAMENT_BUNDLE_ORGANIZATION	GO_0061572_BP_ACTIN_FILAMENT_BUNDLE_ORGANIZATION		55	0.3383638	1.0204324	0.41403508	0.9026974	1	9177	tags=25%, list=16%, signal=30%
GO_0004834_MF_TRYPTOPHAN_SYNTHASE_ACTIVITY	GO_0004834_MF_TRYPTOPHAN_SYNTHASE_ACTIVITY		8	0.506422	1.0204321	0.4648148	0.90219694	1	11973	tags=38%, list=21%, signal=47%
GO_0003968_MF_RNA_DIRECTED_5_3_RNA_POLYMERASE_ACTIVITY	GO_0003968_MF_RNA_DIRECTED_5_3_RNA_POLYMERASE_ACTIVITY		20	0.41621757	1.0203426	0.44688645	0.9020553	1	11207	tags=55%, list=20%, signal=68%
GO_0035510_BP_DNA_DEALKYLATION	GO_0035510_BP_DNA_DEALKYLATION		27	0.3790323	1.0202698	0.4224599	0.90184784	1	20242	tags=59%, list=36%, signal=92%
GO_0033385_BP_GERANYLGERANYL_DIPHOSPHATE_METABOLIC_PROCESS	GO_0033385_BP_GERANYLGERANYL_DIPHOSPHATE_METABOLIC_PROCESS		15	0.44364536	1.0202523	0.42522523	0.90141636	1	765	tags=13%, list=1%, signal=14%
GO_0051304_BP_CHROMOSOME_SEPARATION	GO_0051304_BP_CHROMOSOME_SEPARATION		66	0.32773852	1.0202494	0.39384118	0.90092933	1	20339	tags=42%, list=36%, signal=66%
GO_0022834_MF_LIGAND_GATED_CHANNEL_ACTIVITY	GO_0022834_MF_LIGAND_GATED_CHANNEL_ACTIVITY		52	0.3393941	1.0201126	0.4250441	0.90096164	1	11007	tags=37%, list=19%, signal=45%
GO_0015749_BP_MONOSACCHARIDE_TRANSMEMBRANE_TRANSPORT	GO_0015749_BP_MONOSACCHARIDE_TRANSMEMBRANE_TRANSPORT		104	0.3025437	1.0193503	0.41694352	0.90345085	1	10986	tags=31%, list=19%, signal=38%
GO_0006140_BP_REGULATION_OF_NUCLEOTIDE_METABOLIC_PROCESS	GO_0006140_BP_REGULATION_OF_NUCLEOTIDE_METABOLIC_PROCESS		8	0.5094837	1.0184256	0.4513889	0.90661776	1	6657	tags=38%, list=12%, signal=42%
GO_0016746_MF_ACYLTRANSFERASE_ACTIVITY	GO_0016746_MF_ACYLTRANSFERASE_ACTIVITY		936	0.24834311	1.0170375	0.38501972	0.9116943	1	9588	tags=17%, list=17%, signal=20%
GO_0015925_MF_GALACTOSIDASE_ACTIVITY	GO_0015925_MF_GALACTOSIDASE_ACTIVITY		65	0.32739386	1.0168483	0.42620233	0.9119482	1	8244	tags=25%, list=14%, signal=29%
GO_1901652_BP_RESPONSE_TO_PEPTIDE	GO_1901652_BP_RESPONSE_TO_PEPTIDE		10	0.48981097	1.0167689	0.4779412	0.9117505	1	928	tags=10%, list=2%, signal=10%
GO_0005615_CC_EXTRACELLULAR_SPACE	GO_0005615_CC_EXTRACELLULAR_SPACE		238	0.27293676	1.0167474	0.4003021	0.91132164	1	8122	tags=20%, list=14%, signal=23%
GO_0034219_BP_CARBOHYDRATE_TRANSMEMBRANE_TRANSPORT	GO_0034219_BP_CARBOHYDRATE_TRANSMEMBRANE_TRANSPORT		106	0.3007797	1.0167406	0.42556635	0.9108452	1	10986	tags=30%, list=19%, signal=37%
GO_0015145_MF_MONOSACCHARIDE_TRANSMEMBRANE_TRANSPORTER_ACTIVITY	GO_0015145_MF_MONOSACCHARIDE_TRANSMEMBRANE_TRANSPORTER_ACTIVITY		104	0.3025437	1.0165207	0.41761827	0.91119975	1	10986	tags=31%, list=19%, signal=38%
GO_0005876_CC_SPINDLE_MICROTUBULE	GO_0005876_CC_SPINDLE_MICROTUBULE		38	0.35908654	1.0161395	0.42687073	0.91219205	1	20690	tags=50%, list=36%, signal=78%
GO_0019787_MF_UBIQUITIN_LIKE_PROTEIN_TRANSFERASE_ACTIVITY	GO_0019787_MF_UBIQUITIN_LIKE_PROTEIN_TRANSFERASE_ACTIVITY		1307	0.24458069	1.016052	0.38644472	0.9120333	1	14783	tags=25%, list=26%, signal=33%
GO_1901371_BP_REGULATION_OF_LEAF_MORPHOGENESIS	GO_1901371_BP_REGULATION_OF_LEAF_MORPHOGENESIS		35	0.36856264	1.015833	0.42482516	0.9123641	1	3945	tags=14%, list=7%, signal=15%
GO_0032351_BP_NEGATIVE_REGULATION_OF_HORMONE_METABOLIC_PROCESS	GO_0032351_BP_NEGATIVE_REGULATION_OF_HORMONE_METABOLIC_PROCESS		8	0.51033026	1.0156896	0.47340426	0.91243964	1	24808	tags=88%, list=44%, signal=155%
GO_0009069_BP_SERINE_FAMILY_AMINO_ACID_METABOLIC_PROCESS	GO_0009069_BP_SERINE_FAMILY_AMINO_ACID_METABOLIC_PROCESS		125	0.29898784	1.0156597	0.41294298	0.9120544	1	9712	tags=22%, list=17%, signal=26%
GO_0005828_CC_KINETOCHORE_MICROTUBULE	GO_0005828_CC_KINETOCHORE_MICROTUBULE		13	0.4556223	1.015406	0.44070795	0.91255975	1	19981	tags=69%, list=35%, signal=107%
GO_0004575_MF_SUCROSE_ALPHA_GLUCOSIDASE_ACTIVITY	GO_0004575_MF_SUCROSE_ALPHA_GLUCOSIDASE_ACTIVITY		47	0.35213187	1.0153738	0.4356261	0.9122048	1	5430	tags=19%, list=10%, signal=21%
GO_0004312_MF_FATTY_ACID_SYNTHASE_ACTIVITY	GO_0004312_MF_FATTY_ACID_SYNTHASE_ACTIVITY		72	0.31708837	1.0152057	0.41426146	0.91236955	1	9512	tags=18%, list=17%, signal=22%
GO_0098581_BP_DETECTION_OF_EXTERNAL_BIOTIC_STIMULUS	GO_0098581_BP_DETECTION_OF_EXTERNAL_BIOTIC_STIMULUS		31	0.3729407	1.0150149	0.44610283	0.9126361	1	11116	tags=35%, list=20%, signal=44%
GO_0090630_BP_ACTIVATION_OF_GTPASE_ACTIVITY	GO_0090630_BP_ACTIVATION_OF_GTPASE_ACTIVITY		15	0.43976876	1.0149934	0.4463277	0.9122185	1	10411	tags=27%, list=18%, signal=33%
GO_0016328_CC_LATERAL_PLASMA_MEMBRANE	GO_0016328_CC_LATERAL_PLASMA_MEMBRANE		6	0.54004914	1.0149887	0.47504622	0.91173863	1	16976	tags=50%, list=30%, signal=71%
GO_0048510_BP_REGULATION_OF_TIMING_OF_TRANSITION_FROM_VEGETATIVE_TO_REPRODUCTIVE_PHASE	GO_0048510_BP_REGULATION_OF_TIMING_OF_TRANSITION_FROM_VEGETATIVE_TO_REPRODUCTIVE_PHASE		102	0.30187637	1.0149693	0.4128	0.91131216	1	5708	tags=11%, list=10%, signal=12%
GO_0051567_BP_HISTONE_H3_K9_METHYLATION	GO_0051567_BP_HISTONE_H3_K9_METHYLATION		57	0.3310838	1.0142448	0.44851658	0.91368234	1	20328	tags=49%, list=36%, signal=76%
GO_0048437_BP_FLORAL_ORGAN_DEVELOPMENT	GO_0048437_BP_FLORAL_ORGAN_DEVELOPMENT		526	0.25676998	1.0139581	0.41095892	0.91433746	1	11489	tags=26%, list=20%, signal=32%
GO_2001009_BP_REGULATION_OF_PLANT_TYPE_CELL_WALL_CELLULOSE_BIOSYNTHETIC_PROCESS	GO_2001009_BP_REGULATION_OF_PLANT_TYPE_CELL_WALL_CELLULOSE_BIOSYNTHETIC_PROCESS		10	0.4871087	1.0138706	0.45951036	0.9141887	1	19661	tags=50%, list=35%, signal=76%
GO_0019566_BP_ARABINOSE_METABOLIC_PROCESS	GO_0019566_BP_ARABINOSE_METABOLIC_PROCESS		10	0.47555673	1.0136737	0.4622144	0.9144694	1	13914	tags=40%, list=24%, signal=53%
GO_0046514_BP_CERAMIDE_CATABOLIC_PROCESS	GO_0046514_BP_CERAMIDE_CATABOLIC_PROCESS		8	0.5123832	1.01256	0.48339483	0.91844374	1	15599	tags=63%, list=27%, signal=86%
GO_0046129_BP_PURINE_RIBONUCLEOSIDE_BIOSYNTHETIC_PROCESS	GO_0046129_BP_PURINE_RIBONUCLEOSIDE_BIOSYNTHETIC_PROCESS		37	0.36545533	1.0117213	0.43462896	0.9212767	1	4927	tags=19%, list=9%, signal=21%
GO_0016670_MF_OXIDOREDUCTASE_ACTIVITY_ACTING_ON_A_SULFUR_GROUP_OF_DONORS_OXYGEN_AS_ACCEPTOR	GO_0016670_MF_OXIDOREDUCTASE_ACTIVITY_ACTING_ON_A_SULFUR_GROUP_OF_DONORS_OXYGEN_AS_ACCEPTOR		14	0.43959463	1.0116527	0.46181172	0.92106706	1	1127	tags=7%, list=2%, signal=7%
GO_0048506_BP_REGULATION_OF_TIMING_OF_MERISTEMATIC_PHASE_TRANSITION	GO_0048506_BP_REGULATION_OF_TIMING_OF_MERISTEMATIC_PHASE_TRANSITION		102	0.30187637	1.0112892	0.43844858	0.92197025	1	5708	tags=11%, list=10%, signal=12%
GO_0051447_BP_NEGATIVE_REGULATION_OF_MEIOTIC_CELL_CYCLE	GO_0051447_BP_NEGATIVE_REGULATION_OF_MEIOTIC_CELL_CYCLE		27	0.38508078	1.0108051	0.43455496	0.923351	1	22886	tags=59%, list=40%, signal=99%
GO_0016560_BP_PROTEIN_IMPORT_INTO_PEROXISOME_MATRIX_DOCKING	GO_0016560_BP_PROTEIN_IMPORT_INTO_PEROXISOME_MATRIX_DOCKING		37	0.35801187	1.0106213	0.44329897	0.92356724	1	16179	tags=38%, list=28%, signal=53%
GO_0009435_BP_NAD_BIOSYNTHETIC_PROCESS	GO_0009435_BP_NAD_BIOSYNTHETIC_PROCESS		14	0.43647966	1.0102073	0.46539792	0.92477494	1	10183	tags=29%, list=18%, signal=35%
GO_0046910_MF_PECTINESTERASE_INHIBITOR_ACTIVITY	GO_0046910_MF_PECTINESTERASE_INHIBITOR_ACTIVITY		50	0.3375191	1.0081761	0.44701988	0.93232614	1	9809	tags=30%, list=17%, signal=36%
GO_0048280_BP_VESICLE_FUSION_WITH_GOLGI_APPARATUS	GO_0048280_BP_VESICLE_FUSION_WITH_GOLGI_APPARATUS		22	0.39611784	1.0081112	0.44181818	0.9320835	1	14002	tags=27%, list=25%, signal=36%
GO_0120091_MF_JASMONIC_ACID_HYDROLASE	GO_0120091_MF_JASMONIC_ACID_HYDROLASE		9	0.49193594	1.0076356	0.47789115	0.93343806	1	8169	tags=33%, list=14%, signal=39%
GO_0010035_BP_RESPONSE_TO_INORGANIC_SUBSTANCE	GO_0010035_BP_RESPONSE_TO_INORGANIC_SUBSTANCE		2230	0.23806247	1.007503	0.4191344	0.9334588	1	9695	tags=18%, list=17%, signal=21%
GO_0045128_BP_NEGATIVE_REGULATION_OF_RECIPROCAL_MEIOTIC_RECOMBINATION	GO_0045128_BP_NEGATIVE_REGULATION_OF_RECIPROCAL_MEIOTIC_RECOMBINATION		27	0.38508078	1.0071614	0.4624782	0.93433315	1	22886	tags=59%, list=40%, signal=99%
GO_0009378_MF_FOUR_WAY_JUNCTION_HELICASE_ACTIVITY	GO_0009378_MF_FOUR_WAY_JUNCTION_HELICASE_ACTIVITY		26	0.37941715	1.0066845	0.4619469	0.9357622	1	15553	tags=35%, list=27%, signal=48%
GO_0005402_MF_CARBOHYDRATE_CATION_SYMPORTER_ACTIVITY	GO_0005402_MF_CARBOHYDRATE_CATION_SYMPORTER_ACTIVITY		118	0.2964235	1.0066557	0.42288557	0.93536115	1	10986	tags=27%, list=19%, signal=34%
GO_0000049_MF_TRNA_BINDING	GO_0000049_MF_TRNA_BINDING		54	0.33116874	1.0058075	0.4344704	0.9382335	1	3842	tags=7%, list=7%, signal=8%
GO_0055076_BP_TRANSITION_METAL_ION_HOMEOSTASIS	GO_0055076_BP_TRANSITION_METAL_ION_HOMEOSTASIS		347	0.25982082	1.005511	0.43816793	0.9389339	1	10851	tags=25%, list=19%, signal=31%
GO_0045337_BP_FARNESYL_DIPHOSPHATE_BIOSYNTHETIC_PROCESS	GO_0045337_BP_FARNESYL_DIPHOSPHATE_BIOSYNTHETIC_PROCESS		18	0.411969	1.005217	0.4567474	0.9396199	1	765	tags=11%, list=1%, signal=11%
GO_0032353_BP_NEGATIVE_REGULATION_OF_HORMONE_BIOSYNTHETIC_PROCESS	GO_0032353_BP_NEGATIVE_REGULATION_OF_HORMONE_BIOSYNTHETIC_PROCESS		8	0.51033026	1.0048447	0.4648148	0.9405901	1	24808	tags=88%, list=44%, signal=155%
GO_0034497_BP_PROTEIN_LOCALIZATION_TO_PHAGOPHORE_ASSEMBLY_SITE	GO_0034497_BP_PROTEIN_LOCALIZATION_TO_PHAGOPHORE_ASSEMBLY_SITE		17	0.40980694	1.004717	0.48175183	0.9405892	1	21775	tags=47%, list=38%, signal=76%
GO_0010342_BP_ENDOSPERM_CELLULARIZATION	GO_0010342_BP_ENDOSPERM_CELLULARIZATION		7	0.5172713	1.0044549	0.4797048	0.9411356	1	15961	tags=43%, list=28%, signal=60%
GO_0009942_BP_LONGITUDINAL_AXIS_SPECIFICATION	GO_0009942_BP_LONGITUDINAL_AXIS_SPECIFICATION		28	0.37538892	1.0041257	0.45387453	0.9419035	1	14639	tags=36%, list=26%, signal=48%
GO_0031930_BP_MITOCHONDRIA_NUCLEUS_SIGNALING_PATHWAY	GO_0031930_BP_MITOCHONDRIA_NUCLEUS_SIGNALING_PATHWAY		8	0.49366888	1.0038033	0.477842	0.9427205	1	409	tags=13%, list=1%, signal=13%
GO_0015074_BP_DNA_INTEGRATION	GO_0015074_BP_DNA_INTEGRATION		95	0.3037553	1.0036578	0.4292683	0.9427882	1	3030	tags=12%, list=5%, signal=12%
GO_0010646_BP_REGULATION_OF_CELL_COMMUNICATION	GO_0010646_BP_REGULATION_OF_CELL_COMMUNICATION		903	0.24673212	1.0035179	0.45545796	0.9428254	1	11872	tags=21%, list=21%, signal=27%
GO_0019377_BP_GLYCOLIPID_CATABOLIC_PROCESS	GO_0019377_BP_GLYCOLIPID_CATABOLIC_PROCESS		8	0.5123832	1.0033067	0.4855196	0.9431391	1	15599	tags=63%, list=27%, signal=86%
GO_0006089_BP_LACTATE_METABOLIC_PROCESS	GO_0006089_BP_LACTATE_METABOLIC_PROCESS		22	0.39336452	1.0031363	0.45565218	0.9432889	1	3961	tags=9%, list=7%, signal=10%
GO_0019148_MF_D_CYSTEINE_DESULFHYDRASE_ACTIVITY	GO_0019148_MF_D_CYSTEINE_DESULFHYDRASE_ACTIVITY		5	0.5599034	1.0031328	0.5152672	0.94279397	1	18502	tags=80%, list=32%, signal=118%
GO_0022610_BP_BIOLOGICAL_ADHESION	GO_0022610_BP_BIOLOGICAL_ADHESION		42	0.3478204	1.0025653	0.45091513	0.9445842	1	12214	tags=29%, list=21%, signal=36%
GO_0010476_BP_GIBBERELLIN_MEDIATED_SIGNALING_PATHWAY	GO_0010476_BP_GIBBERELLIN_MEDIATED_SIGNALING_PATHWAY		227	0.27010864	1.0023005	0.43384615	0.9451321	1	9866	tags=25%, list=17%, signal=30%
GO_0046039_BP_GTP_METABOLIC_PROCESS	GO_0046039_BP_GTP_METABOLIC_PROCESS		18	0.42010114	1.0022621	0.44606948	0.9447694	1	5448	tags=17%, list=10%, signal=18%
GO_0051783_BP_REGULATION_OF_NUCLEAR_DIVISION	GO_0051783_BP_REGULATION_OF_NUCLEAR_DIVISION		59	0.32634088	1.0019464	0.43718594	0.94553375	1	24187	tags=61%, list=42%, signal=106%
GO_0016835_MF_CARBON_OXYGEN_LYASE_ACTIVITY	GO_0016835_MF_CARBON_OXYGEN_LYASE_ACTIVITY		380	0.25845587	1.0018754	0.4422254	0.94530356	1	9121	tags=20%, list=16%, signal=24%
GO_0005351_MF_CARBOHYDRATE_PROTON_SYMPORTER_ACTIVITY	GO_0005351_MF_CARBOHYDRATE_PROTON_SYMPORTER_ACTIVITY		118	0.2964235	1.0017592	0.44645798	0.94526494	1	10986	tags=27%, list=19%, signal=34%
GO_0006677_BP_GLYCOSYLCERAMIDE_METABOLIC_PROCESS	GO_0006677_BP_GLYCOSYLCERAMIDE_METABOLIC_PROCESS		8	0.5123832	1.0017502	0.49908924	0.94478816	1	15599	tags=63%, list=27%, signal=86%
GO_0061647_BP_HISTONE_H3_K9_MODIFICATION	GO_0061647_BP_HISTONE_H3_K9_MODIFICATION		57	0.3310838	1.0017129	0.43205574	0.9444423	1	20328	tags=49%, list=36%, signal=76%
GO_0005546_MF_PHOSPHATIDYLINOSITOL_4_5_BISPHOSPHATE_BINDING	GO_0005546_MF_PHOSPHATIDYLINOSITOL_4_5_BISPHOSPHATE_BINDING		18	0.41161242	1.0015156	0.46619216	0.9447264	1	8712	tags=22%, list=15%, signal=26%
GO_0098662_BP_INORGANIC_CATION_TRANSMEMBRANE_TRANSPORT	GO_0098662_BP_INORGANIC_CATION_TRANSMEMBRANE_TRANSPORT		378	0.25942308	1.0014209	0.45305514	0.9445948	1	9045	tags=18%, list=16%, signal=21%
GO_0009922_MF_FATTY_ACID_ELONGASE_ACTIVITY	GO_0009922_MF_FATTY_ACID_ELONGASE_ACTIVITY		26	0.3754171	1.0013052	0.46478873	0.9445472	1	9512	tags=35%, list=17%, signal=42%
GO_0044283_BP_SMALL_MOLECULE_BIOSYNTHETIC_PROCESS	GO_0044283_BP_SMALL_MOLECULE_BIOSYNTHETIC_PROCESS		1704	0.2387315	1.0012822	0.4679415	0.94414943	1	9943	tags=19%, list=17%, signal=22%
GO_0051445_BP_REGULATION_OF_MEIOTIC_CELL_CYCLE	GO_0051445_BP_REGULATION_OF_MEIOTIC_CELL_CYCLE		51	0.33759466	1.0009708	0.44688028	0.94489783	1	15906	tags=37%, list=28%, signal=52%
GO_0015193_MF_L_PROLINE_TRANSMEMBRANE_TRANSPORTER_ACTIVITY	GO_0015193_MF_L_PROLINE_TRANSMEMBRANE_TRANSPORTER_ACTIVITY		8	0.49682605	1.0005349	0.4781818	0.94615865	1	16052	tags=63%, list=28%, signal=87%
GO_0010118_BP_STOMATAL_MOVEMENT	GO_0010118_BP_STOMATAL_MOVEMENT		405	0.2555691	1.0004238	0.46264368	0.94612175	1	14211	tags=27%, list=25%, signal=36%
GO_0090482_MF_VITAMIN_TRANSMEMBRANE_TRANSPORTER_ACTIVITY	GO_0090482_MF_VITAMIN_TRANSMEMBRANE_TRANSPORTER_ACTIVITY		8	0.48473316	1.0003885	0.46113074	0.94575727	1	7472	tags=25%, list=13%, signal=29%
GO_0010369_CC_CHROMOCENTER	GO_0010369_CC_CHROMOCENTER		29	0.3829855	1.0002829	0.47089946	0.9456931	1	20129	tags=52%, list=35%, signal=80%
GO_0097599_MF_XYLANASE_ACTIVITY	GO_0097599_MF_XYLANASE_ACTIVITY		30	0.3737922	0.99982566	0.46308726	0.9470293	1	3477	tags=13%, list=6%, signal=14%
GO_0071370_BP_CELLULAR_RESPONSE_TO_GIBBERELLIN_STIMULUS	GO_0071370_BP_CELLULAR_RESPONSE_TO_GIBBERELLIN_STIMULUS		227	0.27010864	0.99972445	0.45742905	0.946934	1	9866	tags=25%, list=17%, signal=30%
GO_2000232_BP_REGULATION_OF_RRNA_PROCESSING	GO_2000232_BP_REGULATION_OF_RRNA_PROCESSING		9	0.48156023	0.9997033	0.46981132	0.94649935	1	19440	tags=67%, list=34%, signal=101%
GO_0044877_MF_PROTEIN_CONTAINING_COMPLEX_BINDING	GO_0044877_MF_PROTEIN_CONTAINING_COMPLEX_BINDING		297	0.26296553	0.9995776	0.45037037	0.9464886	1	9177	tags=14%, list=16%, signal=16%
GO_0009825_BP_MULTIDIMENSIONAL_CELL_GROWTH	GO_0009825_BP_MULTIDIMENSIONAL_CELL_GROWTH		125	0.29026833	0.999549	0.44038156	0.9460888	1	8782	tags=14%, list=15%, signal=17%
GO_0050829_BP_DEFENSE_RESPONSE_TO_GRAM_NEGATIVE_BACTERIUM	GO_0050829_BP_DEFENSE_RESPONSE_TO_GRAM_NEGATIVE_BACTERIUM		32	0.36515263	0.99923724	0.44382024	0.94679934	1	9043	tags=19%, list=16%, signal=22%
GO_0004708_MF_MAP_KINASE_KINASE_ACTIVITY	GO_0004708_MF_MAP_KINASE_KINASE_ACTIVITY		18	0.41105178	0.99922186	0.47231835	0.94636184	1	4047	tags=22%, list=7%, signal=24%
GO_0043967_BP_HISTONE_H4_ACETYLATION	GO_0043967_BP_HISTONE_H4_ACETYLATION		31	0.37191528	0.9990749	0.45907474	0.94646287	1	24891	tags=61%, list=44%, signal=109%
GO_0071014_CC_POST_MRNA_RELEASE_SPLICEOSOMAL_COMPLEX	GO_0071014_CC_POST_MRNA_RELEASE_SPLICEOSOMAL_COMPLEX		8	0.5023319	0.99859047	0.49094203	0.9478636	1	3304	tags=13%, list=6%, signal=13%
GO_0019212_MF_PHOSPHATASE_INHIBITOR_ACTIVITY	GO_0019212_MF_PHOSPHATASE_INHIBITOR_ACTIVITY		60	0.32045346	0.99851584	0.45698926	0.94764173	1	10583	tags=27%, list=19%, signal=33%
GO_0048573_BP_PHOTOPERIODISM_FLOWERING	GO_0048573_BP_PHOTOPERIODISM_FLOWERING		371	0.257288	0.99833757	0.44687045	0.9478189	1	15089	tags=29%, list=26%, signal=39%
GO_0005802_CC_TRANS_GOLGI_NETWORK	GO_0005802_CC_TRANS_GOLGI_NETWORK		680	0.24786735	0.9968489	0.48138297	0.95320994	1	10802	tags=13%, list=19%, signal=16%
GO_0007155_BP_CELL_ADHESION	GO_0007155_BP_CELL_ADHESION		42	0.3478204	0.99682236	0.4425087	0.95281076	1	12214	tags=29%, list=21%, signal=36%
GO_0006687_BP_GLYCOSPHINGOLIPID_METABOLIC_PROCESS	GO_0006687_BP_GLYCOSPHINGOLIPID_METABOLIC_PROCESS		8	0.5123832	0.99681395	0.49403748	0.95233655	1	15599	tags=63%, list=27%, signal=86%
GO_1905499_BP_TRICHOME_PAPILLA_FORMATION	GO_1905499_BP_TRICHOME_PAPILLA_FORMATION		8	0.49849036	0.99680215	0.49622643	0.95188725	1	26879	tags=75%, list=47%, signal=142%
GO_0080139_MF_BORATE_EFFLUX_TRANSMEMBRANE_TRANSPORTER_ACTIVITY	GO_0080139_MF_BORATE_EFFLUX_TRANSMEMBRANE_TRANSPORTER_ACTIVITY		8	0.5066031	0.9967045	0.5028791	0.951782	1	2612	tags=38%, list=5%, signal=39%
GO_0016413_MF_O_ACETYLTRANSFERASE_ACTIVITY	GO_0016413_MF_O_ACETYLTRANSFERASE_ACTIVITY		135	0.28861448	0.99665743	0.46698114	0.9514692	1	13912	tags=34%, list=24%, signal=45%
GO_0051983_BP_REGULATION_OF_CHROMOSOME_SEGREGATION	GO_0051983_BP_REGULATION_OF_CHROMOSOME_SEGREGATION		31	0.3624845	0.9966104	0.46459413	0.95114905	1	24312	tags=58%, list=43%, signal=101%
GO_0016053_BP_ORGANIC_ACID_BIOSYNTHETIC_PROCESS	GO_0016053_BP_ORGANIC_ACID_BIOSYNTHETIC_PROCESS		1314	0.24030772	0.99633414	0.47664672	0.9517456	1	9943	tags=19%, list=17%, signal=23%
GO_0010082_BP_REGULATION_OF_ROOT_MERISTEM_GROWTH	GO_0010082_BP_REGULATION_OF_ROOT_MERISTEM_GROWTH		33	0.3622413	0.99627507	0.45601436	0.95146173	1	22152	tags=45%, list=39%, signal=74%
GO_0098655_BP_CATION_TRANSMEMBRANE_TRANSPORT	GO_0098655_BP_CATION_TRANSMEMBRANE_TRANSPORT		382	0.25777304	0.9957242	0.46408045	0.95318234	1	9045	tags=18%, list=16%, signal=21%
GO_0008169_MF_C_METHYLTRANSFERASE_ACTIVITY	GO_0008169_MF_C_METHYLTRANSFERASE_ACTIVITY		25	0.37996987	0.99563533	0.47652173	0.9530182	1	3010	tags=8%, list=5%, signal=8%
GO_0015385_MF_SODIUM_PROTON_ANTIPORTER_ACTIVITY	GO_0015385_MF_SODIUM_PROTON_ANTIPORTER_ACTIVITY		22	0.38999555	0.99537504	0.45214522	0.9535458	1	11873	tags=41%, list=21%, signal=52%
GO_0016661_MF_OXIDOREDUCTASE_ACTIVITY_ACTING_ON_OTHER_NITROGENOUS_COMPOUNDS_AS_DONORS	GO_0016661_MF_OXIDOREDUCTASE_ACTIVITY_ACTING_ON_OTHER_NITROGENOUS_COMPOUNDS_AS_DONORS		14	0.43142176	0.99529266	0.4678899	0.95337546	1	3710	tags=21%, list=7%, signal=23%
GO_0090599_MF_ALPHA_GLUCOSIDASE_ACTIVITY	GO_0090599_MF_ALPHA_GLUCOSIDASE_ACTIVITY		55	0.32669416	0.99529	0.4595525	0.9528832	1	5430	tags=16%, list=10%, signal=18%
GO_0007091_BP_METAPHASE_ANAPHASE_TRANSITION_OF_MITOTIC_CELL_CYCLE	GO_0007091_BP_METAPHASE_ANAPHASE_TRANSITION_OF_MITOTIC_CELL_CYCLE		31	0.3624845	0.99523485	0.4637168	0.9525985	1	24312	tags=58%, list=43%, signal=101%
GO_0047952_MF_GLYCEROL_3_PHOSPHATE_DEHYDROGENASE_NAD_P_ACTIVITY	GO_0047952_MF_GLYCEROL_3_PHOSPHATE_DEHYDROGENASE_NAD_P_ACTIVITY		10	0.472532	0.9951418	0.4837476	0.95247436	1	23213	tags=70%, list=41%, signal=118%
GO_0005451_MF_MONOVALENT_CATION_PROTON_ANTIPORTER_ACTIVITY	GO_0005451_MF_MONOVALENT_CATION_PROTON_ANTIPORTER_ACTIVITY		49	0.3358706	0.99445474	0.48161122	0.9547069	1	11873	tags=35%, list=21%, signal=44%
GO_0019048_BP_MODULATION_BY_VIRUS_OF_HOST_PROCESS	GO_0019048_BP_MODULATION_BY_VIRUS_OF_HOST_PROCESS		11	0.4602234	0.9933178	0.4692029	0.9587161	1	21834	tags=82%, list=38%, signal=133%
GO_0009044_MF_XYLAN_1_4_BETA_XYLOSIDASE_ACTIVITY	GO_0009044_MF_XYLAN_1_4_BETA_XYLOSIDASE_ACTIVITY		30	0.3737922	0.99312645	0.4362069	0.95897007	1	3477	tags=13%, list=6%, signal=14%
GO_0009740_BP_GIBBERELLIC_ACID_MEDIATED_SIGNALING_PATHWAY	GO_0009740_BP_GIBBERELLIC_ACID_MEDIATED_SIGNALING_PATHWAY		227	0.27010864	0.99311346	0.47706422	0.95852536	1	9866	tags=25%, list=17%, signal=30%
GO_0055047_BP_GENERATIVE_CELL_MITOSIS	GO_0055047_BP_GENERATIVE_CELL_MITOSIS		9	0.48413718	0.9928656	0.4971537	0.959005	1	1756	tags=22%, list=3%, signal=23%
GO_0070161_CC_ANCHORING_JUNCTION	GO_0070161_CC_ANCHORING_JUNCTION		2048	0.23454854	0.9927134	0.51791906	0.95910585	1	10983	tags=19%, list=19%, signal=23%
GO_0000228_CC_NUCLEAR_CHROMOSOME	GO_0000228_CC_NUCLEAR_CHROMOSOME		184	0.27663136	0.9925404	0.46394983	0.9592783	1	20052	tags=35%, list=35%, signal=54%
GO_0009057_BP_MACROMOLECULE_CATABOLIC_PROCESS	GO_0009057_BP_MACROMOLECULE_CATABOLIC_PROCESS		2402	0.23465742	0.9924075	0.52671754	0.95932996	1	10267	tags=16%, list=18%, signal=19%
GO_0032787_BP_MONOCARBOXYLIC_ACID_METABOLIC_PROCESS	GO_0032787_BP_MONOCARBOXYLIC_ACID_METABOLIC_PROCESS		1250	0.23819463	0.9917095	0.50181377	0.96160823	1	6971	tags=14%, list=12%, signal=15%
GO_0033549_MF_MAP_KINASE_PHOSPHATASE_ACTIVITY	GO_0033549_MF_MAP_KINASE_PHOSPHATASE_ACTIVITY		17	0.41503367	0.9915715	0.47292417	0.9616636	1	19815	tags=47%, list=35%, signal=72%
GO_0030054_CC_CELL_JUNCTION	GO_0030054_CC_CELL_JUNCTION		2048	0.23454854	0.99142885	0.5304248	0.96172976	1	10983	tags=19%, list=19%, signal=23%
GO_0019745_BP_PENTACYCLIC_TRITERPENOID_BIOSYNTHETIC_PROCESS	GO_0019745_BP_PENTACYCLIC_TRITERPENOID_BIOSYNTHETIC_PROCESS		9	0.4665483	0.9912335	0.4761062	0.96201664	1	10486	tags=44%, list=18%, signal=54%
GO_0016878_MF_ACID_THIOL_LIGASE_ACTIVITY	GO_0016878_MF_ACID_THIOL_LIGASE_ACTIVITY		65	0.31226763	0.9910442	0.47285464	0.96226645	1	11636	tags=34%, list=20%, signal=42%
GO_0016830_MF_CARBON_CARBON_LYASE_ACTIVITY	GO_0016830_MF_CARBON_CARBON_LYASE_ACTIVITY		265	0.2641805	0.9909197	0.47885197	0.9622466	1	8613	tags=19%, list=15%, signal=22%
GO_0009555_BP_POLLEN_DEVELOPMENT	GO_0009555_BP_POLLEN_DEVELOPMENT		630	0.24634634	0.9905431	0.49797022	0.9632258	1	11536	tags=20%, list=20%, signal=25%
GO_0045338_BP_FARNESYL_DIPHOSPHATE_METABOLIC_PROCESS	GO_0045338_BP_FARNESYL_DIPHOSPHATE_METABOLIC_PROCESS		20	0.40625337	0.99007225	0.47601476	0.9646098	1	765	tags=10%, list=1%, signal=10%
GO_0008017_MF_MICROTUBULE_BINDING	GO_0008017_MF_MICROTUBULE_BINDING		448	0.25402436	0.98996943	0.46875	0.9645392	1	17142	tags=35%, list=30%, signal=50%
GO_0071248_BP_CELLULAR_RESPONSE_TO_METAL_ION	GO_0071248_BP_CELLULAR_RESPONSE_TO_METAL_ION		122	0.28927502	0.9897353	0.5	0.9649722	1	5925	tags=15%, list=10%, signal=16%
GO_0005911_CC_CELL_CELL_JUNCTION	GO_0005911_CC_CELL_CELL_JUNCTION		2048	0.23454854	0.9895802	0.53986335	0.96509016	1	10983	tags=19%, list=19%, signal=23%
GO_0004864_MF_PROTEIN_PHOSPHATASE_INHIBITOR_ACTIVITY	GO_0004864_MF_PROTEIN_PHOSPHATASE_INHIBITOR_ACTIVITY		60	0.32045346	0.9894379	0.47058824	0.96516174	1	10583	tags=27%, list=19%, signal=33%
GO_0016109_BP_TETRATERPENOID_BIOSYNTHETIC_PROCESS	GO_0016109_BP_TETRATERPENOID_BIOSYNTHETIC_PROCESS		74	0.30634597	0.9892483	0.46890756	0.96539074	1	13122	tags=30%, list=23%, signal=39%
GO_1902099_BP_REGULATION_OF_METAPHASE_ANAPHASE_TRANSITION_OF_CELL_CYCLE	GO_1902099_BP_REGULATION_OF_METAPHASE_ANAPHASE_TRANSITION_OF_CELL_CYCLE		31	0.3624845	0.9891807	0.47241378	0.9651535	1	24312	tags=58%, list=43%, signal=101%
GO_1902275_BP_REGULATION_OF_CHROMATIN_ORGANIZATION	GO_1902275_BP_REGULATION_OF_CHROMATIN_ORGANIZATION		183	0.2740047	0.989034	0.5040128	0.96524036	1	21799	tags=43%, list=38%, signal=69%
GO_0007186_BP_G_PROTEIN_COUPLED_RECEPTOR_SIGNALING_PATHWAY	GO_0007186_BP_G_PROTEIN_COUPLED_RECEPTOR_SIGNALING_PATHWAY		45	0.33704296	0.98901427	0.469352	0.9648168	1	7828	tags=22%, list=14%, signal=26%
GO_0046168_BP_GLYCEROL_3_PHOSPHATE_CATABOLIC_PROCESS	GO_0046168_BP_GLYCEROL_3_PHOSPHATE_CATABOLIC_PROCESS		10	0.472532	0.9888992	0.49574107	0.96477354	1	23213	tags=70%, list=41%, signal=118%
GO_0098719_BP_SODIUM_ION_IMPORT_ACROSS_PLASMA_MEMBRANE	GO_0098719_BP_SODIUM_ION_IMPORT_ACROSS_PLASMA_MEMBRANE		22	0.38999555	0.98889464	0.47396767	0.9642907	1	11873	tags=41%, list=21%, signal=52%
GO_0046920_MF_ALPHA_1_3_FUCOSYLTRANSFERASE_ACTIVITY	GO_0046920_MF_ALPHA_1_3_FUCOSYLTRANSFERASE_ACTIVITY		7	0.5099668	0.98886067	0.5072727	0.9639332	1	19756	tags=57%, list=35%, signal=87%
GO_0006342_BP_CHROMATIN_SILENCING	GO_0006342_BP_CHROMATIN_SILENCING		132	0.28422678	0.9887051	0.49007633	0.9640071	1	18916	tags=39%, list=33%, signal=58%
GO_0009910_BP_NEGATIVE_REGULATION_OF_FLOWER_DEVELOPMENT	GO_0009910_BP_NEGATIVE_REGULATION_OF_FLOWER_DEVELOPMENT		108	0.29410145	0.988683	0.46386555	0.96359605	1	17141	tags=40%, list=30%, signal=57%
GO_0009506_CC_PLASMODESMA	GO_0009506_CC_PLASMODESMA		2045	0.23319302	0.98829436	0.5525424	0.9647126	1	10983	tags=19%, list=19%, signal=23%
GO_0070382_CC_EXOCYTIC_VESICLE	GO_0070382_CC_EXOCYTIC_VESICLE		11	0.45746318	0.98817635	0.47928995	0.96469694	1	10411	tags=36%, list=18%, signal=44%
GO_0004367_MF_GLYCEROL_3_PHOSPHATE_DEHYDROGENASE_NAD_ACTIVITY	GO_0004367_MF_GLYCEROL_3_PHOSPHATE_DEHYDROGENASE_NAD_ACTIVITY		10	0.472532	0.98755753	0.49818182	0.9666233	1	23213	tags=70%, list=41%, signal=118%
GO_0090065_BP_REGULATION_OF_PRODUCTION_OF_SIRNA_INVOLVED_IN_RNA_INTERFERENCE	GO_0090065_BP_REGULATION_OF_PRODUCTION_OF_SIRNA_INVOLVED_IN_RNA_INTERFERENCE		15	0.42724115	0.98683935	0.46567717	0.96898663	1	1215	tags=7%, list=2%, signal=7%
GO_0015631_MF_TUBULIN_BINDING	GO_0015631_MF_TUBULIN_BINDING		488	0.24970719	0.9867595	0.5049365	0.968781	1	17205	tags=34%, list=30%, signal=49%
GO_0055044_CC_SYMPLAST	GO_0055044_CC_SYMPLAST		2045	0.23319302	0.98656553	0.5500562	0.96905035	1	10983	tags=19%, list=19%, signal=23%
GO_0008963_MF_PHOSPHO_N_ACETYLMURAMOYL_PENTAPEPTIDE_TRANSFERASE_ACTIVITY	GO_0008963_MF_PHOSPHO_N_ACETYLMURAMOYL_PENTAPEPTIDE_TRANSFERASE_ACTIVITY		7	0.5045969	0.9862301	0.5	0.9698655	1	18883	tags=57%, list=33%, signal=85%
GO_0033383_BP_GERANYL_DIPHOSPHATE_METABOLIC_PROCESS	GO_0033383_BP_GERANYL_DIPHOSPHATE_METABOLIC_PROCESS		18	0.411969	0.98614824	0.47026023	0.9696744	1	765	tags=11%, list=1%, signal=11%
GO_0010564_BP_REGULATION_OF_CELL_CYCLE_PROCESS	GO_0010564_BP_REGULATION_OF_CELL_CYCLE_PROCESS		201	0.26997644	0.9859085	0.49462366	0.97009546	1	18319	tags=34%, list=32%, signal=50%
GO_0033045_BP_REGULATION_OF_SISTER_CHROMATID_SEGREGATION	GO_0033045_BP_REGULATION_OF_SISTER_CHROMATID_SEGREGATION		31	0.3624845	0.9858353	0.47292417	0.9698778	1	24312	tags=58%, list=43%, signal=101%
GO_0031057_BP_NEGATIVE_REGULATION_OF_HISTONE_MODIFICATION	GO_0031057_BP_NEGATIVE_REGULATION_OF_HISTONE_MODIFICATION		35	0.35147956	0.9852762	0.5026455	0.97155714	1	20719	tags=54%, list=36%, signal=85%
GO_0000014_MF_SINGLE_STRANDED_DNA_ENDODEOXYRIBONUCLEASE_ACTIVITY	GO_0000014_MF_SINGLE_STRANDED_DNA_ENDODEOXYRIBONUCLEASE_ACTIVITY		7	0.5052979	0.98513263	0.4858757	0.9715943	1	3367	tags=14%, list=6%, signal=15%
GO_0071241_BP_CELLULAR_RESPONSE_TO_INORGANIC_SUBSTANCE	GO_0071241_BP_CELLULAR_RESPONSE_TO_INORGANIC_SUBSTANCE		186	0.27647832	0.9850929	0.5039002	0.97124296	1	10158	tags=23%, list=18%, signal=27%
GO_0080111_BP_DNA_DEMETHYLATION	GO_0080111_BP_DNA_DEMETHYLATION		27	0.3790323	0.9849474	0.49382716	0.9713026	1	20242	tags=59%, list=36%, signal=92%
GO_0045552_MF_DIHYDROKAEMPFEROL_4_REDUCTASE_ACTIVITY	GO_0045552_MF_DIHYDROKAEMPFEROL_4_REDUCTASE_ACTIVITY		9	0.47808027	0.98471856	0.5163636	0.9717076	1	7722	tags=56%, list=14%, signal=64%
GO_0016730_MF_OXIDOREDUCTASE_ACTIVITY_ACTING_ON_IRON_SULFUR_PROTEINS_AS_DONORS	GO_0016730_MF_OXIDOREDUCTASE_ACTIVITY_ACTING_ON_IRON_SULFUR_PROTEINS_AS_DONORS		16	0.41834617	0.98459464	0.47275922	0.97169876	1	7165	tags=25%, list=13%, signal=29%
GO_0098739_BP_IMPORT_ACROSS_PLASMA_MEMBRANE	GO_0098739_BP_IMPORT_ACROSS_PLASMA_MEMBRANE		58	0.3289368	0.9842649	0.4923077	0.9725027	1	11873	tags=36%, list=21%, signal=46%
GO_0034719_CC_SMN_SM_PROTEIN_COMPLEX	GO_0034719_CC_SMN_SM_PROTEIN_COMPLEX		11	0.45386916	0.9841632	0.51282054	0.9723754	1	793	tags=9%, list=1%, signal=9%
GO_0009705_CC_PLANT_TYPE_VACUOLE_MEMBRANE	GO_0009705_CC_PLANT_TYPE_VACUOLE_MEMBRANE		308	0.25983417	0.9838964	0.5035461	0.9729258	1	8306	tags=18%, list=15%, signal=21%
GO_0035725_BP_SODIUM_ION_TRANSMEMBRANE_TRANSPORT	GO_0035725_BP_SODIUM_ION_TRANSMEMBRANE_TRANSPORT		22	0.38999555	0.98362774	0.49233717	0.97348154	1	11873	tags=41%, list=21%, signal=52%
GO_1905818_BP_REGULATION_OF_CHROMOSOME_SEPARATION	GO_1905818_BP_REGULATION_OF_CHROMOSOME_SEPARATION		31	0.3624845	0.98297083	0.47636363	0.97555727	1	24312	tags=58%, list=43%, signal=101%
GO_0048863_BP_STEM_CELL_DIFFERENTIATION	GO_0048863_BP_STEM_CELL_DIFFERENTIATION		8	0.48225334	0.98218393	0.49438202	0.9781768	1	3179	tags=13%, list=6%, signal=13%
GO_0042938_BP_DIPEPTIDE_TRANSPORT	GO_0042938_BP_DIPEPTIDE_TRANSPORT		20	0.39094484	0.9821026	0.5	0.97801423	1	7443	tags=30%, list=13%, signal=34%
GO_0040029_BP_REGULATION_OF_GENE_EXPRESSION_EPIGENETIC	GO_0040029_BP_REGULATION_OF_GENE_EXPRESSION_EPIGENETIC		208	0.26879802	0.9811272	0.51875	0.9812373	1	19353	tags=36%, list=34%, signal=54%
GO_0044770_BP_CELL_CYCLE_PHASE_TRANSITION	GO_0044770_BP_CELL_CYCLE_PHASE_TRANSITION		120	0.28446707	0.98084646	0.49358973	0.9818274	1	8961	tags=13%, list=16%, signal=16%
GO_0098732_BP_MACROMOLECULE_DEACYLATION	GO_0098732_BP_MACROMOLECULE_DEACYLATION		49	0.3313875	0.9806747	0.519573	0.9820296	1	4038	tags=10%, list=7%, signal=11%
GO_0008610_BP_LIPID_BIOSYNTHETIC_PROCESS	GO_0008610_BP_LIPID_BIOSYNTHETIC_PROCESS		1593	0.2345605	0.98066276	0.56924886	0.9815743	1	10085	tags=19%, list=18%, signal=22%
GO_0005977_BP_GLYCOGEN_METABOLIC_PROCESS	GO_0005977_BP_GLYCOGEN_METABOLIC_PROCESS		37	0.3479326	0.9806007	0.48969072	0.98131996	1	16847	tags=46%, list=30%, signal=65%
GO_0015629_CC_ACTIN_CYTOSKELETON	GO_0015629_CC_ACTIN_CYTOSKELETON		132	0.28407484	0.9796154	0.5016234	0.9846838	1	9531	tags=20%, list=17%, signal=24%
GO_0015928_MF_FUCOSIDASE_ACTIVITY	GO_0015928_MF_FUCOSIDASE_ACTIVITY		8	0.4831597	0.97959125	0.49425286	0.9842816	1	4496	tags=25%, list=8%, signal=27%
GO_0008645_BP_HEXOSE_TRANSMEMBRANE_TRANSPORT	GO_0008645_BP_HEXOSE_TRANSMEMBRANE_TRANSPORT		100	0.29201674	0.97947925	0.49081802	0.98421943	1	10986	tags=30%, list=19%, signal=37%
GO_0035097_CC_HISTONE_METHYLTRANSFERASE_COMPLEX	GO_0035097_CC_HISTONE_METHYLTRANSFERASE_COMPLEX		42	0.33368462	0.9794312	0.5	0.98391134	1	7181	tags=12%, list=13%, signal=14%
GO_1902903_BP_REGULATION_OF_SUPRAMOLECULAR_FIBER_ORGANIZATION	GO_1902903_BP_REGULATION_OF_SUPRAMOLECULAR_FIBER_ORGANIZATION		101	0.29530323	0.97908753	0.50576603	0.98473185	1	17358	tags=34%, list=30%, signal=48%
GO_0043693_BP_MONOTERPENE_BIOSYNTHETIC_PROCESS	GO_0043693_BP_MONOTERPENE_BIOSYNTHETIC_PROCESS		6	0.52716136	0.9790322	0.5250896	0.98444605	1	765	tags=17%, list=1%, signal=17%
GO_0005687_CC_U4_SNRNP	GO_0005687_CC_U4_SNRNP		13	0.43879044	0.97888803	0.522686	0.98450226	1	793	tags=8%, list=1%, signal=8%
GO_1902936_MF_PHOSPHATIDYLINOSITOL_BISPHOSPHATE_BINDING	GO_1902936_MF_PHOSPHATIDYLINOSITOL_BISPHOSPHATE_BINDING		29	0.36353105	0.9787122	0.48857644	0.98472095	1	5484	tags=10%, list=10%, signal=11%
GO_1900067_BP_REGULATION_OF_CELLULAR_RESPONSE_TO_ALKALINE_PH	GO_1900067_BP_REGULATION_OF_CELLULAR_RESPONSE_TO_ALKALINE_PH		5	0.54617155	0.97859794	0.5233645	0.984665	1	17531	tags=60%, list=31%, signal=87%
GO_0032541_CC_CORTICAL_ENDOPLASMIC_RETICULUM	GO_0032541_CC_CORTICAL_ENDOPLASMIC_RETICULUM		27	0.3698817	0.97839713	0.4990758	0.98495775	1	11808	tags=48%, list=21%, signal=61%
GO_0047890_MF_FLAVANONE_4_REDUCTASE_ACTIVITY	GO_0047890_MF_FLAVANONE_4_REDUCTASE_ACTIVITY		9	0.47808027	0.9782282	0.4964029	0.9851368	1	7722	tags=56%, list=14%, signal=64%
GO_0071469_BP_CELLULAR_RESPONSE_TO_ALKALINE_PH	GO_0071469_BP_CELLULAR_RESPONSE_TO_ALKALINE_PH		5	0.54617155	0.9782276	0.51140684	0.9846389	1	17531	tags=60%, list=31%, signal=87%
GO_0035601_BP_PROTEIN_DEACYLATION	GO_0035601_BP_PROTEIN_DEACYLATION		49	0.3313875	0.97788596	0.4800693	0.9854506	1	4038	tags=10%, list=7%, signal=11%
GO_0042454_BP_RIBONUCLEOSIDE_CATABOLIC_PROCESS	GO_0042454_BP_RIBONUCLEOSIDE_CATABOLIC_PROCESS		29	0.35902798	0.977751	0.504363	0.9854674	1	16236	tags=38%, list=28%, signal=53%
GO_0043692_BP_MONOTERPENE_METABOLIC_PROCESS	GO_0043692_BP_MONOTERPENE_METABOLIC_PROCESS		6	0.52716136	0.97765684	0.529304	0.9853215	1	765	tags=17%, list=1%, signal=17%
GO_0008940_MF_NITRATE_REDUCTASE_ACTIVITY	GO_0008940_MF_NITRATE_REDUCTASE_ACTIVITY		8	0.48233977	0.9776483	0.5151515	0.9848512	1	3710	tags=38%, list=7%, signal=40%
GO_0043161_BP_PROTEASOME_MEDIATED_UBIQUITIN_DEPENDENT_PROTEIN_CATABOLIC_PROCESS	GO_0043161_BP_PROTEASOME_MEDIATED_UBIQUITIN_DEPENDENT_PROTEIN_CATABOLIC_PROCESS		917	0.23949657	0.9773965	0.5708556	0.98535705	1	10199	tags=17%, list=18%, signal=20%
GO_0010498_BP_PROTEASOMAL_PROTEIN_CATABOLIC_PROCESS	GO_0010498_BP_PROTEASOMAL_PROTEIN_CATABOLIC_PROCESS		935	0.23904362	0.9773877	0.57375	0.9849008	1	10199	tags=17%, list=18%, signal=20%
GO_0006112_BP_ENERGY_RESERVE_METABOLIC_PROCESS	GO_0006112_BP_ENERGY_RESERVE_METABOLIC_PROCESS		37	0.3479326	0.9770026	0.4799302	0.9858859	1	16847	tags=46%, list=30%, signal=65%
GO_0010104_BP_REGULATION_OF_ETHYLENE_ACTIVATED_SIGNALING_PATHWAY	GO_0010104_BP_REGULATION_OF_ETHYLENE_ACTIVATED_SIGNALING_PATHWAY		73	0.30787885	0.97677857	0.5031645	0.98623276	1	17877	tags=48%, list=31%, signal=70%
GO_0005996_BP_MONOSACCHARIDE_METABOLIC_PROCESS	GO_0005996_BP_MONOSACCHARIDE_METABOLIC_PROCESS		400	0.2507743	0.9766566	0.5393419	0.9861973	1	10626	tags=19%, list=19%, signal=23%
GO_0006297_BP_NUCLEOTIDE_EXCISION_REPAIR_DNA_GAP_FILLING	GO_0006297_BP_NUCLEOTIDE_EXCISION_REPAIR_DNA_GAP_FILLING		7	0.49050674	0.9764225	0.51140684	0.9866117	1	19122	tags=86%, list=34%, signal=129%
GO_0048317_BP_SEED_MORPHOGENESIS	GO_0048317_BP_SEED_MORPHOGENESIS		16	0.40857983	0.9760861	0.486911	0.98742944	1	7191	tags=38%, list=13%, signal=43%
GO_0030071_BP_REGULATION_OF_MITOTIC_METAPHASE_ANAPHASE_TRANSITION	GO_0030071_BP_REGULATION_OF_MITOTIC_METAPHASE_ANAPHASE_TRANSITION		31	0.3624845	0.9760337	0.4949833	0.9871329	1	24312	tags=58%, list=43%, signal=101%
GO_0004560_MF_ALPHA_L_FUCOSIDASE_ACTIVITY	GO_0004560_MF_ALPHA_L_FUCOSIDASE_ACTIVITY		8	0.4831597	0.9757532	0.5027322	0.9877237	1	4496	tags=25%, list=8%, signal=27%
GO_0099503_CC_SECRETORY_VESICLE	GO_0099503_CC_SECRETORY_VESICLE		11	0.45746318	0.9754115	0.50097466	0.9885133	1	10411	tags=36%, list=18%, signal=44%
GO_0010074_BP_MAINTENANCE_OF_MERISTEM_IDENTITY	GO_0010074_BP_MAINTENANCE_OF_MERISTEM_IDENTITY		109	0.2904554	0.975358	0.50080776	0.98822707	1	10666	tags=27%, list=19%, signal=33%
GO_0007610_BP_BEHAVIOR	GO_0007610_BP_BEHAVIOR		6	0.5231676	0.9752182	0.52290076	0.98828614	1	26946	tags=83%, list=47%, signal=158%
GO_0009167_BP_PURINE_RIBONUCLEOSIDE_MONOPHOSPHATE_METABOLIC_PROCESS	GO_0009167_BP_PURINE_RIBONUCLEOSIDE_MONOPHOSPHATE_METABOLIC_PROCESS		66	0.31085274	0.97515845	0.50859106	0.98802376	1	6071	tags=12%, list=11%, signal=14%
GO_0006575_BP_CELLULAR_MODIFIED_AMINO_ACID_METABOLIC_PROCESS	GO_0006575_BP_CELLULAR_MODIFIED_AMINO_ACID_METABOLIC_PROCESS		211	0.2663272	0.97500944	0.52886117	0.98808765	1	8676	tags=14%, list=15%, signal=16%
GO_0009986_CC_CELL_SURFACE	GO_0009986_CC_CELL_SURFACE		34	0.34940553	0.97497886	0.5046211	0.9877273	1	4482	tags=18%, list=8%, signal=19%
GO_0047760_MF_BUTYRATE_COA_LIGASE_ACTIVITY	GO_0047760_MF_BUTYRATE_COA_LIGASE_ACTIVITY		11	0.44660747	0.97497326	0.48653847	0.98725355	1	9606	tags=64%, list=17%, signal=77%
GO_0140103_MF_CATALYTIC_ACTIVITY_ACTING_ON_A_GLYCOPROTEIN	GO_0140103_MF_CATALYTIC_ACTIVITY_ACTING_ON_A_GLYCOPROTEIN		50	0.33159387	0.9749296	0.5036232	0.9869288	1	12710	tags=26%, list=22%, signal=33%
GO_1901568_BP_FATTY_ACID_DERIVATIVE_METABOLIC_PROCESS	GO_1901568_BP_FATTY_ACID_DERIVATIVE_METABOLIC_PROCESS		145	0.2770776	0.9748	0.52512157	0.9869348	1	9178	tags=22%, list=16%, signal=26%
GO_0009168_BP_PURINE_RIBONUCLEOSIDE_MONOPHOSPHATE_BIOSYNTHETIC_PROCESS	GO_0009168_BP_PURINE_RIBONUCLEOSIDE_MONOPHOSPHATE_BIOSYNTHETIC_PROCESS		66	0.31085274	0.9745207	0.49913043	0.98756576	1	6071	tags=12%, list=11%, signal=14%
GO_0000243_CC_COMMITMENT_COMPLEX	GO_0000243_CC_COMMITMENT_COMPLEX		17	0.40856063	0.9744097	0.5054348	0.9875079	1	793	tags=6%, list=1%, signal=6%
GO_0070297_BP_REGULATION_OF_PHOSPHORELAY_SIGNAL_TRANSDUCTION_SYSTEM	GO_0070297_BP_REGULATION_OF_PHOSPHORELAY_SIGNAL_TRANSDUCTION_SYSTEM		73	0.30787885	0.97438586	0.5109244	0.9870917	1	17877	tags=48%, list=31%, signal=70%
GO_0009126_BP_PURINE_NUCLEOSIDE_MONOPHOSPHATE_METABOLIC_PROCESS	GO_0009126_BP_PURINE_NUCLEOSIDE_MONOPHOSPHATE_METABOLIC_PROCESS		66	0.31085274	0.97390604	0.5033445	0.9884711	1	6071	tags=12%, list=11%, signal=14%
GO_0071467_BP_CELLULAR_RESPONSE_TO_PH	GO_0071467_BP_CELLULAR_RESPONSE_TO_PH		7	0.51545733	0.9736158	0.5413534	0.98905087	1	18226	tags=57%, list=32%, signal=84%
[truncated: 1,789 more rows]
