# Supplementary material for: Transcriptome Analysis Reveals Differences in Anthocyanin Accumulation in Cotton (Gossypium hirsutum L.) Induced by Red and Blue Light
Source: Front Plant Sci. 2022 Mar 31;13:788828. doi: 10.3389/fpls.2022.788828 (PMC9009209; doi:10.3389/fpls.2022.788828)
Supplement: Supplementary file 11 [file Table_11.csv]

Table S11 An entire result of Gene set enrichment analysis (GSEA) in HR-vs-HW ��GO sets��
NAME	GS<br> follow link to MSigDB	GS DETAILS	SIZE	ES	NES	NOM p-val	FDR q-val	FWER p-val	RANK AT MAX	LEADING EDGE
GO_0009803_BP_CINNAMIC_ACID_METABOLIC_PROCESS	GO_0009803_BP_CINNAMIC_ACID_METABOLIC_PROCESS	Details ...	21	0.8393967	2.1620083	0	0.00974262	0.01	3245	tags=76%, list=6%, signal=81%
GO_0009800_BP_CINNAMIC_ACID_BIOSYNTHETIC_PROCESS	GO_0009800_BP_CINNAMIC_ACID_BIOSYNTHETIC_PROCESS	Details ...	18	0.8494221	2.120676	0	0.014979743	0.03	3245	tags=83%, list=6%, signal=88%
GO_0003854_MF_3_BETA_HYDROXY_DELTA5_STEROID_DEHYDROGENASE_ACTIVITY	GO_0003854_MF_3_BETA_HYDROXY_DELTA5_STEROID_DEHYDROGENASE_ACTIVITY	Details ...	23	0.78169155	2.0751534	0	0.02508552	0.075	391	tags=26%, list=1%, signal=26%
GO_0043680_CC_FILIFORM_APPARATUS	GO_0043680_CC_FILIFORM_APPARATUS	Details ...	53	0.6387543	2.0586522	0	0.023912204	0.093	12111	tags=62%, list=21%, signal=79%
GO_0010023_BP_PROANTHOCYANIDIN_BIOSYNTHETIC_PROCESS	GO_0010023_BP_PROANTHOCYANIDIN_BIOSYNTHETIC_PROCESS	Details ...	15	0.85316765	2.0558958	0	0.02106611	0.103	6223	tags=93%, list=11%, signal=105%
GO_0033764_MF_STEROID_DEHYDROGENASE_ACTIVITY_ACTING_ON_THE_CH_OH_GROUP_OF_DONORS_NAD_OR_NADP_AS_ACCEPTOR	GO_0033764_MF_STEROID_DEHYDROGENASE_ACTIVITY_ACTING_ON_THE_CH_OH_GROUP_OF_DONORS_NAD_OR_NADP_AS_ACCEPTOR	Details ...	26	0.7321476	2.042028	0	0.02366791	0.135	391	tags=23%, list=1%, signal=23%
GO_0006560_BP_PROLINE_METABOLIC_PROCESS	GO_0006560_BP_PROLINE_METABOLIC_PROCESS	Details ...	48	0.6326391	2.0044377	0	0.03452319	0.219	8129	tags=46%, list=14%, signal=53%
GO_0010483_BP_POLLEN_TUBE_RECEPTION	GO_0010483_BP_POLLEN_TUBE_RECEPTION	Details ...	69	0.5934048	2.0015051	0	0.031417083	0.227	9995	tags=48%, list=18%, signal=58%
GO_0006559_BP_L_PHENYLALANINE_CATABOLIC_PROCESS	GO_0006559_BP_L_PHENYLALANINE_CATABOLIC_PROCESS	Details ...	25	0.7224438	1.9823741	0	0.03674816	0.279	3245	tags=48%, list=6%, signal=51%
GO_0008559_MF_ABC_TYPE_XENOBIOTIC_TRANSPORTER_ACTIVITY	GO_0008559_MF_ABC_TYPE_XENOBIOTIC_TRANSPORTER_ACTIVITY	Details ...	48	0.63355714	1.9820411	0	0.033265036	0.281	6473	tags=40%, list=11%, signal=45%
GO_0140359_MF_ABC_TYPE_TRANSPORTER_ACTIVITY	GO_0140359_MF_ABC_TYPE_TRANSPORTER_ACTIVITY		60	0.61553013	1.9647561	0	0.038070124	0.344	6473	tags=33%, list=11%, signal=38%
GO_1902222_BP_ERYTHROSE_4_PHOSPHATE_PHOSPHOENOLPYRUVATE_FAMILY_AMINO_ACID_CATABOLIC_PROCESS	GO_1902222_BP_ERYTHROSE_4_PHOSPHATE_PHOSPHOENOLPYRUVATE_FAMILY_AMINO_ACID_CATABOLIC_PROCESS		25	0.7224438	1.9579496	0	0.037876885	0.364	3245	tags=48%, list=6%, signal=51%
GO_0009813_BP_FLAVONOID_BIOSYNTHETIC_PROCESS	GO_0009813_BP_FLAVONOID_BIOSYNTHETIC_PROCESS		284	0.4799014	1.9573519	0	0.035484124	0.368	5196	tags=27%, list=9%, signal=30%
GO_0080044_MF_QUERCETIN_7_O_GLUCOSYLTRANSFERASE_ACTIVITY	GO_0080044_MF_QUERCETIN_7_O_GLUCOSYLTRANSFERASE_ACTIVITY		117	0.5381668	1.9569172	0	0.033361156	0.372	11690	tags=56%, list=21%, signal=70%
GO_1902221_BP_ERYTHROSE_4_PHOSPHATE_PHOSPHOENOLPYRUVATE_FAMILY_AMINO_ACID_METABOLIC_PROCESS	GO_1902221_BP_ERYTHROSE_4_PHOSPHATE_PHOSPHOENOLPYRUVATE_FAMILY_AMINO_ACID_METABOLIC_PROCESS		49	0.61626554	1.9548994	0	0.03197384	0.38	5677	tags=37%, list=10%, signal=41%
GO_0080043_MF_QUERCETIN_3_O_GLUCOSYLTRANSFERASE_ACTIVITY	GO_0080043_MF_QUERCETIN_3_O_GLUCOSYLTRANSFERASE_ACTIVITY		117	0.5381668	1.9531631	0	0.030823551	0.388	11690	tags=56%, list=21%, signal=70%
GO_0051703_BP_BIOLOGICAL_PROCESS_INVOLVED_IN_INTRASPECIES_INTERACTION_BETWEEN_ORGANISMS	GO_0051703_BP_BIOLOGICAL_PROCESS_INVOLVED_IN_INTRASPECIES_INTERACTION_BETWEEN_ORGANISMS		76	0.5692626	1.9399215	0	0.03513557	0.453	9995	tags=43%, list=18%, signal=53%
GO_0006558_BP_L_PHENYLALANINE_METABOLIC_PROCESS	GO_0006558_BP_L_PHENYLALANINE_METABOLIC_PROCESS		49	0.61626554	1.9270017	0	0.03993884	0.508	5677	tags=37%, list=10%, signal=41%
GO_0016841_MF_AMMONIA_LYASE_ACTIVITY	GO_0016841_MF_AMMONIA_LYASE_ACTIVITY		19	0.75028366	1.9235713	0	0.04007404	0.53	3245	tags=53%, list=6%, signal=56%
GO_0009799_BP_SPECIFICATION_OF_SYMMETRY	GO_0009799_BP_SPECIFICATION_OF_SYMMETRY		38	0.6297434	1.9202669	0.00204918	0.040008534	0.547	11987	tags=45%, list=21%, signal=57%
GO_0009812_BP_FLAVONOID_METABOLIC_PROCESS	GO_0009812_BP_FLAVONOID_METABOLIC_PROCESS		324	0.4670374	1.9197205	0	0.03833094	0.551	6908	tags=29%, list=12%, signal=33%
GO_0009423_BP_CHORISMATE_BIOSYNTHETIC_PROCESS	GO_0009423_BP_CHORISMATE_BIOSYNTHETIC_PROCESS		35	0.6512656	1.9134101	0.00210084	0.039580747	0.582	5471	tags=37%, list=10%, signal=41%
GO_0080046_MF_QUERCETIN_4_O_GLUCOSYLTRANSFERASE_ACTIVITY	GO_0080046_MF_QUERCETIN_4_O_GLUCOSYLTRANSFERASE_ACTIVITY		16	0.7806146	1.889057	0	0.053025085	0.7	10978	tags=88%, list=19%, signal=108%
GO_0048262_BP_DETERMINATION_OF_DORSAL_VENTRAL_ASYMMETRY	GO_0048262_BP_DETERMINATION_OF_DORSAL_VENTRAL_ASYMMETRY		26	0.6758235	1.8876387	0	0.052066818	0.708	13247	tags=58%, list=23%, signal=75%
GO_0051552_BP_FLAVONE_METABOLIC_PROCESS	GO_0051552_BP_FLAVONE_METABOLIC_PROCESS		25	0.6847361	1.8832952	0.002105263	0.052958656	0.728	6001	tags=44%, list=11%, signal=49%
GO_0050403_MF_TRANS_ZEATIN_O_BETA_D_GLUCOSYLTRANSFERASE_ACTIVITY	GO_0050403_MF_TRANS_ZEATIN_O_BETA_D_GLUCOSYLTRANSFERASE_ACTIVITY		10	0.8693319	1.8832586	0.001984127	0.050996568	0.73	7412	tags=100%, list=13%, signal=115%
GO_0050502_MF_CIS_ZEATIN_O_BETA_D_GLUCOSYLTRANSFERASE_ACTIVITY	GO_0050502_MF_CIS_ZEATIN_O_BETA_D_GLUCOSYLTRANSFERASE_ACTIVITY		8	0.90138906	1.872445	0	0.056659818	0.784	5594	tags=100%, list=10%, signal=111%
GO_0051553_BP_FLAVONE_BIOSYNTHETIC_PROCESS	GO_0051553_BP_FLAVONE_BIOSYNTHETIC_PROCESS		25	0.6847361	1.8671137	0.002132196	0.05906096	0.798	6001	tags=44%, list=11%, signal=49%
GO_0016726_MF_OXIDOREDUCTASE_ACTIVITY_ACTING_ON_CH_OR_CH2_GROUPS_NAD_OR_NADP_AS_ACCEPTOR	GO_0016726_MF_OXIDOREDUCTASE_ACTIVITY_ACTING_ON_CH_OR_CH2_GROUPS_NAD_OR_NADP_AS_ACCEPTOR		13	0.7927163	1.8660125	0	0.057721358	0.805	4828	tags=38%, list=9%, signal=42%
GO_0030308_BP_NEGATIVE_REGULATION_OF_CELL_GROWTH	GO_0030308_BP_NEGATIVE_REGULATION_OF_CELL_GROWTH		68	0.5582632	1.8656965	0	0.05605564	0.806	9995	tags=47%, list=18%, signal=57%
GO_0009953_BP_DORSAL_VENTRAL_PATTERN_FORMATION	GO_0009953_BP_DORSAL_VENTRAL_PATTERN_FORMATION		26	0.6758235	1.8625336	0.002087683	0.05636998	0.823	13247	tags=58%, list=23%, signal=75%
GO_0045548_MF_PHENYLALANINE_AMMONIA_LYASE_ACTIVITY	GO_0045548_MF_PHENYLALANINE_AMMONIA_LYASE_ACTIVITY		12	0.7995937	1.8557308	0	0.059198257	0.852	3245	tags=83%, list=6%, signal=88%
GO_0046417_BP_CHORISMATE_METABOLIC_PROCESS	GO_0046417_BP_CHORISMATE_METABOLIC_PROCESS		47	0.5882455	1.8531995	0.002105263	0.059192188	0.862	8992	tags=43%, list=16%, signal=51%
GO_0055067_BP_MONOVALENT_INORGANIC_CATION_HOMEOSTASIS	GO_0055067_BP_MONOVALENT_INORGANIC_CATION_HOMEOSTASIS		189	0.4715386	1.8364022	0	0.07046285	0.914	6995	tags=29%, list=12%, signal=33%
GO_0006546_BP_GLYCINE_CATABOLIC_PROCESS	GO_0006546_BP_GLYCINE_CATABOLIC_PROCESS		14	0.7601002	1.8361949	0.001953125	0.06869716	0.914	6574	tags=29%, list=12%, signal=32%
GO_0009855_BP_DETERMINATION_OF_BILATERAL_SYMMETRY	GO_0009855_BP_DETERMINATION_OF_BILATERAL_SYMMETRY		36	0.60714793	1.8201854	0.002114165	0.08233922	0.959	11987	tags=42%, list=21%, signal=53%
GO_0043531_MF_ADP_BINDING	GO_0043531_MF_ADP_BINDING		645	0.41630062	1.8177338	0	0.082994595	0.96	11405	tags=34%, list=20%, signal=43%
GO_0055075_BP_POTASSIUM_ION_HOMEOSTASIS	GO_0055075_BP_POTASSIUM_ION_HOMEOSTASIS		84	0.5192377	1.8086716	0.002118644	0.09088671	0.974	6995	tags=35%, list=12%, signal=39%
GO_0035251_MF_UDP_GLUCOSYLTRANSFERASE_ACTIVITY	GO_0035251_MF_UDP_GLUCOSYLTRANSFERASE_ACTIVITY		390	0.4321191	1.8021166	0	0.095538996	0.979	11829	tags=42%, list=21%, signal=52%
GO_1900384_BP_REGULATION_OF_FLAVONOL_BIOSYNTHETIC_PROCESS	GO_1900384_BP_REGULATION_OF_FLAVONOL_BIOSYNTHETIC_PROCESS		11	0.8104765	1.7907964	0.001968504	0.108254075	0.989	6001	tags=73%, list=11%, signal=81%
GO_1900150_BP_REGULATION_OF_DEFENSE_RESPONSE_TO_FUNGUS	GO_1900150_BP_REGULATION_OF_DEFENSE_RESPONSE_TO_FUNGUS		149	0.4723998	1.7862793	0	0.112196185	0.994	13954	tags=38%, list=25%, signal=50%
GO_0015696_BP_AMMONIUM_TRANSPORT	GO_0015696_BP_AMMONIUM_TRANSPORT		15	0.72956467	1.7857959	0.004115226	0.11003227	0.995	11424	tags=80%, list=20%, signal=100%
GO_0009939_BP_POSITIVE_REGULATION_OF_GIBBERELLIC_ACID_MEDIATED_SIGNALING_PATHWAY	GO_0009939_BP_POSITIVE_REGULATION_OF_GIBBERELLIC_ACID_MEDIATED_SIGNALING_PATHWAY		20	0.7058044	1.7820973	0.004192872	0.11190391	0.996	5817	tags=45%, list=10%, signal=50%
GO_0009699_BP_PHENYLPROPANOID_BIOSYNTHETIC_PROCESS	GO_0009699_BP_PHENYLPROPANOID_BIOSYNTHETIC_PROCESS		328	0.43038076	1.7811973	0	0.11043517	0.996	7505	tags=30%, list=13%, signal=35%
GO_0016840_MF_CARBON_NITROGEN_LYASE_ACTIVITY	GO_0016840_MF_CARBON_NITROGEN_LYASE_ACTIVITY		40	0.5866049	1.7805723	0	0.10884156	0.996	3245	tags=25%, list=6%, signal=26%
GO_0009608_BP_RESPONSE_TO_SYMBIONT	GO_0009608_BP_RESPONSE_TO_SYMBIONT		30	0.6308537	1.7786211	0.002145923	0.109022535	0.997	9019	tags=50%, list=16%, signal=59%
GO_1901420_BP_NEGATIVE_REGULATION_OF_RESPONSE_TO_ALCOHOL	GO_1901420_BP_NEGATIVE_REGULATION_OF_RESPONSE_TO_ALCOHOL		189	0.45517406	1.7757943	0	0.110347085	0.998	12571	tags=39%, list=22%, signal=50%
GO_2000035_BP_REGULATION_OF_STEM_CELL_DIVISION	GO_2000035_BP_REGULATION_OF_STEM_CELL_DIVISION		17	0.70568013	1.7752582	0.005813954	0.10889321	0.998	11317	tags=59%, list=20%, signal=73%
GO_1905516_BP_POSITIVE_REGULATION_OF_FERTILIZATION	GO_1905516_BP_POSITIVE_REGULATION_OF_FERTILIZATION		6	0.9130765	1.774353	0.002109705	0.107856356	0.998	4930	tags=100%, list=9%, signal=110%
GO_0009410_BP_RESPONSE_TO_XENOBIOTIC_STIMULUS	GO_0009410_BP_RESPONSE_TO_XENOBIOTIC_STIMULUS		16	0.71686375	1.7740995	0.004357298	0.10594962	0.998	12999	tags=75%, list=23%, signal=97%
GO_0052640_MF_SALICYLIC_ACID_GLUCOSYLTRANSFERASE_GLUCOSIDE_FORMING_ACTIVITY	GO_0052640_MF_SALICYLIC_ACID_GLUCOSYLTRANSFERASE_GLUCOSIDE_FORMING_ACTIVITY		10	0.8098227	1.7663447	0.004056795	0.11376464	1	6580	tags=80%, list=12%, signal=90%
GO_0046189_BP_PHENOL_CONTAINING_COMPOUND_BIOSYNTHETIC_PROCESS	GO_0046189_BP_PHENOL_CONTAINING_COMPOUND_BIOSYNTHETIC_PROCESS		51	0.55811024	1.7660999	0	0.111910656	1	4828	tags=33%, list=9%, signal=36%
GO_0033843_MF_XYLOGLUCAN_6_XYLOSYLTRANSFERASE_ACTIVITY	GO_0033843_MF_XYLOGLUCAN_6_XYLOSYLTRANSFERASE_ACTIVITY		11	0.7865644	1.7597525	0.003831418	0.119017795	1	583	tags=18%, list=1%, signal=18%
GO_0016210_MF_NARINGENIN_CHALCONE_SYNTHASE_ACTIVITY	GO_0016210_MF_NARINGENIN_CHALCONE_SYNTHASE_ACTIVITY		13	0.76989937	1.7588239	0.006036217	0.11813868	1	868	tags=54%, list=2%, signal=55%
GO_0009788_BP_NEGATIVE_REGULATION_OF_ABSCISIC_ACID_ACTIVATED_SIGNALING_PATHWAY	GO_0009788_BP_NEGATIVE_REGULATION_OF_ABSCISIC_ACID_ACTIVATED_SIGNALING_PATHWAY		189	0.45517406	1.7528963	0	0.12475134	1	12571	tags=39%, list=22%, signal=50%
GO_1905958_BP_NEGATIVE_REGULATION_OF_CELLULAR_RESPONSE_TO_ALCOHOL	GO_1905958_BP_NEGATIVE_REGULATION_OF_CELLULAR_RESPONSE_TO_ALCOHOL		189	0.45517406	1.7527947	0	0.12273031	1	12571	tags=39%, list=22%, signal=50%
GO_0008970_MF_PHOSPHOLIPASE_A1_ACTIVITY	GO_0008970_MF_PHOSPHOLIPASE_A1_ACTIVITY		52	0.5515749	1.7488484	0.002141328	0.1266074	1	6992	tags=37%, list=12%, signal=42%
GO_0052722_MF_FATTY_ACID_IN_CHAIN_HYDROXYLASE_ACTIVITY	GO_0052722_MF_FATTY_ACID_IN_CHAIN_HYDROXYLASE_ACTIVITY		9	0.81943166	1.7424312	0.006160164	0.13508748	1	4542	tags=56%, list=8%, signal=60%
GO_0005986_BP_SUCROSE_BIOSYNTHETIC_PROCESS	GO_0005986_BP_SUCROSE_BIOSYNTHETIC_PROCESS		22	0.64992654	1.7402407	0.008281574	0.13633569	1	7685	tags=32%, list=14%, signal=37%
GO_0097437_BP_MAINTENANCE_OF_DORMANCY	GO_0097437_BP_MAINTENANCE_OF_DORMANCY		18	0.6770667	1.7379192	0.002188184	0.13756157	1	10916	tags=44%, list=19%, signal=55%
GO_0015802_BP_BASIC_AMINO_ACID_TRANSPORT	GO_0015802_BP_BASIC_AMINO_ACID_TRANSPORT		7	0.8720862	1.7378588	0.004008016	0.13546461	1	3472	tags=71%, list=6%, signal=76%
GO_0051554_BP_FLAVONOL_METABOLIC_PROCESS	GO_0051554_BP_FLAVONOL_METABOLIC_PROCESS		23	0.646342	1.7373761	0.006036217	0.13410676	1	6001	tags=39%, list=11%, signal=44%
GO_0048838_BP_RELEASE_OF_SEED_FROM_DORMANCY	GO_0048838_BP_RELEASE_OF_SEED_FROM_DORMANCY		6	0.89337105	1.7360877	0.001915709	0.13433905	1	4178	tags=67%, list=7%, signal=72%
GO_0047334_MF_DIPHOSPHATE_FRUCTOSE_6_PHOSPHATE_1_PHOSPHOTRANSFERASE_ACTIVITY	GO_0047334_MF_DIPHOSPHATE_FRUCTOSE_6_PHOSPHATE_1_PHOSPHOTRANSFERASE_ACTIVITY		9	0.82838064	1.7340878	0.001988072	0.13560544	1	4648	tags=44%, list=8%, signal=48%
GO_0016229_MF_STEROID_DEHYDROGENASE_ACTIVITY	GO_0016229_MF_STEROID_DEHYDROGENASE_ACTIVITY		48	0.5664166	1.7311498	0	0.1387347	1	10482	tags=33%, list=18%, signal=41%
GO_1903224_BP_REGULATION_OF_ENDODERMAL_CELL_DIFFERENTIATION	GO_1903224_BP_REGULATION_OF_ENDODERMAL_CELL_DIFFERENTIATION		11	0.7593988	1.729071	0.004106776	0.14024705	1	4479	tags=45%, list=8%, signal=49%
GO_0015706_BP_NITRATE_TRANSPORT	GO_0015706_BP_NITRATE_TRANSPORT		109	0.47495514	1.7278702	0	0.1402443	1	7573	tags=29%, list=13%, signal=34%
GO_0009072_BP_AROMATIC_AMINO_ACID_FAMILY_METABOLIC_PROCESS	GO_0009072_BP_AROMATIC_AMINO_ACID_FAMILY_METABOLIC_PROCESS		188	0.44633505	1.7267991	0	0.14000255	1	7800	tags=28%, list=14%, signal=32%
GO_0047890_MF_FLAVANONE_4_REDUCTASE_ACTIVITY	GO_0047890_MF_FLAVANONE_4_REDUCTASE_ACTIVITY		9	0.80336577	1.7261845	0.005870841	0.13899592	1	579	tags=44%, list=1%, signal=45%
GO_0016207_MF_4_COUMARATE_COA_LIGASE_ACTIVITY	GO_0016207_MF_4_COUMARATE_COA_LIGASE_ACTIVITY		9	0.7896224	1.7232317	0.006396588	0.14250474	1	126	tags=22%, list=0%, signal=22%
GO_0051555_BP_FLAVONOL_BIOSYNTHETIC_PROCESS	GO_0051555_BP_FLAVONOL_BIOSYNTHETIC_PROCESS		23	0.646342	1.717852	0.006535948	0.15032089	1	6001	tags=39%, list=11%, signal=44%
GO_0080054_MF_LOW_AFFINITY_NITRATE_TRANSMEMBRANE_TRANSPORTER_ACTIVITY	GO_0080054_MF_LOW_AFFINITY_NITRATE_TRANSMEMBRANE_TRANSPORTER_ACTIVITY		15	0.70874655	1.7171315	0.011952192	0.1493608	1	6241	tags=47%, list=11%, signal=52%
GO_0045552_MF_DIHYDROKAEMPFEROL_4_REDUCTASE_ACTIVITY	GO_0045552_MF_DIHYDROKAEMPFEROL_4_REDUCTASE_ACTIVITY		9	0.80336577	1.7163091	0.003976143	0.14869006	1	579	tags=44%, list=1%, signal=45%
GO_0097438_BP_EXIT_FROM_DORMANCY	GO_0097438_BP_EXIT_FROM_DORMANCY		6	0.89337105	1.7143037	0	0.15022455	1	4178	tags=67%, list=7%, signal=72%
GO_0048359_BP_MUCILAGE_METABOLIC_PROCESS_INVOLVED_IN_SEED_COAT_DEVELOPMENT	GO_0048359_BP_MUCILAGE_METABOLIC_PROCESS_INVOLVED_IN_SEED_COAT_DEVELOPMENT		48	0.5408256	1.712844	0	0.15074418	1	6890	tags=21%, list=12%, signal=24%
GO_0005388_MF_P_TYPE_CALCIUM_TRANSPORTER_ACTIVITY	GO_0005388_MF_P_TYPE_CALCIUM_TRANSPORTER_ACTIVITY		57	0.52582383	1.7115902	0.004246285	0.15134418	1	12650	tags=42%, list=22%, signal=54%
GO_0008037_BP_CELL_RECOGNITION	GO_0008037_BP_CELL_RECOGNITION		127	0.46077967	1.71093	0	0.1503565	1	9064	tags=39%, list=16%, signal=47%
GO_0043335_BP_PROTEIN_UNFOLDING	GO_0043335_BP_PROTEIN_UNFOLDING		6	0.8883707	1.7058047	0.001930502	0.15717922	1	6126	tags=67%, list=11%, signal=75%
GO_0003878_MF_ATP_CITRATE_SYNTHASE_ACTIVITY	GO_0003878_MF_ATP_CITRATE_SYNTHASE_ACTIVITY		11	0.77487427	1.7034897	0.013944224	0.15916756	1	10034	tags=82%, list=18%, signal=99%
GO_0102867_MF_MOLYBDENUM_COFACTOR_SULFURTRANSFERASE_ACTIVITY	GO_0102867_MF_MOLYBDENUM_COFACTOR_SULFURTRANSFERASE_ACTIVITY		16	0.6933779	1.7022496	0.007827789	0.15943637	1	12934	tags=75%, list=23%, signal=97%
GO_0010231_BP_MAINTENANCE_OF_SEED_DORMANCY	GO_0010231_BP_MAINTENANCE_OF_SEED_DORMANCY		18	0.6770667	1.7018855	0.00203666	0.15831603	1	10916	tags=44%, list=19%, signal=55%
GO_0042910_MF_XENOBIOTIC_TRANSMEMBRANE_TRANSPORTER_ACTIVITY	GO_0042910_MF_XENOBIOTIC_TRANSMEMBRANE_TRANSPORTER_ACTIVITY		159	0.4454848	1.7002275	0	0.15991703	1	6872	tags=36%, list=12%, signal=41%
GO_0009074_BP_AROMATIC_AMINO_ACID_FAMILY_CATABOLIC_PROCESS	GO_0009074_BP_AROMATIC_AMINO_ACID_FAMILY_CATABOLIC_PROCESS		46	0.5404178	1.6937099	0.004246285	0.17021349	1	4096	tags=28%, list=7%, signal=30%
GO_0000991_MF_OBSOLETE_TRANSCRIPTION_FACTOR_ACTIVITY_CORE_RNA_POLYMERASE_II_BINDING	GO_0000991_MF_OBSOLETE_TRANSCRIPTION_FACTOR_ACTIVITY_CORE_RNA_POLYMERASE_II_BINDING		10	0.7684644	1.6931187	0.005988024	0.16920099	1	1602	tags=20%, list=3%, signal=21%
GO_0048544_BP_RECOGNITION_OF_POLLEN	GO_0048544_BP_RECOGNITION_OF_POLLEN		125	0.4647595	1.6928195	0	0.16764364	1	9064	tags=40%, list=16%, signal=48%
GO_0080161_MF_AUXIN_TRANSMEMBRANE_TRANSPORTER_ACTIVITY	GO_0080161_MF_AUXIN_TRANSMEMBRANE_TRANSPORTER_ACTIVITY		49	0.53586996	1.6911293	0.002123142	0.16862832	1	13777	tags=51%, list=24%, signal=67%
GO_0090708_BP_SPECIFICATION_OF_PLANT_ORGAN_AXIS_POLARITY	GO_0090708_BP_SPECIFICATION_OF_PLANT_ORGAN_AXIS_POLARITY		15	0.6977071	1.6898079	0.006329114	0.16908824	1	4479	tags=33%, list=8%, signal=36%
GO_0019840_MF_ISOPRENOID_BINDING	GO_0019840_MF_ISOPRENOID_BINDING		53	0.5245886	1.6897271	0.008247423	0.16739792	1	15416	tags=55%, list=27%, signal=75%
GO_0044550_BP_SECONDARY_METABOLITE_BIOSYNTHETIC_PROCESS	GO_0044550_BP_SECONDARY_METABOLITE_BIOSYNTHETIC_PROCESS		585	0.39199945	1.6843791	0	0.17592125	1	7016	tags=27%, list=12%, signal=31%
GO_0045926_BP_NEGATIVE_REGULATION_OF_GROWTH	GO_0045926_BP_NEGATIVE_REGULATION_OF_GROWTH		108	0.46243027	1.6822151	0.002358491	0.17812268	1	10108	tags=36%, list=18%, signal=44%
GO_0009510_CC_PLASMODESMATAL_DESMOTUBULE	GO_0009510_CC_PLASMODESMATAL_DESMOTUBULE		24	0.616207	1.681865	0	0.17690827	1	13229	tags=58%, list=23%, signal=76%
GO_0010540_BP_BASIPETAL_AUXIN_TRANSPORT	GO_0010540_BP_BASIPETAL_AUXIN_TRANSPORT		59	0.5132746	1.6801227	0.004494382	0.17843537	1	13777	tags=39%, list=24%, signal=51%
GO_0004044_MF_AMIDOPHOSPHORIBOSYLTRANSFERASE_ACTIVITY	GO_0004044_MF_AMIDOPHOSPHORIBOSYLTRANSFERASE_ACTIVITY		6	0.85069895	1.6780454	0.00984252	0.1806568	1	1026	tags=33%, list=2%, signal=34%
GO_0010329_MF_AUXIN_EFFLUX_TRANSMEMBRANE_TRANSPORTER_ACTIVITY	GO_0010329_MF_AUXIN_EFFLUX_TRANSMEMBRANE_TRANSPORTER_ACTIVITY		49	0.53586996	1.6734357	0	0.18819761	1	13777	tags=51%, list=24%, signal=67%
GO_0008608_BP_ATTACHMENT_OF_SPINDLE_MICROTUBULES_TO_KINETOCHORE	GO_0008608_BP_ATTACHMENT_OF_SPINDLE_MICROTUBULES_TO_KINETOCHORE		10	0.7650434	1.6727151	0.012170386	0.18773374	1	525	tags=20%, list=1%, signal=20%
GO_0009610_BP_RESPONSE_TO_SYMBIOTIC_FUNGUS	GO_0009610_BP_RESPONSE_TO_SYMBIOTIC_FUNGUS		20	0.6344894	1.6676652	0.010548524	0.19605513	1	9019	tags=50%, list=16%, signal=59%
GO_0008215_BP_SPERMINE_METABOLIC_PROCESS	GO_0008215_BP_SPERMINE_METABOLIC_PROCESS		22	0.6360263	1.6641986	0.012195122	0.20166741	1	7159	tags=32%, list=13%, signal=36%
GO_0045335_CC_PHAGOCYTIC_VESICLE	GO_0045335_CC_PHAGOCYTIC_VESICLE		26	0.5938363	1.6592445	0.010893246	0.21071216	1	8053	tags=38%, list=14%, signal=45%
GO_0003843_MF_1_3_BETA_D_GLUCAN_SYNTHASE_ACTIVITY	GO_0003843_MF_1_3_BETA_D_GLUCAN_SYNTHASE_ACTIVITY		32	0.5636626	1.6584358	0.008602151	0.2104189	1	10606	tags=31%, list=19%, signal=38%
GO_2000214_BP_REGULATION_OF_PROLINE_METABOLIC_PROCESS	GO_2000214_BP_REGULATION_OF_PROLINE_METABOLIC_PROCESS		11	0.7316133	1.6564249	0.010162601	0.21272878	1	8129	tags=64%, list=14%, signal=74%
GO_0060919_BP_AUXIN_INFLUX	GO_0060919_BP_AUXIN_INFLUX		8	0.82091886	1.653917	0.005813954	0.21657927	1	3333	tags=63%, list=6%, signal=66%
GO_0110126_BP_PHLOEM_LOADING	GO_0110126_BP_PHLOEM_LOADING		12	0.72027636	1.6529647	0.012711864	0.21672471	1	8863	tags=50%, list=16%, signal=59%
GO_0009511_CC_PLASMODESMATAL_ENDOPLASMIC_RETICULUM	GO_0009511_CC_PLASMODESMATAL_ENDOPLASMIC_RETICULUM		24	0.616207	1.6516668	0.008213553	0.21761373	1	13229	tags=58%, list=23%, signal=76%
GO_0016855_MF_RACEMASE_AND_EPIMERASE_ACTIVITY_ACTING_ON_AMINO_ACIDS_AND_DERIVATIVES	GO_0016855_MF_RACEMASE_AND_EPIMERASE_ACTIVITY_ACTING_ON_AMINO_ACIDS_AND_DERIVATIVES		11	0.7332706	1.6498623	0.015873017	0.21990795	1	2158	tags=36%, list=4%, signal=38%
GO_0004067_MF_ASPARAGINASE_ACTIVITY	GO_0004067_MF_ASPARAGINASE_ACTIVITY		12	0.71602714	1.6487098	0.013015185	0.22070417	1	8493	tags=67%, list=15%, signal=78%
GO_0047714_MF_GALACTOLIPASE_ACTIVITY	GO_0047714_MF_GALACTOLIPASE_ACTIVITY		30	0.5813624	1.6455561	0.004415011	0.2260162	1	6992	tags=47%, list=12%, signal=53%
GO_0010133_BP_PROLINE_CATABOLIC_PROCESS_TO_GLUTAMATE	GO_0010133_BP_PROLINE_CATABOLIC_PROCESS_TO_GLUTAMATE		8	0.78995085	1.645355	0.012244898	0.22435626	1	7147	tags=63%, list=13%, signal=72%
GO_0052317_BP_CAMALEXIN_METABOLIC_PROCESS	GO_0052317_BP_CAMALEXIN_METABOLIC_PROCESS		23	0.59814507	1.6444716	0.01	0.22453219	1	12329	tags=52%, list=22%, signal=67%
GO_0009698_BP_PHENYLPROPANOID_METABOLIC_PROCESS	GO_0009698_BP_PHENYLPROPANOID_METABOLIC_PROCESS		435	0.38961935	1.6440278	0	0.22366036	1	7522	tags=28%, list=13%, signal=32%
GO_0140358_MF_P_TYPE_TRANSMEMBRANE_TRANSPORTER_ACTIVITY	GO_0140358_MF_P_TYPE_TRANSMEMBRANE_TRANSPORTER_ACTIVITY		99	0.4580399	1.6418128	0	0.22698863	1	12889	tags=38%, list=23%, signal=50%
GO_0102360_MF_DAPHNETIN_3_O_GLUCOSYLTRANSFERASE_ACTIVITY	GO_0102360_MF_DAPHNETIN_3_O_GLUCOSYLTRANSFERASE_ACTIVITY		6	0.8568983	1.6417519	0.00811359	0.22511719	1	8113	tags=100%, list=14%, signal=117%
GO_0052315_BP_PHYTOALEXIN_BIOSYNTHETIC_PROCESS	GO_0052315_BP_PHYTOALEXIN_BIOSYNTHETIC_PROCESS		23	0.59814507	1.6403078	0.016949153	0.22650251	1	12329	tags=52%, list=22%, signal=67%
GO_0006561_BP_PROLINE_BIOSYNTHETIC_PROCESS	GO_0006561_BP_PROLINE_BIOSYNTHETIC_PROCESS		34	0.5567217	1.637775	0.017204301	0.23060922	1	12329	tags=50%, list=22%, signal=64%
GO_0004781_MF_SULFATE_ADENYLYLTRANSFERASE_ATP_ACTIVITY	GO_0004781_MF_SULFATE_ADENYLYLTRANSFERASE_ATP_ACTIVITY		6	0.83697474	1.635895	0.015717093	0.2333952	1	9027	tags=67%, list=16%, signal=79%
GO_0047893_MF_FLAVONOL_3_O_GLUCOSYLTRANSFERASE_ACTIVITY	GO_0047893_MF_FLAVONOL_3_O_GLUCOSYLTRANSFERASE_ACTIVITY		6	0.8568983	1.6351846	0.011605416	0.23308243	1	8113	tags=100%, list=14%, signal=117%
GO_0040009_BP_REGULATION_OF_GROWTH_RATE	GO_0040009_BP_REGULATION_OF_GROWTH_RATE		15	0.663301	1.6348823	0.020408163	0.23198088	1	2977	tags=33%, list=5%, signal=35%
GO_0032109_BP_POSITIVE_REGULATION_OF_RESPONSE_TO_NUTRIENT_LEVELS	GO_0032109_BP_POSITIVE_REGULATION_OF_RESPONSE_TO_NUTRIENT_LEVELS		9	0.7547878	1.6326888	0.017175572	0.23544504	1	11590	tags=78%, list=20%, signal=98%
GO_0006562_BP_PROLINE_CATABOLIC_PROCESS	GO_0006562_BP_PROLINE_CATABOLIC_PROCESS		8	0.78995085	1.6322892	0.018595042	0.23436798	1	7147	tags=63%, list=13%, signal=72%
GO_0015662_MF_P_TYPE_ION_TRANSPORTER_ACTIVITY	GO_0015662_MF_P_TYPE_ION_TRANSPORTER_ACTIVITY		99	0.4580399	1.631142	0.009501188	0.2352878	1	12889	tags=38%, list=23%, signal=50%
GO_0048015_BP_PHOSPHATIDYLINOSITOL_MEDIATED_SIGNALING	GO_0048015_BP_PHOSPHATIDYLINOSITOL_MEDIATED_SIGNALING		12	0.6939559	1.6308128	0.01996008	0.23418084	1	5422	tags=25%, list=10%, signal=28%
GO_0048354_BP_MUCILAGE_BIOSYNTHETIC_PROCESS_INVOLVED_IN_SEED_COAT_DEVELOPMENT	GO_0048354_BP_MUCILAGE_BIOSYNTHETIC_PROCESS_INVOLVED_IN_SEED_COAT_DEVELOPMENT		34	0.55721915	1.6304723	0.006593407	0.23299572	1	9863	tags=29%, list=17%, signal=36%
GO_0000148_CC_1_3_BETA_D_GLUCAN_SYNTHASE_COMPLEX	GO_0000148_CC_1_3_BETA_D_GLUCAN_SYNTHASE_COMPLEX		32	0.5636626	1.6302553	0.013944224	0.23156914	1	10606	tags=31%, list=19%, signal=38%
GO_0009626_BP_PLANT_TYPE_HYPERSENSITIVE_RESPONSE	GO_0009626_BP_PLANT_TYPE_HYPERSENSITIVE_RESPONSE		490	0.38010204	1.6296637	0	0.230968	1	10183	tags=29%, list=18%, signal=35%
GO_0006075_BP_1_3_BETA_D_GLUCAN_BIOSYNTHETIC_PROCESS	GO_0006075_BP_1_3_BETA_D_GLUCAN_BIOSYNTHETIC_PROCESS		32	0.5636626	1.6290025	0.022312373	0.23055133	1	10606	tags=31%, list=19%, signal=38%
GO_0015112_MF_NITRATE_TRANSMEMBRANE_TRANSPORTER_ACTIVITY	GO_0015112_MF_NITRATE_TRANSMEMBRANE_TRANSPORTER_ACTIVITY		49	0.50994056	1.6285667	0	0.2297206	1	6241	tags=43%, list=11%, signal=48%
GO_0048530_BP_FRUIT_MORPHOGENESIS	GO_0048530_BP_FRUIT_MORPHOGENESIS		19	0.6364579	1.627987	0.018867925	0.22939618	1	5817	tags=37%, list=10%, signal=41%
GO_0102425_MF_MYRICETIN_3_O_GLUCOSYLTRANSFERASE_ACTIVITY	GO_0102425_MF_MYRICETIN_3_O_GLUCOSYLTRANSFERASE_ACTIVITY		6	0.8568983	1.6256073	0.009784736	0.23327282	1	8113	tags=100%, list=14%, signal=117%
GO_0046912_MF_ACYLTRANSFERASE_ACYL_GROUPS_CONVERTED_INTO_ALKYL_ON_TRANSFER	GO_0046912_MF_ACYLTRANSFERASE_ACYL_GROUPS_CONVERTED_INTO_ALKYL_ON_TRANSFER		29	0.5717959	1.624806	0.006160164	0.23313656	1	11384	tags=52%, list=20%, signal=65%
GO_0042789_BP_MRNA_TRANSCRIPTION_BY_RNA_POLYMERASE_II	GO_0042789_BP_MRNA_TRANSCRIPTION_BY_RNA_POLYMERASE_II		9	0.7720135	1.6244192	0.013618677	0.23221302	1	1602	tags=22%, list=3%, signal=23%
GO_0051455_BP_MONOPOLAR_SPINDLE_ATTACHMENT_TO_MEIOSIS_I_KINETOCHORE	GO_0051455_BP_MONOPOLAR_SPINDLE_ATTACHMENT_TO_MEIOSIS_I_KINETOCHORE		8	0.77928853	1.6243017	0.021696253	0.2307395	1	525	tags=25%, list=1%, signal=25%
GO_0052314_BP_PHYTOALEXIN_METABOLIC_PROCESS	GO_0052314_BP_PHYTOALEXIN_METABOLIC_PROCESS		23	0.59814507	1.6230663	0.017777778	0.23183927	1	12329	tags=52%, list=22%, signal=67%
GO_0010555_BP_RESPONSE_TO_MANNITOL	GO_0010555_BP_RESPONSE_TO_MANNITOL		17	0.6495577	1.6220838	0.013186813	0.23241228	1	5282	tags=24%, list=9%, signal=26%
GO_0042326_BP_NEGATIVE_REGULATION_OF_PHOSPHORYLATION	GO_0042326_BP_NEGATIVE_REGULATION_OF_PHOSPHORYLATION		21	0.6123171	1.6207789	0.012847966	0.23399429	1	12833	tags=43%, list=23%, signal=55%
GO_0034050_BP_PROGRAMMED_CELL_DEATH_INDUCED_BY_SYMBIONT	GO_0034050_BP_PROGRAMMED_CELL_DEATH_INDUCED_BY_SYMBIONT		490	0.38010204	1.6200095	0	0.23394346	1	10183	tags=29%, list=18%, signal=35%
GO_0008798_MF_BETA_ASPARTYL_PEPTIDASE_ACTIVITY	GO_0008798_MF_BETA_ASPARTYL_PEPTIDASE_ACTIVITY		14	0.6715898	1.6187606	0.018255578	0.23513986	1	3248	tags=43%, list=6%, signal=45%
GO_1901038_BP_CYANIDIN_3_O_GLUCOSIDE_METABOLIC_PROCESS	GO_1901038_BP_CYANIDIN_3_O_GLUCOSIDE_METABOLIC_PROCESS		5	0.88316643	1.6184862	0.01171875	0.23406422	1	2435	tags=60%, list=4%, signal=63%
GO_0051316_BP_ATTACHMENT_OF_SPINDLE_MICROTUBULES_TO_KINETOCHORE_INVOLVED_IN_MEIOTIC_CHROMOSOME_SEGREGATION	GO_0051316_BP_ATTACHMENT_OF_SPINDLE_MICROTUBULES_TO_KINETOCHORE_INVOLVED_IN_MEIOTIC_CHROMOSOME_SEGREGATION		8	0.77928853	1.6181009	0.014028057	0.23334333	1	525	tags=25%, list=1%, signal=25%
GO_0051702_BP_BIOLOGICAL_PROCESS_INVOLVED_IN_INTERACTION_WITH_SYMBIONT	GO_0051702_BP_BIOLOGICAL_PROCESS_INVOLVED_IN_INTERACTION_WITH_SYMBIONT		492	0.379517	1.6165255	0	0.23549809	1	10183	tags=29%, list=18%, signal=35%
GO_0035327_CC_TRANSCRIPTIONALLY_ACTIVE_CHROMATIN	GO_0035327_CC_TRANSCRIPTIONALLY_ACTIVE_CHROMATIN		9	0.7720135	1.6156296	0.015873017	0.23600054	1	1602	tags=22%, list=3%, signal=23%
GO_0036361_MF_RACEMASE_ACTIVITY_ACTING_ON_AMINO_ACIDS_AND_DERIVATIVES	GO_0036361_MF_RACEMASE_ACTIVITY_ACTING_ON_AMINO_ACIDS_AND_DERIVATIVES		11	0.7332706	1.6132443	0.02020202	0.24018922	1	2158	tags=36%, list=4%, signal=38%
GO_0004014_MF_ADENOSYLMETHIONINE_DECARBOXYLASE_ACTIVITY	GO_0004014_MF_ADENOSYLMETHIONINE_DECARBOXYLASE_ACTIVITY		14	0.6675845	1.6123917	0.015355086	0.24048606	1	7159	tags=43%, list=13%, signal=49%
GO_1900376_BP_REGULATION_OF_SECONDARY_METABOLITE_BIOSYNTHETIC_PROCESS	GO_1900376_BP_REGULATION_OF_SECONDARY_METABOLITE_BIOSYNTHETIC_PROCESS		53	0.50771797	1.6120293	0.006550218	0.23967934	1	7234	tags=26%, list=13%, signal=30%
GO_0033673_BP_NEGATIVE_REGULATION_OF_KINASE_ACTIVITY	GO_0033673_BP_NEGATIVE_REGULATION_OF_KINASE_ACTIVITY		21	0.6123171	1.6075578	0.014344262	0.24834535	1	12833	tags=43%, list=23%, signal=55%
GO_0046524_MF_SUCROSE_PHOSPHATE_SYNTHASE_ACTIVITY	GO_0046524_MF_SUCROSE_PHOSPHATE_SYNTHASE_ACTIVITY		10	0.73825353	1.6073155	0.018404908	0.24724433	1	7028	tags=50%, list=12%, signal=57%
GO_0010045_BP_RESPONSE_TO_NICKEL_CATION	GO_0010045_BP_RESPONSE_TO_NICKEL_CATION		11	0.7089397	1.6070645	0.021097047	0.24616566	1	8224	tags=64%, list=15%, signal=74%
GO_0000820_BP_REGULATION_OF_GLUTAMINE_FAMILY_AMINO_ACID_METABOLIC_PROCESS	GO_0000820_BP_REGULATION_OF_GLUTAMINE_FAMILY_AMINO_ACID_METABOLIC_PROCESS		11	0.7316133	1.6057314	0.01446281	0.24788676	1	8129	tags=64%, list=14%, signal=74%
GO_0080040_BP_POSITIVE_REGULATION_OF_CELLULAR_RESPONSE_TO_PHOSPHATE_STARVATION	GO_0080040_BP_POSITIVE_REGULATION_OF_CELLULAR_RESPONSE_TO_PHOSPHATE_STARVATION		9	0.7547878	1.6053103	0.015296367	0.2472528	1	11590	tags=78%, list=20%, signal=98%
GO_0050736_MF_O_MALONYLTRANSFERASE_ACTIVITY	GO_0050736_MF_O_MALONYLTRANSFERASE_ACTIVITY		6	0.8368568	1.6047626	0.006097561	0.24693158	1	4578	tags=67%, list=8%, signal=73%
GO_0010331_MF_GIBBERELLIN_BINDING	GO_0010331_MF_GIBBERELLIN_BINDING		13	0.6917711	1.6045024	0.030487806	0.24585803	1	5817	tags=54%, list=10%, signal=60%
GO_1901618_MF_ORGANIC_HYDROXY_COMPOUND_TRANSMEMBRANE_TRANSPORTER_ACTIVITY	GO_1901618_MF_ORGANIC_HYDROXY_COMPOUND_TRANSMEMBRANE_TRANSPORTER_ACTIVITY		35	0.5413955	1.5999182	0.014553014	0.25507656	1	6258	tags=37%, list=11%, signal=42%
GO_0005354_MF_GALACTOSE_TRANSMEMBRANE_TRANSPORTER_ACTIVITY	GO_0005354_MF_GALACTOSE_TRANSMEMBRANE_TRANSPORTER_ACTIVITY		11	0.70544624	1.5986371	0.030425964	0.25640523	1	6065	tags=55%, list=11%, signal=61%
GO_0015146_MF_PENTOSE_TRANSMEMBRANE_TRANSPORTER_ACTIVITY	GO_0015146_MF_PENTOSE_TRANSMEMBRANE_TRANSPORTER_ACTIVITY		11	0.70544624	1.5965942	0.031185031	0.25996417	1	6065	tags=55%, list=11%, signal=61%
GO_0009403_BP_TOXIN_BIOSYNTHETIC_PROCESS	GO_0009403_BP_TOXIN_BIOSYNTHETIC_PROCESS		23	0.59814507	1.5958029	0.017021276	0.26033834	1	12329	tags=52%, list=22%, signal=67%
GO_0000187_BP_OBSOLETE_ACTIVATION_OF_MAPK_ACTIVITY	GO_0000187_BP_OBSOLETE_ACTIVATION_OF_MAPK_ACTIVITY		22	0.5941205	1.5950475	0.021321962	0.26062557	1	13928	tags=45%, list=25%, signal=60%
GO_0015203_MF_POLYAMINE_TRANSMEMBRANE_TRANSPORTER_ACTIVITY	GO_0015203_MF_POLYAMINE_TRANSMEMBRANE_TRANSPORTER_ACTIVITY		11	0.7157681	1.5935749	0.03	0.26260856	1	8523	tags=55%, list=15%, signal=64%
GO_0001933_BP_NEGATIVE_REGULATION_OF_PROTEIN_PHOSPHORYLATION	GO_0001933_BP_NEGATIVE_REGULATION_OF_PROTEIN_PHOSPHORYLATION		21	0.6123171	1.5929757	0.016666668	0.26239833	1	12833	tags=43%, list=23%, signal=55%
GO_0000024_BP_MALTOSE_BIOSYNTHETIC_PROCESS	GO_0000024_BP_MALTOSE_BIOSYNTHETIC_PROCESS		6	0.81603974	1.5927283	0.02385686	0.2613608	1	10428	tags=100%, list=18%, signal=123%
GO_0015591_MF_D_RIBOSE_TRANSMEMBRANE_TRANSPORTER_ACTIVITY	GO_0015591_MF_D_RIBOSE_TRANSMEMBRANE_TRANSPORTER_ACTIVITY		11	0.70544624	1.5913924	0.022727273	0.26310092	1	6065	tags=55%, list=11%, signal=61%
GO_0006597_BP_SPERMINE_BIOSYNTHETIC_PROCESS	GO_0006597_BP_SPERMINE_BIOSYNTHETIC_PROCESS		18	0.6334651	1.5913212	0.012048192	0.26162863	1	7159	tags=33%, list=13%, signal=38%
GO_0140255_BP_REGULATION_OF_CELLULAR_RESPONSE_TO_PHOSPHATE_STARVATION	GO_0140255_BP_REGULATION_OF_CELLULAR_RESPONSE_TO_PHOSPHATE_STARVATION		9	0.7547878	1.59074	0.018108651	0.26161867	1	11590	tags=78%, list=20%, signal=98%
GO_0046499_BP_S_ADENOSYLMETHIONINAMINE_METABOLIC_PROCESS	GO_0046499_BP_S_ADENOSYLMETHIONINAMINE_METABOLIC_PROCESS		14	0.6675845	1.5905602	0.034552846	0.26035357	1	7159	tags=43%, list=13%, signal=49%
GO_0009875_BP_POLLEN_PISTIL_INTERACTION	GO_0009875_BP_POLLEN_PISTIL_INTERACTION		158	0.42348164	1.5900509	0	0.26003423	1	9064	tags=33%, list=16%, signal=39%
GO_0009700_BP_INDOLE_PHYTOALEXIN_BIOSYNTHETIC_PROCESS	GO_0009700_BP_INDOLE_PHYTOALEXIN_BIOSYNTHETIC_PROCESS		23	0.59814507	1.5895576	0.024340771	0.25958332	1	12329	tags=52%, list=22%, signal=67%
GO_0019567_BP_ARABINOSE_BIOSYNTHETIC_PROCESS	GO_0019567_BP_ARABINOSE_BIOSYNTHETIC_PROCESS		6	0.8131078	1.5890788	0.01622718	0.2592317	1	7340	tags=50%, list=13%, signal=57%
GO_0048759_BP_XYLEM_VESSEL_MEMBER_CELL_DIFFERENTIATION	GO_0048759_BP_XYLEM_VESSEL_MEMBER_CELL_DIFFERENTIATION		25	0.5745194	1.5877204	0.015250545	0.26082283	1	18275	tags=72%, list=32%, signal=106%
GO_0010120_BP_CAMALEXIN_BIOSYNTHETIC_PROCESS	GO_0010120_BP_CAMALEXIN_BIOSYNTHETIC_PROCESS		23	0.59814507	1.5870373	0.012072435	0.26097152	1	12329	tags=52%, list=22%, signal=67%
GO_0032106_BP_POSITIVE_REGULATION_OF_RESPONSE_TO_EXTRACELLULAR_STIMULUS	GO_0032106_BP_POSITIVE_REGULATION_OF_RESPONSE_TO_EXTRACELLULAR_STIMULUS		9	0.7547878	1.5855651	0.015503876	0.26317146	1	11590	tags=78%, list=20%, signal=98%
GO_0006557_BP_S_ADENOSYLMETHIONINAMINE_BIOSYNTHETIC_PROCESS	GO_0006557_BP_S_ADENOSYLMETHIONINAMINE_BIOSYNTHETIC_PROCESS		14	0.6675845	1.5851982	0.022727273	0.26241696	1	7159	tags=43%, list=13%, signal=49%
GO_0010328_MF_AUXIN_INFLUX_TRANSMEMBRANE_TRANSPORTER_ACTIVITY	GO_0010328_MF_AUXIN_INFLUX_TRANSMEMBRANE_TRANSPORTER_ACTIVITY		10	0.7326308	1.5843426	0.027777778	0.2630614	1	13237	tags=80%, list=23%, signal=104%
GO_0003855_MF_3_DEHYDROQUINATE_DEHYDRATASE_ACTIVITY	GO_0003855_MF_3_DEHYDROQUINATE_DEHYDRATASE_ACTIVITY		8	0.7475204	1.5832866	0.022813689	0.26416466	1	21	tags=13%, list=0%, signal=13%
GO_0048767_BP_ROOT_HAIR_ELONGATION	GO_0048767_BP_ROOT_HAIR_ELONGATION		137	0.4189777	1.5814322	0.002409639	0.2671808	1	12754	tags=31%, list=23%, signal=39%
GO_0046217_BP_INDOLE_PHYTOALEXIN_METABOLIC_PROCESS	GO_0046217_BP_INDOLE_PHYTOALEXIN_METABOLIC_PROCESS		23	0.59814507	1.5814061	0.017699115	0.26573935	1	12329	tags=52%, list=22%, signal=67%
GO_0004806_MF_TRIGLYCERIDE_LIPASE_ACTIVITY	GO_0004806_MF_TRIGLYCERIDE_LIPASE_ACTIVITY		43	0.5123038	1.5793637	0.011135858	0.2694754	1	6992	tags=40%, list=12%, signal=45%
GO_0006880_BP_INTRACELLULAR_SEQUESTERING_OF_IRON_ION	GO_0006880_BP_INTRACELLULAR_SEQUESTERING_OF_IRON_ION		24	0.57951766	1.57927	0.030549899	0.26814306	1	4843	tags=42%, list=9%, signal=46%
GO_0005460_MF_UDP_GLUCOSE_TRANSMEMBRANE_TRANSPORTER_ACTIVITY	GO_0005460_MF_UDP_GLUCOSE_TRANSMEMBRANE_TRANSPORTER_ACTIVITY		11	0.6910493	1.5785228	0.026530612	0.2685386	1	1764	tags=18%, list=3%, signal=19%
GO_0006469_BP_NEGATIVE_REGULATION_OF_PROTEIN_KINASE_ACTIVITY	GO_0006469_BP_NEGATIVE_REGULATION_OF_PROTEIN_KINASE_ACTIVITY		21	0.6123171	1.5769061	0.031007752	0.2711964	1	12833	tags=43%, list=23%, signal=55%
GO_0033772_MF_FLAVONOID_3_5_HYDROXYLASE_ACTIVITY	GO_0033772_MF_FLAVONOID_3_5_HYDROXYLASE_ACTIVITY		9	0.7478772	1.5764394	0.027667984	0.2707888	1	3302	tags=44%, list=6%, signal=47%
GO_0042562_MF_HORMONE_BINDING	GO_0042562_MF_HORMONE_BINDING		86	0.44921485	1.5761956	0.00678733	0.26990432	1	14256	tags=42%, list=25%, signal=56%
GO_0019632_BP_SHIKIMATE_METABOLIC_PROCESS	GO_0019632_BP_SHIKIMATE_METABOLIC_PROCESS		8	0.7475204	1.5753822	0.021052632	0.27036867	1	21	tags=13%, list=0%, signal=13%
GO_0004657_MF_PROLINE_DEHYDROGENASE_ACTIVITY	GO_0004657_MF_PROLINE_DEHYDROGENASE_ACTIVITY		6	0.8168172	1.574997	0.026915114	0.2698651	1	7147	tags=83%, list=13%, signal=95%
GO_0015298_MF_SOLUTE_CATION_ANTIPORTER_ACTIVITY	GO_0015298_MF_SOLUTE_CATION_ANTIPORTER_ACTIVITY		105	0.43363708	1.5748057	0.004694836	0.26882288	1	5870	tags=28%, list=10%, signal=31%
GO_0004764_MF_SHIKIMATE_3_DEHYDROGENASE_NADP_ACTIVITY	GO_0004764_MF_SHIKIMATE_3_DEHYDROGENASE_NADP_ACTIVITY		8	0.7475204	1.5735132	0.03508772	0.27050135	1	21	tags=13%, list=0%, signal=13%
GO_0006855_BP_DRUG_TRANSMEMBRANE_TRANSPORT	GO_0006855_BP_DRUG_TRANSMEMBRANE_TRANSPORT		108	0.43561867	1.5734707	0.005141388	0.26911882	1	7859	tags=44%, list=14%, signal=50%
GO_0009635_BP_RESPONSE_TO_HERBICIDE	GO_0009635_BP_RESPONSE_TO_HERBICIDE		13	0.6612931	1.5729603	0.02536998	0.26879084	1	1785	tags=15%, list=3%, signal=16%
GO_0035252_MF_UDP_XYLOSYLTRANSFERASE_ACTIVITY	GO_0035252_MF_UDP_XYLOSYLTRANSFERASE_ACTIVITY		17	0.63681936	1.5724854	0.016161617	0.2685506	1	8682	tags=29%, list=15%, signal=35%
GO_0097577_BP_SEQUESTERING_OF_IRON_ION	GO_0097577_BP_SEQUESTERING_OF_IRON_ION		24	0.57951766	1.5723512	0.035490606	0.26745972	1	4843	tags=42%, list=9%, signal=46%
GO_0015575_MF_MANNITOL_TRANSMEMBRANE_TRANSPORTER_ACTIVITY	GO_0015575_MF_MANNITOL_TRANSMEMBRANE_TRANSPORTER_ACTIVITY		11	0.70544624	1.5719925	0.02366864	0.26703745	1	6065	tags=55%, list=11%, signal=61%
GO_0015293_MF_SYMPORTER_ACTIVITY	GO_0015293_MF_SYMPORTER_ACTIVITY		310	0.3911395	1.571858	0	0.26601762	1	8863	tags=31%, list=16%, signal=37%
GO_1900386_BP_POSITIVE_REGULATION_OF_FLAVONOL_BIOSYNTHETIC_PROCESS	GO_1900386_BP_POSITIVE_REGULATION_OF_FLAVONOL_BIOSYNTHETIC_PROCESS		8	0.74285096	1.5710571	0.023952097	0.26661813	1	6001	tags=63%, list=11%, signal=70%
GO_0045309_MF_PROTEIN_PHOSPHORYLATED_AMINO_ACID_BINDING	GO_0045309_MF_PROTEIN_PHOSPHORYLATED_AMINO_ACID_BINDING		9	0.72603273	1.5696622	0.019480519	0.26857063	1	4564	tags=33%, list=8%, signal=36%
GO_0071289_BP_CELLULAR_RESPONSE_TO_NICKEL_ION	GO_0071289_BP_CELLULAR_RESPONSE_TO_NICKEL_ION		11	0.7089397	1.569477	0.032520324	0.26767007	1	8224	tags=64%, list=15%, signal=74%
GO_0015079_MF_POTASSIUM_ION_TRANSMEMBRANE_TRANSPORTER_ACTIVITY	GO_0015079_MF_POTASSIUM_ION_TRANSMEMBRANE_TRANSPORTER_ACTIVITY		177	0.4036093	1.5686234	0.002358491	0.26846102	1	8949	tags=30%, list=16%, signal=35%
GO_0009073_BP_AROMATIC_AMINO_ACID_FAMILY_BIOSYNTHETIC_PROCESS	GO_0009073_BP_AROMATIC_AMINO_ACID_FAMILY_BIOSYNTHETIC_PROCESS		129	0.41950968	1.5674344	0.00234192	0.27002788	1	9383	tags=29%, list=17%, signal=35%
GO_0009560_BP_EMBRYO_SAC_EGG_CELL_DIFFERENTIATION	GO_0009560_BP_EMBRYO_SAC_EGG_CELL_DIFFERENTIATION		18	0.609335	1.5663676	0.037623763	0.27118754	1	717	tags=11%, list=1%, signal=11%
GO_0019322_BP_PENTOSE_BIOSYNTHETIC_PROCESS	GO_0019322_BP_PENTOSE_BIOSYNTHETIC_PROCESS		6	0.8131078	1.5649605	0.027196653	0.27324235	1	7340	tags=50%, list=13%, signal=57%
GO_0015576_MF_SORBITOL_TRANSMEMBRANE_TRANSPORTER_ACTIVITY	GO_0015576_MF_SORBITOL_TRANSMEMBRANE_TRANSPORTER_ACTIVITY		11	0.70544624	1.5633136	0.02131783	0.27587694	1	6065	tags=55%, list=11%, signal=61%
GO_0050815_MF_PHOSPHOSERINE_RESIDUE_BINDING	GO_0050815_MF_PHOSPHOSERINE_RESIDUE_BINDING		9	0.72603273	1.5607021	0.023715414	0.2812597	1	4564	tags=33%, list=8%, signal=36%
GO_0046741_BP_TRANSPORT_OF_VIRUS_IN_HOST_TISSUE_TO_TISSUE	GO_0046741_BP_TRANSPORT_OF_VIRUS_IN_HOST_TISSUE_TO_TISSUE		10	0.71309555	1.5597676	0.022088353	0.28214335	1	11705	tags=60%, list=21%, signal=76%
GO_0006021_BP_INOSITOL_BIOSYNTHETIC_PROCESS	GO_0006021_BP_INOSITOL_BIOSYNTHETIC_PROCESS		14	0.63918865	1.5582745	0.034623217	0.2845075	1	8638	tags=43%, list=15%, signal=51%
GO_0008964_MF_PHOSPHOENOLPYRUVATE_CARBOXYLASE_ACTIVITY	GO_0008964_MF_PHOSPHOENOLPYRUVATE_CARBOXYLASE_ACTIVITY		15	0.63099843	1.5581813	0.035123967	0.28327814	1	5419	tags=27%, list=10%, signal=29%
GO_0010191_BP_MUCILAGE_METABOLIC_PROCESS	GO_0010191_BP_MUCILAGE_METABOLIC_PROCESS		62	0.47033292	1.5580819	0.012931035	0.28213304	1	6890	tags=18%, list=12%, signal=20%
GO_0099122_MF_RNA_POLYMERASE_II_C_TERMINAL_DOMAIN_BINDING	GO_0099122_MF_RNA_POLYMERASE_II_C_TERMINAL_DOMAIN_BINDING		9	0.72603273	1.5580193	0.034764826	0.28090924	1	4564	tags=33%, list=8%, signal=36%
GO_0005365_MF_MYO_INOSITOL_TRANSMEMBRANE_TRANSPORTER_ACTIVITY	GO_0005365_MF_MYO_INOSITOL_TRANSMEMBRANE_TRANSPORTER_ACTIVITY		18	0.61619705	1.555997	0.043650795	0.2845543	1	6214	tags=39%, list=11%, signal=44%
GO_1990269_MF_RNA_POLYMERASE_II_C_TERMINAL_DOMAIN_PHOSPHOSERINE_BINDING	GO_1990269_MF_RNA_POLYMERASE_II_C_TERMINAL_DOMAIN_PHOSPHOSERINE_BINDING		9	0.72603273	1.5554236	0.02016129	0.28453526	1	4564	tags=33%, list=8%, signal=36%
GO_0047216_MF_INOSITOL_3_ALPHA_GALACTOSYLTRANSFERASE_ACTIVITY	GO_0047216_MF_INOSITOL_3_ALPHA_GALACTOSYLTRANSFERASE_ACTIVITY		11	0.6854966	1.5540552	0.038539555	0.28666	1	5203	tags=55%, list=9%, signal=60%
GO_0015105_MF_ARSENITE_TRANSMEMBRANE_TRANSPORTER_ACTIVITY	GO_0015105_MF_ARSENITE_TRANSMEMBRANE_TRANSPORTER_ACTIVITY		7	0.786032	1.5533704	0.018656716	0.28681788	1	12129	tags=100%, list=21%, signal=127%
GO_0015148_MF_D_XYLOSE_TRANSMEMBRANE_TRANSPORTER_ACTIVITY	GO_0015148_MF_D_XYLOSE_TRANSMEMBRANE_TRANSPORTER_ACTIVITY		11	0.70544624	1.5525156	0.047808766	0.28768858	1	6065	tags=55%, list=11%, signal=61%
GO_0015168_MF_GLYCEROL_TRANSMEMBRANE_TRANSPORTER_ACTIVITY	GO_0015168_MF_GLYCEROL_TRANSMEMBRANE_TRANSPORTER_ACTIVITY		13	0.6712228	1.5523671	0.033755273	0.28665805	1	6065	tags=46%, list=11%, signal=52%
GO_1903705_BP_POSITIVE_REGULATION_OF_PRODUCTION_OF_SIRNA_INVOLVED_IN_RNA_INTERFERENCE	GO_1903705_BP_POSITIVE_REGULATION_OF_PRODUCTION_OF_SIRNA_INVOLVED_IN_RNA_INTERFERENCE		7	0.7786423	1.5520419	0.035643563	0.28622633	1	414	tags=14%, list=1%, signal=14%
GO_0004674_MF_PROTEIN_SERINE_THREONINE_KINASE_ACTIVITY	GO_0004674_MF_PROTEIN_SERINE_THREONINE_KINASE_ACTIVITY		2753	0.33328667	1.5511254	0	0.2871715	1	11177	tags=28%, list=20%, signal=33%
GO_0044403_BP_BIOLOGICAL_PROCESS_INVOLVED_IN_SYMBIOTIC_INTERACTION	GO_0044403_BP_BIOLOGICAL_PROCESS_INVOLVED_IN_SYMBIOTIC_INTERACTION		557	0.3599706	1.5505531	0	0.28729138	1	10183	tags=28%, list=18%, signal=34%
GO_0071323_BP_CELLULAR_RESPONSE_TO_CHITIN	GO_0071323_BP_CELLULAR_RESPONSE_TO_CHITIN		36	0.52858	1.5473707	0.012	0.294255	1	13928	tags=44%, list=25%, signal=59%
GO_0016420_MF_MALONYLTRANSFERASE_ACTIVITY	GO_0016420_MF_MALONYLTRANSFERASE_ACTIVITY		8	0.7542058	1.5449867	0.029106028	0.2992853	1	4578	tags=50%, list=8%, signal=54%
GO_0015893_BP_DRUG_TRANSPORT	GO_0015893_BP_DRUG_TRANSPORT		112	0.42987326	1.5447866	0.009345794	0.29849243	1	7859	tags=42%, list=14%, signal=49%
GO_0051238_BP_SEQUESTERING_OF_METAL_ION	GO_0051238_BP_SEQUESTERING_OF_METAL_ION		42	0.49615717	1.5446191	0.027253669	0.29753107	1	12512	tags=45%, list=22%, signal=58%
GO_0010162_BP_SEED_DORMANCY_PROCESS	GO_0010162_BP_SEED_DORMANCY_PROCESS		108	0.42898235	1.5436941	0.002207506	0.2985065	1	9066	tags=33%, list=16%, signal=40%
GO_0008265_MF_MO_MOLYBDOPTERIN_COFACTOR_SULFURASE_ACTIVITY	GO_0008265_MF_MO_MOLYBDOPTERIN_COFACTOR_SULFURASE_ACTIVITY		20	0.5784053	1.5424014	0.026923077	0.30064508	1	12934	tags=60%, list=23%, signal=78%
GO_0051101_BP_REGULATION_OF_DNA_BINDING	GO_0051101_BP_REGULATION_OF_DNA_BINDING		17	0.6133687	1.5411152	0.035051547	0.3027009	1	2902	tags=18%, list=5%, signal=19%
GO_0052542_BP_DEFENSE_RESPONSE_BY_CALLOSE_DEPOSITION	GO_0052542_BP_DEFENSE_RESPONSE_BY_CALLOSE_DEPOSITION		81	0.4455709	1.5399147	0.004640371	0.30430874	1	10837	tags=42%, list=19%, signal=52%
GO_0015700_BP_ARSENITE_TRANSPORT	GO_0015700_BP_ARSENITE_TRANSPORT		7	0.786032	1.5387416	0.027613413	0.3062033	1	12129	tags=100%, list=21%, signal=127%
GO_0015173_MF_AROMATIC_AMINO_ACID_TRANSMEMBRANE_TRANSPORTER_ACTIVITY	GO_0015173_MF_AROMATIC_AMINO_ACID_TRANSMEMBRANE_TRANSPORTER_ACTIVITY		9	0.71840227	1.5385386	0.034907598	0.3053433	1	3601	tags=44%, list=6%, signal=47%
GO_0009566_BP_FERTILIZATION	GO_0009566_BP_FERTILIZATION		122	0.41613588	1.5381469	0	0.30499512	1	10119	tags=38%, list=18%, signal=46%
GO_0120254_BP_OLEFINIC_COMPOUND_METABOLIC_PROCESS	GO_0120254_BP_OLEFINIC_COMPOUND_METABOLIC_PROCESS		209	0.38944882	1.5358093	0	0.30984572	1	6609	tags=24%, list=12%, signal=28%
GO_0019762_BP_GLUCOSINOLATE_CATABOLIC_PROCESS	GO_0019762_BP_GLUCOSINOLATE_CATABOLIC_PROCESS		6	0.7839645	1.5353631	0.029761905	0.3095798	1	7859	tags=83%, list=14%, signal=97%
GO_0022611_BP_DORMANCY_PROCESS	GO_0022611_BP_DORMANCY_PROCESS		108	0.42898235	1.5347482	0.002247191	0.30987516	1	9066	tags=33%, list=16%, signal=40%
GO_0017145_BP_STEM_CELL_DIVISION	GO_0017145_BP_STEM_CELL_DIVISION		19	0.59033036	1.5317067	0.029288704	0.31688288	1	11317	tags=58%, list=20%, signal=72%
GO_0010453_BP_REGULATION_OF_CELL_FATE_COMMITMENT	GO_0010453_BP_REGULATION_OF_CELL_FATE_COMMITMENT		16	0.6185897	1.5311624	0.03258656	0.3169637	1	9481	tags=50%, list=17%, signal=60%
GO_0032968_BP_POSITIVE_REGULATION_OF_TRANSCRIPTION_ELONGATION_FROM_RNA_POLYMERASE_II_PROMOTER	GO_0032968_BP_POSITIVE_REGULATION_OF_TRANSCRIPTION_ELONGATION_FROM_RNA_POLYMERASE_II_PROMOTER		28	0.5507003	1.5283626	0.03821656	0.323047	1	11133	tags=32%, list=20%, signal=40%
GO_0010197_BP_POLAR_NUCLEUS_FUSION	GO_0010197_BP_POLAR_NUCLEUS_FUSION		88	0.42727315	1.5272559	0.009411764	0.32460952	1	8297	tags=32%, list=15%, signal=37%
GO_0042493_BP_RESPONSE_TO_DRUG	GO_0042493_BP_RESPONSE_TO_DRUG		122	0.41365087	1.526757	0.007109005	0.32447252	1	7859	tags=39%, list=14%, signal=45%
GO_0015812_BP_GAMMA_AMINOBUTYRIC_ACID_TRANSPORT	GO_0015812_BP_GAMMA_AMINOBUTYRIC_ACID_TRANSPORT		11	0.67003363	1.525649	0.0591716	0.32580027	1	14021	tags=73%, list=25%, signal=97%
GO_0035435_BP_PHOSPHATE_ION_TRANSMEMBRANE_TRANSPORT	GO_0035435_BP_PHOSPHATE_ION_TRANSMEMBRANE_TRANSPORT		7	0.76543075	1.5253913	0.025948104	0.32514676	1	10359	tags=71%, list=18%, signal=87%
GO_0042659_BP_REGULATION_OF_CELL_FATE_SPECIFICATION	GO_0042659_BP_REGULATION_OF_CELL_FATE_SPECIFICATION		16	0.6185897	1.5251936	0.028513238	0.32440624	1	9481	tags=50%, list=17%, signal=60%
GO_0007338_BP_SINGLE_FERTILIZATION	GO_0007338_BP_SINGLE_FERTILIZATION		84	0.44000417	1.5229077	0.006802721	0.32925943	1	12111	tags=48%, list=21%, signal=60%
GO_0004421_MF_HYDROXYMETHYLGLUTARYL_COA_SYNTHASE_ACTIVITY	GO_0004421_MF_HYDROXYMETHYLGLUTARYL_COA_SYNTHASE_ACTIVITY		8	0.7314911	1.5198334	0.034782607	0.33622167	1	11384	tags=75%, list=20%, signal=94%
GO_0016161_MF_BETA_AMYLASE_ACTIVITY	GO_0016161_MF_BETA_AMYLASE_ACTIVITY		28	0.53942335	1.519715	0.031111112	0.3350922	1	12375	tags=43%, list=22%, signal=55%
GO_0008113_MF_PEPTIDE_METHIONINE_S_S_OXIDE_REDUCTASE_ACTIVITY	GO_0008113_MF_PEPTIDE_METHIONINE_S_S_OXIDE_REDUCTASE_ACTIVITY		10	0.6927021	1.5191894	0.04032258	0.33514678	1	11344	tags=60%, list=20%, signal=75%
GO_0008219_BP_CELL_DEATH	GO_0008219_BP_CELL_DEATH		776	0.3445637	1.5159569	0	0.3433334	1	11466	tags=30%, list=20%, signal=37%
GO_0045140_MF_INOSITOL_PHOSPHOCERAMIDE_SYNTHASE_ACTIVITY	GO_0045140_MF_INOSITOL_PHOSPHOCERAMIDE_SYNTHASE_ACTIVITY		8	0.73568386	1.5147108	0.051652893	0.34556735	1	5146	tags=50%, list=9%, signal=55%
GO_0019759_BP_GLYCOSINOLATE_CATABOLIC_PROCESS	GO_0019759_BP_GLYCOSINOLATE_CATABOLIC_PROCESS		6	0.7839645	1.5138232	0.05672269	0.3466919	1	7859	tags=83%, list=14%, signal=97%
GO_0030007_BP_CELLULAR_POTASSIUM_ION_HOMEOSTASIS	GO_0030007_BP_CELLULAR_POTASSIUM_ION_HOMEOSTASIS		23	0.5648146	1.5129752	0.027027028	0.34763741	1	9774	tags=61%, list=17%, signal=74%
GO_0120013_MF_LIPID_TRANSFER_ACTIVITY	GO_0120013_MF_LIPID_TRANSFER_ACTIVITY		12	0.66152024	1.5125757	0.03807615	0.347254	1	4784	tags=33%, list=8%, signal=36%
GO_0043650_BP_DICARBOXYLIC_ACID_BIOSYNTHETIC_PROCESS	GO_0043650_BP_DICARBOXYLIC_ACID_BIOSYNTHETIC_PROCESS		61	0.45551512	1.5118207	0.010893246	0.3480742	1	3084	tags=18%, list=5%, signal=19%
GO_0008194_MF_UDP_GLYCOSYLTRANSFERASE_ACTIVITY	GO_0008194_MF_UDP_GLYCOSYLTRANSFERASE_ACTIVITY		671	0.34832957	1.5116152	0	0.34727266	1	12615	tags=33%, list=22%, signal=42%
GO_0046873_MF_METAL_ION_TRANSMEMBRANE_TRANSPORTER_ACTIVITY	GO_0046873_MF_METAL_ION_TRANSMEMBRANE_TRANSPORTER_ACTIVITY		489	0.3505283	1.5113053	0	0.34675914	1	9462	tags=26%, list=17%, signal=31%
GO_0070813_BP_HYDROGEN_SULFIDE_METABOLIC_PROCESS	GO_0070813_BP_HYDROGEN_SULFIDE_METABOLIC_PROCESS		13	0.6392281	1.509313	0.04040404	0.35091034	1	14109	tags=54%, list=25%, signal=72%
GO_0055080_BP_CATION_HOMEOSTASIS	GO_0055080_BP_CATION_HOMEOSTASIS		555	0.35241026	1.5088636	0	0.35077718	1	10346	tags=28%, list=18%, signal=33%
GO_0015827_BP_TRYPTOPHAN_TRANSPORT	GO_0015827_BP_TRYPTOPHAN_TRANSPORT		6	0.77764845	1.507975	0.036893204	0.35194722	1	8179	tags=83%, list=14%, signal=97%
GO_0102229_MF_AMYLOPECTIN_MALTOHYDROLASE_ACTIVITY	GO_0102229_MF_AMYLOPECTIN_MALTOHYDROLASE_ACTIVITY		24	0.56269777	1.5073489	0.042016808	0.35225707	1	12375	tags=46%, list=22%, signal=59%
GO_0004672_MF_PROTEIN_KINASE_ACTIVITY	GO_0004672_MF_PROTEIN_KINASE_ACTIVITY		3014	0.3216756	1.5072843	0	0.35105655	1	11295	tags=27%, list=20%, signal=32%
GO_0016145_BP_S_GLYCOSIDE_CATABOLIC_PROCESS	GO_0016145_BP_S_GLYCOSIDE_CATABOLIC_PROCESS		6	0.7839645	1.5053339	0.047817048	0.3551958	1	7859	tags=83%, list=14%, signal=97%
GO_0015166_MF_POLYOL_TRANSMEMBRANE_TRANSPORTER_ACTIVITY	GO_0015166_MF_POLYOL_TRANSMEMBRANE_TRANSPORTER_ACTIVITY		20	0.5911086	1.5046701	0.03318584	0.35584596	1	6214	tags=35%, list=11%, signal=39%
GO_0004020_MF_ADENYLYLSULFATE_KINASE_ACTIVITY	GO_0004020_MF_ADENYLYLSULFATE_KINASE_ACTIVITY		13	0.6392281	1.5045502	0.062111802	0.35480154	1	14109	tags=54%, list=25%, signal=72%
GO_0015185_MF_GAMMA_AMINOBUTYRIC_ACID_TRANSMEMBRANE_TRANSPORTER_ACTIVITY	GO_0015185_MF_GAMMA_AMINOBUTYRIC_ACID_TRANSMEMBRANE_TRANSPORTER_ACTIVITY		11	0.67003363	1.5042635	0.039832287	0.35416228	1	14021	tags=73%, list=25%, signal=97%
GO_0022821_MF_POTASSIUM_ION_ANTIPORTER_ACTIVITY	GO_0022821_MF_POTASSIUM_ION_ANTIPORTER_ACTIVITY		42	0.4969519	1.5041565	0.027842227	0.35311502	1	6864	tags=33%, list=12%, signal=38%
GO_0031302_CC_INTRINSIC_COMPONENT_OF_ENDOSOME_MEMBRANE	GO_0031302_CC_INTRINSIC_COMPONENT_OF_ENDOSOME_MEMBRANE		9	0.7026112	1.5036535	0.054393306	0.35309535	1	3970	tags=33%, list=7%, signal=36%
GO_0006468_BP_PROTEIN_PHOSPHORYLATION	GO_0006468_BP_PROTEIN_PHOSPHORYLATION		1789	0.3274403	1.5033123	0	0.35273495	1	12636	tags=29%, list=22%, signal=36%
GO_0000741_BP_KARYOGAMY	GO_0000741_BP_KARYOGAMY		88	0.42727315	1.5032027	0.006726457	0.35167843	1	8297	tags=32%, list=15%, signal=37%
GO_0003964_MF_RNA_DIRECTED_DNA_POLYMERASE_ACTIVITY	GO_0003964_MF_RNA_DIRECTED_DNA_POLYMERASE_ACTIVITY		88	0.42722777	1.5026288	0.004264392	0.35206935	1	5490	tags=24%, list=10%, signal=26%
GO_1901527_BP_ABSCISIC_ACID_ACTIVATED_SIGNALING_PATHWAY_INVOLVED_IN_STOMATAL_MOVEMENT	GO_1901527_BP_ABSCISIC_ACID_ACTIVATED_SIGNALING_PATHWAY_INVOLVED_IN_STOMATAL_MOVEMENT		10	0.68024516	1.5019981	0.046464648	0.35256326	1	6268	tags=50%, list=11%, signal=56%
GO_0043270_BP_POSITIVE_REGULATION_OF_ION_TRANSPORT	GO_0043270_BP_POSITIVE_REGULATION_OF_ION_TRANSPORT		21	0.5646367	1.5008906	0.04024145	0.35426757	1	14914	tags=52%, list=26%, signal=71%
GO_1901419_BP_REGULATION_OF_RESPONSE_TO_ALCOHOL	GO_1901419_BP_REGULATION_OF_RESPONSE_TO_ALCOHOL		372	0.35873038	1.5007396	0	0.35339883	1	12687	tags=29%, list=22%, signal=38%
GO_1905957_BP_REGULATION_OF_CELLULAR_RESPONSE_TO_ALCOHOL	GO_1905957_BP_REGULATION_OF_CELLULAR_RESPONSE_TO_ALCOHOL		372	0.35873038	1.4986695	0	0.35793567	1	12687	tags=29%, list=22%, signal=38%
GO_0009787_BP_REGULATION_OF_ABSCISIC_ACID_ACTIVATED_SIGNALING_PATHWAY	GO_0009787_BP_REGULATION_OF_ABSCISIC_ACID_ACTIVATED_SIGNALING_PATHWAY		372	0.35873038	1.4982542	0	0.35792303	1	12687	tags=29%, list=22%, signal=38%
GO_0120255_BP_OLEFINIC_COMPOUND_BIOSYNTHETIC_PROCESS	GO_0120255_BP_OLEFINIC_COMPOUND_BIOSYNTHETIC_PROCESS		194	0.38402036	1.4974862	0	0.35877737	1	6609	tags=24%, list=12%, signal=27%
GO_0015846_BP_POLYAMINE_TRANSPORT	GO_0015846_BP_POLYAMINE_TRANSPORT		13	0.6284004	1.4946537	0.052738335	0.36542436	1	8523	tags=46%, list=15%, signal=54%
GO_0071421_BP_MANGANESE_ION_TRANSMEMBRANE_TRANSPORT	GO_0071421_BP_MANGANESE_ION_TRANSMEMBRANE_TRANSPORT		22	0.5618838	1.4931076	0.03292181	0.36841115	1	4843	tags=36%, list=9%, signal=40%
GO_0004420_MF_HYDROXYMETHYLGLUTARYL_COA_REDUCTASE_NADPH_ACTIVITY	GO_0004420_MF_HYDROXYMETHYLGLUTARYL_COA_REDUCTASE_NADPH_ACTIVITY		14	0.6195696	1.4927236	0.052313883	0.36822325	1	15682	tags=57%, list=28%, signal=79%
GO_0090602_BP_SIEVE_ELEMENT_ENUCLEATION	GO_0090602_BP_SIEVE_ELEMENT_ENUCLEATION		15	0.6048857	1.4923575	0.05498982	0.3679049	1	12379	tags=60%, list=22%, signal=77%
GO_0010648_BP_NEGATIVE_REGULATION_OF_CELL_COMMUNICATION	GO_0010648_BP_NEGATIVE_REGULATION_OF_CELL_COMMUNICATION		352	0.35771692	1.4923134	0	0.36667106	1	12267	tags=30%, list=22%, signal=39%
GO_0015801_BP_AROMATIC_AMINO_ACID_TRANSPORT	GO_0015801_BP_AROMATIC_AMINO_ACID_TRANSPORT		6	0.77764845	1.4917791	0.032786883	0.367013	1	8179	tags=83%, list=14%, signal=97%
GO_0015810_BP_ASPARTATE_TRANSMEMBRANE_TRANSPORT	GO_0015810_BP_ASPARTATE_TRANSMEMBRANE_TRANSPORT		6	0.77764845	1.4916329	0.063872255	0.36604375	1	8179	tags=83%, list=14%, signal=97%
GO_0090603_BP_SIEVE_ELEMENT_DIFFERENTIATION	GO_0090603_BP_SIEVE_ELEMENT_DIFFERENTIATION		19	0.5870336	1.4914879	0.03448276	0.36515263	1	12379	tags=58%, list=22%, signal=74%
GO_0006714_BP_SESQUITERPENOID_METABOLIC_PROCESS	GO_0006714_BP_SESQUITERPENOID_METABOLIC_PROCESS		112	0.41209158	1.4905084	0.00729927	0.36652058	1	7992	tags=28%, list=14%, signal=32%
GO_0010474_MF_GLUCOSE_1_PHOSPHATE_GUANYLYLTRANSFERASE_GDP_ACTIVITY	GO_0010474_MF_GLUCOSE_1_PHOSPHATE_GUANYLYLTRANSFERASE_GDP_ACTIVITY		7	0.7334188	1.4901963	0.057915058	0.3661017	1	10140	tags=71%, list=18%, signal=87%
GO_0004459_MF_L_LACTATE_DEHYDROGENASE_ACTIVITY	GO_0004459_MF_L_LACTATE_DEHYDROGENASE_ACTIVITY		5	0.8248029	1.490144	0.043737575	0.36491263	1	4293	tags=60%, list=8%, signal=65%
GO_0042626_MF_ATPASE_COUPLED_TRANSMEMBRANE_TRANSPORTER_ACTIVITY	GO_0042626_MF_ATPASE_COUPLED_TRANSMEMBRANE_TRANSPORTER_ACTIVITY		416	0.3529028	1.4899681	0	0.36407712	1	8774	tags=23%, list=15%, signal=27%
GO_0001135_MF_OBSOLETE_RNA_POLYMERASE_II_TRANSCRIPTION_REGULATOR_RECRUITING_ACTIVITY	GO_0001135_MF_OBSOLETE_RNA_POLYMERASE_II_TRANSCRIPTION_REGULATOR_RECRUITING_ACTIVITY		278	0.36794144	1.4895872	0	0.36378044	1	6564	tags=29%, list=12%, signal=33%
GO_0031303_CC_INTEGRAL_COMPONENT_OF_ENDOSOME_MEMBRANE	GO_0031303_CC_INTEGRAL_COMPONENT_OF_ENDOSOME_MEMBRANE		9	0.7026112	1.4881105	0.052941177	0.36646014	1	3970	tags=33%, list=7%, signal=36%
GO_0007292_BP_FEMALE_GAMETE_GENERATION	GO_0007292_BP_FEMALE_GAMETE_GENERATION		42	0.47114632	1.4877584	0.027956989	0.36604556	1	12150	tags=29%, list=21%, signal=36%
GO_0015291_MF_SECONDARY_ACTIVE_TRANSMEMBRANE_TRANSPORTER_ACTIVITY	GO_0015291_MF_SECONDARY_ACTIVE_TRANSMEMBRANE_TRANSPORTER_ACTIVITY		684	0.33949998	1.4876629	0	0.3650325	1	9004	tags=29%, list=16%, signal=34%
GO_0047622_MF_ADENOSINE_NUCLEOSIDASE_ACTIVITY	GO_0047622_MF_ADENOSINE_NUCLEOSIDASE_ACTIVITY		8	0.69900405	1.4873744	0.07042254	0.36457038	1	3746	tags=50%, list=7%, signal=54%
GO_0009856_BP_POLLINATION	GO_0009856_BP_POLLINATION		544	0.3475192	1.4866699	0	0.36521274	1	11218	tags=30%, list=20%, signal=37%
GO_0018958_BP_PHENOL_CONTAINING_COMPOUND_METABOLIC_PROCESS	GO_0018958_BP_PHENOL_CONTAINING_COMPOUND_METABOLIC_PROCESS		123	0.40528205	1.4864204	0.010869565	0.36470902	1	6740	tags=28%, list=12%, signal=31%
GO_0070273_MF_PHOSPHATIDYLINOSITOL_4_PHOSPHATE_BINDING	GO_0070273_MF_PHOSPHATIDYLINOSITOL_4_PHOSPHATE_BINDING		28	0.5159208	1.4856796	0.036960986	0.3655322	1	15499	tags=43%, list=27%, signal=59%
GO_0044706_BP_MULTI_MULTICELLULAR_ORGANISM_PROCESS	GO_0044706_BP_MULTI_MULTICELLULAR_ORGANISM_PROCESS		544	0.3475192	1.4852915	0	0.36530924	1	11218	tags=30%, list=20%, signal=37%
GO_0015074_BP_DNA_INTEGRATION	GO_0015074_BP_DNA_INTEGRATION		95	0.42033553	1.4843878	0.009090909	0.36660436	1	5591	tags=19%, list=10%, signal=21%
GO_0071585_BP_DETOXIFICATION_OF_CADMIUM_ION	GO_0071585_BP_DETOXIFICATION_OF_CADMIUM_ION		6	0.76468635	1.4841125	0.055555556	0.36612	1	5449	tags=50%, list=10%, signal=55%
GO_0070814_BP_HYDROGEN_SULFIDE_BIOSYNTHETIC_PROCESS	GO_0070814_BP_HYDROGEN_SULFIDE_BIOSYNTHETIC_PROCESS		13	0.6392281	1.4839898	0.046666667	0.36522806	1	14109	tags=54%, list=25%, signal=72%
GO_0003680_MF_MINOR_GROOVE_OF_ADENINE_THYMINE_RICH_DNA_BINDING	GO_0003680_MF_MINOR_GROOVE_OF_ADENINE_THYMINE_RICH_DNA_BINDING		53	0.469095	1.4838214	0.034408603	0.36444873	1	8109	tags=38%, list=14%, signal=44%
GO_0050589_MF_LEUCOCYANIDIN_OXYGENASE_ACTIVITY	GO_0050589_MF_LEUCOCYANIDIN_OXYGENASE_ACTIVITY		5	0.8128275	1.4829676	0.039138943	0.3654888	1	671	tags=60%, list=1%, signal=61%
GO_0009590_BP_DETECTION_OF_GRAVITY	GO_0009590_BP_DETECTION_OF_GRAVITY		24	0.554324	1.4817302	0.0392562	0.3676294	1	6205	tags=33%, list=11%, signal=37%
GO_0006544_BP_GLYCINE_METABOLIC_PROCESS	GO_0006544_BP_GLYCINE_METABOLIC_PROCESS		46	0.47107878	1.479979	0.028639618	0.3712966	1	10277	tags=35%, list=18%, signal=42%
GO_0072585_MF_XANTHOSINE_NUCLEOTIDASE_ACTIVITY	GO_0072585_MF_XANTHOSINE_NUCLEOTIDASE_ACTIVITY		8	0.69900405	1.4794481	0.05811623	0.37147826	1	3746	tags=50%, list=7%, signal=54%
GO_0008878_MF_GLUCOSE_1_PHOSPHATE_ADENYLYLTRANSFERASE_ACTIVITY	GO_0008878_MF_GLUCOSE_1_PHOSPHATE_ADENYLYLTRANSFERASE_ACTIVITY		18	0.5791276	1.4784029	0.05811623	0.373021	1	7877	tags=28%, list=14%, signal=32%
GO_0046135_BP_PYRIMIDINE_NUCLEOSIDE_CATABOLIC_PROCESS	GO_0046135_BP_PYRIMIDINE_NUCLEOSIDE_CATABOLIC_PROCESS		14	0.6157919	1.4780382	0.0513347	0.37279898	1	3746	tags=29%, list=7%, signal=31%
GO_0046133_BP_PYRIMIDINE_RIBONUCLEOSIDE_CATABOLIC_PROCESS	GO_0046133_BP_PYRIMIDINE_RIBONUCLEOSIDE_CATABOLIC_PROCESS		14	0.6157919	1.4769236	0.068085104	0.37469652	1	3746	tags=29%, list=7%, signal=31%
GO_1901141_BP_REGULATION_OF_LIGNIN_BIOSYNTHETIC_PROCESS	GO_1901141_BP_REGULATION_OF_LIGNIN_BIOSYNTHETIC_PROCESS		24	0.544104	1.476182	0.044444446	0.3755108	1	8371	tags=46%, list=15%, signal=54%
GO_0080147_BP_ROOT_HAIR_CELL_DEVELOPMENT	GO_0080147_BP_ROOT_HAIR_CELL_DEVELOPMENT		164	0.38462612	1.4759502	0	0.37491375	1	10125	tags=22%, list=18%, signal=27%
GO_0016773_MF_PHOSPHOTRANSFERASE_ACTIVITY_ALCOHOL_GROUP_AS_ACCEPTOR	GO_0016773_MF_PHOSPHOTRANSFERASE_ACTIVITY_ALCOHOL_GROUP_AS_ACCEPTOR		3393	0.31452197	1.475693	0	0.3743794	1	11319	tags=27%, list=20%, signal=31%
GO_0010473_MF_GDP_GALACTOSE_MYOINOSITOL_1_PHOSPHATE_GUANYLYLTRANSFERASE_ACTIVITY	GO_0010473_MF_GDP_GALACTOSE_MYOINOSITOL_1_PHOSPHATE_GUANYLYLTRANSFERASE_ACTIVITY		7	0.7334188	1.475536	0.057494868	0.37355962	1	10140	tags=71%, list=18%, signal=87%
GO_0036381_MF_PYRIDOXAL_5_PHOSPHATE_SYNTHASE_GLUTAMINE_HYDROLYSING_ACTIVITY	GO_0036381_MF_PYRIDOXAL_5_PHOSPHATE_SYNTHASE_GLUTAMINE_HYDROLYSING_ACTIVITY		8	0.6958188	1.4748936	0.054766733	0.37401283	1	17241	tags=100%, list=30%, signal=144%
GO_0010192_BP_MUCILAGE_BIOSYNTHETIC_PROCESS	GO_0010192_BP_MUCILAGE_BIOSYNTHETIC_PROCESS		54	0.45761105	1.4744291	0.028571429	0.3740712	1	3537	tags=11%, list=6%, signal=12%
GO_0046861_CC_GLYOXYSOMAL_MEMBRANE	GO_0046861_CC_GLYOXYSOMAL_MEMBRANE		10	0.6859486	1.474369	0.053497944	0.37298423	1	7532	tags=40%, list=13%, signal=46%
GO_0080047_MF_GDP_L_GALACTOSE_PHOSPHORYLASE_ACTIVITY	GO_0080047_MF_GDP_L_GALACTOSE_PHOSPHORYLASE_ACTIVITY		7	0.7334188	1.4740552	0.04828974	0.3726742	1	10140	tags=71%, list=18%, signal=87%
GO_0046777_BP_PROTEIN_AUTOPHOSPHORYLATION	GO_0046777_BP_PROTEIN_AUTOPHOSPHORYLATION		556	0.34529075	1.4736876	0	0.37247518	1	12920	tags=30%, list=23%, signal=38%
GO_0080154_BP_REGULATION_OF_FERTILIZATION	GO_0080154_BP_REGULATION_OF_FERTILIZATION		9	0.697879	1.4733531	0.046025105	0.37214458	1	7714	tags=78%, list=14%, signal=90%
GO_0016151_MF_NICKEL_CATION_BINDING	GO_0016151_MF_NICKEL_CATION_BINDING		26	0.54051375	1.4732246	0.04347826	0.3712664	1	9430	tags=35%, list=17%, signal=42%
GO_0046482_BP_PARA_AMINOBENZOIC_ACID_METABOLIC_PROCESS	GO_0046482_BP_PARA_AMINOBENZOIC_ACID_METABOLIC_PROCESS		12	0.66400075	1.4718363	0.05179283	0.37408477	1	8992	tags=50%, list=16%, signal=59%
GO_0023057_BP_NEGATIVE_REGULATION_OF_SIGNALING	GO_0023057_BP_NEGATIVE_REGULATION_OF_SIGNALING		352	0.35771692	1.4713682	0	0.3742672	1	12267	tags=30%, list=22%, signal=39%
GO_0022804_MF_ACTIVE_TRANSMEMBRANE_TRANSPORTER_ACTIVITY	GO_0022804_MF_ACTIVE_TRANSMEMBRANE_TRANSPORTER_ACTIVITY		1207	0.32781735	1.4686106	0	0.38091916	1	9004	tags=24%, list=16%, signal=28%
GO_0007166_BP_CELL_SURFACE_RECEPTOR_SIGNALING_PATHWAY	GO_0007166_BP_CELL_SURFACE_RECEPTOR_SIGNALING_PATHWAY		597	0.33951953	1.4672126	0	0.38359514	1	12636	tags=30%, list=22%, signal=38%
GO_0080001_BP_MUCILAGE_EXTRUSION_FROM_SEED_COAT	GO_0080001_BP_MUCILAGE_EXTRUSION_FROM_SEED_COAT		7	0.7351412	1.4671634	0.06177606	0.38256413	1	4870	tags=43%, list=9%, signal=47%
GO_0004722_MF_PROTEIN_SERINE_THREONINE_PHOSPHATASE_ACTIVITY	GO_0004722_MF_PROTEIN_SERINE_THREONINE_PHOSPHATASE_ACTIVITY		264	0.36368966	1.4667894	0	0.3824354	1	11121	tags=27%, list=20%, signal=34%
GO_0009094_BP_L_PHENYLALANINE_BIOSYNTHETIC_PROCESS	GO_0009094_BP_L_PHENYLALANINE_BIOSYNTHETIC_PROCESS		22	0.54600155	1.4665099	0.057377048	0.3819367	1	9383	tags=41%, list=17%, signal=49%
GO_0090332_BP_STOMATAL_CLOSURE	GO_0090332_BP_STOMATAL_CLOSURE		103	0.4020529	1.4662598	0.004545454	0.3814784	1	14257	tags=44%, list=25%, signal=58%
GO_0012501_BP_PROGRAMMED_CELL_DEATH	GO_0012501_BP_PROGRAMMED_CELL_DEATH		679	0.3365419	1.4655608	0	0.38220337	1	10294	tags=27%, list=18%, signal=32%
GO_1990170_BP_STRESS_RESPONSE_TO_CADMIUM_ION	GO_1990170_BP_STRESS_RESPONSE_TO_CADMIUM_ION		6	0.76468635	1.4651172	0.046184737	0.38235158	1	5449	tags=50%, list=10%, signal=55%
GO_0010471_MF_GDP_GALACTOSE_MANNOSE_1_PHOSPHATE_GUANYLYLTRANSFERASE_ACTIVITY	GO_0010471_MF_GDP_GALACTOSE_MANNOSE_1_PHOSPHATE_GUANYLYLTRANSFERASE_ACTIVITY		7	0.7334188	1.4648691	0.067226894	0.38179007	1	10140	tags=71%, list=18%, signal=87%
GO_0006828_BP_MANGANESE_ION_TRANSPORT	GO_0006828_BP_MANGANESE_ION_TRANSPORT		32	0.4989249	1.4641926	0.045161292	0.38247088	1	9783	tags=41%, list=17%, signal=49%
GO_0005516_MF_CALMODULIN_BINDING	GO_0005516_MF_CALMODULIN_BINDING		649	0.33585447	1.464183	0	0.38129133	1	12705	tags=34%, list=22%, signal=43%
GO_0031386_MF_PROTEIN_TAG	GO_0031386_MF_PROTEIN_TAG		12	0.62855464	1.463083	0.06875	0.38321802	1	4626	tags=25%, list=8%, signal=27%
GO_0042285_MF_XYLOSYLTRANSFERASE_ACTIVITY	GO_0042285_MF_XYLOSYLTRANSFERASE_ACTIVITY		44	0.47226185	1.4625266	0.03076923	0.38353375	1	15216	tags=41%, list=27%, signal=56%
GO_0052594_MF_AMINOACETONE_OXYGEN_OXIDOREDUCTASE_DEAMINATING_ACTIVITY	GO_0052594_MF_AMINOACETONE_OXYGEN_OXIDOREDUCTASE_DEAMINATING_ACTIVITY		19	0.55749226	1.4620016	0.054466233	0.3836935	1	1859	tags=26%, list=3%, signal=27%
GO_0000146_MF_MICROFILAMENT_MOTOR_ACTIVITY	GO_0000146_MF_MICROFILAMENT_MOTOR_ACTIVITY		6	0.7601799	1.4615227	0.06423983	0.38397926	1	11589	tags=67%, list=20%, signal=84%
GO_1902117_BP_POSITIVE_REGULATION_OF_ORGANELLE_ASSEMBLY	GO_1902117_BP_POSITIVE_REGULATION_OF_ORGANELLE_ASSEMBLY		16	0.58234245	1.4615226	0.07014028	0.3828014	1	21730	tags=75%, list=38%, signal=122%
GO_0090704_MF_NICOTINATE_O_GLUCOSYLTRANSFERASE_ACTIVITY	GO_0090704_MF_NICOTINATE_O_GLUCOSYLTRANSFERASE_ACTIVITY		6	0.747893	1.4606216	0.070881225	0.38427714	1	5785	tags=67%, list=10%, signal=74%
GO_0140112_BP_EXTRACELLULAR_VESICLE_BIOGENESIS	GO_0140112_BP_EXTRACELLULAR_VESICLE_BIOGENESIS		8	0.6969095	1.4593097	0.063097514	0.38674444	1	14930	tags=88%, list=26%, signal=119%
GO_0015086_MF_CADMIUM_ION_TRANSMEMBRANE_TRANSPORTER_ACTIVITY	GO_0015086_MF_CADMIUM_ION_TRANSMEMBRANE_TRANSPORTER_ACTIVITY		12	0.64548755	1.4591808	0.09016393	0.3859132	1	15560	tags=67%, list=27%, signal=92%
GO_0015299_MF_SOLUTE_PROTON_ANTIPORTER_ACTIVITY	GO_0015299_MF_SOLUTE_PROTON_ANTIPORTER_ACTIVITY		94	0.4175281	1.4590633	0.013333334	0.38505763	1	5870	tags=27%, list=10%, signal=30%
GO_0008131_MF_PRIMARY_AMINE_OXIDASE_ACTIVITY	GO_0008131_MF_PRIMARY_AMINE_OXIDASE_ACTIVITY		21	0.54901475	1.4581289	0.060475163	0.3866162	1	1859	tags=29%, list=3%, signal=30%
GO_0090601_BP_ENUCLEATION	GO_0090601_BP_ENUCLEATION		15	0.6048857	1.4578966	0.06092437	0.38613382	1	12379	tags=60%, list=22%, signal=77%
GO_0045730_BP_RESPIRATORY_BURST	GO_0045730_BP_RESPIRATORY_BURST		5	0.80291694	1.4577054	0.065298505	0.3855587	1	6828	tags=60%, list=12%, signal=68%
GO_0015927_MF_TREHALASE_ACTIVITY	GO_0015927_MF_TREHALASE_ACTIVITY		8	0.71490735	1.4574043	0.06012024	0.38522974	1	2033	tags=25%, list=4%, signal=26%
GO_0009636_BP_RESPONSE_TO_TOXIC_SUBSTANCE	GO_0009636_BP_RESPONSE_TO_TOXIC_SUBSTANCE		170	0.38293687	1.4570236	0.011286682	0.385214	1	6488	tags=22%, list=11%, signal=25%
GO_0010472_MF_GDP_GALACTOSE_GLUCOSE_1_PHOSPHATE_GUANYLYLTRANSFERASE_ACTIVITY	GO_0010472_MF_GDP_GALACTOSE_GLUCOSE_1_PHOSPHATE_GUANYLYLTRANSFERASE_ACTIVITY		7	0.7334188	1.4559478	0.061143983	0.38724583	1	10140	tags=71%, list=18%, signal=87%
GO_0010143_BP_CUTIN_BIOSYNTHETIC_PROCESS	GO_0010143_BP_CUTIN_BIOSYNTHETIC_PROCESS		114	0.3980882	1.4548733	0.011600928	0.38910088	1	8836	tags=29%, list=16%, signal=34%
GO_0008928_MF_MANNOSE_1_PHOSPHATE_GUANYLYLTRANSFERASE_GDP_ACTIVITY	GO_0008928_MF_MANNOSE_1_PHOSPHATE_GUANYLYLTRANSFERASE_GDP_ACTIVITY		7	0.7334188	1.4547168	0.06557377	0.38838404	1	10140	tags=71%, list=18%, signal=87%
GO_0080030_MF_METHYL_INDOLE_3_ACETATE_ESTERASE_ACTIVITY	GO_0080030_MF_METHYL_INDOLE_3_ACETATE_ESTERASE_ACTIVITY		5	0.7907761	1.4546121	0.043977056	0.38751215	1	8814	tags=60%, list=16%, signal=71%
GO_0015370_MF_SOLUTE_SODIUM_SYMPORTER_ACTIVITY	GO_0015370_MF_SOLUTE_SODIUM_SYMPORTER_ACTIVITY		9	0.6824868	1.4540938	0.06451613	0.38781193	1	7895	tags=33%, list=14%, signal=39%
GO_0045962_BP_POSITIVE_REGULATION_OF_DEVELOPMENT_HETEROCHRONIC	GO_0045962_BP_POSITIVE_REGULATION_OF_DEVELOPMENT_HETEROCHRONIC		17	0.5886212	1.4526532	0.074226804	0.3908527	1	11665	tags=47%, list=21%, signal=59%
GO_0009557_BP_ANTIPODAL_CELL_DIFFERENTIATION	GO_0009557_BP_ANTIPODAL_CELL_DIFFERENTIATION		6	0.7626635	1.4525915	0.049484536	0.38988218	1	717	tags=33%, list=1%, signal=34%
GO_0000165_BP_MAPK_CASCADE	GO_0000165_BP_MAPK_CASCADE		28	0.5114868	1.4518486	0.051685393	0.3906931	1	12267	tags=36%, list=22%, signal=46%
GO_0005381_MF_IRON_ION_TRANSMEMBRANE_TRANSPORTER_ACTIVITY	GO_0005381_MF_IRON_ION_TRANSMEMBRANE_TRANSPORTER_ACTIVITY		31	0.49925366	1.451096	0.05645161	0.39176998	1	3161	tags=23%, list=6%, signal=24%
GO_0055073_BP_CADMIUM_ION_HOMEOSTASIS	GO_0055073_BP_CADMIUM_ION_HOMEOSTASIS		6	0.76468635	1.4509053	0.06875	0.3911752	1	5449	tags=50%, list=10%, signal=55%
GO_0052641_MF_BENZOIC_ACID_GLUCOSYLTRANSFERASE_ACTIVITY	GO_0052641_MF_BENZOIC_ACID_GLUCOSYLTRANSFERASE_ACTIVITY		6	0.747893	1.4507643	0.06746032	0.39042464	1	5785	tags=67%, list=10%, signal=74%
GO_0005384_MF_MANGANESE_ION_TRANSMEMBRANE_TRANSPORTER_ACTIVITY	GO_0005384_MF_MANGANESE_ION_TRANSMEMBRANE_TRANSPORTER_ACTIVITY		26	0.53294474	1.450406	0.053497944	0.3902712	1	4843	tags=31%, list=9%, signal=34%
GO_0006885_BP_REGULATION_OF_PH	GO_0006885_BP_REGULATION_OF_PH		111	0.3994909	1.4498408	0.011337869	0.39081228	1	8524	tags=28%, list=15%, signal=33%
GO_0033037_BP_POLYSACCHARIDE_LOCALIZATION	GO_0033037_BP_POLYSACCHARIDE_LOCALIZATION		110	0.4045011	1.4495782	0.01703163	0.3904467	1	10837	tags=36%, list=19%, signal=45%
GO_0097734_BP_EXTRACELLULAR_EXOSOME_BIOGENESIS	GO_0097734_BP_EXTRACELLULAR_EXOSOME_BIOGENESIS		8	0.6969095	1.4488611	0.08143939	0.39123508	1	14930	tags=88%, list=26%, signal=119%
GO_0009968_BP_NEGATIVE_REGULATION_OF_SIGNAL_TRANSDUCTION	GO_0009968_BP_NEGATIVE_REGULATION_OF_SIGNAL_TRANSDUCTION		349	0.34930608	1.4471054	0	0.39515987	1	12267	tags=30%, list=22%, signal=38%
GO_0016106_BP_SESQUITERPENOID_BIOSYNTHETIC_PROCESS	GO_0016106_BP_SESQUITERPENOID_BIOSYNTHETIC_PROCESS		97	0.40639377	1.4470497	0.010416667	0.3941793	1	7992	tags=27%, list=14%, signal=31%
GO_0002679_BP_RESPIRATORY_BURST_INVOLVED_IN_DEFENSE_RESPONSE	GO_0002679_BP_RESPIRATORY_BURST_INVOLVED_IN_DEFENSE_RESPONSE		5	0.80291694	1.4467759	0.066	0.3938859	1	6828	tags=60%, list=12%, signal=68%
GO_0005887_CC_INTEGRAL_COMPONENT_OF_PLASMA_MEMBRANE	GO_0005887_CC_INTEGRAL_COMPONENT_OF_PLASMA_MEMBRANE		400	0.3437135	1.4455038	0	0.3963335	1	8686	tags=32%, list=15%, signal=38%
GO_0004793_MF_THREONINE_ALDOLASE_ACTIVITY	GO_0004793_MF_THREONINE_ALDOLASE_ACTIVITY		5	0.7652841	1.4444261	0.08	0.39826506	1	13303	tags=100%, list=23%, signal=131%
GO_0090406_CC_POLLEN_TUBE	GO_0090406_CC_POLLEN_TUBE		143	0.3838179	1.4437844	0.009411764	0.39883852	1	7446	tags=27%, list=13%, signal=31%
GO_0006218_BP_URIDINE_CATABOLIC_PROCESS	GO_0006218_BP_URIDINE_CATABOLIC_PROCESS		8	0.69900405	1.4427134	0.07632094	0.40065163	1	3746	tags=50%, list=7%, signal=54%
GO_0010185_BP_REGULATION_OF_CELLULAR_DEFENSE_RESPONSE	GO_0010185_BP_REGULATION_OF_CELLULAR_DEFENSE_RESPONSE		7	0.7229778	1.4425415	0.08183633	0.4000616	1	11789	tags=71%, list=21%, signal=90%
GO_0010427_MF_ABSCISIC_ACID_BINDING	GO_0010427_MF_ABSCISIC_ACID_BINDING		40	0.47338125	1.4422247	0.05364807	0.3998893	1	15416	tags=50%, list=27%, signal=69%
GO_0046527_MF_GLUCOSYLTRANSFERASE_ACTIVITY	GO_0046527_MF_GLUCOSYLTRANSFERASE_ACTIVITY		465	0.33950716	1.4421608	0	0.39894193	1	11829	tags=38%, list=21%, signal=47%
GO_0051245_BP_NEGATIVE_REGULATION_OF_CELLULAR_DEFENSE_RESPONSE	GO_0051245_BP_NEGATIVE_REGULATION_OF_CELLULAR_DEFENSE_RESPONSE		7	0.7229778	1.441272	0.060796645	0.40034294	1	11789	tags=71%, list=21%, signal=90%
GO_0010167_BP_RESPONSE_TO_NITRATE	GO_0010167_BP_RESPONSE_TO_NITRATE		86	0.41712955	1.4405771	0.010964912	0.4012588	1	5031	tags=20%, list=9%, signal=22%
GO_0052595_MF_ALIPHATIC_AMINE_OXIDASE_ACTIVITY	GO_0052595_MF_ALIPHATIC_AMINE_OXIDASE_ACTIVITY		19	0.55749226	1.4392759	0.058189657	0.4038719	1	1859	tags=26%, list=3%, signal=27%
GO_0071971_BP_EXTRACELLULAR_EXOSOME_ASSEMBLY	GO_0071971_BP_EXTRACELLULAR_EXOSOME_ASSEMBLY		8	0.6969095	1.4385877	0.08113591	0.4046278	1	14930	tags=88%, list=26%, signal=119%
GO_0071417_BP_CELLULAR_RESPONSE_TO_ORGANONITROGEN_COMPOUND	GO_0071417_BP_CELLULAR_RESPONSE_TO_ORGANONITROGEN_COMPOUND		85	0.41282335	1.4385014	0.022522522	0.40376297	1	11154	tags=34%, list=20%, signal=42%
GO_0080181_BP_LATERAL_ROOT_BRANCHING	GO_0080181_BP_LATERAL_ROOT_BRANCHING		5	0.79527056	1.4381155	0.057915058	0.40370488	1	5978	tags=60%, list=11%, signal=67%
GO_0019852_BP_L_ASCORBIC_ACID_METABOLIC_PROCESS	GO_0019852_BP_L_ASCORBIC_ACID_METABOLIC_PROCESS		46	0.45754722	1.438081	0.04494382	0.40268117	1	10140	tags=35%, list=18%, signal=42%
GO_0045486_MF_NARINGENIN_3_DIOXYGENASE_ACTIVITY	GO_0045486_MF_NARINGENIN_3_DIOXYGENASE_ACTIVITY		20	0.544266	1.4377664	0.064718165	0.40253276	1	2984	tags=20%, list=5%, signal=21%
GO_0050275_MF_SCOPOLETIN_GLUCOSYLTRANSFERASE_ACTIVITY	GO_0050275_MF_SCOPOLETIN_GLUCOSYLTRANSFERASE_ACTIVITY		12	0.6287278	1.437727	0.068359375	0.4015543	1	5611	tags=50%, list=10%, signal=55%
GO_0042537_BP_BENZENE_CONTAINING_COMPOUND_METABOLIC_PROCESS	GO_0042537_BP_BENZENE_CONTAINING_COMPOUND_METABOLIC_PROCESS		145	0.38629705	1.437323	0.00462963	0.40165424	1	4777	tags=20%, list=8%, signal=22%
GO_0019748_BP_SECONDARY_METABOLIC_PROCESS	GO_0019748_BP_SECONDARY_METABOLIC_PROCESS		934	0.32577044	1.4365742	0	0.40273204	1	7537	tags=24%, list=13%, signal=28%
GO_0072529_BP_PYRIMIDINE_CONTAINING_COMPOUND_CATABOLIC_PROCESS	GO_0072529_BP_PYRIMIDINE_CONTAINING_COMPOUND_CATABOLIC_PROCESS		30	0.51202124	1.4365053	0.06832298	0.40182915	1	6129	tags=27%, list=11%, signal=30%
GO_0004888_MF_TRANSMEMBRANE_SIGNALING_RECEPTOR_ACTIVITY	GO_0004888_MF_TRANSMEMBRANE_SIGNALING_RECEPTOR_ACTIVITY		635	0.33026278	1.4358171	0	0.40284163	1	12636	tags=29%, list=22%, signal=37%
GO_0009001_MF_SERINE_O_ACETYLTRANSFERASE_ACTIVITY	GO_0009001_MF_SERINE_O_ACETYLTRANSFERASE_ACTIVITY		8	0.6912079	1.4356546	0.077405855	0.40220904	1	11893	tags=50%, list=21%, signal=63%
GO_1903551_BP_REGULATION_OF_EXTRACELLULAR_EXOSOME_ASSEMBLY	GO_1903551_BP_REGULATION_OF_EXTRACELLULAR_EXOSOME_ASSEMBLY		8	0.6969095	1.4345455	0.08888889	0.40417406	1	14930	tags=88%, list=26%, signal=119%
GO_0010475_MF_GALACTOSE_1_PHOSPHATE_GUANYLYLTRANSFERASE_GDP_ACTIVITY	GO_0010475_MF_GALACTOSE_1_PHOSPHATE_GUANYLYLTRANSFERASE_GDP_ACTIVITY		7	0.7334188	1.4342809	0.062135924	0.403919	1	10140	tags=71%, list=18%, signal=87%
GO_0120025_CC_PLASMA_MEMBRANE_BOUNDED_CELL_PROJECTION	GO_0120025_CC_PLASMA_MEMBRANE_BOUNDED_CELL_PROJECTION		208	0.36471254	1.434059	0.004914005	0.40353963	1	7446	tags=24%, list=13%, signal=27%
GO_0009559_BP_EMBRYO_SAC_CENTRAL_CELL_DIFFERENTIATION	GO_0009559_BP_EMBRYO_SAC_CENTRAL_CELL_DIFFERENTIATION		89	0.4095122	1.4339188	0.02783726	0.40286314	1	8297	tags=31%, list=15%, signal=37%
GO_0009674_MF_POTASSIUM_SODIUM_SYMPORTER_ACTIVITY	GO_0009674_MF_POTASSIUM_SODIUM_SYMPORTER_ACTIVITY		9	0.6824868	1.4330794	0.06639839	0.4042228	1	7895	tags=33%, list=14%, signal=39%
GO_0010966_BP_REGULATION_OF_PHOSPHATE_TRANSPORT	GO_0010966_BP_REGULATION_OF_PHOSPHATE_TRANSPORT		6	0.77891403	1.4323429	0.05210421	0.40526828	1	10359	tags=67%, list=18%, signal=82%
GO_0080048_MF_GDP_D_GLUCOSE_PHOSPHORYLASE_ACTIVITY	GO_0080048_MF_GDP_D_GLUCOSE_PHOSPHORYLASE_ACTIVITY		9	0.66254455	1.4319185	0.08154506	0.40537447	1	10140	tags=56%, list=18%, signal=68%
GO_2000468_BP_REGULATION_OF_PEROXIDASE_ACTIVITY	GO_2000468_BP_REGULATION_OF_PEROXIDASE_ACTIVITY		11	0.6364574	1.4318526	0.073068894	0.40448555	1	3303	tags=27%, list=6%, signal=29%
GO_0007205_BP_PROTEIN_KINASE_C_ACTIVATING_G_PROTEIN_COUPLED_RECEPTOR_SIGNALING_PATHWAY	GO_0007205_BP_PROTEIN_KINASE_C_ACTIVATING_G_PROTEIN_COUPLED_RECEPTOR_SIGNALING_PATHWAY		16	0.58496815	1.431578	0.06876228	0.4041766	1	3864	tags=25%, list=7%, signal=27%
GO_0045703_MF_KETOREDUCTASE_ACTIVITY	GO_0045703_MF_KETOREDUCTASE_ACTIVITY		8	0.70569366	1.4313502	0.08316832	0.4037206	1	12434	tags=75%, list=22%, signal=96%
GO_0032011_BP_ARF_PROTEIN_SIGNAL_TRANSDUCTION	GO_0032011_BP_ARF_PROTEIN_SIGNAL_TRANSDUCTION		27	0.5036602	1.4313381	0.06852248	0.4027321	1	2681	tags=11%, list=5%, signal=12%
GO_1901959_BP_POSITIVE_REGULATION_OF_CUTIN_BIOSYNTHETIC_PROCESS	GO_1901959_BP_POSITIVE_REGULATION_OF_CUTIN_BIOSYNTHETIC_PROCESS		16	0.58114207	1.4310192	0.07628866	0.40253046	1	8438	tags=31%, list=15%, signal=37%
GO_0022834_MF_LIGAND_GATED_CHANNEL_ACTIVITY	GO_0022834_MF_LIGAND_GATED_CHANNEL_ACTIVITY		51	0.4488907	1.4309412	0.033970278	0.40170252	1	10125	tags=41%, list=18%, signal=50%
GO_0018874_BP_BENZOATE_METABOLIC_PROCESS	GO_0018874_BP_BENZOATE_METABOLIC_PROCESS		6	0.747893	1.4301708	0.07539683	0.40274346	1	5785	tags=67%, list=10%, signal=74%
GO_0080002_MF_UDP_GLUCOSE_4_AMINOBENZOATE_ACYLGLUCOSYLTRANSFERASE_ACTIVITY	GO_0080002_MF_UDP_GLUCOSE_4_AMINOBENZOATE_ACYLGLUCOSYLTRANSFERASE_ACTIVITY		6	0.747893	1.4300197	0.06736842	0.40218768	1	5785	tags=67%, list=10%, signal=74%
GO_0003866_MF_3_PHOSPHOSHIKIMATE_1_CARBOXYVINYLTRANSFERASE_ACTIVITY	GO_0003866_MF_3_PHOSPHOSHIKIMATE_1_CARBOXYVINYLTRANSFERASE_ACTIVITY		7	0.7185354	1.428789	0.08	0.4045993	1	2458	tags=43%, list=4%, signal=45%
GO_1903553_BP_POSITIVE_REGULATION_OF_EXTRACELLULAR_EXOSOME_ASSEMBLY	GO_1903553_BP_POSITIVE_REGULATION_OF_EXTRACELLULAR_EXOSOME_ASSEMBLY		8	0.6969095	1.4286944	0.08176101	0.40378466	1	14930	tags=88%, list=26%, signal=119%
GO_0046108_BP_URIDINE_METABOLIC_PROCESS	GO_0046108_BP_URIDINE_METABOLIC_PROCESS		8	0.69900405	1.4281875	0.07869482	0.4041002	1	3746	tags=50%, list=7%, signal=54%
GO_1901684_BP_ARSENATE_ION_TRANSMEMBRANE_TRANSPORT	GO_1901684_BP_ARSENATE_ION_TRANSMEMBRANE_TRANSPORT		5	0.7806953	1.4281292	0.06903353	0.40325928	1	8069	tags=80%, list=14%, signal=93%
GO_0015698_BP_INORGANIC_ANION_TRANSPORT	GO_0015698_BP_INORGANIC_ANION_TRANSPORT		237	0.3579174	1.4280398	0	0.4025055	1	7653	tags=26%, list=14%, signal=30%
GO_0019853_BP_L_ASCORBIC_ACID_BIOSYNTHETIC_PROCESS	GO_0019853_BP_L_ASCORBIC_ACID_BIOSYNTHETIC_PROCESS		46	0.45754722	1.4280326	0.044397462	0.4015086	1	10140	tags=35%, list=18%, signal=42%
GO_0008356_BP_ASYMMETRIC_CELL_DIVISION	GO_0008356_BP_ASYMMETRIC_CELL_DIVISION		64	0.43577757	1.4269881	0.033864543	0.40345028	1	8865	tags=27%, list=16%, signal=31%
GO_0016843_MF_AMINE_LYASE_ACTIVITY	GO_0016843_MF_AMINE_LYASE_ACTIVITY		8	0.69581866	1.4255956	0.07692308	0.4063423	1	17241	tags=100%, list=30%, signal=144%
GO_1990136_MF_LINOLEATE_9S_LIPOXYGENASE_ACTIVITY	GO_1990136_MF_LINOLEATE_9S_LIPOXYGENASE_ACTIVITY		10	0.6559942	1.42519	0.08528785	0.40650642	1	13788	tags=70%, list=24%, signal=92%
GO_0015276_MF_LIGAND_GATED_ION_CHANNEL_ACTIVITY	GO_0015276_MF_LIGAND_GATED_ION_CHANNEL_ACTIVITY		51	0.4488907	1.425068	0.030905077	0.40585545	1	10125	tags=41%, list=18%, signal=50%
GO_0009945_BP_RADIAL_AXIS_SPECIFICATION	GO_0009945_BP_RADIAL_AXIS_SPECIFICATION		14	0.58585775	1.4231567	0.07789474	0.4103221	1	13620	tags=50%, list=24%, signal=66%
GO_0030004_BP_CELLULAR_MONOVALENT_INORGANIC_CATION_HOMEOSTASIS	GO_0030004_BP_CELLULAR_MONOVALENT_INORGANIC_CATION_HOMEOSTASIS		104	0.39766487	1.4231273	0.025	0.40937835	1	9774	tags=32%, list=17%, signal=38%
GO_0030291_MF_PROTEIN_SERINE_THREONINE_KINASE_INHIBITOR_ACTIVITY	GO_0030291_MF_PROTEIN_SERINE_THREONINE_KINASE_INHIBITOR_ACTIVITY		20	0.5469174	1.4228339	0.06300813	0.40909773	1	12994	tags=40%, list=23%, signal=52%
GO_0016412_MF_SERINE_O_ACYLTRANSFERASE_ACTIVITY	GO_0016412_MF_SERINE_O_ACYLTRANSFERASE_ACTIVITY		8	0.6912079	1.4225647	0.092979126	0.40889594	1	11893	tags=50%, list=21%, signal=63%
GO_1902223_BP_ERYTHROSE_4_PHOSPHATE_PHOSPHOENOLPYRUVATE_FAMILY_AMINO_ACID_BIOSYNTHETIC_PROCESS	GO_1902223_BP_ERYTHROSE_4_PHOSPHATE_PHOSPHOENOLPYRUVATE_FAMILY_AMINO_ACID_BIOSYNTHETIC_PROCESS		22	0.54600155	1.4223496	0.08227848	0.40844294	1	9383	tags=41%, list=17%, signal=49%
GO_0009915_BP_PHLOEM_SUCROSE_LOADING	GO_0009915_BP_PHLOEM_SUCROSE_LOADING		6	0.72992754	1.4220253	0.09979633	0.40830147	1	4504	tags=33%, list=8%, signal=36%
GO_0033853_MF_ASPARTATE_PREPHENATE_AMINOTRANSFERASE_ACTIVITY	GO_0033853_MF_ASPARTATE_PREPHENATE_AMINOTRANSFERASE_ACTIVITY		8	0.66959834	1.4211601	0.09917355	0.40961486	1	5677	tags=50%, list=10%, signal=56%
GO_0016310_BP_PHOSPHORYLATION	GO_0016310_BP_PHOSPHORYLATION		2008	0.30866432	1.4211175	0	0.40871334	1	12636	tags=27%, list=22%, signal=34%
GO_0052593_MF_TRYPTAMINE_OXYGEN_OXIDOREDUCTASE_DEAMINATING_ACTIVITY	GO_0052593_MF_TRYPTAMINE_OXYGEN_OXIDOREDUCTASE_DEAMINATING_ACTIVITY		19	0.55749226	1.420844	0.059880238	0.40855834	1	1859	tags=26%, list=3%, signal=27%
GO_0008553_MF_P_TYPE_PROTON_EXPORTING_TRANSPORTER_ACTIVITY	GO_0008553_MF_P_TYPE_PROTON_EXPORTING_TRANSPORTER_ACTIVITY		34	0.4856197	1.4206771	0.04347826	0.408009	1	6702	tags=29%, list=12%, signal=33%
GO_0051119_MF_SUGAR_TRANSMEMBRANE_TRANSPORTER_ACTIVITY	GO_0051119_MF_SUGAR_TRANSMEMBRANE_TRANSPORTER_ACTIVITY		139	0.38459143	1.4203575	0.007317073	0.40788043	1	7276	tags=29%, list=13%, signal=34%
GO_0017022_MF_MYOSIN_BINDING	GO_0017022_MF_MYOSIN_BINDING		44	0.45608345	1.4201245	0.039583333	0.40755156	1	15575	tags=43%, list=27%, signal=60%
GO_0016301_MF_KINASE_ACTIVITY	GO_0016301_MF_KINASE_ACTIVITY		3665	0.30168548	1.4200778	0	0.40672666	1	11319	tags=26%, list=20%, signal=30%
GO_0015386_MF_POTASSIUM_PROTON_ANTIPORTER_ACTIVITY	GO_0015386_MF_POTASSIUM_PROTON_ANTIPORTER_ACTIVITY		35	0.47289494	1.4198544	0.051835854	0.40630308	1	6864	tags=34%, list=12%, signal=39%
GO_0055065_BP_METAL_ION_HOMEOSTASIS	GO_0055065_BP_METAL_ION_HOMEOSTASIS		466	0.33528695	1.418855	0	0.40802506	1	10731	tags=28%, list=19%, signal=34%
GO_0032104_BP_REGULATION_OF_RESPONSE_TO_EXTRACELLULAR_STIMULUS	GO_0032104_BP_REGULATION_OF_RESPONSE_TO_EXTRACELLULAR_STIMULUS		17	0.5688632	1.418533	0.07258064	0.40788507	1	11590	tags=59%, list=20%, signal=74%
GO_1901348_BP_POSITIVE_REGULATION_OF_SECONDARY_CELL_WALL_BIOGENESIS	GO_1901348_BP_POSITIVE_REGULATION_OF_SECONDARY_CELL_WALL_BIOGENESIS		29	0.5020753	1.4183676	0.060728744	0.40746388	1	13827	tags=59%, list=24%, signal=78%
GO_0018316_BP_PEPTIDE_CROSS_LINKING_VIA_L_CYSTINE	GO_0018316_BP_PEPTIDE_CROSS_LINKING_VIA_L_CYSTINE		5	0.7775135	1.4182982	0.08045977	0.40664712	1	9430	tags=60%, list=17%, signal=72%
GO_0052639_MF_SALICYLIC_ACID_GLUCOSYLTRANSFERASE_ESTER_FORMING_ACTIVITY	GO_0052639_MF_SALICYLIC_ACID_GLUCOSYLTRANSFERASE_ESTER_FORMING_ACTIVITY		6	0.747893	1.4165467	0.073319755	0.41065896	1	5785	tags=67%, list=10%, signal=74%
GO_0009270_BP_RESPONSE_TO_HUMIDITY	GO_0009270_BP_RESPONSE_TO_HUMIDITY		6	0.7288823	1.4154565	0.08450704	0.41278324	1	12253	tags=83%, list=22%, signal=106%
GO_0071215_BP_CELLULAR_RESPONSE_TO_ABSCISIC_ACID_STIMULUS	GO_0071215_BP_CELLULAR_RESPONSE_TO_ABSCISIC_ACID_STIMULUS		926	0.3158487	1.4146544	0	0.41399023	1	12833	tags=30%, list=23%, signal=38%
GO_0015740_BP_C4_DICARBOXYLATE_TRANSPORT	GO_0015740_BP_C4_DICARBOXYLATE_TRANSPORT		31	0.49040747	1.413361	0.050314464	0.4166732	1	13730	tags=58%, list=24%, signal=77%
GO_0032107_BP_REGULATION_OF_RESPONSE_TO_NUTRIENT_LEVELS	GO_0032107_BP_REGULATION_OF_RESPONSE_TO_NUTRIENT_LEVELS		17	0.5688632	1.4130715	0.08130081	0.4164814	1	11590	tags=59%, list=20%, signal=74%
GO_0000023_BP_MALTOSE_METABOLIC_PROCESS	GO_0000023_BP_MALTOSE_METABOLIC_PROCESS		14	0.601722	1.412758	0.08958333	0.41634685	1	10428	tags=50%, list=18%, signal=61%
GO_0015297_MF_ANTIPORTER_ACTIVITY	GO_0015297_MF_ANTIPORTER_ACTIVITY		336	0.3461004	1.4127048	0	0.41549015	1	6872	tags=24%, list=12%, signal=28%
GO_0045595_BP_REGULATION_OF_CELL_DIFFERENTIATION	GO_0045595_BP_REGULATION_OF_CELL_DIFFERENTIATION		113	0.3901944	1.4124706	0.026252983	0.4151703	1	13194	tags=36%, list=23%, signal=47%
GO_0072488_BP_AMMONIUM_TRANSMEMBRANE_TRANSPORT	GO_0072488_BP_AMMONIUM_TRANSMEMBRANE_TRANSPORT		6	0.73105776	1.410997	0.10095238	0.4181631	1	15243	tags=100%, list=27%, signal=137%
GO_0005093_MF_RAB_GDP_DISSOCIATION_INHIBITOR_ACTIVITY	GO_0005093_MF_RAB_GDP_DISSOCIATION_INHIBITOR_ACTIVITY		7	0.7215153	1.4107081	0.08730159	0.41801482	1	5699	tags=29%, list=10%, signal=32%
GO_1903340_BP_POSITIVE_REGULATION_OF_CELL_WALL_ORGANIZATION_OR_BIOGENESIS	GO_1903340_BP_POSITIVE_REGULATION_OF_CELL_WALL_ORGANIZATION_OR_BIOGENESIS		29	0.5020753	1.409414	0.06875	0.42067978	1	13827	tags=59%, list=24%, signal=78%
GO_0052545_BP_CALLOSE_LOCALIZATION	GO_0052545_BP_CALLOSE_LOCALIZATION		104	0.39693582	1.4092911	0.025522042	0.42005765	1	11918	tags=39%, list=21%, signal=50%
GO_0052596_MF_PHENETHYLAMINE_OXYGEN_OXIDOREDUCTASE_DEAMINATING_ACTIVITY	GO_0052596_MF_PHENETHYLAMINE_OXYGEN_OXIDOREDUCTASE_DEAMINATING_ACTIVITY		19	0.55749226	1.4087126	0.07201646	0.4206783	1	1859	tags=26%, list=3%, signal=27%
GO_0018107_BP_PEPTIDYL_THREONINE_PHOSPHORYLATION	GO_0018107_BP_PEPTIDYL_THREONINE_PHOSPHORYLATION		59	0.42981148	1.4067174	0.031746034	0.42523998	1	8372	tags=32%, list=15%, signal=38%
GO_0001558_BP_REGULATION_OF_CELL_GROWTH	GO_0001558_BP_REGULATION_OF_CELL_GROWTH		239	0.3492786	1.406628	0.004807693	0.4245284	1	11164	tags=29%, list=20%, signal=36%
GO_0008905_MF_MANNOSE_PHOSPHATE_GUANYLYLTRANSFERASE_ACTIVITY	GO_0008905_MF_MANNOSE_PHOSPHATE_GUANYLYLTRANSFERASE_ACTIVITY		22	0.5319579	1.4054645	0.06882591	0.42688563	1	10667	tags=32%, list=19%, signal=39%
GO_0015770_BP_SUCROSE_TRANSPORT	GO_0015770_BP_SUCROSE_TRANSPORT		24	0.51315016	1.4044695	0.071428575	0.42874277	1	4504	tags=33%, list=8%, signal=36%
GO_0050664_MF_OXIDOREDUCTASE_ACTIVITY_ACTING_ON_NAD_P_H_OXYGEN_AS_ACCEPTOR	GO_0050664_MF_OXIDOREDUCTASE_ACTIVITY_ACTING_ON_NAD_P_H_OXYGEN_AS_ACCEPTOR		25	0.5067623	1.4039828	0.0703125	0.42919415	1	7739	tags=48%, list=14%, signal=56%
GO_0051189_BP_PROSTHETIC_GROUP_METABOLIC_PROCESS	GO_0051189_BP_PROSTHETIC_GROUP_METABOLIC_PROCESS		37	0.46932545	1.4034406	0.048611112	0.42968372	1	12934	tags=41%, list=23%, signal=52%
GO_0032791_MF_LEAD_ION_BINDING	GO_0032791_MF_LEAD_ION_BINDING		5	0.7627633	1.4031504	0.09542744	0.4295723	1	8585	tags=80%, list=15%, signal=94%
GO_0005267_MF_POTASSIUM_CHANNEL_ACTIVITY	GO_0005267_MF_POTASSIUM_CHANNEL_ACTIVITY		81	0.4050388	1.4019763	0.02247191	0.43189985	1	10125	tags=37%, list=18%, signal=45%
GO_0004861_MF_CYCLIN_DEPENDENT_PROTEIN_SERINE_THREONINE_KINASE_INHIBITOR_ACTIVITY	GO_0004861_MF_CYCLIN_DEPENDENT_PROTEIN_SERINE_THREONINE_KINASE_INHIBITOR_ACTIVITY		20	0.5469174	1.4019691	0.073839664	0.43094227	1	12994	tags=40%, list=23%, signal=52%
GO_2000071_BP_REGULATION_OF_DEFENSE_RESPONSE_BY_CALLOSE_DEPOSITION	GO_2000071_BP_REGULATION_OF_DEFENSE_RESPONSE_BY_CALLOSE_DEPOSITION		14	0.5778041	1.400311	0.10759494	0.43446174	1	12920	tags=50%, list=23%, signal=65%
GO_0019156_MF_ISOAMYLASE_ACTIVITY	GO_0019156_MF_ISOAMYLASE_ACTIVITY		6	0.72939676	1.4001575	0.09856263	0.43386915	1	13083	tags=67%, list=23%, signal=87%
GO_0102341_MF_3_OXO_LIGNOCEROYL_COA_REDUCTASE_ACTIVITY	GO_0102341_MF_3_OXO_LIGNOCEROYL_COA_REDUCTASE_ACTIVITY		6	0.7254763	1.397988	0.112474434	0.43881395	1	12434	tags=83%, list=22%, signal=107%
GO_0015824_BP_PROLINE_TRANSPORT	GO_0015824_BP_PROLINE_TRANSPORT		5	0.77267534	1.3974373	0.09710744	0.43935046	1	7192	tags=80%, list=13%, signal=92%
GO_0004645_MF_1_4_ALPHA_OLIGOGLUCAN_PHOSPHORYLASE_ACTIVITY	GO_0004645_MF_1_4_ALPHA_OLIGOGLUCAN_PHOSPHORYLASE_ACTIVITY		18	0.5604005	1.3966681	0.0945674	0.44060504	1	6392	tags=33%, list=11%, signal=38%
GO_0015772_BP_OLIGOSACCHARIDE_TRANSPORT	GO_0015772_BP_OLIGOSACCHARIDE_TRANSPORT		24	0.51315016	1.395661	0.06185567	0.44255188	1	4504	tags=33%, list=8%, signal=36%
GO_0097306_BP_CELLULAR_RESPONSE_TO_ALCOHOL	GO_0097306_BP_CELLULAR_RESPONSE_TO_ALCOHOL		926	0.3158487	1.3955117	0	0.44201028	1	12833	tags=30%, list=23%, signal=38%
GO_0004325_MF_FERROCHELATASE_ACTIVITY	GO_0004325_MF_FERROCHELATASE_ACTIVITY		12	0.5841672	1.3954976	0.08414873	0.4410776	1	963	tags=17%, list=2%, signal=17%
GO_0009738_BP_ABSCISIC_ACID_ACTIVATED_SIGNALING_PATHWAY	GO_0009738_BP_ABSCISIC_ACID_ACTIVATED_SIGNALING_PATHWAY		874	0.31634262	1.3953966	0	0.44040373	1	12833	tags=29%, list=23%, signal=37%
GO_0009937_BP_REGULATION_OF_GIBBERELLIC_ACID_MEDIATED_SIGNALING_PATHWAY	GO_0009937_BP_REGULATION_OF_GIBBERELLIC_ACID_MEDIATED_SIGNALING_PATHWAY		59	0.42256442	1.3953283	0.033402923	0.43963584	1	8010	tags=34%, list=14%, signal=39%
GO_1900426_BP_POSITIVE_REGULATION_OF_DEFENSE_RESPONSE_TO_BACTERIUM	GO_1900426_BP_POSITIVE_REGULATION_OF_DEFENSE_RESPONSE_TO_BACTERIUM		79	0.40782872	1.395057	0.04816514	0.43947938	1	14691	tags=46%, list=26%, signal=61%
GO_0022853_MF_ACTIVE_ION_TRANSMEMBRANE_TRANSPORTER_ACTIVITY	GO_0022853_MF_ACTIVE_ION_TRANSMEMBRANE_TRANSPORTER_ACTIVITY		531	0.32495096	1.3946183	0	0.4396828	1	8069	tags=22%, list=14%, signal=26%
GO_0046283_BP_ANTHOCYANIN_CONTAINING_COMPOUND_METABOLIC_PROCESS	GO_0046283_BP_ANTHOCYANIN_CONTAINING_COMPOUND_METABOLIC_PROCESS		165	0.36588103	1.394558	0.016129032	0.4388556	1	7899	tags=24%, list=14%, signal=28%
GO_0015691_BP_CADMIUM_ION_TRANSPORT	GO_0015691_BP_CADMIUM_ION_TRANSPORT		6	0.7451327	1.3942617	0.09146342	0.438638	1	12214	tags=83%, list=22%, signal=106%
GO_0009405_BP_OBSOLETE_PATHOGENESIS	GO_0009405_BP_OBSOLETE_PATHOGENESIS		7	0.69464415	1.3939402	0.10526316	0.43866	1	398	tags=14%, list=1%, signal=14%
GO_0005319_MF_LIPID_TRANSPORTER_ACTIVITY	GO_0005319_MF_LIPID_TRANSPORTER_ACTIVITY		86	0.39491776	1.3938366	0.03211009	0.4380274	1	7532	tags=22%, list=13%, signal=25%
GO_1901606_BP_ALPHA_AMINO_ACID_CATABOLIC_PROCESS	GO_1901606_BP_ALPHA_AMINO_ACID_CATABOLIC_PROCESS		124	0.37739834	1.3935838	0.019277109	0.43778586	1	7202	tags=24%, list=13%, signal=28%
GO_0018454_MF_ACETOACETYL_COA_REDUCTASE_ACTIVITY	GO_0018454_MF_ACETOACETYL_COA_REDUCTASE_ACTIVITY		6	0.7254763	1.3935096	0.09664694	0.43706667	1	12434	tags=83%, list=22%, signal=107%
GO_0098797_CC_PLASMA_MEMBRANE_PROTEIN_COMPLEX	GO_0098797_CC_PLASMA_MEMBRANE_PROTEIN_COMPLEX		93	0.39581424	1.3931917	0.03504673	0.43702874	1	12371	tags=28%, list=22%, signal=36%
GO_0000981_MF_DNA_BINDING_TRANSCRIPTION_FACTOR_ACTIVITY_RNA_POLYMERASE_II_SPECIFIC	GO_0000981_MF_DNA_BINDING_TRANSCRIPTION_FACTOR_ACTIVITY_RNA_POLYMERASE_II_SPECIFIC		512	0.32840055	1.393023	0	0.43654862	1	8203	tags=27%, list=14%, signal=31%
GO_0042995_CC_CELL_PROJECTION	GO_0042995_CC_CELL_PROJECTION		223	0.35333124	1.392949	0.007653061	0.43579698	1	7446	tags=22%, list=13%, signal=25%
GO_0009942_BP_LONGITUDINAL_AXIS_SPECIFICATION	GO_0009942_BP_LONGITUDINAL_AXIS_SPECIFICATION		28	0.48824438	1.3928511	0.05970149	0.43515417	1	14322	tags=46%, list=25%, signal=62%
GO_0019720_BP_MO_MOLYBDOPTERIN_COFACTOR_METABOLIC_PROCESS	GO_0019720_BP_MO_MOLYBDOPTERIN_COFACTOR_METABOLIC_PROCESS		37	0.46932545	1.3921018	0.07002188	0.43635836	1	12934	tags=41%, list=23%, signal=52%
GO_0016328_CC_LATERAL_PLASMA_MEMBRANE	GO_0016328_CC_LATERAL_PLASMA_MEMBRANE		6	0.71619695	1.3916918	0.09	0.43662617	1	16085	tags=100%, list=28%, signal=140%
GO_0060862_BP_NEGATIVE_REGULATION_OF_FLORAL_ORGAN_ABSCISSION	GO_0060862_BP_NEGATIVE_REGULATION_OF_FLORAL_ORGAN_ABSCISSION		7	0.6963714	1.3914834	0.1124498	0.43633014	1	8540	tags=71%, list=15%, signal=84%
GO_0018149_BP_PEPTIDE_CROSS_LINKING	GO_0018149_BP_PEPTIDE_CROSS_LINKING		5	0.7775135	1.3913033	0.08778626	0.43584418	1	9430	tags=60%, list=17%, signal=72%
GO_0016602_CC_CCAAT_BINDING_FACTOR_COMPLEX	GO_0016602_CC_CCAAT_BINDING_FACTOR_COMPLEX		31	0.4851863	1.3912002	0.06451613	0.43521997	1	9161	tags=45%, list=16%, signal=54%
GO_0043288_BP_APOCAROTENOID_METABOLIC_PROCESS	GO_0043288_BP_APOCAROTENOID_METABOLIC_PROCESS		96	0.38936993	1.3906943	0.026829269	0.43573487	1	7992	tags=26%, list=14%, signal=30%
GO_0008732_MF_L_ALLO_THREONINE_ALDOLASE_ACTIVITY	GO_0008732_MF_L_ALLO_THREONINE_ALDOLASE_ACTIVITY		5	0.7652841	1.3898644	0.11646587	0.4371075	1	13303	tags=100%, list=23%, signal=131%
GO_0006777_BP_MO_MOLYBDOPTERIN_COFACTOR_BIOSYNTHETIC_PROCESS	GO_0006777_BP_MO_MOLYBDOPTERIN_COFACTOR_BIOSYNTHETIC_PROCESS		37	0.46932545	1.3886207	0.06680162	0.43969807	1	12934	tags=41%, list=23%, signal=52%
GO_1902644_BP_TERTIARY_ALCOHOL_METABOLIC_PROCESS	GO_1902644_BP_TERTIARY_ALCOHOL_METABOLIC_PROCESS		96	0.38936993	1.3883489	0.020833334	0.4395994	1	7992	tags=26%, list=14%, signal=30%
GO_0009624_BP_RESPONSE_TO_NEMATODE	GO_0009624_BP_RESPONSE_TO_NEMATODE		184	0.35910895	1.3883376	0.009661836	0.43870068	1	11374	tags=34%, list=20%, signal=42%
GO_0005977_BP_GLYCOGEN_METABOLIC_PROCESS	GO_0005977_BP_GLYCOGEN_METABOLIC_PROCESS		37	0.46106112	1.3882129	0.061728396	0.43806678	1	9029	tags=24%, list=16%, signal=29%
GO_0048268_BP_CLATHRIN_COAT_ASSEMBLY	GO_0048268_BP_CLATHRIN_COAT_ASSEMBLY		41	0.45657298	1.3877115	0.068085104	0.43846005	1	4689	tags=22%, list=8%, signal=24%
GO_0070566_MF_ADENYLYLTRANSFERASE_ACTIVITY	GO_0070566_MF_ADENYLYLTRANSFERASE_ACTIVITY		69	0.41566676	1.3873447	0.041758243	0.4385571	1	7877	tags=22%, list=14%, signal=25%
GO_0043562_BP_CELLULAR_RESPONSE_TO_NITROGEN_LEVELS	GO_0043562_BP_CELLULAR_RESPONSE_TO_NITROGEN_LEVELS		83	0.39819416	1.3872317	0.026666667	0.4379385	1	5742	tags=17%, list=10%, signal=19%
GO_0000578_BP_EMBRYONIC_AXIS_SPECIFICATION	GO_0000578_BP_EMBRYONIC_AXIS_SPECIFICATION		38	0.46462446	1.3867781	0.08266129	0.43821862	1	14388	tags=42%, list=25%, signal=56%
GO_0015766_BP_DISACCHARIDE_TRANSPORT	GO_0015766_BP_DISACCHARIDE_TRANSPORT		24	0.51315016	1.3867443	0.0864745	0.43740535	1	4504	tags=33%, list=8%, signal=36%
GO_0004864_MF_PROTEIN_PHOSPHATASE_INHIBITOR_ACTIVITY	GO_0004864_MF_PROTEIN_PHOSPHATASE_INHIBITOR_ACTIVITY		60	0.41558167	1.3866723	0.050113894	0.43667012	1	15416	tags=48%, list=27%, signal=66%
GO_1903963_BP_ARACHIDONATE_TRANSPORT	GO_1903963_BP_ARACHIDONATE_TRANSPORT		7	0.67588747	1.386635	0.11332008	0.4358654	1	778	tags=14%, list=1%, signal=14%
GO_0004075_MF_BIOTIN_CARBOXYLASE_ACTIVITY	GO_0004075_MF_BIOTIN_CARBOXYLASE_ACTIVITY		10	0.626067	1.3865097	0.096	0.43533975	1	6941	tags=40%, list=12%, signal=46%
GO_0034767_BP_POSITIVE_REGULATION_OF_ION_TRANSMEMBRANE_TRANSPORT	GO_0034767_BP_POSITIVE_REGULATION_OF_ION_TRANSMEMBRANE_TRANSPORT		18	0.5549298	1.3864089	0.07300885	0.43469632	1	14914	tags=56%, list=26%, signal=75%
GO_0046351_BP_DISACCHARIDE_BIOSYNTHETIC_PROCESS	GO_0046351_BP_DISACCHARIDE_BIOSYNTHETIC_PROCESS		91	0.39479274	1.3856255	0.029411765	0.43590897	1	7685	tags=27%, list=14%, signal=32%
GO_0019199_MF_TRANSMEMBRANE_RECEPTOR_PROTEIN_KINASE_ACTIVITY	GO_0019199_MF_TRANSMEMBRANE_RECEPTOR_PROTEIN_KINASE_ACTIVITY		565	0.32222453	1.3856199	0	0.4350145	1	14578	tags=33%, list=26%, signal=45%
GO_0043545_BP_MOLYBDOPTERIN_COFACTOR_METABOLIC_PROCESS	GO_0043545_BP_MOLYBDOPTERIN_COFACTOR_METABOLIC_PROCESS		37	0.46932545	1.3838402	0.080168776	0.43908608	1	12934	tags=41%, list=23%, signal=52%
GO_0051098_BP_REGULATION_OF_BINDING	GO_0051098_BP_REGULATION_OF_BINDING		26	0.5072442	1.3836619	0.06623932	0.43865156	1	7694	tags=23%, list=14%, signal=27%
GO_0032012_BP_REGULATION_OF_ARF_PROTEIN_SIGNAL_TRANSDUCTION	GO_0032012_BP_REGULATION_OF_ARF_PROTEIN_SIGNAL_TRANSDUCTION		27	0.5036602	1.3833948	0.07628866	0.43847764	1	2681	tags=11%, list=5%, signal=12%
GO_0080167_BP_RESPONSE_TO_KARRIKIN	GO_0080167_BP_RESPONSE_TO_KARRIKIN		206	0.3508447	1.3828827	0.006818182	0.4390658	1	8521	tags=29%, list=15%, signal=34%
GO_0004385_MF_GUANYLATE_KINASE_ACTIVITY	GO_0004385_MF_GUANYLATE_KINASE_ACTIVITY		10	0.62587094	1.382129	0.11290322	0.44021788	1	11101	tags=50%, list=20%, signal=62%
GO_0070568_MF_GUANYLYLTRANSFERASE_ACTIVITY	GO_0070568_MF_GUANYLYLTRANSFERASE_ACTIVITY		34	0.46913412	1.38187	0.0761523	0.44009066	1	23511	tags=71%, list=41%, signal=121%
GO_0009616_BP_RNAI_MEDIATED_ANTIVIRAL_IMMUNE_RESPONSE	GO_0009616_BP_RNAI_MEDIATED_ANTIVIRAL_IMMUNE_RESPONSE		36	0.46181136	1.3810867	0.07739308	0.44125172	1	15038	tags=42%, list=27%, signal=57%
GO_0030835_BP_NEGATIVE_REGULATION_OF_ACTIN_FILAMENT_DEPOLYMERIZATION	GO_0030835_BP_NEGATIVE_REGULATION_OF_ACTIN_FILAMENT_DEPOLYMERIZATION		28	0.48854417	1.3806036	0.08492569	0.44169188	1	13455	tags=32%, list=24%, signal=42%
GO_0060860_BP_REGULATION_OF_FLORAL_ORGAN_ABSCISSION	GO_0060860_BP_REGULATION_OF_FLORAL_ORGAN_ABSCISSION		7	0.6963714	1.3801417	0.12280702	0.44205725	1	8540	tags=71%, list=15%, signal=84%
GO_0004702_MF_OBSOLETE_SIGNAL_TRANSDUCER_DOWNSTREAM_OF_RECEPTOR_WITH_SERINE_THREONINE_KINASE_ACTIVITY	GO_0004702_MF_OBSOLETE_SIGNAL_TRANSDUCER_DOWNSTREAM_OF_RECEPTOR_WITH_SERINE_THREONINE_KINASE_ACTIVITY		40	0.45917937	1.3797698	0.07531381	0.44225284	1	9561	tags=40%, list=17%, signal=48%
GO_0010148_BP_TRANSPIRATION	GO_0010148_BP_TRANSPIRATION		29	0.47226444	1.3795375	0.084033616	0.4419708	1	19521	tags=62%, list=34%, signal=95%
GO_0016709_MF_OXIDOREDUCTASE_ACTIVITY_ACTING_ON_PAIRED_DONORS_WITH_INCORPORATION_OR_REDUCTION_OF_MOLECULAR_OXYGEN_NAD_P_H_AS_ONE_DONOR_AND_INCORPORATION_OF_ONE_ATOM_OF_OXYGEN	GO_0016709_MF_OXIDOREDUCTASE_ACTIVITY_ACTING_ON_PAIRED_DONORS_WITH_INCORPORATION_OR_REDUCTION_OF_MOLECULAR_OXYGEN_NAD_P_H_AS_ONE_DONOR_AND_INCORPORATION_OF_ONE_ATOM_OF_OXYGEN		333	0.33669588	1.378578	0.002702703	0.44374913	1	5602	tags=25%, list=10%, signal=27%
GO_0102339_MF_3_OXO_ARACHIDOYL_COA_REDUCTASE_ACTIVITY	GO_0102339_MF_3_OXO_ARACHIDOYL_COA_REDUCTASE_ACTIVITY		6	0.7254763	1.3778429	0.11177645	0.44497335	1	12434	tags=83%, list=22%, signal=107%
GO_0071715_BP_ICOSANOID_TRANSPORT	GO_0071715_BP_ICOSANOID_TRANSPORT		7	0.67588747	1.3774832	0.12552302	0.4450109	1	778	tags=14%, list=1%, signal=14%
GO_0102340_MF_3_OXO_BEHENOYL_COA_REDUCTASE_ACTIVITY	GO_0102340_MF_3_OXO_BEHENOYL_COA_REDUCTASE_ACTIVITY		6	0.7254763	1.3774753	0.08906882	0.4441444	1	12434	tags=83%, list=22%, signal=107%
GO_2000282_BP_REGULATION_OF_CELLULAR_AMINO_ACID_BIOSYNTHETIC_PROCESS	GO_2000282_BP_REGULATION_OF_CELLULAR_AMINO_ACID_BIOSYNTHETIC_PROCESS		5	0.7418461	1.3774154	0.12195122	0.44342688	1	14631	tags=100%, list=26%, signal=135%
GO_0033854_MF_GLUTAMATE_PREPHENATE_AMINOTRANSFERASE_ACTIVITY	GO_0033854_MF_GLUTAMATE_PREPHENATE_AMINOTRANSFERASE_ACTIVITY		8	0.66959834	1.3751879	0.11776447	0.44871724	1	5677	tags=50%, list=10%, signal=56%
GO_0006112_BP_ENERGY_RESERVE_METABOLIC_PROCESS	GO_0006112_BP_ENERGY_RESERVE_METABOLIC_PROCESS		37	0.46106112	1.3749218	0.06170213	0.44852802	1	9029	tags=24%, list=16%, signal=29%
GO_1900366_BP_NEGATIVE_REGULATION_OF_DEFENSE_RESPONSE_TO_INSECT	GO_1900366_BP_NEGATIVE_REGULATION_OF_DEFENSE_RESPONSE_TO_INSECT		9	0.63509715	1.3747331	0.11618257	0.44819814	1	16390	tags=78%, list=29%, signal=109%
GO_0010315_BP_AUXIN_EFFLUX	GO_0010315_BP_AUXIN_EFFLUX		33	0.46687186	1.3746673	0.08768267	0.44747818	1	13237	tags=36%, list=23%, signal=47%
GO_0009687_BP_ABSCISIC_ACID_METABOLIC_PROCESS	GO_0009687_BP_ABSCISIC_ACID_METABOLIC_PROCESS		96	0.38936993	1.3745573	0.042643923	0.44691864	1	7992	tags=26%, list=14%, signal=30%
GO_0080038_BP_POSITIVE_REGULATION_OF_CYTOKININ_ACTIVATED_SIGNALING_PATHWAY	GO_0080038_BP_POSITIVE_REGULATION_OF_CYTOKININ_ACTIVATED_SIGNALING_PATHWAY		6	0.72143525	1.3742722	0.107279696	0.44680256	1	4646	tags=50%, list=8%, signal=54%
GO_0046339_BP_DIACYLGLYCEROL_METABOLIC_PROCESS	GO_0046339_BP_DIACYLGLYCEROL_METABOLIC_PROCESS		15	0.5592329	1.3740886	0.11764706	0.44639134	1	10319	tags=33%, list=18%, signal=41%
GO_0009095_BP_AROMATIC_AMINO_ACID_FAMILY_BIOSYNTHETIC_PROCESS_PREPHENATE_PATHWAY	GO_0009095_BP_AROMATIC_AMINO_ACID_FAMILY_BIOSYNTHETIC_PROCESS_PREPHENATE_PATHWAY		28	0.4902385	1.3738817	0.09052631	0.44604066	1	10467	tags=43%, list=18%, signal=53%
GO_0048469_BP_CELL_MATURATION	GO_0048469_BP_CELL_MATURATION		228	0.3458876	1.3726887	0.015463918	0.4482561	1	12754	tags=26%, list=23%, signal=34%
GO_0005978_BP_GLYCOGEN_BIOSYNTHETIC_PROCESS	GO_0005978_BP_GLYCOGEN_BIOSYNTHETIC_PROCESS		33	0.47134903	1.3719035	0.0583501	0.44952646	1	9029	tags=27%, list=16%, signal=32%
GO_0016094_BP_POLYPRENOL_BIOSYNTHETIC_PROCESS	GO_0016094_BP_POLYPRENOL_BIOSYNTHETIC_PROCESS		8	0.6682761	1.3715334	0.110403396	0.4496817	1	5664	tags=50%, list=10%, signal=56%
GO_0032239_BP_REGULATION_OF_NUCLEOBASE_CONTAINING_COMPOUND_TRANSPORT	GO_0032239_BP_REGULATION_OF_NUCLEOBASE_CONTAINING_COMPOUND_TRANSPORT		5	0.7448257	1.3714269	0.12068965	0.44911373	1	1467	tags=20%, list=3%, signal=21%
GO_0102970_MF_7_DEOXYLOGANETIC_ACID_GLUCOSYLTRANSFERASE_ACTIVITY	GO_0102970_MF_7_DEOXYLOGANETIC_ACID_GLUCOSYLTRANSFERASE_ACTIVITY		13	0.5886132	1.3712003	0.10995851	0.4489295	1	8158	tags=31%, list=14%, signal=36%
GO_1901600_BP_STRIGOLACTONE_METABOLIC_PROCESS	GO_1901600_BP_STRIGOLACTONE_METABOLIC_PROCESS		16	0.54435635	1.3709893	0.121145375	0.4486349	1	6501	tags=38%, list=11%, signal=42%
GO_0005242_MF_INWARD_RECTIFIER_POTASSIUM_CHANNEL_ACTIVITY	GO_0005242_MF_INWARD_RECTIFIER_POTASSIUM_CHANNEL_ACTIVITY		16	0.5539461	1.3708279	0.102725364	0.4481605	1	10125	tags=56%, list=18%, signal=68%
GO_0022857_MF_TRANSMEMBRANE_TRANSPORTER_ACTIVITY	GO_0022857_MF_TRANSMEMBRANE_TRANSPORTER_ACTIVITY		2594	0.295175	1.3704045	0	0.4484856	1	8977	tags=23%, list=16%, signal=27%
GO_0016772_MF_TRANSFERASE_ACTIVITY_TRANSFERRING_PHOSPHORUS_CONTAINING_GROUPS	GO_0016772_MF_TRANSFERASE_ACTIVITY_TRANSFERRING_PHOSPHORUS_CONTAINING_GROUPS		4183	0.28992394	1.3690054	0	0.4514788	1	11295	tags=24%, list=20%, signal=28%
GO_0030834_BP_REGULATION_OF_ACTIN_FILAMENT_DEPOLYMERIZATION	GO_0030834_BP_REGULATION_OF_ACTIN_FILAMENT_DEPOLYMERIZATION		28	0.48854417	1.3689733	0.08024691	0.4507161	1	13455	tags=32%, list=24%, signal=42%
GO_0006567_BP_THREONINE_CATABOLIC_PROCESS	GO_0006567_BP_THREONINE_CATABOLIC_PROCESS		5	0.7652841	1.3685638	0.109014675	0.4511156	1	13303	tags=100%, list=23%, signal=131%
GO_0102342_MF_3_OXO_CEROTOYL_COA_REDUCTASE_ACTIVITY	GO_0102342_MF_3_OXO_CEROTOYL_COA_REDUCTASE_ACTIVITY		6	0.7254763	1.3685383	0.115913555	0.450323	1	12434	tags=83%, list=22%, signal=107%
GO_0048765_BP_ROOT_HAIR_CELL_DIFFERENTIATION	GO_0048765_BP_ROOT_HAIR_CELL_DIFFERENTIATION		227	0.34324288	1.3675734	0.007481297	0.45215735	1	12754	tags=26%, list=23%, signal=33%
GO_0004611_MF_PHOSPHOENOLPYRUVATE_CARBOXYKINASE_ACTIVITY	GO_0004611_MF_PHOSPHOENOLPYRUVATE_CARBOXYKINASE_ACTIVITY		22	0.50957	1.3672415	0.1018711	0.45214602	1	7848	tags=32%, list=14%, signal=37%
GO_0001872_MF_1_3_BETA_D_GLUCAN_BINDING	GO_0001872_MF_1_3_BETA_D_GLUCAN_BINDING		22	0.5144875	1.3671671	0.088607594	0.4514684	1	13667	tags=50%, list=24%, signal=66%
GO_0005215_MF_TRANSPORTER_ACTIVITY	GO_0005215_MF_TRANSPORTER_ACTIVITY		2743	0.29246992	1.3668997	0	0.45129502	1	8789	tags=23%, list=16%, signal=25%
GO_0030246_MF_CARBOHYDRATE_BINDING	GO_0030246_MF_CARBOHYDRATE_BINDING		849	0.3116063	1.3668915	0	0.45047796	1	9795	tags=27%, list=17%, signal=32%
GO_0004675_MF_TRANSMEMBRANE_RECEPTOR_PROTEIN_SERINE_THREONINE_KINASE_ACTIVITY	GO_0004675_MF_TRANSMEMBRANE_RECEPTOR_PROTEIN_SERINE_THREONINE_KINASE_ACTIVITY		510	0.32025105	1.3668098	0	0.4498481	1	12636	tags=29%, list=22%, signal=37%
GO_0010336_BP_GIBBERELLIC_ACID_HOMEOSTASIS	GO_0010336_BP_GIBBERELLIC_ACID_HOMEOSTASIS		8	0.65698624	1.3666352	0.13163064	0.4494727	1	10182	tags=75%, list=18%, signal=91%
GO_0032786_BP_POSITIVE_REGULATION_OF_DNA_TEMPLATED_TRANSCRIPTION_ELONGATION	GO_0032786_BP_POSITIVE_REGULATION_OF_DNA_TEMPLATED_TRANSCRIPTION_ELONGATION		34	0.45559326	1.3654562	0.059196617	0.4519126	1	11133	tags=26%, list=20%, signal=33%
GO_0051693_BP_ACTIN_FILAMENT_CAPPING	GO_0051693_BP_ACTIN_FILAMENT_CAPPING		28	0.48854417	1.3649656	0.09311741	0.45245522	1	13455	tags=32%, list=24%, signal=42%
GO_0045551_MF_CINNAMYL_ALCOHOL_DEHYDROGENASE_ACTIVITY	GO_0045551_MF_CINNAMYL_ALCOHOL_DEHYDROGENASE_ACTIVITY		16	0.5516885	1.3647995	0.11293635	0.45207298	1	15120	tags=69%, list=27%, signal=94%
GO_0032309_BP_ICOSANOID_SECRETION	GO_0032309_BP_ICOSANOID_SECRETION		7	0.67588747	1.3644547	0.13009709	0.45226365	1	778	tags=14%, list=1%, signal=14%
GO_0052747_MF_SINAPYL_ALCOHOL_DEHYDROGENASE_ACTIVITY	GO_0052747_MF_SINAPYL_ALCOHOL_DEHYDROGENASE_ACTIVITY		16	0.5516885	1.364376	0.10381356	0.45162496	1	15120	tags=69%, list=27%, signal=94%
GO_2000215_BP_NEGATIVE_REGULATION_OF_PROLINE_METABOLIC_PROCESS	GO_2000215_BP_NEGATIVE_REGULATION_OF_PROLINE_METABOLIC_PROCESS		5	0.7418461	1.3641661	0.1183432	0.4513865	1	14631	tags=100%, list=26%, signal=135%
GO_0080149_BP_SUCROSE_INDUCED_TRANSLATIONAL_REPRESSION	GO_0080149_BP_SUCROSE_INDUCED_TRANSLATIONAL_REPRESSION		5	0.74484396	1.3638605	0.12955466	0.4514011	1	9388	tags=40%, list=17%, signal=48%
GO_0003959_MF_NADPH_DEHYDROGENASE_ACTIVITY	GO_0003959_MF_NADPH_DEHYDROGENASE_ACTIVITY		6	0.709106	1.3638461	0.114119925	0.45058668	1	8176	tags=33%, list=14%, signal=39%
GO_0018210_BP_PEPTIDYL_THREONINE_MODIFICATION	GO_0018210_BP_PEPTIDYL_THREONINE_MODIFICATION		59	0.42981148	1.3633118	0.06236559	0.4511752	1	8372	tags=32%, list=15%, signal=38%
GO_1902006_BP_NEGATIVE_REGULATION_OF_PROLINE_BIOSYNTHETIC_PROCESS	GO_1902006_BP_NEGATIVE_REGULATION_OF_PROLINE_BIOSYNTHETIC_PROCESS		5	0.7418461	1.3627472	0.12639405	0.45178622	1	14631	tags=100%, list=26%, signal=135%
GO_0032055_BP_NEGATIVE_REGULATION_OF_TRANSLATION_IN_RESPONSE_TO_STRESS	GO_0032055_BP_NEGATIVE_REGULATION_OF_TRANSLATION_IN_RESPONSE_TO_STRESS		5	0.74484396	1.3627244	0.10934394	0.45100617	1	9388	tags=40%, list=17%, signal=48%
GO_0005509_MF_CALCIUM_ION_BINDING	GO_0005509_MF_CALCIUM_ION_BINDING		616	0.31376666	1.3624927	0	0.45080012	1	7449	tags=21%, list=13%, signal=24%
GO_1901999_BP_HOMOGENTISATE_METABOLIC_PROCESS	GO_1901999_BP_HOMOGENTISATE_METABOLIC_PROCESS		6	0.7013878	1.3614793	0.13131313	0.45267215	1	2879	tags=33%, list=5%, signal=35%
GO_0006995_BP_CELLULAR_RESPONSE_TO_NITROGEN_STARVATION	GO_0006995_BP_CELLULAR_RESPONSE_TO_NITROGEN_STARVATION		58	0.41506496	1.3610554	0.047717843	0.45300063	1	3831	tags=12%, list=7%, signal=13%
GO_0051235_BP_MAINTENANCE_OF_LOCATION	GO_0051235_BP_MAINTENANCE_OF_LOCATION		108	0.37854123	1.3609382	0.029213483	0.45248178	1	12546	tags=32%, list=22%, signal=42%
GO_0003849_MF_3_DEOXY_7_PHOSPHOHEPTULONATE_SYNTHASE_ACTIVITY	GO_0003849_MF_3_DEOXY_7_PHOSPHOHEPTULONATE_SYNTHASE_ACTIVITY		6	0.7074513	1.3606603	0.13387424	0.4524539	1	1689	tags=33%, list=3%, signal=34%
GO_1901010_BP_S_RETICULINE_METABOLIC_PROCESS	GO_1901010_BP_S_RETICULINE_METABOLIC_PROCESS		12	0.5894733	1.360319	0.110416666	0.45256758	1	9537	tags=42%, list=17%, signal=50%
GO_0048764_BP_TRICHOBLAST_MATURATION	GO_0048764_BP_TRICHOBLAST_MATURATION		227	0.34324288	1.3590068	0.01	0.45531985	1	12754	tags=26%, list=23%, signal=33%
GO_2000197_BP_REGULATION_OF_RIBONUCLEOPROTEIN_COMPLEX_LOCALIZATION	GO_2000197_BP_REGULATION_OF_RIBONUCLEOPROTEIN_COMPLEX_LOCALIZATION		5	0.7448257	1.3587406	0.11612903	0.45519787	1	1467	tags=20%, list=3%, signal=21%
GO_0009904_BP_CHLOROPLAST_ACCUMULATION_MOVEMENT	GO_0009904_BP_CHLOROPLAST_ACCUMULATION_MOVEMENT		47	0.43419746	1.3586336	0.047727272	0.45464918	1	12439	tags=40%, list=22%, signal=52%
GO_0019212_MF_PHOSPHATASE_INHIBITOR_ACTIVITY	GO_0019212_MF_PHOSPHATASE_INHIBITOR_ACTIVITY		60	0.41558167	1.3584073	0.04904051	0.45443857	1	15416	tags=48%, list=27%, signal=66%
GO_1901601_BP_STRIGOLACTONE_BIOSYNTHETIC_PROCESS	GO_1901601_BP_STRIGOLACTONE_BIOSYNTHETIC_PROCESS		16	0.54435635	1.3583374	0.12352941	0.45382103	1	6501	tags=38%, list=11%, signal=42%
GO_1902584_BP_POSITIVE_REGULATION_OF_RESPONSE_TO_WATER_DEPRIVATION	GO_1902584_BP_POSITIVE_REGULATION_OF_RESPONSE_TO_WATER_DEPRIVATION		44	0.4410537	1.3580782	0.06846473	0.45369327	1	15807	tags=48%, list=28%, signal=66%
GO_0009718_BP_ANTHOCYANIN_CONTAINING_COMPOUND_BIOSYNTHETIC_PROCESS	GO_0009718_BP_ANTHOCYANIN_CONTAINING_COMPOUND_BIOSYNTHETIC_PROCESS		128	0.36876002	1.3577491	0.030237582	0.453731	1	3516	tags=17%, list=6%, signal=18%
GO_1903339_BP_NEGATIVE_REGULATION_OF_CELL_WALL_ORGANIZATION_OR_BIOGENESIS	GO_1903339_BP_NEGATIVE_REGULATION_OF_CELL_WALL_ORGANIZATION_OR_BIOGENESIS		9	0.6167326	1.3571268	0.14198783	0.4547057	1	3383	tags=56%, list=6%, signal=59%
GO_0003860_MF_3_HYDROXYISOBUTYRYL_COA_HYDROLASE_ACTIVITY	GO_0003860_MF_3_HYDROXYISOBUTYRYL_COA_HYDROLASE_ACTIVITY		14	0.5693232	1.3569485	0.0987395	0.45434985	1	1013	tags=14%, list=2%, signal=15%
GO_0010793_BP_REGULATION_OF_MRNA_EXPORT_FROM_NUCLEUS	GO_0010793_BP_REGULATION_OF_MRNA_EXPORT_FROM_NUCLEUS		5	0.7448257	1.356112	0.10337972	0.45577812	1	1467	tags=20%, list=3%, signal=21%
GO_0015144_MF_CARBOHYDRATE_TRANSMEMBRANE_TRANSPORTER_ACTIVITY	GO_0015144_MF_CARBOHYDRATE_TRANSMEMBRANE_TRANSPORTER_ACTIVITY		180	0.35144228	1.3555263	0.022522522	0.45649052	1	7276	tags=24%, list=13%, signal=28%
GO_0016758_MF_HEXOSYLTRANSFERASE_ACTIVITY	GO_0016758_MF_HEXOSYLTRANSFERASE_ACTIVITY		980	0.30350274	1.3546237	0	0.45826957	1	8347	tags=21%, list=15%, signal=24%
GO_0009071_BP_SERINE_FAMILY_AMINO_ACID_CATABOLIC_PROCESS	GO_0009071_BP_SERINE_FAMILY_AMINO_ACID_CATABOLIC_PROCESS		23	0.49965423	1.3543472	0.10460251	0.45819145	1	6574	tags=17%, list=12%, signal=20%
GO_0004709_MF_MAP_KINASE_KINASE_KINASE_ACTIVITY	GO_0004709_MF_MAP_KINASE_KINASE_KINASE_ACTIVITY		80	0.39479464	1.3540207	0.05022831	0.458308	1	12305	tags=34%, list=22%, signal=43%
GO_0098590_CC_PLASMA_MEMBRANE_REGION	GO_0098590_CC_PLASMA_MEMBRANE_REGION		147	0.35818365	1.3532385	0.022075055	0.4595968	1	10865	tags=31%, list=19%, signal=38%
GO_0098755_BP_MAINTENANCE_OF_SEED_DORMANCY_BY_ABSISIC_ACID	GO_0098755_BP_MAINTENANCE_OF_SEED_DORMANCY_BY_ABSISIC_ACID		6	0.7130554	1.3523701	0.125	0.4611443	1	10916	tags=67%, list=19%, signal=83%
GO_2000283_BP_NEGATIVE_REGULATION_OF_CELLULAR_AMINO_ACID_BIOSYNTHETIC_PROCESS	GO_2000283_BP_NEGATIVE_REGULATION_OF_CELLULAR_AMINO_ACID_BIOSYNTHETIC_PROCESS		5	0.7418461	1.3511952	0.11181434	0.4635012	1	14631	tags=100%, list=26%, signal=135%
GO_1901336_BP_LACTONE_BIOSYNTHETIC_PROCESS	GO_1901336_BP_LACTONE_BIOSYNTHETIC_PROCESS		16	0.54435635	1.3506852	0.11788618	0.46411407	1	6501	tags=38%, list=11%, signal=42%
GO_0098771_BP_INORGANIC_ION_HOMEOSTASIS	GO_0098771_BP_INORGANIC_ION_HOMEOSTASIS		600	0.3117737	1.349679	0	0.46596137	1	10359	tags=27%, list=18%, signal=33%
GO_0022890_MF_INORGANIC_CATION_TRANSMEMBRANE_TRANSPORTER_ACTIVITY	GO_0022890_MF_INORGANIC_CATION_TRANSMEMBRANE_TRANSPORTER_ACTIVITY		933	0.30258244	1.3496475	0	0.46523356	1	9490	tags=23%, list=17%, signal=27%
GO_0051651_BP_MAINTENANCE_OF_LOCATION_IN_CELL	GO_0051651_BP_MAINTENANCE_OF_LOCATION_IN_CELL		77	0.39552987	1.3494085	0.054112554	0.4650995	1	12546	tags=36%, list=22%, signal=47%
GO_0045087_BP_INNATE_IMMUNE_RESPONSE	GO_0045087_BP_INNATE_IMMUNE_RESPONSE		872	0.3047261	1.349395	0	0.46431914	1	11009	tags=26%, list=19%, signal=32%
GO_0004457_MF_LACTATE_DEHYDROGENASE_ACTIVITY	GO_0004457_MF_LACTATE_DEHYDROGENASE_ACTIVITY		9	0.6294419	1.3492934	0.12896825	0.4637964	1	4293	tags=33%, list=8%, signal=36%
GO_0006879_BP_CELLULAR_IRON_ION_HOMEOSTASIS	GO_0006879_BP_CELLULAR_IRON_ION_HOMEOSTASIS		61	0.41272387	1.3488469	0.07305936	0.46422914	1	4843	tags=25%, list=9%, signal=27%
GO_0046831_BP_REGULATION_OF_RNA_EXPORT_FROM_NUCLEUS	GO_0046831_BP_REGULATION_OF_RNA_EXPORT_FROM_NUCLEUS		5	0.7448257	1.3460919	0.13306452	0.4710288	1	1467	tags=20%, list=3%, signal=21%
GO_0102568_MF_PHOSPHOLIPASE_A2_ACTIVITY_CONSUMING_1_2_DIOLEOYLPHOSPHATIDYLETHANOLAMINE_	GO_0102568_MF_PHOSPHOLIPASE_A2_ACTIVITY_CONSUMING_1_2_DIOLEOYLPHOSPHATIDYLETHANOLAMINE_		5	0.71282315	1.3451309	0.14677104	0.47277033	1	778	tags=20%, list=1%, signal=20%
GO_0048555_CC_GENERATIVE_CELL_NUCLEUS	GO_0048555_CC_GENERATIVE_CELL_NUCLEUS		7	0.65992785	1.3450153	0.11673152	0.472272	1	19013	tags=86%, list=34%, signal=129%
GO_0043555_BP_REGULATION_OF_TRANSLATION_IN_RESPONSE_TO_STRESS	GO_0043555_BP_REGULATION_OF_TRANSLATION_IN_RESPONSE_TO_STRESS		5	0.74484396	1.344723	0.13306452	0.4722257	1	9388	tags=40%, list=17%, signal=48%
GO_1990573_BP_POTASSIUM_ION_IMPORT_ACROSS_PLASMA_MEMBRANE	GO_1990573_BP_POTASSIUM_ION_IMPORT_ACROSS_PLASMA_MEMBRANE		37	0.44905627	1.3442886	0.079918034	0.4725569	1	11844	tags=49%, list=21%, signal=61%
GO_0004620_MF_PHOSPHOLIPASE_ACTIVITY	GO_0004620_MF_PHOSPHOLIPASE_ACTIVITY		171	0.34995288	1.3429294	0.02173913	0.47554168	1	7816	tags=25%, list=14%, signal=29%
GO_0030003_BP_CELLULAR_CATION_HOMEOSTASIS	GO_0030003_BP_CELLULAR_CATION_HOMEOSTASIS		372	0.32568994	1.3421165	0	0.47691953	1	10346	tags=30%, list=18%, signal=36%
GO_0030322_BP_STABILIZATION_OF_MEMBRANE_POTENTIAL	GO_0030322_BP_STABILIZATION_OF_MEMBRANE_POTENTIAL		20	0.5093021	1.3406138	0.11691023	0.480206	1	9774	tags=55%, list=17%, signal=66%
GO_0030276_MF_CLATHRIN_BINDING	GO_0030276_MF_CLATHRIN_BINDING		75	0.39604923	1.3405881	0.048780486	0.4794174	1	6868	tags=19%, list=12%, signal=21%
GO_1902000_BP_HOMOGENTISATE_CATABOLIC_PROCESS	GO_1902000_BP_HOMOGENTISATE_CATABOLIC_PROCESS		6	0.7013878	1.3401021	0.138833	0.4798994	1	2879	tags=33%, list=5%, signal=35%
GO_2001057_BP_REACTIVE_NITROGEN_SPECIES_METABOLIC_PROCESS	GO_2001057_BP_REACTIVE_NITROGEN_SPECIES_METABOLIC_PROCESS		127	0.364583	1.3396893	0.039906103	0.48020014	1	7630	tags=27%, list=13%, signal=31%
GO_1902005_BP_REGULATION_OF_PROLINE_BIOSYNTHETIC_PROCESS	GO_1902005_BP_REGULATION_OF_PROLINE_BIOSYNTHETIC_PROCESS		5	0.7418461	1.3389543	0.13127413	0.481487	1	14631	tags=100%, list=26%, signal=135%
GO_0009737_BP_RESPONSE_TO_ABSCISIC_ACID	GO_0009737_BP_RESPONSE_TO_ABSCISIC_ACID		1746	0.29154506	1.3382261	0	0.48260903	1	9205	tags=22%, list=16%, signal=26%
GO_0010857_MF_CALCIUM_DEPENDENT_PROTEIN_KINASE_ACTIVITY	GO_0010857_MF_CALCIUM_DEPENDENT_PROTEIN_KINASE_ACTIVITY		116	0.3648812	1.3380505	0.033707865	0.48227635	1	12821	tags=34%, list=23%, signal=43%
GO_0009569_CC_CHLOROPLAST_STARCH_GRAIN	GO_0009569_CC_CHLOROPLAST_STARCH_GRAIN		6	0.6851474	1.3363703	0.14375	0.48622614	1	11279	tags=50%, list=20%, signal=62%
GO_0046131_BP_PYRIMIDINE_RIBONUCLEOSIDE_METABOLIC_PROCESS	GO_0046131_BP_PYRIMIDINE_RIBONUCLEOSIDE_METABOLIC_PROCESS		16	0.54663914	1.3358862	0.11089109	0.48674643	1	3746	tags=25%, list=7%, signal=27%
GO_2000280_BP_REGULATION_OF_ROOT_DEVELOPMENT	GO_2000280_BP_REGULATION_OF_ROOT_DEVELOPMENT		114	0.37439066	1.3351631	0.03661327	0.48787424	1	8224	tags=28%, list=15%, signal=33%
GO_0000913_BP_PREPROPHASE_BAND_ASSEMBLY	GO_0000913_BP_PREPROPHASE_BAND_ASSEMBLY		9	0.6127406	1.3350555	0.124236256	0.48735407	1	12439	tags=44%, list=22%, signal=57%
GO_0009609_BP_RESPONSE_TO_SYMBIOTIC_BACTERIUM	GO_0009609_BP_RESPONSE_TO_SYMBIOTIC_BACTERIUM		6	0.6858954	1.3348594	0.15904573	0.48707324	1	10968	tags=67%, list=19%, signal=83%
GO_0097305_BP_RESPONSE_TO_ALCOHOL	GO_0097305_BP_RESPONSE_TO_ALCOHOL		1763	0.28962174	1.3339866	0	0.4886855	1	9205	tags=22%, list=16%, signal=26%
GO_0098581_BP_DETECTION_OF_EXTERNAL_BIOTIC_STIMULUS	GO_0098581_BP_DETECTION_OF_EXTERNAL_BIOTIC_STIMULUS		30	0.45975867	1.3334674	0.07968128	0.4893987	1	7158	tags=40%, list=13%, signal=46%
GO_0008443_MF_PHOSPHOFRUCTOKINASE_ACTIVITY	GO_0008443_MF_PHOSPHOFRUCTOKINASE_ACTIVITY		28	0.47042033	1.33345	0.115303986	0.48861876	1	4648	tags=25%, list=8%, signal=27%
GO_0030594_MF_NEUROTRANSMITTER_RECEPTOR_ACTIVITY	GO_0030594_MF_NEUROTRANSMITTER_RECEPTOR_ACTIVITY		31	0.45779237	1.3334385	0.1048218	0.4878201	1	7165	tags=35%, list=13%, signal=41%
GO_0046445_BP_BENZYL_ISOQUINOLINE_ALKALOID_METABOLIC_PROCESS	GO_0046445_BP_BENZYL_ISOQUINOLINE_ALKALOID_METABOLIC_PROCESS		12	0.5894733	1.3333501	0.14853556	0.48724726	1	9537	tags=42%, list=17%, signal=50%
GO_0048768_BP_ROOT_HAIR_CELL_TIP_GROWTH	GO_0048768_BP_ROOT_HAIR_CELL_TIP_GROWTH		38	0.44349936	1.3329964	0.0754717	0.48739716	1	18929	tags=47%, list=33%, signal=71%
GO_0015909_BP_LONG_CHAIN_FATTY_ACID_TRANSPORT	GO_0015909_BP_LONG_CHAIN_FATTY_ACID_TRANSPORT		7	0.67588747	1.3329926	0.14658634	0.48659143	1	778	tags=14%, list=1%, signal=14%
GO_0009931_MF_CALCIUM_DEPENDENT_PROTEIN_SERINE_THREONINE_KINASE_ACTIVITY	GO_0009931_MF_CALCIUM_DEPENDENT_PROTEIN_SERINE_THREONINE_KINASE_ACTIVITY		116	0.3648812	1.3319395	0.047727272	0.48882976	1	12821	tags=34%, list=23%, signal=43%
GO_0050482_BP_ARACHIDONIC_ACID_SECRETION	GO_0050482_BP_ARACHIDONIC_ACID_SECRETION		7	0.67588747	1.3319292	0.14225942	0.4880275	1	778	tags=14%, list=1%, signal=14%
GO_0022842_MF_NARROW_PORE_CHANNEL_ACTIVITY	GO_0022842_MF_NARROW_PORE_CHANNEL_ACTIVITY		20	0.5093021	1.3316168	0.11020408	0.48807192	1	9774	tags=55%, list=17%, signal=66%
GO_0016093_BP_POLYPRENOL_METABOLIC_PROCESS	GO_0016093_BP_POLYPRENOL_METABOLIC_PROCESS		9	0.6156065	1.3313378	0.15810277	0.4880634	1	5664	tags=44%, list=10%, signal=49%
GO_0004332_MF_FRUCTOSE_BISPHOSPHATE_ALDOLASE_ACTIVITY	GO_0004332_MF_FRUCTOSE_BISPHOSPHATE_ALDOLASE_ACTIVITY		14	0.5685525	1.3305094	0.1417004	0.48959127	1	901	tags=14%, list=2%, signal=15%
GO_0016782_MF_TRANSFERASE_ACTIVITY_TRANSFERRING_SULPHUR_CONTAINING_GROUPS	GO_0016782_MF_TRANSFERASE_ACTIVITY_TRANSFERRING_SULPHUR_CONTAINING_GROUPS		97	0.37907267	1.3296095	0.053097345	0.49127933	1	12934	tags=40%, list=23%, signal=52%
GO_0003872_MF_6_PHOSPHOFRUCTOKINASE_ACTIVITY	GO_0003872_MF_6_PHOSPHOFRUCTOKINASE_ACTIVITY		26	0.48161995	1.3294356	0.106471814	0.4909539	1	4648	tags=27%, list=8%, signal=29%
GO_0008643_BP_CARBOHYDRATE_TRANSPORT	GO_0008643_BP_CARBOHYDRATE_TRANSPORT		295	0.3254432	1.3288623	0	0.49173948	1	8241	tags=21%, list=15%, signal=25%
GO_0022840_MF_LEAK_CHANNEL_ACTIVITY	GO_0022840_MF_LEAK_CHANNEL_ACTIVITY		20	0.5093021	1.3288124	0.13195877	0.49104795	1	9774	tags=55%, list=17%, signal=66%
GO_0005483_MF_SOLUBLE_NSF_ATTACHMENT_PROTEIN_ACTIVITY	GO_0005483_MF_SOLUBLE_NSF_ATTACHMENT_PROTEIN_ACTIVITY		6	0.6902828	1.3285961	0.15019763	0.49083194	1	435	tags=17%, list=1%, signal=17%
GO_0008066_MF_GLUTAMATE_RECEPTOR_ACTIVITY	GO_0008066_MF_GLUTAMATE_RECEPTOR_ACTIVITY		31	0.45779237	1.3285601	0.08350305	0.49009922	1	7165	tags=35%, list=13%, signal=41%
GO_0052635_MF_C_20_GIBBERELLIN_2_BETA_DIOXYGENASE_ACTIVITY	GO_0052635_MF_C_20_GIBBERELLIN_2_BETA_DIOXYGENASE_ACTIVITY		11	0.58245975	1.3276451	0.15369649	0.4919023	1	8914	tags=64%, list=16%, signal=76%
GO_0055072_BP_IRON_ION_HOMEOSTASIS	GO_0055072_BP_IRON_ION_HOMEOSTASIS		136	0.35435706	1.327605	0.022779044	0.49121	1	12702	tags=32%, list=22%, signal=41%
GO_1902579_BP_MULTI_ORGANISM_LOCALIZATION	GO_1902579_BP_MULTI_ORGANISM_LOCALIZATION		28	0.46442527	1.3274052	0.12997903	0.49093515	1	14986	tags=43%, list=26%, signal=58%
GO_0015103_MF_INORGANIC_ANION_TRANSMEMBRANE_TRANSPORTER_ACTIVITY	GO_0015103_MF_INORGANIC_ANION_TRANSMEMBRANE_TRANSPORTER_ACTIVITY		224	0.33218375	1.3257058	0.016241299	0.4948315	1	8554	tags=27%, list=15%, signal=32%
GO_0051213_MF_DIOXYGENASE_ACTIVITY	GO_0051213_MF_DIOXYGENASE_ACTIVITY		384	0.31672767	1.3244393	0.013333334	0.4975373	1	5201	tags=16%, list=9%, signal=17%
GO_0099094_MF_LIGAND_GATED_CATION_CHANNEL_ACTIVITY	GO_0099094_MF_LIGAND_GATED_CATION_CHANNEL_ACTIVITY		20	0.50161517	1.324047	0.119760476	0.4977621	1	10125	tags=45%, list=18%, signal=55%
GO_0038023_MF_SIGNALING_RECEPTOR_ACTIVITY	GO_0038023_MF_SIGNALING_RECEPTOR_ACTIVITY		824	0.30066785	1.3236712	0	0.49804524	1	14443	tags=32%, list=25%, signal=42%
GO_0015399_MF_PRIMARY_ACTIVE_TRANSMEMBRANE_TRANSPORTER_ACTIVITY	GO_0015399_MF_PRIMARY_ACTIVE_TRANSMEMBRANE_TRANSPORTER_ACTIVITY		518	0.30935472	1.3234918	0.002754821	0.49772444	1	8774	tags=19%, list=15%, signal=22%
GO_0032411_BP_POSITIVE_REGULATION_OF_TRANSPORTER_ACTIVITY	GO_0032411_BP_POSITIVE_REGULATION_OF_TRANSPORTER_ACTIVITY		14	0.5494155	1.3232853	0.13095239	0.49746397	1	13621	tags=50%, list=24%, signal=66%
GO_0090333_BP_REGULATION_OF_STOMATAL_CLOSURE	GO_0090333_BP_REGULATION_OF_STOMATAL_CLOSURE		70	0.3936204	1.3230336	0.06345733	0.4973522	1	14177	tags=40%, list=25%, signal=53%
GO_0015085_MF_CALCIUM_ION_TRANSMEMBRANE_TRANSPORTER_ACTIVITY	GO_0015085_MF_CALCIUM_ION_TRANSMEMBRANE_TRANSPORTER_ACTIVITY		134	0.35531437	1.3215377	0.03087886	0.5007974	1	9462	tags=28%, list=17%, signal=33%
GO_0043268_BP_POSITIVE_REGULATION_OF_POTASSIUM_ION_TRANSPORT	GO_0043268_BP_POSITIVE_REGULATION_OF_POTASSIUM_ION_TRANSPORT		7	0.65559405	1.3208861	0.15430862	0.50182706	1	14914	tags=57%, list=26%, signal=78%
GO_0001046_MF_CORE_PROMOTER_SEQUENCE_SPECIFIC_DNA_BINDING	GO_0001046_MF_CORE_PROMOTER_SEQUENCE_SPECIFIC_DNA_BINDING		80	0.38340285	1.3206358	0.06235566	0.5017247	1	10119	tags=41%, list=18%, signal=50%
GO_1901334_BP_LACTONE_METABOLIC_PROCESS	GO_1901334_BP_LACTONE_METABOLIC_PROCESS		16	0.54435635	1.3196226	0.1274298	0.5037702	1	6501	tags=38%, list=11%, signal=42%
GO_0022824_MF_TRANSMITTER_GATED_ION_CHANNEL_ACTIVITY	GO_0022824_MF_TRANSMITTER_GATED_ION_CHANNEL_ACTIVITY		31	0.45779237	1.3192505	0.11328976	0.5039792	1	7165	tags=35%, list=13%, signal=41%
GO_0030001_BP_METAL_ION_TRANSPORT	GO_0030001_BP_METAL_ION_TRANSPORT		592	0.30778047	1.3191468	0.00286533	0.50344867	1	10919	tags=29%, list=19%, signal=36%
GO_0009956_BP_RADIAL_PATTERN_FORMATION	GO_0009956_BP_RADIAL_PATTERN_FORMATION		56	0.40886644	1.3191037	0.08425721	0.50273913	1	11538	tags=25%, list=20%, signal=31%
GO_0103053_MF_1_ETHYLADENINE_DEMETHYLASE_ACTIVITY	GO_0103053_MF_1_ETHYLADENINE_DEMETHYLASE_ACTIVITY		10	0.59727544	1.3187606	0.13737373	0.5028994	1	16575	tags=50%, list=29%, signal=71%
GO_0022841_MF_POTASSIUM_ION_LEAK_CHANNEL_ACTIVITY	GO_0022841_MF_POTASSIUM_ION_LEAK_CHANNEL_ACTIVITY		20	0.5093021	1.3183466	0.15416667	0.5033016	1	9774	tags=55%, list=17%, signal=66%
GO_1901658_BP_GLYCOSYL_COMPOUND_CATABOLIC_PROCESS	GO_1901658_BP_GLYCOSYL_COMPOUND_CATABOLIC_PROCESS		35	0.44640803	1.3177735	0.086419754	0.5041437	1	7859	tags=31%, list=14%, signal=36%
GO_0046739_BP_TRANSPORT_OF_VIRUS_IN_MULTICELLULAR_HOST	GO_0046739_BP_TRANSPORT_OF_VIRUS_IN_MULTICELLULAR_HOST		28	0.46442527	1.3175999	0.11340206	0.5038488	1	14986	tags=43%, list=26%, signal=58%
GO_0048032_MF_GALACTURONATE_BINDING	GO_0048032_MF_GALACTURONATE_BINDING		8	0.64044255	1.3174607	0.13265306	0.5034586	1	15888	tags=75%, list=28%, signal=104%
GO_0019287_BP_ISOPENTENYL_DIPHOSPHATE_BIOSYNTHETIC_PROCESS_MEVALONATE_PATHWAY	GO_0019287_BP_ISOPENTENYL_DIPHOSPHATE_BIOSYNTHETIC_PROCESS_MEVALONATE_PATHWAY		19	0.5134998	1.3160316	0.118503116	0.5066819	1	15128	tags=68%, list=27%, signal=93%
GO_0051707_BP_RESPONSE_TO_OTHER_ORGANISM	GO_0051707_BP_RESPONSE_TO_OTHER_ORGANISM		3043	0.28032383	1.3159487	0	0.5061256	1	10754	tags=26%, list=19%, signal=30%
GO_0018105_BP_PEPTIDYL_SERINE_PHOSPHORYLATION	GO_0018105_BP_PEPTIDYL_SERINE_PHOSPHORYLATION		258	0.32790872	1.3153489	0.019417476	0.5070241	1	13068	tags=28%, list=23%, signal=36%
GO_0019745_BP_PENTACYCLIC_TRITERPENOID_BIOSYNTHETIC_PROCESS	GO_0019745_BP_PENTACYCLIC_TRITERPENOID_BIOSYNTHETIC_PROCESS		9	0.60049844	1.3152725	0.16205534	0.5064661	1	795	tags=22%, list=1%, signal=23%
GO_0006152_BP_PURINE_NUCLEOSIDE_CATABOLIC_PROCESS	GO_0006152_BP_PURINE_NUCLEOSIDE_CATABOLIC_PROCESS		23	0.48790056	1.3149731	0.12033195	0.50649875	1	3746	tags=26%, list=7%, signal=28%
GO_0006012_BP_GALACTOSE_METABOLIC_PROCESS	GO_0006012_BP_GALACTOSE_METABOLIC_PROCESS		49	0.41385353	1.3148488	0.09533469	0.5060143	1	5374	tags=22%, list=9%, signal=25%
GO_0016160_MF_AMYLASE_ACTIVITY	GO_0016160_MF_AMYLASE_ACTIVITY		41	0.4326061	1.3142678	0.10672854	0.50695014	1	12665	tags=41%, list=22%, signal=53%
GO_0052901_MF_SPERMINE_OXYGEN_OXIDOREDUCTASE_SPERMIDINE_FORMING_ACTIVITY	GO_0052901_MF_SPERMINE_OXYGEN_OXIDOREDUCTASE_SPERMIDINE_FORMING_ACTIVITY		6	0.68609196	1.3136792	0.15368852	0.50781035	1	11916	tags=50%, list=21%, signal=63%
GO_0007231_BP_OSMOSENSORY_SIGNALING_PATHWAY	GO_0007231_BP_OSMOSENSORY_SIGNALING_PATHWAY		24	0.48683003	1.3132948	0.1388889	0.5080661	1	13519	tags=46%, list=24%, signal=60%
GO_0015193_MF_L_PROLINE_TRANSMEMBRANE_TRANSPORTER_ACTIVITY	GO_0015193_MF_L_PROLINE_TRANSMEMBRANE_TRANSPORTER_ACTIVITY		7	0.66007364	1.31259	0.15769231	0.50933504	1	7192	tags=57%, list=13%, signal=65%
GO_0050801_BP_ION_HOMEOSTASIS	GO_0050801_BP_ION_HOMEOSTASIS		641	0.3018004	1.3117648	0	0.5108927	1	10359	tags=27%, list=18%, signal=33%
GO_0016641_MF_OXIDOREDUCTASE_ACTIVITY_ACTING_ON_THE_CH_NH2_GROUP_OF_DONORS_OXYGEN_AS_ACCEPTOR	GO_0016641_MF_OXIDOREDUCTASE_ACTIVITY_ACTING_ON_THE_CH_NH2_GROUP_OF_DONORS_OXYGEN_AS_ACCEPTOR		47	0.42338377	1.3108791	0.10273973	0.5126506	1	5171	tags=23%, list=9%, signal=26%
GO_0016593_CC_CDC73_PAF1_COMPLEX	GO_0016593_CC_CDC73_PAF1_COMPLEX		17	0.52181584	1.3107812	0.14038877	0.5121085	1	10492	tags=29%, list=19%, signal=36%
GO_0080060_BP_INTEGUMENT_DEVELOPMENT	GO_0080060_BP_INTEGUMENT_DEVELOPMENT		17	0.5280779	1.3104464	0.14495799	0.51225895	1	7081	tags=41%, list=12%, signal=47%
GO_0009688_BP_ABSCISIC_ACID_BIOSYNTHETIC_PROCESS	GO_0009688_BP_ABSCISIC_ACID_BIOSYNTHETIC_PROCESS		81	0.37664118	1.3102843	0.053333335	0.51191497	1	7992	tags=25%, list=14%, signal=29%
GO_0052895_MF_N1_ACETYLSPERMINE_OXYGEN_OXIDOREDUCTASE_N1_ACETYLSPERMIDINE_FORMING_ACTIVITY	GO_0052895_MF_N1_ACETYLSPERMINE_OXYGEN_OXIDOREDUCTASE_N1_ACETYLSPERMIDINE_FORMING_ACTIVITY		6	0.68609196	1.3102274	0.1680162	0.51127535	1	11916	tags=50%, list=21%, signal=63%
GO_0016575_BP_HISTONE_DEACETYLATION	GO_0016575_BP_HISTONE_DEACETYLATION		34	0.44526935	1.3099731	0.10460251	0.51117563	1	3133	tags=12%, list=6%, signal=12%
GO_0006290_BP_PYRIMIDINE_DIMER_REPAIR	GO_0006290_BP_PYRIMIDINE_DIMER_REPAIR		17	0.52224714	1.3095707	0.13480885	0.5114441	1	19523	tags=65%, list=34%, signal=99%
GO_0043289_BP_APOCAROTENOID_BIOSYNTHETIC_PROCESS	GO_0043289_BP_APOCAROTENOID_BIOSYNTHETIC_PROCESS		81	0.37664118	1.3093218	0.05986696	0.5113804	1	7992	tags=25%, list=14%, signal=29%
GO_0043207_BP_RESPONSE_TO_EXTERNAL_BIOTIC_STIMULUS	GO_0043207_BP_RESPONSE_TO_EXTERNAL_BIOTIC_STIMULUS		3051	0.27983126	1.3086175	0	0.51250434	1	10754	tags=26%, list=19%, signal=30%
GO_0009346_CC_ATP_INDEPENDENT_CITRATE_LYASE_COMPLEX	GO_0009346_CC_ATP_INDEPENDENT_CITRATE_LYASE_COMPLEX		5	0.7035443	1.3085644	0.17049809	0.51187027	1	14471	tags=80%, list=26%, signal=107%
GO_0044419_BP_BIOLOGICAL_PROCESS_INVOLVED_IN_INTERSPECIES_INTERACTION_BETWEEN_ORGANISMS	GO_0044419_BP_BIOLOGICAL_PROCESS_INVOLVED_IN_INTERSPECIES_INTERACTION_BETWEEN_ORGANISMS		3072	0.27939543	1.3080525	0	0.5125586	1	10754	tags=26%, list=19%, signal=30%
GO_0052894_MF_NORSPERMINE_OXYGEN_OXIDOREDUCTASE_ACTIVITY	GO_0052894_MF_NORSPERMINE_OXYGEN_OXIDOREDUCTASE_ACTIVITY		6	0.68609196	1.3080442	0.1627451	0.51179564	1	11916	tags=50%, list=21%, signal=63%
GO_0010494_CC_CYTOPLASMIC_STRESS_GRANULE	GO_0010494_CC_CYTOPLASMIC_STRESS_GRANULE		113	0.35886306	1.307812	0.04347826	0.51169616	1	12989	tags=33%, list=23%, signal=42%
GO_0016822_MF_HYDROLASE_ACTIVITY_ACTING_ON_ACID_CARBON_CARBON_BONDS	GO_0016822_MF_HYDROLASE_ACTIVITY_ACTING_ON_ACID_CARBON_CARBON_BONDS		7	0.6440882	1.3076822	0.17706238	0.51129764	1	2879	tags=29%, list=5%, signal=30%
GO_0047501_MF_NEOMENTHOL_DEHYDROGENASE_ACTIVITY	GO_0047501_MF_NEOMENTHOL_DEHYDROGENASE_ACTIVITY		18	0.5124099	1.3076171	0.15592515	0.510743	1	5498	tags=28%, list=10%, signal=31%
GO_0010959_BP_REGULATION_OF_METAL_ION_TRANSPORT	GO_0010959_BP_REGULATION_OF_METAL_ION_TRANSPORT		41	0.4276038	1.3074126	0.0985325	0.510522	1	2570	tags=12%, list=5%, signal=13%
GO_0006820_BP_ANION_TRANSPORT	GO_0006820_BP_ANION_TRANSPORT		507	0.30959103	1.3072689	0.011976048	0.510169	1	12381	tags=34%, list=22%, signal=43%
GO_0009595_BP_DETECTION_OF_BIOTIC_STIMULUS	GO_0009595_BP_DETECTION_OF_BIOTIC_STIMULUS		30	0.45975867	1.307074	0.12903225	0.50991225	1	7158	tags=40%, list=13%, signal=46%
GO_0043036_CC_STARCH_GRAIN	GO_0043036_CC_STARCH_GRAIN		6	0.6851474	1.3066336	0.16666667	0.5103569	1	11279	tags=50%, list=20%, signal=62%
GO_0022835_MF_TRANSMITTER_GATED_CHANNEL_ACTIVITY	GO_0022835_MF_TRANSMITTER_GATED_CHANNEL_ACTIVITY		31	0.45779237	1.3062885	0.1183432	0.51052356	1	7165	tags=35%, list=13%, signal=41%
GO_0051754_BP_MEIOTIC_SISTER_CHROMATID_COHESION_CENTROMERIC	GO_0051754_BP_MEIOTIC_SISTER_CHROMATID_COHESION_CENTROMERIC		11	0.5807476	1.3059609	0.16733871	0.5107194	1	525	tags=18%, list=1%, signal=18%
GO_0019905_MF_SYNTAXIN_BINDING	GO_0019905_MF_SYNTAXIN_BINDING		12	0.5665109	1.3059305	0.14736842	0.5100485	1	435	tags=8%, list=1%, signal=8%
GO_0034656_BP_NUCLEOBASE_CONTAINING_SMALL_MOLECULE_CATABOLIC_PROCESS	GO_0034656_BP_NUCLEOBASE_CONTAINING_SMALL_MOLECULE_CATABOLIC_PROCESS		29	0.45441687	1.3052424	0.10367171	0.5112692	1	3746	tags=21%, list=7%, signal=22%
GO_0000179_MF_RRNA_ADENINE_N6_N6_DIMETHYLTRANSFERASE_ACTIVITY	GO_0000179_MF_RRNA_ADENINE_N6_N6_DIMETHYLTRANSFERASE_ACTIVITY		6	0.68332094	1.3049469	0.16216215	0.51133364	1	10993	tags=50%, list=19%, signal=62%
GO_0005230_MF_EXTRACELLULAR_LIGAND_GATED_ION_CHANNEL_ACTIVITY	GO_0005230_MF_EXTRACELLULAR_LIGAND_GATED_ION_CHANNEL_ACTIVITY		31	0.45779237	1.304912	0.114349775	0.5106605	1	7165	tags=35%, list=13%, signal=41%
GO_0010215_BP_CELLULOSE_MICROFIBRIL_ORGANIZATION	GO_0010215_BP_CELLULOSE_MICROFIBRIL_ORGANIZATION		46	0.41276833	1.304887	0.09576838	0.50995725	1	7603	tags=24%, list=13%, signal=28%
GO_0005545_MF_1_PHOSPHATIDYLINOSITOL_BINDING	GO_0005545_MF_1_PHOSPHATIDYLINOSITOL_BINDING		31	0.45383674	1.3037125	0.11818182	0.51251507	1	4689	tags=26%, list=8%, signal=28%
GO_0032414_BP_POSITIVE_REGULATION_OF_ION_TRANSMEMBRANE_TRANSPORTER_ACTIVITY	GO_0032414_BP_POSITIVE_REGULATION_OF_ION_TRANSMEMBRANE_TRANSPORTER_ACTIVITY		14	0.5494155	1.3036039	0.18852459	0.5120398	1	13621	tags=50%, list=24%, signal=66%
GO_0072328_MF_ALKENE_BINDING	GO_0072328_MF_ALKENE_BINDING		12	0.5536766	1.3035926	0.14583333	0.51130164	1	24663	tags=83%, list=44%, signal=148%
GO_0004970_MF_IONOTROPIC_GLUTAMATE_RECEPTOR_ACTIVITY	GO_0004970_MF_IONOTROPIC_GLUTAMATE_RECEPTOR_ACTIVITY		31	0.45779237	1.3030994	0.12851405	0.51190466	1	7165	tags=35%, list=13%, signal=41%
GO_0002230_BP_POSITIVE_REGULATION_OF_DEFENSE_RESPONSE_TO_VIRUS_BY_HOST	GO_0002230_BP_POSITIVE_REGULATION_OF_DEFENSE_RESPONSE_TO_VIRUS_BY_HOST		21	0.48480096	1.3011563	0.13814433	0.5166045	1	9556	tags=33%, list=17%, signal=40%
GO_0033239_BP_NEGATIVE_REGULATION_OF_CELLULAR_AMINE_METABOLIC_PROCESS	GO_0033239_BP_NEGATIVE_REGULATION_OF_CELLULAR_AMINE_METABOLIC_PROCESS		7	0.63484603	1.301092	0.19117647	0.51601434	1	14631	tags=71%, list=26%, signal=96%
GO_0044000_BP_MOVEMENT_IN_HOST	GO_0044000_BP_MOVEMENT_IN_HOST		28	0.46442527	1.3008072	0.123173274	0.5160534	1	14986	tags=43%, list=26%, signal=58%
GO_0031226_CC_INTRINSIC_COMPONENT_OF_PLASMA_MEMBRANE	GO_0031226_CC_INTRINSIC_COMPONENT_OF_PLASMA_MEMBRANE		791	0.2940488	1.3004332	0.003236246	0.51628083	1	8686	tags=26%, list=15%, signal=30%
GO_0009607_BP_RESPONSE_TO_BIOTIC_STIMULUS	GO_0009607_BP_RESPONSE_TO_BIOTIC_STIMULUS		3151	0.27767527	1.3004206	0	0.51556015	1	10754	tags=26%, list=19%, signal=30%
GO_0043062_BP_EXTRACELLULAR_STRUCTURE_ORGANIZATION	GO_0043062_BP_EXTRACELLULAR_STRUCTURE_ORGANIZATION		46	0.41276833	1.3001951	0.1197479	0.51548916	1	7603	tags=24%, list=13%, signal=28%
GO_0004364_MF_GLUTATHIONE_TRANSFERASE_ACTIVITY	GO_0004364_MF_GLUTATHIONE_TRANSFERASE_ACTIVITY		112	0.3652411	1.3001846	0.05321508	0.5147544	1	7932	tags=26%, list=14%, signal=30%
GO_0002758_BP_INNATE_IMMUNE_RESPONSE_ACTIVATING_SIGNAL_TRANSDUCTION	GO_0002758_BP_INNATE_IMMUNE_RESPONSE_ACTIVATING_SIGNAL_TRANSDUCTION		74	0.3813472	1.2998532	0.06712963	0.5149006	1	12466	tags=36%, list=22%, signal=47%
GO_0070726_BP_CELL_WALL_ASSEMBLY	GO_0070726_BP_CELL_WALL_ASSEMBLY		48	0.40860122	1.2994165	0.116630666	0.51534534	1	7603	tags=23%, list=13%, signal=26%
GO_0016706_MF_2_OXOGLUTARATE_DEPENDENT_DIOXYGENASE_ACTIVITY	GO_0016706_MF_2_OXOGLUTARATE_DEPENDENT_DIOXYGENASE_ACTIVITY		172	0.3374503	1.2992834	0.038812786	0.5149495	1	3360	tags=14%, list=6%, signal=15%
GO_0050334_MF_THIAMINASE_ACTIVITY	GO_0050334_MF_THIAMINASE_ACTIVITY		8	0.6173513	1.2991498	0.16032064	0.51456213	1	16507	tags=63%, list=29%, signal=88%
GO_0033076_BP_ISOQUINOLINE_ALKALOID_METABOLIC_PROCESS	GO_0033076_BP_ISOQUINOLINE_ALKALOID_METABOLIC_PROCESS		13	0.5704419	1.2990816	0.1659919	0.5140063	1	9537	tags=38%, list=17%, signal=46%
GO_0016433_MF_RRNA_ADENINE_METHYLTRANSFERASE_ACTIVITY	GO_0016433_MF_RRNA_ADENINE_METHYLTRANSFERASE_ACTIVITY		6	0.68332094	1.2990565	0.17013232	0.51332295	1	10993	tags=50%, list=19%, signal=62%
GO_0045763_BP_NEGATIVE_REGULATION_OF_CELLULAR_AMINO_ACID_METABOLIC_PROCESS	GO_0045763_BP_NEGATIVE_REGULATION_OF_CELLULAR_AMINO_ACID_METABOLIC_PROCESS		7	0.63484603	1.298994	0.19381443	0.51276207	1	14631	tags=71%, list=26%, signal=96%
GO_1901617_BP_ORGANIC_HYDROXY_COMPOUND_BIOSYNTHETIC_PROCESS	GO_1901617_BP_ORGANIC_HYDROXY_COMPOUND_BIOSYNTHETIC_PROCESS		450	0.30836654	1.2981157	0.005194805	0.5144638	1	8709	tags=23%, list=15%, signal=27%
GO_0003865_MF_3_OXO_5_ALPHA_STEROID_4_DEHYDROGENASE_ACTIVITY	GO_0003865_MF_3_OXO_5_ALPHA_STEROID_4_DEHYDROGENASE_ACTIVITY		7	0.6403066	1.2976471	0.17611337	0.51493937	1	16089	tags=71%, list=28%, signal=100%
GO_0046794_BP_TRANSPORT_OF_VIRUS	GO_0046794_BP_TRANSPORT_OF_VIRUS		28	0.46442527	1.2971007	0.14935064	0.515764	1	14986	tags=43%, list=26%, signal=58%
GO_0050662_MF_OBSOLETE_COENZYME_BINDING	GO_0050662_MF_OBSOLETE_COENZYME_BINDING		75	0.38426104	1.2968413	0.08425721	0.51578104	1	3930	tags=17%, list=7%, signal=19%
GO_0001664_MF_G_PROTEIN_COUPLED_RECEPTOR_BINDING	GO_0001664_MF_G_PROTEIN_COUPLED_RECEPTOR_BINDING		14	0.53635	1.2965465	0.14498934	0.515873	1	17285	tags=64%, list=31%, signal=92%
GO_0033388_BP_PUTRESCINE_BIOSYNTHETIC_PROCESS_FROM_ARGININE	GO_0033388_BP_PUTRESCINE_BIOSYNTHETIC_PROCESS_FROM_ARGININE		6	0.67135733	1.2947477	0.17764471	0.5202639	1	4484	tags=33%, list=8%, signal=36%
GO_0016757_MF_GLYCOSYLTRANSFERASE_ACTIVITY	GO_0016757_MF_GLYCOSYLTRANSFERASE_ACTIVITY		1451	0.28484094	1.294161	0	0.5211658	1	9249	tags=21%, list=16%, signal=24%
GO_0046916_BP_CELLULAR_TRANSITION_METAL_ION_HOMEOSTASIS	GO_0046916_BP_CELLULAR_TRANSITION_METAL_ION_HOMEOSTASIS		250	0.3214917	1.2940573	0.010152284	0.52071834	1	10346	tags=30%, list=18%, signal=37%
GO_0010262_BP_SOMATIC_EMBRYOGENESIS	GO_0010262_BP_SOMATIC_EMBRYOGENESIS		32	0.4504881	1.2936738	0.114224136	0.52098745	1	2734	tags=22%, list=5%, signal=23%
GO_0006952_BP_DEFENSE_RESPONSE	GO_0006952_BP_DEFENSE_RESPONSE		4031	0.27423096	1.2936381	0	0.5203285	1	10754	tags=26%, list=19%, signal=30%
GO_0060089_MF_MOLECULAR_TRANSDUCER_ACTIVITY	GO_0060089_MF_MOLECULAR_TRANSDUCER_ACTIVITY		877	0.29234767	1.293267	0	0.5206364	1	12636	tags=27%, list=22%, signal=35%
GO_0035514_MF_DNA_DEMETHYLASE_ACTIVITY	GO_0035514_MF_DNA_DEMETHYLASE_ACTIVITY		10	0.59727544	1.2928619	0.16204691	0.52101034	1	16575	tags=50%, list=29%, signal=71%
GO_0071345_BP_CELLULAR_RESPONSE_TO_CYTOKINE_STIMULUS	GO_0071345_BP_CELLULAR_RESPONSE_TO_CYTOKINE_STIMULUS		8	0.6235872	1.2928618	0.19507186	0.5202596	1	9403	tags=38%, list=17%, signal=45%
GO_0030026_BP_CELLULAR_MANGANESE_ION_HOMEOSTASIS	GO_0030026_BP_CELLULAR_MANGANESE_ION_HOMEOSTASIS		26	0.45875275	1.2928325	0.12526096	0.51957643	1	9783	tags=54%, list=17%, signal=65%
GO_0005983_BP_STARCH_CATABOLIC_PROCESS	GO_0005983_BP_STARCH_CATABOLIC_PROCESS		51	0.40557683	1.292254	0.08951965	0.5204622	1	13772	tags=45%, list=24%, signal=60%
GO_1902645_BP_TERTIARY_ALCOHOL_BIOSYNTHETIC_PROCESS	GO_1902645_BP_TERTIARY_ALCOHOL_BIOSYNTHETIC_PROCESS		81	0.37664118	1.2920609	0.0889371	0.52020305	1	7992	tags=25%, list=14%, signal=29%
GO_0052126_BP_MOVEMENT_IN_HOST_ENVIRONMENT	GO_0052126_BP_MOVEMENT_IN_HOST_ENVIRONMENT		28	0.46442527	1.2914795	0.13978495	0.52101934	1	14986	tags=43%, list=26%, signal=58%
GO_0050213_MF_PROGESTERONE_5_ALPHA_REDUCTASE_ACTIVITY	GO_0050213_MF_PROGESTERONE_5_ALPHA_REDUCTASE_ACTIVITY		7	0.6403066	1.2910018	0.1871345	0.5215681	1	16089	tags=71%, list=28%, signal=100%
GO_0010030_BP_POSITIVE_REGULATION_OF_SEED_GERMINATION	GO_0010030_BP_POSITIVE_REGULATION_OF_SEED_GERMINATION		52	0.40276814	1.2909225	0.09185804	0.52104914	1	8232	tags=31%, list=15%, signal=36%
GO_0010479_BP_STELE_DEVELOPMENT	GO_0010479_BP_STELE_DEVELOPMENT		9	0.60337406	1.2905155	0.1619256	0.52138776	1	15438	tags=67%, list=27%, signal=92%
GO_0008645_BP_HEXOSE_TRANSMEMBRANE_TRANSPORT	GO_0008645_BP_HEXOSE_TRANSMEMBRANE_TRANSPORT		100	0.35572034	1.2904277	0.05922551	0.5209138	1	8778	tags=31%, list=15%, signal=37%
GO_0008278_CC_COHESIN_COMPLEX	GO_0008278_CC_COHESIN_COMPLEX		17	0.51721543	1.2893285	0.14925373	0.52323943	1	525	tags=12%, list=1%, signal=12%
GO_0000293_MF_FERRIC_CHELATE_REDUCTASE_ACTIVITY	GO_0000293_MF_FERRIC_CHELATE_REDUCTASE_ACTIVITY		9	0.60250944	1.2890685	0.17058824	0.5232539	1	5581	tags=67%, list=10%, signal=74%
GO_0010044_BP_RESPONSE_TO_ALUMINUM_ION	GO_0010044_BP_RESPONSE_TO_ALUMINUM_ION		29	0.4575067	1.2887665	0.15631263	0.52332246	1	9778	tags=45%, list=17%, signal=54%
GO_0009722_BP_DETECTION_OF_CYTOKININ_STIMULUS	GO_0009722_BP_DETECTION_OF_CYTOKININ_STIMULUS		8	0.6235872	1.2886957	0.19556452	0.5227897	1	9403	tags=38%, list=17%, signal=45%
GO_0030970_BP_RETROGRADE_PROTEIN_TRANSPORT_ER_TO_CYTOSOL	GO_0030970_BP_RETROGRADE_PROTEIN_TRANSPORT_ER_TO_CYTOSOL		5	0.68069935	1.2882708	0.18627451	0.52321064	1	1291	tags=20%, list=2%, signal=20%
GO_0009164_BP_NUCLEOSIDE_CATABOLIC_PROCESS	GO_0009164_BP_NUCLEOSIDE_CATABOLIC_PROCESS		29	0.45441687	1.2878183	0.12888889	0.523811	1	3746	tags=21%, list=7%, signal=22%
GO_0034061_MF_DNA_POLYMERASE_ACTIVITY	GO_0034061_MF_DNA_POLYMERASE_ACTIVITY		139	0.3441425	1.2869047	0.0430839	0.5256273	1	5691	tags=17%, list=10%, signal=18%
GO_0002757_BP_IMMUNE_RESPONSE_ACTIVATING_SIGNAL_TRANSDUCTION	GO_0002757_BP_IMMUNE_RESPONSE_ACTIVATING_SIGNAL_TRANSDUCTION		74	0.3813472	1.2868991	0.08510638	0.52490205	1	12466	tags=36%, list=22%, signal=47%
GO_0004683_MF_CALMODULIN_DEPENDENT_PROTEIN_KINASE_ACTIVITY	GO_0004683_MF_CALMODULIN_DEPENDENT_PROTEIN_KINASE_ACTIVITY		112	0.35792664	1.2866707	0.060402684	0.524788	1	12821	tags=33%, list=23%, signal=43%
GO_0006074_BP_1_3_BETA_D_GLUCAN_METABOLIC_PROCESS	GO_0006074_BP_1_3_BETA_D_GLUCAN_METABOLIC_PROCESS		34	0.4433397	1.2862873	0.13333334	0.52509815	1	10606	tags=29%, list=19%, signal=36%
GO_0007188_BP_ADENYLATE_CYCLASE_MODULATING_G_PROTEIN_COUPLED_RECEPTOR_SIGNALING_PATHWAY	GO_0007188_BP_ADENYLATE_CYCLASE_MODULATING_G_PROTEIN_COUPLED_RECEPTOR_SIGNALING_PATHWAY		14	0.53635	1.2858864	0.168357	0.5254969	1	17285	tags=64%, list=31%, signal=92%
GO_0052544_BP_DEFENSE_RESPONSE_BY_CALLOSE_DEPOSITION_IN_CELL_WALL	GO_0052544_BP_DEFENSE_RESPONSE_BY_CALLOSE_DEPOSITION_IN_CELL_WALL		60	0.3886186	1.2855828	0.10769231	0.52563083	1	11918	tags=43%, list=21%, signal=55%
GO_1904680_MF_PEPTIDE_TRANSMEMBRANE_TRANSPORTER_ACTIVITY	GO_1904680_MF_PEPTIDE_TRANSMEMBRANE_TRANSPORTER_ACTIVITY		36	0.42983133	1.2849617	0.116883114	0.52663875	1	9782	tags=50%, list=17%, signal=60%
GO_0006875_BP_CELLULAR_METAL_ION_HOMEOSTASIS	GO_0006875_BP_CELLULAR_METAL_ION_HOMEOSTASIS		299	0.31821746	1.2845162	0.025252525	0.52716565	1	10346	tags=30%, list=18%, signal=37%
GO_0019742_BP_PENTACYCLIC_TRITERPENOID_METABOLIC_PROCESS	GO_0019742_BP_PENTACYCLIC_TRITERPENOID_METABOLIC_PROCESS		9	0.60049844	1.2843819	0.19341564	0.5267774	1	795	tags=22%, list=1%, signal=23%
GO_0044766_BP_MULTI_ORGANISM_TRANSPORT	GO_0044766_BP_MULTI_ORGANISM_TRANSPORT		28	0.46442527	1.2843547	0.13377193	0.52612585	1	14986	tags=43%, list=26%, signal=58%
GO_0003700_MF_DNA_BINDING_TRANSCRIPTION_FACTOR_ACTIVITY	GO_0003700_MF_DNA_BINDING_TRANSCRIPTION_FACTOR_ACTIVITY		3869	0.27173266	1.2837219	0	0.52710944	1	10723	tags=29%, list=19%, signal=33%
GO_0003013_BP_CIRCULATORY_SYSTEM_PROCESS	GO_0003013_BP_CIRCULATORY_SYSTEM_PROCESS		46	0.4011923	1.2834859	0.11752137	0.527081	1	14245	tags=46%, list=25%, signal=61%
GO_0015318_MF_INORGANIC_MOLECULAR_ENTITY_TRANSMEMBRANE_TRANSPORTER_ACTIVITY	GO_0015318_MF_INORGANIC_MOLECULAR_ENTITY_TRANSMEMBRANE_TRANSPORTER_ACTIVITY		1283	0.2837748	1.2834104	0	0.526546	1	8949	tags=23%, list=16%, signal=26%
GO_0015075_MF_ION_TRANSMEMBRANE_TRANSPORTER_ACTIVITY	GO_0015075_MF_ION_TRANSMEMBRANE_TRANSPORTER_ACTIVITY		1424	0.28271502	1.2834051	0	0.5258328	1	8967	tags=22%, list=16%, signal=26%
GO_0071472_BP_CELLULAR_RESPONSE_TO_SALT_STRESS	GO_0071472_BP_CELLULAR_RESPONSE_TO_SALT_STRESS		62	0.38631487	1.2829968	0.069196425	0.5262868	1	9497	tags=24%, list=17%, signal=29%
GO_0030856_BP_REGULATION_OF_EPITHELIAL_CELL_DIFFERENTIATION	GO_0030856_BP_REGULATION_OF_EPITHELIAL_CELL_DIFFERENTIATION		12	0.55437225	1.2824259	0.18032786	0.52707905	1	18960	tags=58%, list=33%, signal=88%
GO_0071668_BP_PLANT_TYPE_CELL_WALL_ASSEMBLY	GO_0071668_BP_PLANT_TYPE_CELL_WALL_ASSEMBLY		48	0.40860122	1.2822055	0.09911894	0.52694046	1	7603	tags=23%, list=13%, signal=26%
GO_0012510_CC_TRANS_GOLGI_NETWORK_TRANSPORT_VESICLE_MEMBRANE	GO_0012510_CC_TRANS_GOLGI_NETWORK_TRANSPORT_VESICLE_MEMBRANE		40	0.42305008	1.2821019	0.10973085	0.5264956	1	8760	tags=18%, list=15%, signal=21%
GO_0080169_BP_CELLULAR_RESPONSE_TO_BORON_CONTAINING_SUBSTANCE_DEPRIVATION	GO_0080169_BP_CELLULAR_RESPONSE_TO_BORON_CONTAINING_SUBSTANCE_DEPRIVATION		11	0.56537324	1.2810409	0.18503937	0.52869534	1	12850	tags=82%, list=23%, signal=106%
GO_0019048_BP_MODULATION_BY_VIRUS_OF_HOST_PROCESS	GO_0019048_BP_MODULATION_BY_VIRUS_OF_HOST_PROCESS		11	0.54989934	1.2809367	0.17391305	0.5282466	1	25510	tags=100%, list=45%, signal=182%
GO_0042454_BP_RIBONUCLEOSIDE_CATABOLIC_PROCESS	GO_0042454_BP_RIBONUCLEOSIDE_CATABOLIC_PROCESS		29	0.45441687	1.2803987	0.12719299	0.5289757	1	3746	tags=21%, list=7%, signal=22%
GO_0038199_MF_ETHYLENE_RECEPTOR_ACTIVITY	GO_0038199_MF_ETHYLENE_RECEPTOR_ACTIVITY		12	0.5536766	1.2797837	0.19883041	0.5300171	1	24663	tags=83%, list=44%, signal=148%
GO_0007369_BP_GASTRULATION	GO_0007369_BP_GASTRULATION		23	0.47028986	1.2789425	0.14065935	0.5316975	1	7096	tags=39%, list=13%, signal=45%
GO_0004594_MF_PANTOTHENATE_KINASE_ACTIVITY	GO_0004594_MF_PANTOTHENATE_KINASE_ACTIVITY		6	0.66453624	1.2786894	0.21456693	0.53166616	1	17840	tags=83%, list=31%, signal=122%
GO_0030198_BP_EXTRACELLULAR_MATRIX_ORGANIZATION	GO_0030198_BP_EXTRACELLULAR_MATRIX_ORGANIZATION		46	0.41276833	1.2784649	0.11276596	0.5315678	1	7603	tags=24%, list=13%, signal=28%
GO_0006955_BP_IMMUNE_RESPONSE	GO_0006955_BP_IMMUNE_RESPONSE		2554	0.27365097	1.2782739	0	0.53141	1	10871	tags=26%, list=19%, signal=31%
GO_1900542_BP_REGULATION_OF_PURINE_NUCLEOTIDE_METABOLIC_PROCESS	GO_1900542_BP_REGULATION_OF_PURINE_NUCLEOTIDE_METABOLIC_PROCESS		8	0.6195343	1.2782683	0.20758483	0.53070146	1	5458	tags=38%, list=10%, signal=41%
GO_0043565_MF_SEQUENCE_SPECIFIC_DNA_BINDING	GO_0043565_MF_SEQUENCE_SPECIFIC_DNA_BINDING		2418	0.2749638	1.2779771	0	0.53081685	1	10723	tags=28%, list=19%, signal=33%
GO_0006813_BP_POTASSIUM_ION_TRANSPORT	GO_0006813_BP_POTASSIUM_ION_TRANSPORT		167	0.33226466	1.2777727	0.03341289	0.5306671	1	9141	tags=28%, list=16%, signal=33%
GO_0010115_BP_REGULATION_OF_ABSCISIC_ACID_BIOSYNTHETIC_PROCESS	GO_0010115_BP_REGULATION_OF_ABSCISIC_ACID_BIOSYNTHETIC_PROCESS		34	0.43571618	1.2774597	0.1392405	0.5307687	1	7992	tags=21%, list=14%, signal=24%
GO_0102567_MF_PHOSPHOLIPASE_A2_ACTIVITY_CONSUMING_1_2_DIPALMITOYLPHOSPHATIDYLCHOLINE_	GO_0102567_MF_PHOSPHOLIPASE_A2_ACTIVITY_CONSUMING_1_2_DIPALMITOYLPHOSPHATIDYLCHOLINE_		5	0.71282315	1.277178	0.17043121	0.5308254	1	778	tags=20%, list=1%, signal=20%
GO_0009903_BP_CHLOROPLAST_AVOIDANCE_MOVEMENT	GO_0009903_BP_CHLOROPLAST_AVOIDANCE_MOVEMENT		61	0.3951317	1.2771087	0.109311745	0.53030086	1	12439	tags=36%, list=22%, signal=46%
GO_0102419_MF_SN_2_GLYCEROL_3_PHOSPHATE_OMEGA_OH_C22_0_COA_ACYL_TRANSFERASE_ACTIVITY	GO_0102419_MF_SN_2_GLYCEROL_3_PHOSPHATE_OMEGA_OH_C22_0_COA_ACYL_TRANSFERASE_ACTIVITY		8	0.63265806	1.2768425	0.20135747	0.5303794	1	7908	tags=38%, list=14%, signal=44%
GO_0045682_BP_REGULATION_OF_EPIDERMIS_DEVELOPMENT	GO_0045682_BP_REGULATION_OF_EPIDERMIS_DEVELOPMENT		12	0.55437225	1.2767388	0.17107943	0.5299681	1	18960	tags=58%, list=33%, signal=88%
GO_0103073_MF_ANANDAMIDE_AMIDOHYDROLASE_ACTIVITY	GO_0103073_MF_ANANDAMIDE_AMIDOHYDROLASE_ACTIVITY		14	0.5293783	1.2763722	0.1640625	0.5302706	1	3457	tags=21%, list=6%, signal=23%
GO_0046364_BP_MONOSACCHARIDE_BIOSYNTHETIC_PROCESS	GO_0046364_BP_MONOSACCHARIDE_BIOSYNTHETIC_PROCESS		97	0.3653171	1.2763458	0.076754384	0.52962154	1	8331	tags=23%, list=15%, signal=27%
GO_0002376_BP_IMMUNE_SYSTEM_PROCESS	GO_0002376_BP_IMMUNE_SYSTEM_PROCESS		2557	0.27500835	1.2763206	0	0.52896386	1	10871	tags=26%, list=19%, signal=31%
GO_0042753_BP_POSITIVE_REGULATION_OF_CIRCADIAN_RHYTHM	GO_0042753_BP_POSITIVE_REGULATION_OF_CIRCADIAN_RHYTHM		63	0.38235644	1.2754471	0.103296705	0.53065693	1	6453	tags=21%, list=11%, signal=23%
GO_0009685_BP_GIBBERELLIN_METABOLIC_PROCESS	GO_0009685_BP_GIBBERELLIN_METABOLIC_PROCESS		103	0.35311466	1.2753206	0.07857143	0.5302743	1	9098	tags=37%, list=16%, signal=44%
GO_0047412_MF_N_LONG_CHAIN_ACYL_ETHANOLAMINE_DEACYLASE_ACTIVITY	GO_0047412_MF_N_LONG_CHAIN_ACYL_ETHANOLAMINE_DEACYLASE_ACTIVITY		14	0.5293783	1.2748824	0.17588933	0.53077406	1	3457	tags=21%, list=6%, signal=23%
GO_0030123_CC_AP_3_ADAPTOR_COMPLEX	GO_0030123_CC_AP_3_ADAPTOR_COMPLEX		9	0.6014629	1.2748425	0.19348268	0.530188	1	15350	tags=44%, list=27%, signal=61%
GO_0006476_BP_PROTEIN_DEACETYLATION	GO_0006476_BP_PROTEIN_DEACETYLATION		36	0.4305872	1.2741789	0.139738	0.53136843	1	3133	tags=11%, list=6%, signal=12%
GO_0000798_CC_NUCLEAR_COHESIN_COMPLEX	GO_0000798_CC_NUCLEAR_COHESIN_COMPLEX		13	0.5499136	1.2737842	0.20930232	0.5316984	1	525	tags=15%, list=1%, signal=16%
GO_0010104_BP_REGULATION_OF_ETHYLENE_ACTIVATED_SIGNALING_PATHWAY	GO_0010104_BP_REGULATION_OF_ETHYLENE_ACTIVATED_SIGNALING_PATHWAY		74	0.37149417	1.2736073	0.086538464	0.5314901	1	17582	tags=49%, list=31%, signal=70%
GO_1901568_BP_FATTY_ACID_DERIVATIVE_METABOLIC_PROCESS	GO_1901568_BP_FATTY_ACID_DERIVATIVE_METABOLIC_PROCESS		145	0.3362076	1.2734808	0.04513064	0.53112054	1	7734	tags=23%, list=14%, signal=27%
GO_1901347_BP_NEGATIVE_REGULATION_OF_SECONDARY_CELL_WALL_BIOGENESIS	GO_1901347_BP_NEGATIVE_REGULATION_OF_SECONDARY_CELL_WALL_BIOGENESIS		9	0.6167326	1.2733037	0.18217821	0.5309135	1	3383	tags=56%, list=6%, signal=59%
GO_1901879_BP_REGULATION_OF_PROTEIN_DEPOLYMERIZATION	GO_1901879_BP_REGULATION_OF_PROTEIN_DEPOLYMERIZATION		35	0.42964137	1.2730483	0.11210762	0.5308821	1	13455	tags=26%, list=24%, signal=34%
GO_0031463_CC_CUL3_RING_UBIQUITIN_LIGASE_COMPLEX	GO_0031463_CC_CUL3_RING_UBIQUITIN_LIGASE_COMPLEX		33	0.4432676	1.2721366	0.11699779	0.5327039	1	12710	tags=39%, list=22%, signal=51%
GO_0035987_BP_ENDODERMAL_CELL_DIFFERENTIATION	GO_0035987_BP_ENDODERMAL_CELL_DIFFERENTIATION		23	0.47028986	1.2719412	0.1552795	0.53252286	1	7096	tags=39%, list=13%, signal=45%
GO_0031099_BP_REGENERATION	GO_0031099_BP_REGENERATION		35	0.4386624	1.2715687	0.13617021	0.53285664	1	2734	tags=20%, list=5%, signal=21%
GO_1900424_BP_REGULATION_OF_DEFENSE_RESPONSE_TO_BACTERIUM	GO_1900424_BP_REGULATION_OF_DEFENSE_RESPONSE_TO_BACTERIUM		167	0.33602127	1.2715257	0.062937066	0.5322654	1	12267	tags=34%, list=22%, signal=43%
GO_0010105_BP_NEGATIVE_REGULATION_OF_ETHYLENE_ACTIVATED_SIGNALING_PATHWAY	GO_0010105_BP_NEGATIVE_REGULATION_OF_ETHYLENE_ACTIVATED_SIGNALING_PATHWAY		68	0.37815818	1.2711339	0.079822615	0.53264815	1	17308	tags=49%, list=31%, signal=70%
GO_0001706_BP_ENDODERM_FORMATION	GO_0001706_BP_ENDODERM_FORMATION		23	0.47028986	1.2707562	0.13821138	0.5329812	1	7096	tags=39%, list=13%, signal=45%
GO_0034097_BP_RESPONSE_TO_CYTOKINE	GO_0034097_BP_RESPONSE_TO_CYTOKINE		8	0.6235872	1.2702374	0.15966387	0.53366464	1	9403	tags=38%, list=17%, signal=45%
GO_0051019_MF_MITOGEN_ACTIVATED_PROTEIN_KINASE_BINDING	GO_0051019_MF_MITOGEN_ACTIVATED_PROTEIN_KINASE_BINDING		6	0.670639	1.2696701	0.22505307	0.53460145	1	12865	tags=67%, list=23%, signal=86%
GO_0070297_BP_REGULATION_OF_PHOSPHORELAY_SIGNAL_TRANSDUCTION_SYSTEM	GO_0070297_BP_REGULATION_OF_PHOSPHORELAY_SIGNAL_TRANSDUCTION_SYSTEM		74	0.37149417	1.2677627	0.08993576	0.53906393	1	17582	tags=49%, list=31%, signal=70%
GO_1901699_BP_CELLULAR_RESPONSE_TO_NITROGEN_COMPOUND	GO_1901699_BP_CELLULAR_RESPONSE_TO_NITROGEN_COMPOUND		175	0.32979366	1.267432	0.051454138	0.5392476	1	8149	tags=22%, list=14%, signal=26%
GO_0070601_BP_CENTROMERIC_SISTER_CHROMATID_COHESION	GO_0070601_BP_CENTROMERIC_SISTER_CHROMATID_COHESION		17	0.50376385	1.267167	0.18533605	0.5393041	1	525	tags=12%, list=1%, signal=12%
GO_0047213_MF_ANTHOCYANIDIN_3_O_GLUCOSYLTRANSFERASE_ACTIVITY	GO_0047213_MF_ANTHOCYANIDIN_3_O_GLUCOSYLTRANSFERASE_ACTIVITY		8	0.6132537	1.2667439	0.19921875	0.53976846	1	8591	tags=63%, list=15%, signal=74%
GO_0042128_BP_NITRATE_ASSIMILATION	GO_0042128_BP_NITRATE_ASSIMILATION		105	0.35318658	1.266306	0.06696428	0.5403361	1	7630	tags=28%, list=13%, signal=32%
GO_0008324_MF_CATION_TRANSMEMBRANE_TRANSPORTER_ACTIVITY	GO_0008324_MF_CATION_TRANSMEMBRANE_TRANSPORTER_ACTIVITY		1015	0.28341773	1.2659993	0.003246753	0.5404438	1	9510	tags=22%, list=17%, signal=27%
GO_0045764_BP_POSITIVE_REGULATION_OF_CELLULAR_AMINO_ACID_METABOLIC_PROCESS	GO_0045764_BP_POSITIVE_REGULATION_OF_CELLULAR_AMINO_ACID_METABOLIC_PROCESS		8	0.5942924	1.2657609	0.19018404	0.5403882	1	503	tags=13%, list=1%, signal=13%
GO_0006366_BP_TRANSCRIPTION_BY_RNA_POLYMERASE_II	GO_0006366_BP_TRANSCRIPTION_BY_RNA_POLYMERASE_II		933	0.2845004	1.2651953	0	0.5412834	1	10748	tags=25%, list=19%, signal=30%
GO_0010118_BP_STOMATAL_MOVEMENT	GO_0010118_BP_STOMATAL_MOVEMENT		399	0.29889223	1.2651421	0.015625	0.5407187	1	14507	tags=37%, list=26%, signal=50%
GO_0009611_BP_RESPONSE_TO_WOUNDING	GO_0009611_BP_RESPONSE_TO_WOUNDING		526	0.2952703	1.2648293	0.008902078	0.5408321	1	9780	tags=25%, list=17%, signal=29%
GO_0008146_MF_SULFOTRANSFERASE_ACTIVITY	GO_0008146_MF_SULFOTRANSFERASE_ACTIVITY		49	0.40595588	1.2645355	0.11304348	0.5409771	1	7115	tags=31%, list=13%, signal=35%
GO_0050691_BP_REGULATION_OF_DEFENSE_RESPONSE_TO_VIRUS_BY_HOST	GO_0050691_BP_REGULATION_OF_DEFENSE_RESPONSE_TO_VIRUS_BY_HOST		21	0.48480096	1.2644861	0.17849462	0.540425	1	9556	tags=33%, list=17%, signal=40%
GO_0001704_BP_FORMATION_OF_PRIMARY_GERM_LAYER	GO_0001704_BP_FORMATION_OF_PRIMARY_GERM_LAYER		23	0.47028986	1.2643319	0.17025863	0.5401198	1	7096	tags=39%, list=13%, signal=45%
GO_0070291_BP_N_ACYLETHANOLAMINE_METABOLIC_PROCESS	GO_0070291_BP_N_ACYLETHANOLAMINE_METABOLIC_PROCESS		14	0.5293783	1.2643253	0.17879418	0.5394397	1	3457	tags=21%, list=6%, signal=23%
GO_0045604_BP_REGULATION_OF_EPIDERMAL_CELL_DIFFERENTIATION	GO_0045604_BP_REGULATION_OF_EPIDERMAL_CELL_DIFFERENTIATION		12	0.55437225	1.263766	0.20469083	0.5403244	1	18960	tags=58%, list=33%, signal=88%
GO_0046622_BP_POSITIVE_REGULATION_OF_ORGAN_GROWTH	GO_0046622_BP_POSITIVE_REGULATION_OF_ORGAN_GROWTH		7	0.62479395	1.2634295	0.21541502	0.5405793	1	1893	tags=29%, list=3%, signal=30%
GO_0010227_BP_FLORAL_ORGAN_ABSCISSION	GO_0010227_BP_FLORAL_ORGAN_ABSCISSION		35	0.42546716	1.2629535	0.13052632	0.541264	1	6102	tags=23%, list=11%, signal=26%
GO_0006421_BP_ASPARAGINYL_TRNA_AMINOACYLATION	GO_0006421_BP_ASPARAGINYL_TRNA_AMINOACYLATION		13	0.5410726	1.262485	0.2165992	0.54180163	1	7562	tags=23%, list=13%, signal=27%
GO_1902074_BP_RESPONSE_TO_SALT	GO_1902074_BP_RESPONSE_TO_SALT		35	0.42822063	1.2619826	0.15010571	0.5425218	1	5583	tags=43%, list=10%, signal=48%
GO_0010036_BP_RESPONSE_TO_BORON_CONTAINING_SUBSTANCE	GO_0010036_BP_RESPONSE_TO_BORON_CONTAINING_SUBSTANCE		29	0.43792364	1.2616372	0.1563786	0.5427622	1	12850	tags=62%, list=23%, signal=80%
GO_0006140_BP_REGULATION_OF_NUCLEOTIDE_METABOLIC_PROCESS	GO_0006140_BP_REGULATION_OF_NUCLEOTIDE_METABOLIC_PROCESS		8	0.6195343	1.261511	0.200409	0.542425	1	5458	tags=38%, list=10%, signal=41%
GO_0051740_MF_ETHYLENE_BINDING	GO_0051740_MF_ETHYLENE_BINDING		12	0.5536766	1.261454	0.16632016	0.5418803	1	24663	tags=83%, list=44%, signal=148%
GO_0007492_BP_ENDODERM_DEVELOPMENT	GO_0007492_BP_ENDODERM_DEVELOPMENT		23	0.47028986	1.2614119	0.17173913	0.5412939	1	7096	tags=39%, list=13%, signal=45%
GO_0098542_BP_DEFENSE_RESPONSE_TO_OTHER_ORGANISM	GO_0098542_BP_DEFENSE_RESPONSE_TO_OTHER_ORGANISM		2534	0.27284822	1.2599993	0	0.54455465	1	10871	tags=26%, list=19%, signal=31%
GO_0010054_BP_TRICHOBLAST_DIFFERENTIATION	GO_0010054_BP_TRICHOBLAST_DIFFERENTIATION		239	0.31803754	1.2599974	0.032036614	0.5438685	1	12754	tags=27%, list=23%, signal=34%
GO_0090559_BP_REGULATION_OF_MEMBRANE_PERMEABILITY	GO_0090559_BP_REGULATION_OF_MEMBRANE_PERMEABILITY		8	0.6037565	1.2599684	0.21020408	0.54326755	1	11251	tags=50%, list=20%, signal=62%
GO_0016823_MF_HYDROLASE_ACTIVITY_ACTING_ON_ACID_CARBON_CARBON_BONDS_IN_KETONIC_SUBSTANCES	GO_0016823_MF_HYDROLASE_ACTIVITY_ACTING_ON_ACID_CARBON_CARBON_BONDS_IN_KETONIC_SUBSTANCES		7	0.6440882	1.2598634	0.21850394	0.5428739	1	2879	tags=29%, list=5%, signal=30%
GO_0008509_MF_ANION_TRANSMEMBRANE_TRANSPORTER_ACTIVITY	GO_0008509_MF_ANION_TRANSMEMBRANE_TRANSPORTER_ACTIVITY		450	0.29893032	1.2596517	0.011461319	0.5427414	1	7809	tags=24%, list=14%, signal=27%
GO_0016705_MF_OXIDOREDUCTASE_ACTIVITY_ACTING_ON_PAIRED_DONORS_WITH_INCORPORATION_OR_REDUCTION_OF_MOLECULAR_OXYGEN	GO_0016705_MF_OXIDOREDUCTASE_ACTIVITY_ACTING_ON_PAIRED_DONORS_WITH_INCORPORATION_OR_REDUCTION_OF_MOLECULAR_OXYGEN		865	0.28334424	1.259057	0	0.54368204	1	5824	tags=20%, list=10%, signal=22%
GO_0007143_BP_FEMALE_MEIOTIC_NUCLEAR_DIVISION	GO_0007143_BP_FEMALE_MEIOTIC_NUCLEAR_DIVISION		16	0.50155246	1.2589065	0.20086393	0.5434073	1	12150	tags=50%, list=21%, signal=64%
GO_0002764_BP_IMMUNE_RESPONSE_REGULATING_SIGNALING_PATHWAY	GO_0002764_BP_IMMUNE_RESPONSE_REGULATING_SIGNALING_PATHWAY		94	0.35898915	1.2588413	0.087248325	0.5429033	1	12466	tags=34%, list=22%, signal=44%
GO_0000976_MF_TRANSCRIPTION_CIS_REGULATORY_REGION_BINDING	GO_0000976_MF_TRANSCRIPTION_CIS_REGULATORY_REGION_BINDING		1125	0.27999356	1.2587724	0	0.54238695	1	8218	tags=25%, list=15%, signal=28%
GO_0033765_MF_STEROID_DEHYDROGENASE_ACTIVITY_ACTING_ON_THE_CH_CH_GROUP_OF_DONORS	GO_0033765_MF_STEROID_DEHYDROGENASE_ACTIVITY_ACTING_ON_THE_CH_CH_GROUP_OF_DONORS		7	0.6403066	1.25825	0.22666667	0.54308265	1	16089	tags=71%, list=28%, signal=100%
GO_1900057_BP_POSITIVE_REGULATION_OF_LEAF_SENESCENCE	GO_1900057_BP_POSITIVE_REGULATION_OF_LEAF_SENESCENCE		39	0.417996	1.2582482	0.13508065	0.542406	1	5972	tags=21%, list=11%, signal=23%
GO_0010310_BP_REGULATION_OF_HYDROGEN_PEROXIDE_METABOLIC_PROCESS	GO_0010310_BP_REGULATION_OF_HYDROGEN_PEROXIDE_METABOLIC_PROCESS		37	0.4176306	1.2581823	0.16188525	0.54190403	1	11762	tags=46%, list=21%, signal=58%
GO_0016289_MF_COA_HYDROLASE_ACTIVITY	GO_0016289_MF_COA_HYDROLASE_ACTIVITY		18	0.4942884	1.2581078	0.15555556	0.5414487	1	1013	tags=11%, list=2%, signal=11%
GO_0031418_MF_L_ASCORBIC_ACID_BINDING	GO_0031418_MF_L_ASCORBIC_ACID_BINDING		100	0.35013384	1.2580321	0.088495575	0.5409615	1	5171	tags=16%, list=9%, signal=18%
GO_1902066_BP_REGULATION_OF_CELL_WALL_PECTIN_METABOLIC_PROCESS	GO_1902066_BP_REGULATION_OF_CELL_WALL_PECTIN_METABOLIC_PROCESS		9	0.5758498	1.2575686	0.19361702	0.5415429	1	14467	tags=67%, list=26%, signal=90%
GO_0052482_BP_DEFENSE_RESPONSE_BY_CELL_WALL_THICKENING	GO_0052482_BP_DEFENSE_RESPONSE_BY_CELL_WALL_THICKENING		60	0.3886186	1.2575232	0.11633109	0.5410002	1	11918	tags=43%, list=21%, signal=55%
GO_0047560_MF_3_DEHYDROSPHINGANINE_REDUCTASE_ACTIVITY	GO_0047560_MF_3_DEHYDROSPHINGANINE_REDUCTASE_ACTIVITY		7	0.64062244	1.2574353	0.20240481	0.5405635	1	2870	tags=43%, list=5%, signal=45%
GO_0015149_MF_HEXOSE_TRANSMEMBRANE_TRANSPORTER_ACTIVITY	GO_0015149_MF_HEXOSE_TRANSMEMBRANE_TRANSPORTER_ACTIVITY		100	0.35572034	1.2570014	0.07801419	0.54103047	1	8778	tags=31%, list=15%, signal=37%
GO_0042826_MF_HISTONE_DEACETYLASE_BINDING	GO_0042826_MF_HISTONE_DEACETYLASE_BINDING		6	0.6551443	1.2569302	0.19793814	0.54055715	1	3419	tags=33%, list=6%, signal=35%
GO_0036092_BP_PHOSPHATIDYLINOSITOL_3_PHOSPHATE_BIOSYNTHETIC_PROCESS	GO_0036092_BP_PHOSPHATIDYLINOSITOL_3_PHOSPHATE_BIOSYNTHETIC_PROCESS		15	0.52849156	1.2559597	0.20208333	0.54248613	1	23841	tags=60%, list=42%, signal=104%
GO_0055071_BP_MANGANESE_ION_HOMEOSTASIS	GO_0055071_BP_MANGANESE_ION_HOMEOSTASIS		30	0.44120198	1.2559305	0.16182573	0.5418884	1	9783	tags=47%, list=17%, signal=56%
GO_0006357_BP_REGULATION_OF_TRANSCRIPTION_BY_RNA_POLYMERASE_II	GO_0006357_BP_REGULATION_OF_TRANSCRIPTION_BY_RNA_POLYMERASE_II		719	0.287899	1.2551827	0.002808989	0.5432666	1	10748	tags=26%, list=19%, signal=32%
GO_0010234_BP_ANTHER_WALL_TAPETUM_CELL_FATE_SPECIFICATION	GO_0010234_BP_ANTHER_WALL_TAPETUM_CELL_FATE_SPECIFICATION		8	0.601413	1.2549841	0.20118344	0.5432022	1	14269	tags=63%, list=25%, signal=84%
GO_0046578_BP_REGULATION_OF_RAS_PROTEIN_SIGNAL_TRANSDUCTION	GO_0046578_BP_REGULATION_OF_RAS_PROTEIN_SIGNAL_TRANSDUCTION		34	0.4235869	1.2546525	0.13146552	0.54345	1	2681	tags=9%, list=5%, signal=9%
GO_0003018_BP_VASCULAR_PROCESS_IN_CIRCULATORY_SYSTEM	GO_0003018_BP_VASCULAR_PROCESS_IN_CIRCULATORY_SYSTEM		46	0.4011923	1.2546505	0.13043478	0.5427871	1	14245	tags=46%, list=25%, signal=61%
GO_0004816_MF_ASPARAGINE_TRNA_LIGASE_ACTIVITY	GO_0004816_MF_ASPARAGINE_TRNA_LIGASE_ACTIVITY		13	0.5410726	1.2544589	0.19917865	0.54261994	1	7562	tags=23%, list=13%, signal=27%
GO_0005355_MF_GLUCOSE_TRANSMEMBRANE_TRANSPORTER_ACTIVITY	GO_0005355_MF_GLUCOSE_TRANSMEMBRANE_TRANSPORTER_ACTIVITY		95	0.35421684	1.2543362	0.07284768	0.54227453	1	8778	tags=32%, list=15%, signal=37%
GO_0018209_BP_PEPTIDYL_SERINE_MODIFICATION	GO_0018209_BP_PEPTIDYL_SERINE_MODIFICATION		261	0.3128556	1.2541207	0.03836317	0.54215074	1	13068	tags=27%, list=23%, signal=35%
GO_0001067_MF_TRANSCRIPTION_REGULATORY_REGION_NUCLEIC_ACID_BINDING	GO_0001067_MF_TRANSCRIPTION_REGULATORY_REGION_NUCLEIC_ACID_BINDING		1125	0.27999356	1.2539927	0.003278689	0.5418554	1	8218	tags=25%, list=15%, signal=28%
GO_0047751_MF_CHOLESTENONE_5_ALPHA_REDUCTASE_ACTIVITY	GO_0047751_MF_CHOLESTENONE_5_ALPHA_REDUCTASE_ACTIVITY		7	0.6403066	1.2539436	0.22896282	0.54132545	1	16089	tags=71%, list=28%, signal=100%
GO_0051056_BP_REGULATION_OF_SMALL_GTPASE_MEDIATED_SIGNAL_TRANSDUCTION	GO_0051056_BP_REGULATION_OF_SMALL_GTPASE_MEDIATED_SIGNAL_TRANSDUCTION		34	0.4235869	1.2538185	0.15010571	0.5410247	1	2681	tags=9%, list=5%, signal=9%
GO_0048235_BP_POLLEN_SPERM_CELL_DIFFERENTIATION	GO_0048235_BP_POLLEN_SPERM_CELL_DIFFERENTIATION		50	0.39661148	1.253701	0.12334802	0.54072344	1	6116	tags=32%, list=11%, signal=36%
GO_0061980_MF_REGULATORY_RNA_BINDING	GO_0061980_MF_REGULATORY_RNA_BINDING		19	0.4936619	1.2535421	0.1632653	0.54048604	1	24457	tags=79%, list=43%, signal=139%
GO_0140110_MF_TRANSCRIPTION_REGULATOR_ACTIVITY	GO_0140110_MF_TRANSCRIPTION_REGULATOR_ACTIVITY		4069	0.26605257	1.2531859	0	0.540802	1	10723	tags=28%, list=19%, signal=32%
GO_0102077_MF_OLEAMIDE_HYDROLASE_ACTIVITY	GO_0102077_MF_OLEAMIDE_HYDROLASE_ACTIVITY		14	0.5293783	1.2531419	0.19196428	0.5402692	1	3457	tags=21%, list=6%, signal=23%
GO_1904659_BP_GLUCOSE_TRANSMEMBRANE_TRANSPORT	GO_1904659_BP_GLUCOSE_TRANSMEMBRANE_TRANSPORT		95	0.35421684	1.2529042	0.084415585	0.54029423	1	8778	tags=32%, list=15%, signal=37%
GO_0016783_MF_SULFURTRANSFERASE_ACTIVITY	GO_0016783_MF_SULFURTRANSFERASE_ACTIVITY		44	0.4093683	1.2528743	0.1274298	0.5397165	1	13684	tags=41%, list=24%, signal=54%
GO_0050521_MF_ALPHA_GLUCAN_WATER_DIKINASE_ACTIVITY	GO_0050521_MF_ALPHA_GLUCAN_WATER_DIKINASE_ACTIVITY		5	0.6726086	1.2524501	0.23182711	0.540253	1	18554	tags=100%, list=33%, signal=149%
GO_0004779_MF_SULFATE_ADENYLYLTRANSFERASE_ACTIVITY	GO_0004779_MF_SULFATE_ADENYLYLTRANSFERASE_ACTIVITY		8	0.5957024	1.2521135	0.20588236	0.540538	1	9027	tags=50%, list=16%, signal=59%
GO_0035673_MF_OLIGOPEPTIDE_TRANSMEMBRANE_TRANSPORTER_ACTIVITY	GO_0035673_MF_OLIGOPEPTIDE_TRANSMEMBRANE_TRANSPORTER_ACTIVITY		36	0.42983133	1.2514648	0.14906833	0.5416369	1	9782	tags=50%, list=17%, signal=60%
GO_1901880_BP_NEGATIVE_REGULATION_OF_PROTEIN_DEPOLYMERIZATION	GO_1901880_BP_NEGATIVE_REGULATION_OF_PROTEIN_DEPOLYMERIZATION		35	0.42964137	1.2514538	0.14957266	0.54101926	1	13455	tags=26%, list=24%, signal=34%
GO_0003837_MF_BETA_UREIDOPROPIONASE_ACTIVITY	GO_0003837_MF_BETA_UREIDOPROPIONASE_ACTIVITY		6	0.64720774	1.2513268	0.21666667	0.5406704	1	3697	tags=17%, list=7%, signal=18%
GO_0046323_BP_GLUCOSE_IMPORT	GO_0046323_BP_GLUCOSE_IMPORT		95	0.35421684	1.2512828	0.094827585	0.5401534	1	8778	tags=32%, list=15%, signal=37%
GO_0098659_BP_INORGANIC_CATION_IMPORT_ACROSS_PLASMA_MEMBRANE	GO_0098659_BP_INORGANIC_CATION_IMPORT_ACROSS_PLASMA_MEMBRANE		46	0.40010124	1.2506666	0.1330377	0.5412266	1	11844	tags=39%, list=21%, signal=49%
GO_0042126_BP_NITRATE_METABOLIC_PROCESS	GO_0042126_BP_NITRATE_METABOLIC_PROCESS		105	0.35318658	1.2503377	0.0913242	0.54146284	1	7630	tags=28%, list=13%, signal=32%
GO_0010201_BP_RESPONSE_TO_CONTINUOUS_FAR_RED_LIGHT_STIMULUS_BY_THE_HIGH_IRRADIANCE_RESPONSE_SYSTEM	GO_0010201_BP_RESPONSE_TO_CONTINUOUS_FAR_RED_LIGHT_STIMULUS_BY_THE_HIGH_IRRADIANCE_RESPONSE_SYSTEM		16	0.521615	1.2489471	0.18292683	0.5445542	1	8124	tags=50%, list=14%, signal=58%
GO_0010563_BP_NEGATIVE_REGULATION_OF_PHOSPHORUS_METABOLIC_PROCESS	GO_0010563_BP_NEGATIVE_REGULATION_OF_PHOSPHORUS_METABOLIC_PROCESS		34	0.42145252	1.2485913	0.15982722	0.5448452	1	12833	tags=38%, list=23%, signal=49%
GO_0034036_BP_PURINE_RIBONUCLEOSIDE_BISPHOSPHATE_BIOSYNTHETIC_PROCESS	GO_0034036_BP_PURINE_RIBONUCLEOSIDE_BISPHOSPHATE_BIOSYNTHETIC_PROCESS		6	0.64026445	1.248474	0.20654397	0.5444885	1	18246	tags=67%, list=32%, signal=98%
GO_0042350_BP_GDP_L_FUCOSE_BIOSYNTHETIC_PROCESS	GO_0042350_BP_GDP_L_FUCOSE_BIOSYNTHETIC_PROCESS		8	0.5874688	1.2484437	0.21186441	0.5439093	1	19459	tags=75%, list=34%, signal=114%
GO_0015936_BP_COENZYME_A_METABOLIC_PROCESS	GO_0015936_BP_COENZYME_A_METABOLIC_PROCESS		43	0.40770748	1.2482998	0.16450216	0.54367745	1	9150	tags=23%, list=16%, signal=28%
GO_0009620_BP_RESPONSE_TO_FUNGUS	GO_0009620_BP_RESPONSE_TO_FUNGUS		966	0.27934426	1.2481964	0	0.54327774	1	8561	tags=23%, list=15%, signal=26%
GO_0010232_BP_VASCULAR_TRANSPORT	GO_0010232_BP_VASCULAR_TRANSPORT		46	0.4011923	1.2479473	0.13742071	0.5433194	1	14245	tags=46%, list=25%, signal=61%
GO_0006968_BP_CELLULAR_DEFENSE_RESPONSE	GO_0006968_BP_CELLULAR_DEFENSE_RESPONSE		9	0.59018546	1.2479275	0.21314742	0.5427146	1	11789	tags=56%, list=21%, signal=70%
GO_0009686_BP_GIBBERELLIN_BIOSYNTHETIC_PROCESS	GO_0009686_BP_GIBBERELLIN_BIOSYNTHETIC_PROCESS		100	0.34858954	1.2469834	0.08663366	0.5446625	1	9098	tags=36%, list=16%, signal=43%
GO_0050474_MF_S_NORCOCLAURINE_SYNTHASE_ACTIVITY	GO_0050474_MF_S_NORCOCLAURINE_SYNTHASE_ACTIVITY		23	0.46202803	1.2464461	0.16244726	0.54549825	1	9537	tags=39%, list=17%, signal=47%
GO_0071230_BP_CELLULAR_RESPONSE_TO_AMINO_ACID_STIMULUS	GO_0071230_BP_CELLULAR_RESPONSE_TO_AMINO_ACID_STIMULUS		37	0.42004102	1.2464018	0.1503006	0.54496723	1	7165	tags=30%, list=13%, signal=34%
GO_0050688_BP_REGULATION_OF_DEFENSE_RESPONSE_TO_VIRUS	GO_0050688_BP_REGULATION_OF_DEFENSE_RESPONSE_TO_VIRUS		49	0.38861132	1.2463233	0.11578947	0.54452276	1	15143	tags=43%, list=27%, signal=58%
GO_0004306_MF_ETHANOLAMINE_PHOSPHATE_CYTIDYLYLTRANSFERASE_ACTIVITY	GO_0004306_MF_ETHANOLAMINE_PHOSPHATE_CYTIDYLYLTRANSFERASE_ACTIVITY		6	0.6514261	1.2455962	0.23772103	0.5458147	1	1286	tags=17%, list=2%, signal=17%
GO_0015081_MF_SODIUM_ION_TRANSMEMBRANE_TRANSPORTER_ACTIVITY	GO_0015081_MF_SODIUM_ION_TRANSMEMBRANE_TRANSPORTER_ACTIVITY		37	0.41810846	1.2451988	0.16768916	0.54618114	1	7895	tags=32%, list=14%, signal=38%
GO_0052726_MF_INOSITOL_1_3_4_TRISPHOSPHATE_5_KINASE_ACTIVITY	GO_0052726_MF_INOSITOL_1_3_4_TRISPHOSPHATE_5_KINASE_ACTIVITY		13	0.51904577	1.24344	0.21242484	0.55038184	1	21789	tags=62%, list=38%, signal=100%
GO_0070298_BP_NEGATIVE_REGULATION_OF_PHOSPHORELAY_SIGNAL_TRANSDUCTION_SYSTEM	GO_0070298_BP_NEGATIVE_REGULATION_OF_PHOSPHORELAY_SIGNAL_TRANSDUCTION_SYSTEM		68	0.37815818	1.2430401	0.12142857	0.55082154	1	17308	tags=49%, list=31%, signal=70%
GO_1902532_BP_NEGATIVE_REGULATION_OF_INTRACELLULAR_SIGNAL_TRANSDUCTION	GO_1902532_BP_NEGATIVE_REGULATION_OF_INTRACELLULAR_SIGNAL_TRANSDUCTION		83	0.35659635	1.2429711	0.11751663	0.5503527	1	17308	tags=43%, list=31%, signal=62%
GO_0097014_CC_CILIARY_PLASM	GO_0097014_CC_CILIARY_PLASM		34	0.42219484	1.2427667	0.16666667	0.5502764	1	12109	tags=41%, list=21%, signal=52%
GO_0010046_BP_RESPONSE_TO_MYCOTOXIN	GO_0010046_BP_RESPONSE_TO_MYCOTOXIN		8	0.5907815	1.2423584	0.21443737	0.5507091	1	16292	tags=63%, list=29%, signal=88%
GO_0051015_MF_ACTIN_FILAMENT_BINDING	GO_0051015_MF_ACTIN_FILAMENT_BINDING		105	0.34766433	1.2420974	0.08988764	0.55076134	1	14131	tags=33%, list=25%, signal=44%
GO_2000031_BP_REGULATION_OF_SALICYLIC_ACID_MEDIATED_SIGNALING_PATHWAY	GO_2000031_BP_REGULATION_OF_SALICYLIC_ACID_MEDIATED_SIGNALING_PATHWAY		67	0.37761682	1.2410858	0.115879826	0.55283093	1	17689	tags=40%, list=31%, signal=59%
GO_0032578_CC_ALEURONE_GRAIN_MEMBRANE	GO_0032578_CC_ALEURONE_GRAIN_MEMBRANE		5	0.6825282	1.2410834	0.21414538	0.55218965	1	5693	tags=40%, list=10%, signal=44%
GO_1903513_BP_ENDOPLASMIC_RETICULUM_TO_CYTOSOL_TRANSPORT	GO_1903513_BP_ENDOPLASMIC_RETICULUM_TO_CYTOSOL_TRANSPORT		5	0.68069935	1.2410675	0.21062993	0.5515963	1	1291	tags=20%, list=2%, signal=20%
GO_0005262_MF_CALCIUM_CHANNEL_ACTIVITY	GO_0005262_MF_CALCIUM_CHANNEL_ACTIVITY		61	0.37159425	1.240561	0.13470319	0.5523394	1	6060	tags=21%, list=11%, signal=24%
GO_0016137_BP_GLYCOSIDE_METABOLIC_PROCESS	GO_0016137_BP_GLYCOSIDE_METABOLIC_PROCESS		27	0.44582596	1.2396735	0.18442623	0.5541185	1	9546	tags=41%, list=17%, signal=49%
GO_0010094_BP_SPECIFICATION_OF_CARPEL_IDENTITY	GO_0010094_BP_SPECIFICATION_OF_CARPEL_IDENTITY		7	0.6303614	1.2394872	0.2109375	0.5539927	1	5088	tags=57%, list=9%, signal=63%
GO_0099587_BP_INORGANIC_ION_IMPORT_ACROSS_PLASMA_MEMBRANE	GO_0099587_BP_INORGANIC_ION_IMPORT_ACROSS_PLASMA_MEMBRANE		46	0.40010124	1.2391211	0.1489842	0.5543689	1	11844	tags=39%, list=21%, signal=49%
GO_0032838_CC_PLASMA_MEMBRANE_BOUNDED_CELL_PROJECTION_CYTOPLASM	GO_0032838_CC_PLASMA_MEMBRANE_BOUNDED_CELL_PROJECTION_CYTOPLASM		34	0.42219484	1.2389022	0.17532468	0.55431294	1	12109	tags=41%, list=21%, signal=52%
GO_0071901_BP_NEGATIVE_REGULATION_OF_PROTEIN_SERINE_THREONINE_KINASE_ACTIVITY	GO_0071901_BP_NEGATIVE_REGULATION_OF_PROTEIN_SERINE_THREONINE_KINASE_ACTIVITY		16	0.49420965	1.2384259	0.20974576	0.5550223	1	12053	tags=25%, list=21%, signal=32%
GO_0042819_BP_VITAMIN_B6_BIOSYNTHETIC_PROCESS	GO_0042819_BP_VITAMIN_B6_BIOSYNTHETIC_PROCESS		20	0.47564456	1.2369959	0.20396039	0.55827177	1	17241	tags=55%, list=30%, signal=79%
GO_1990585_MF_HYDROXYPROLINE_O_ARABINOSYLTRANSFERASE_ACTIVITY	GO_1990585_MF_HYDROXYPROLINE_O_ARABINOSYLTRANSFERASE_ACTIVITY		8	0.59663796	1.2357503	0.24409449	0.5610819	1	19561	tags=63%, list=35%, signal=95%
GO_0016138_BP_GLYCOSIDE_BIOSYNTHETIC_PROCESS	GO_0016138_BP_GLYCOSIDE_BIOSYNTHETIC_PROCESS		26	0.4469562	1.2340862	0.17094018	0.5649479	1	9546	tags=42%, list=17%, signal=51%
GO_1900490_BP_POSITIVE_REGULATION_OF_HYDROXYMETHYLGLUTARYL_COA_REDUCTASE_NADPH_ACTIVITY	GO_1900490_BP_POSITIVE_REGULATION_OF_HYDROXYMETHYLGLUTARYL_COA_REDUCTASE_NADPH_ACTIVITY		42	0.399604	1.2337252	0.1493976	0.5652922	1	20051	tags=69%, list=35%, signal=107%
GO_0006873_BP_CELLULAR_ION_HOMEOSTASIS	GO_0006873_BP_CELLULAR_ION_HOMEOSTASIS		401	0.29390743	1.2327616	0.032432433	0.56723887	1	10346	tags=29%, list=18%, signal=35%
GO_0015145_MF_MONOSACCHARIDE_TRANSMEMBRANE_TRANSPORTER_ACTIVITY	GO_0015145_MF_MONOSACCHARIDE_TRANSMEMBRANE_TRANSPORTER_ACTIVITY		104	0.34646115	1.232224	0.102564104	0.56805223	1	9482	tags=32%, list=17%, signal=38%
GO_0005506_MF_IRON_ION_BINDING	GO_0005506_MF_IRON_ION_BINDING		723	0.2820702	1.2316424	0.006369427	0.5690602	1	8734	tags=27%, list=15%, signal=31%
GO_0000122_BP_NEGATIVE_REGULATION_OF_TRANSCRIPTION_BY_RNA_POLYMERASE_II	GO_0000122_BP_NEGATIVE_REGULATION_OF_TRANSCRIPTION_BY_RNA_POLYMERASE_II		31	0.42743605	1.2308935	0.1748401	0.5704611	1	3808	tags=16%, list=7%, signal=17%
GO_0019722_BP_CALCIUM_MEDIATED_SIGNALING	GO_0019722_BP_CALCIUM_MEDIATED_SIGNALING		80	0.36579692	1.2307014	0.13129103	0.57034856	1	11063	tags=36%, list=20%, signal=45%
GO_0003008_BP_SYSTEM_PROCESS	GO_0003008_BP_SYSTEM_PROCESS		46	0.4011923	1.2306976	0.13519314	0.5697019	1	14245	tags=46%, list=25%, signal=61%
GO_0010233_BP_PHLOEM_TRANSPORT	GO_0010233_BP_PHLOEM_TRANSPORT		46	0.4011923	1.2305247	0.15598291	0.56958187	1	14245	tags=46%, list=25%, signal=61%
GO_0043266_BP_REGULATION_OF_POTASSIUM_ION_TRANSPORT	GO_0043266_BP_REGULATION_OF_POTASSIUM_ION_TRANSPORT		28	0.4334356	1.230524	0.18415418	0.5689298	1	2570	tags=14%, list=5%, signal=15%
GO_0019932_BP_SECOND_MESSENGER_MEDIATED_SIGNALING	GO_0019932_BP_SECOND_MESSENGER_MEDIATED_SIGNALING		97	0.34927306	1.230511	0.08275862	0.56831557	1	11063	tags=34%, list=20%, signal=42%
GO_0055076_BP_TRANSITION_METAL_ION_HOMEOSTASIS	GO_0055076_BP_TRANSITION_METAL_ION_HOMEOSTASIS		348	0.2975508	1.2304652	0.029411765	0.56779224	1	10731	tags=26%, list=19%, signal=32%
GO_0052624_MF_2_PHYTYL_1_4_NAPHTHOQUINONE_METHYLTRANSFERASE_ACTIVITY	GO_0052624_MF_2_PHYTYL_1_4_NAPHTHOQUINONE_METHYLTRANSFERASE_ACTIVITY		10	0.56813663	1.2302091	0.19161677	0.5678485	1	7876	tags=40%, list=14%, signal=46%
GO_0019521_BP_D_GLUCONATE_METABOLIC_PROCESS	GO_0019521_BP_D_GLUCONATE_METABOLIC_PROCESS		10	0.5558303	1.2299937	0.23790322	0.5677541	1	13976	tags=40%, list=25%, signal=53%
GO_1990837_MF_SEQUENCE_SPECIFIC_DOUBLE_STRANDED_DNA_BINDING	GO_1990837_MF_SEQUENCE_SPECIFIC_DOUBLE_STRANDED_DNA_BINDING		1160	0.27291775	1.229892	0.003424658	0.56739527	1	8218	tags=24%, list=15%, signal=28%
GO_0071470_BP_CELLULAR_RESPONSE_TO_OSMOTIC_STRESS	GO_0071470_BP_CELLULAR_RESPONSE_TO_OSMOTIC_STRESS		104	0.3457802	1.2296823	0.10955711	0.5673128	1	13519	tags=36%, list=24%, signal=47%
GO_0000989_MF_OBSOLETE_TRANSCRIPTION_FACTOR_ACTIVITY_TRANSCRIPTION_FACTOR_BINDING	GO_0000989_MF_OBSOLETE_TRANSCRIPTION_FACTOR_ACTIVITY_TRANSCRIPTION_FACTOR_BINDING		55	0.37579447	1.229327	0.12916666	0.5676419	1	10434	tags=33%, list=18%, signal=40%
GO_1901806_BP_BETA_GLUCOSIDE_BIOSYNTHETIC_PROCESS	GO_1901806_BP_BETA_GLUCOSIDE_BIOSYNTHETIC_PROCESS		25	0.44992933	1.2291112	0.17453799	0.5676262	1	9546	tags=44%, list=17%, signal=53%
GO_0080123_MF_JASMONATE_AMINO_SYNTHETASE_ACTIVITY	GO_0080123_MF_JASMONATE_AMINO_SYNTHETASE_ACTIVITY		8	0.5907815	1.2281452	0.23493975	0.5696142	1	16292	tags=63%, list=29%, signal=88%
GO_1901804_BP_BETA_GLUCOSIDE_METABOLIC_PROCESS	GO_1901804_BP_BETA_GLUCOSIDE_METABOLIC_PROCESS		26	0.44878823	1.2275406	0.20286885	0.5706392	1	9546	tags=42%, list=17%, signal=51%
GO_0015749_BP_MONOSACCHARIDE_TRANSMEMBRANE_TRANSPORT	GO_0015749_BP_MONOSACCHARIDE_TRANSMEMBRANE_TRANSPORT		104	0.34646115	1.2274864	0.10762332	0.5701404	1	9482	tags=32%, list=17%, signal=38%
GO_0030140_CC_TRANS_GOLGI_NETWORK_TRANSPORT_VESICLE	GO_0030140_CC_TRANS_GOLGI_NETWORK_TRANSPORT_VESICLE		49	0.39102393	1.2274271	0.17371938	0.5696587	1	20209	tags=41%, list=36%, signal=63%
GO_0016324_CC_APICAL_PLASMA_MEMBRANE	GO_0016324_CC_APICAL_PLASMA_MEMBRANE		53	0.3762528	1.2259815	0.13348417	0.5730521	1	10865	tags=40%, list=19%, signal=49%
GO_0034219_BP_CARBOHYDRATE_TRANSMEMBRANE_TRANSPORT	GO_0034219_BP_CARBOHYDRATE_TRANSMEMBRANE_TRANSPORT		106	0.34066063	1.2255324	0.09327549	0.5736563	1	9482	tags=31%, list=17%, signal=37%
GO_0008299_BP_ISOPRENOID_BIOSYNTHETIC_PROCESS	GO_0008299_BP_ISOPRENOID_BIOSYNTHETIC_PROCESS		536	0.2849015	1.2252467	0.008720931	0.57380843	1	9978	tags=28%, list=18%, signal=33%
GO_0033240_BP_POSITIVE_REGULATION_OF_CELLULAR_AMINE_METABOLIC_PROCESS	GO_0033240_BP_POSITIVE_REGULATION_OF_CELLULAR_AMINE_METABOLIC_PROCESS		8	0.5942924	1.2248032	0.2361111	0.57445985	1	503	tags=13%, list=1%, signal=13%
GO_0007265_BP_RAS_PROTEIN_SIGNAL_TRANSDUCTION	GO_0007265_BP_RAS_PROTEIN_SIGNAL_TRANSDUCTION		34	0.4235869	1.2245165	0.18503937	0.5745963	1	2681	tags=9%, list=5%, signal=9%
GO_0051704_BP_MULTI_ORGANISM_PROCESS	GO_0051704_BP_MULTI_ORGANISM_PROCESS		939	0.27673534	1.2241658	0	0.57492816	1	11637	tags=27%, list=21%, signal=33%
GO_0042131_MF_THIAMINE_PHOSPHATE_PHOSPHATASE_ACTIVITY	GO_0042131_MF_THIAMINE_PHOSPHATE_PHOSPHATASE_ACTIVITY		8	0.59415555	1.2237077	0.24335378	0.5755423	1	16507	tags=50%, list=29%, signal=71%
GO_0015970_BP_GUANOSINE_TETRAPHOSPHATE_BIOSYNTHETIC_PROCESS	GO_0015970_BP_GUANOSINE_TETRAPHOSPHATE_BIOSYNTHETIC_PROCESS		6	0.64026445	1.2236562	0.26458332	0.57504386	1	18246	tags=67%, list=32%, signal=98%
GO_0005930_CC_AXONEME	GO_0005930_CC_AXONEME		34	0.42219484	1.2230229	0.18217821	0.57617223	1	12109	tags=41%, list=21%, signal=52%
GO_0009229_BP_THIAMINE_DIPHOSPHATE_BIOSYNTHETIC_PROCESS	GO_0009229_BP_THIAMINE_DIPHOSPHATE_BIOSYNTHETIC_PROCESS		14	0.509473	1.2226564	0.23430963	0.57656914	1	16090	tags=43%, list=28%, signal=60%
GO_0080141_BP_REGULATION_OF_JASMONIC_ACID_BIOSYNTHETIC_PROCESS	GO_0080141_BP_REGULATION_OF_JASMONIC_ACID_BIOSYNTHETIC_PROCESS		6	0.6394576	1.222406	0.24210526	0.57659656	1	2973	tags=33%, list=5%, signal=35%
GO_1901615_BP_ORGANIC_HYDROXY_COMPOUND_METABOLIC_PROCESS	GO_1901615_BP_ORGANIC_HYDROXY_COMPOUND_METABOLIC_PROCESS		728	0.27851704	1.2223012	0.003115265	0.57628435	1	8713	tags=22%, list=15%, signal=25%
GO_0015157_MF_OLIGOSACCHARIDE_TRANSMEMBRANE_TRANSPORTER_ACTIVITY	GO_0015157_MF_OLIGOSACCHARIDE_TRANSMEMBRANE_TRANSPORTER_ACTIVITY		32	0.41447064	1.2220594	0.18511066	0.576281	1	5385	tags=28%, list=10%, signal=31%
GO_0046368_BP_GDP_L_FUCOSE_METABOLIC_PROCESS	GO_0046368_BP_GDP_L_FUCOSE_METABOLIC_PROCESS		8	0.5874688	1.2218463	0.24055666	0.576219	1	19459	tags=75%, list=34%, signal=114%
GO_0080131_MF_HYDROXYJASMONATE_SULFOTRANSFERASE_ACTIVITY	GO_0080131_MF_HYDROXYJASMONATE_SULFOTRANSFERASE_ACTIVITY		9	0.5736868	1.2216855	0.23780487	0.5759788	1	12414	tags=78%, list=22%, signal=100%
GO_0051453_BP_REGULATION_OF_INTRACELLULAR_PH	GO_0051453_BP_REGULATION_OF_INTRACELLULAR_PH		76	0.35657883	1.2216597	0.12584269	0.5754067	1	7503	tags=22%, list=13%, signal=26%
GO_0005324_MF_LONG_CHAIN_FATTY_ACID_TRANSPORTER_ACTIVITY	GO_0005324_MF_LONG_CHAIN_FATTY_ACID_TRANSPORTER_ACTIVITY		6	0.6297166	1.2216104	0.24756335	0.57489043	1	19026	tags=83%, list=34%, signal=125%
GO_0043619_BP_REGULATION_OF_TRANSCRIPTION_FROM_RNA_POLYMERASE_II_PROMOTER_IN_RESPONSE_TO_OXIDATIVE_STRESS	GO_0043619_BP_REGULATION_OF_TRANSCRIPTION_FROM_RNA_POLYMERASE_II_PROMOTER_IN_RESPONSE_TO_OXIDATIVE_STRESS		8	0.58194464	1.2215664	0.2504931	0.5743784	1	11713	tags=63%, list=21%, signal=79%
GO_0003958_MF_NADPH_HEMOPROTEIN_REDUCTASE_ACTIVITY	GO_0003958_MF_NADPH_HEMOPROTEIN_REDUCTASE_ACTIVITY		14	0.5125954	1.2215059	0.21971253	0.57390964	1	10239	tags=29%, list=18%, signal=35%
GO_0015665_MF_ALCOHOL_TRANSMEMBRANE_TRANSPORTER_ACTIVITY	GO_0015665_MF_ALCOHOL_TRANSMEMBRANE_TRANSPORTER_ACTIVITY		15	0.4929865	1.2213153	0.22937626	0.5738334	1	6258	tags=40%, list=11%, signal=45%
GO_0045936_BP_NEGATIVE_REGULATION_OF_PHOSPHATE_METABOLIC_PROCESS	GO_0045936_BP_NEGATIVE_REGULATION_OF_PHOSPHATE_METABOLIC_PROCESS		34	0.42145252	1.2209545	0.17672414	0.57418084	1	12833	tags=38%, list=23%, signal=49%
GO_0033549_MF_MAP_KINASE_PHOSPHATASE_ACTIVITY	GO_0033549_MF_MAP_KINASE_PHOSPHATASE_ACTIVITY		17	0.48765093	1.2198298	0.21085595	0.57669085	1	15044	tags=35%, list=27%, signal=48%
GO_0071241_BP_CELLULAR_RESPONSE_TO_INORGANIC_SUBSTANCE	GO_0071241_BP_CELLULAR_RESPONSE_TO_INORGANIC_SUBSTANCE		191	0.31463343	1.2193296	0.082706764	0.5774251	1	8289	tags=23%, list=15%, signal=27%
GO_0000325_CC_PLANT_TYPE_VACUOLE	GO_0000325_CC_PLANT_TYPE_VACUOLE		414	0.28946108	1.2189932	0.030136986	0.57774293	1	7735	tags=21%, list=14%, signal=25%
GO_0010119_BP_REGULATION_OF_STOMATAL_MOVEMENT	GO_0010119_BP_REGULATION_OF_STOMATAL_MOVEMENT		277	0.2994427	1.2189659	0.037647057	0.57718647	1	12833	tags=32%, list=23%, signal=42%
GO_0019829_MF_ATPASE_COUPLED_CATION_TRANSMEMBRANE_TRANSPORTER_ACTIVITY	GO_0019829_MF_ATPASE_COUPLED_CATION_TRANSMEMBRANE_TRANSPORTER_ACTIVITY		145	0.3242384	1.2189113	0.08108108	0.57670474	1	12889	tags=27%, list=23%, signal=35%
GO_0016781_MF_PHOSPHOTRANSFERASE_ACTIVITY_PAIRED_ACCEPTORS	GO_0016781_MF_PHOSPHOTRANSFERASE_ACTIVITY_PAIRED_ACCEPTORS		15	0.49010366	1.2182399	0.21797752	0.5779797	1	5159	tags=33%, list=9%, signal=37%
GO_0043618_BP_REGULATION_OF_TRANSCRIPTION_FROM_RNA_POLYMERASE_II_PROMOTER_IN_RESPONSE_TO_STRESS	GO_0043618_BP_REGULATION_OF_TRANSCRIPTION_FROM_RNA_POLYMERASE_II_PROMOTER_IN_RESPONSE_TO_STRESS		8	0.58194464	1.2174526	0.25101215	0.57950807	1	11713	tags=63%, list=21%, signal=79%
GO_0030641_BP_REGULATION_OF_CELLULAR_PH	GO_0030641_BP_REGULATION_OF_CELLULAR_PH		76	0.35657883	1.2169554	0.13015184	0.5802807	1	7503	tags=22%, list=13%, signal=26%
GO_0001539_BP_CILIUM_OR_FLAGELLUM_DEPENDENT_CELL_MOTILITY	GO_0001539_BP_CILIUM_OR_FLAGELLUM_DEPENDENT_CELL_MOTILITY		6	0.62708986	1.2165574	0.2854251	0.58068985	1	11551	tags=33%, list=20%, signal=42%
GO_0010179_MF_IAA_ALA_CONJUGATE_HYDROLASE_ACTIVITY	GO_0010179_MF_IAA_ALA_CONJUGATE_HYDROLASE_ACTIVITY		6	0.6239218	1.216074	0.24180327	0.58143336	1	7699	tags=33%, list=14%, signal=39%
GO_0050832_BP_DEFENSE_RESPONSE_TO_FUNGUS	GO_0050832_BP_DEFENSE_RESPONSE_TO_FUNGUS		783	0.27563533	1.2155234	0	0.5823026	1	8102	tags=21%, list=14%, signal=25%
GO_0042816_BP_VITAMIN_B6_METABOLIC_PROCESS	GO_0042816_BP_VITAMIN_B6_METABOLIC_PROCESS		20	0.47564456	1.2150233	0.23265307	0.5830465	1	17241	tags=55%, list=30%, signal=79%
GO_0072658_BP_MAINTENANCE_OF_PROTEIN_LOCATION_IN_MEMBRANE	GO_0072658_BP_MAINTENANCE_OF_PROTEIN_LOCATION_IN_MEMBRANE		6	0.6230607	1.2142862	0.26734695	0.58443946	1	21362	tags=100%, list=38%, signal=160%
GO_0042357_BP_THIAMINE_DIPHOSPHATE_METABOLIC_PROCESS	GO_0042357_BP_THIAMINE_DIPHOSPHATE_METABOLIC_PROCESS		14	0.509473	1.2140101	0.22	0.5845789	1	16090	tags=43%, list=28%, signal=60%
GO_0098657_BP_IMPORT_INTO_CELL	GO_0098657_BP_IMPORT_INTO_CELL		61	0.37078676	1.2137773	0.15046297	0.5845616	1	10125	tags=34%, list=18%, signal=42%
GO_0031348_BP_NEGATIVE_REGULATION_OF_DEFENSE_RESPONSE	GO_0031348_BP_NEGATIVE_REGULATION_OF_DEFENSE_RESPONSE		242	0.30374953	1.2132181	0.049881235	0.58547366	1	14016	tags=35%, list=25%, signal=46%
GO_0099086_CC_SYNAPTONEMAL_STRUCTURE	GO_0099086_CC_SYNAPTONEMAL_STRUCTURE		25	0.4400223	1.2130815	0.20328543	0.5851936	1	17938	tags=48%, list=32%, signal=70%
GO_1901679_BP_NUCLEOTIDE_TRANSMEMBRANE_TRANSPORT	GO_1901679_BP_NUCLEOTIDE_TRANSMEMBRANE_TRANSPORT		10	0.5612563	1.212895	0.22267206	0.58508337	1	18401	tags=60%, list=32%, signal=89%
GO_0016107_BP_SESQUITERPENOID_CATABOLIC_PROCESS	GO_0016107_BP_SESQUITERPENOID_CATABOLIC_PROCESS		15	0.4876038	1.2126051	0.21730383	0.58525604	1	5360	tags=33%, list=9%, signal=37%
GO_0072523_BP_PURINE_CONTAINING_COMPOUND_CATABOLIC_PROCESS	GO_0072523_BP_PURINE_CONTAINING_COMPOUND_CATABOLIC_PROCESS		35	0.41468647	1.2121011	0.18099548	0.58599603	1	3746	tags=17%, list=7%, signal=18%
GO_0009838_BP_ABSCISSION	GO_0009838_BP_ABSCISSION		44	0.3912493	1.2119929	0.14623655	0.5856339	1	3106	tags=16%, list=5%, signal=17%
GO_1903961_BP_POSITIVE_REGULATION_OF_ANION_TRANSMEMBRANE_TRANSPORT	GO_1903961_BP_POSITIVE_REGULATION_OF_ANION_TRANSMEMBRANE_TRANSPORT		9	0.56261766	1.2119106	0.24418604	0.5852171	1	13576	tags=56%, list=24%, signal=73%
GO_0072660_BP_MAINTENANCE_OF_PROTEIN_LOCATION_IN_PLASMA_MEMBRANE	GO_0072660_BP_MAINTENANCE_OF_PROTEIN_LOCATION_IN_PLASMA_MEMBRANE		6	0.6230607	1.2116002	0.26045626	0.58544666	1	21362	tags=100%, list=38%, signal=160%
GO_0016114_BP_TERPENOID_BIOSYNTHETIC_PROCESS	GO_0016114_BP_TERPENOID_BIOSYNTHETIC_PROCESS		409	0.28707945	1.2114409	0.022160664	0.5852607	1	9428	tags=28%, list=17%, signal=33%
GO_0080140_BP_REGULATION_OF_JASMONIC_ACID_METABOLIC_PROCESS	GO_0080140_BP_REGULATION_OF_JASMONIC_ACID_METABOLIC_PROCESS		6	0.6394576	1.2113745	0.2626459	0.5847891	1	2973	tags=33%, list=5%, signal=35%
GO_0015774_BP_POLYSACCHARIDE_TRANSPORT	GO_0015774_BP_POLYSACCHARIDE_TRANSPORT		6	0.63506407	1.2112302	0.25048545	0.58456105	1	2318	tags=33%, list=4%, signal=35%
GO_2001215_BP_REGULATION_OF_HYDROXYMETHYLGLUTARYL_COA_REDUCTASE_NADPH_ACTIVITY	GO_2001215_BP_REGULATION_OF_HYDROXYMETHYLGLUTARYL_COA_REDUCTASE_NADPH_ACTIVITY		42	0.399604	1.2109967	0.16985138	0.5845782	1	20051	tags=69%, list=35%, signal=107%
GO_0071248_BP_CELLULAR_RESPONSE_TO_METAL_ION	GO_0071248_BP_CELLULAR_RESPONSE_TO_METAL_ION		125	0.33522874	1.210272	0.12682927	0.5859448	1	9132	tags=29%, list=16%, signal=34%
GO_0016298_MF_LIPASE_ACTIVITY	GO_0016298_MF_LIPASE_ACTIVITY		220	0.30599293	1.2102	0.05897436	0.5855091	1	6478	tags=21%, list=11%, signal=24%
GO_0090357_BP_REGULATION_OF_TRYPTOPHAN_METABOLIC_PROCESS	GO_0090357_BP_REGULATION_OF_TRYPTOPHAN_METABOLIC_PROCESS		10	0.54476905	1.2085892	0.23553719	0.5894447	1	503	tags=10%, list=1%, signal=10%
GO_0090358_BP_POSITIVE_REGULATION_OF_TRYPTOPHAN_METABOLIC_PROCESS	GO_0090358_BP_POSITIVE_REGULATION_OF_TRYPTOPHAN_METABOLIC_PROCESS		8	0.5942924	1.207992	0.25254583	0.59052455	1	503	tags=13%, list=1%, signal=13%
GO_0047769_MF_AROGENATE_DEHYDRATASE_ACTIVITY	GO_0047769_MF_AROGENATE_DEHYDRATASE_ACTIVITY		12	0.5204052	1.2079079	0.24045801	0.5901365	1	9383	tags=42%, list=17%, signal=50%
GO_0071941_BP_NITROGEN_CYCLE_METABOLIC_PROCESS	GO_0071941_BP_NITROGEN_CYCLE_METABOLIC_PROCESS		129	0.32410264	1.2074182	0.10552764	0.5909197	1	7630	tags=24%, list=13%, signal=28%
GO_0006997_BP_NUCLEUS_ORGANIZATION	GO_0006997_BP_NUCLEUS_ORGANIZATION		156	0.31720066	1.2072985	0.113689095	0.5906168	1	8297	tags=19%, list=15%, signal=22%
GO_0000103_BP_SULFATE_ASSIMILATION	GO_0000103_BP_SULFATE_ASSIMILATION		21	0.47015804	1.2072791	0.23129252	0.59003794	1	11893	tags=48%, list=21%, signal=60%
GO_0035198_MF_MIRNA_BINDING	GO_0035198_MF_MIRNA_BINDING		17	0.47761768	1.2071756	0.23155738	0.5897057	1	24457	tags=76%, list=43%, signal=134%
GO_0043425_MF_BHLH_TRANSCRIPTION_FACTOR_BINDING	GO_0043425_MF_BHLH_TRANSCRIPTION_FACTOR_BINDING		9	0.56701696	1.2060896	0.27272728	0.5921296	1	11444	tags=56%, list=20%, signal=70%
GO_0120256_BP_OLEFINIC_COMPOUND_CATABOLIC_PROCESS	GO_0120256_BP_OLEFINIC_COMPOUND_CATABOLIC_PROCESS		15	0.4876038	1.2059569	0.24048096	0.5918878	1	5360	tags=33%, list=9%, signal=37%
GO_0015154_MF_DISACCHARIDE_TRANSMEMBRANE_TRANSPORTER_ACTIVITY	GO_0015154_MF_DISACCHARIDE_TRANSMEMBRANE_TRANSPORTER_ACTIVITY		32	0.41447064	1.2055941	0.19114688	0.5922872	1	5385	tags=28%, list=10%, signal=31%
GO_0030665_CC_CLATHRIN_COATED_VESICLE_MEMBRANE	GO_0030665_CC_CLATHRIN_COATED_VESICLE_MEMBRANE		80	0.34990096	1.2053602	0.14349777	0.5923339	1	6868	tags=13%, list=12%, signal=14%
GO_0016104_BP_TRITERPENOID_BIOSYNTHETIC_PROCESS	GO_0016104_BP_TRITERPENOID_BIOSYNTHETIC_PROCESS		14	0.508042	1.2049717	0.21255061	0.59282994	1	795	tags=14%, list=1%, signal=14%
GO_0010047_BP_FRUIT_DEHISCENCE	GO_0010047_BP_FRUIT_DEHISCENCE		20	0.46025702	1.2034911	0.21638656	0.5963782	1	5857	tags=45%, list=10%, signal=50%
GO_0015181_MF_ARGININE_TRANSMEMBRANE_TRANSPORTER_ACTIVITY	GO_0015181_MF_ARGININE_TRANSMEMBRANE_TRANSPORTER_ACTIVITY		5	0.65349066	1.2031599	0.26879698	0.5966967	1	841	tags=20%, list=1%, signal=20%
GO_0070696_MF_TRANSMEMBRANE_RECEPTOR_PROTEIN_SERINE_THREONINE_KINASE_BINDING	GO_0070696_MF_TRANSMEMBRANE_RECEPTOR_PROTEIN_SERINE_THREONINE_KINASE_BINDING		35	0.4012375	1.2030023	0.19911504	0.59648955	1	8327	tags=26%, list=15%, signal=30%
GO_0000244_BP_SPLICEOSOMAL_TRI_SNRNP_COMPLEX_ASSEMBLY	GO_0000244_BP_SPLICEOSOMAL_TRI_SNRNP_COMPLEX_ASSEMBLY		11	0.5320355	1.202728	0.24683544	0.59666306	1	25026	tags=82%, list=44%, signal=147%
GO_0047724_MF_INOSINE_NUCLEOSIDASE_ACTIVITY	GO_0047724_MF_INOSINE_NUCLEOSIDASE_ACTIVITY		15	0.48962542	1.2023243	0.25360826	0.59712744	1	3746	tags=27%, list=7%, signal=29%
GO_0060151_BP_PEROXISOME_LOCALIZATION	GO_0060151_BP_PEROXISOME_LOCALIZATION		8	0.57195204	1.2021651	0.28041238	0.5969558	1	17708	tags=63%, list=31%, signal=91%
GO_0006545_BP_GLYCINE_BIOSYNTHETIC_PROCESS	GO_0006545_BP_GLYCINE_BIOSYNTHETIC_PROCESS		32	0.41921747	1.2020415	0.17291667	0.5966604	1	14436	tags=50%, list=25%, signal=67%
GO_0099568_CC_CYTOPLASMIC_REGION	GO_0099568_CC_CYTOPLASMIC_REGION		34	0.42219484	1.2019452	0.197479	0.59626555	1	12109	tags=41%, list=21%, signal=52%
GO_0047325_MF_INOSITOL_TETRAKISPHOSPHATE_1_KINASE_ACTIVITY	GO_0047325_MF_INOSITOL_TETRAKISPHOSPHATE_1_KINASE_ACTIVITY		13	0.51904577	1.2019304	0.23123732	0.5956857	1	21789	tags=62%, list=38%, signal=100%
GO_0015174_MF_BASIC_AMINO_ACID_TRANSMEMBRANE_TRANSPORTER_ACTIVITY	GO_0015174_MF_BASIC_AMINO_ACID_TRANSMEMBRANE_TRANSPORTER_ACTIVITY		5	0.65349066	1.2018166	0.28024194	0.5953834	1	841	tags=20%, list=1%, signal=20%
GO_0042278_BP_PURINE_NUCLEOSIDE_METABOLIC_PROCESS	GO_0042278_BP_PURINE_NUCLEOSIDE_METABOLIC_PROCESS		62	0.35895652	1.2016985	0.15384616	0.59508836	1	5869	tags=19%, list=10%, signal=22%
GO_0048588_BP_DEVELOPMENTAL_CELL_GROWTH	GO_0048588_BP_DEVELOPMENTAL_CELL_GROWTH		350	0.28958657	1.2005974	0.053333335	0.5975747	1	12823	tags=30%, list=23%, signal=38%
GO_0006722_BP_TRITERPENOID_METABOLIC_PROCESS	GO_0006722_BP_TRITERPENOID_METABOLIC_PROCESS		14	0.508042	1.2002544	0.22874494	0.5979088	1	795	tags=14%, list=1%, signal=14%
GO_0006720_BP_ISOPRENOID_METABOLIC_PROCESS	GO_0006720_BP_ISOPRENOID_METABOLIC_PROCESS		579	0.27965096	1.2002003	0.03448276	0.59744126	1	10101	tags=28%, list=18%, signal=33%
GO_0004602_MF_GLUTATHIONE_PEROXIDASE_ACTIVITY	GO_0004602_MF_GLUTATHIONE_PEROXIDASE_ACTIVITY		21	0.44951922	1.2001216	0.20524018	0.59704375	1	13320	tags=29%, list=24%, signal=37%
GO_0060285_BP_CILIUM_DEPENDENT_CELL_MOTILITY	GO_0060285_BP_CILIUM_DEPENDENT_CELL_MOTILITY		6	0.62708986	1.2000829	0.27402863	0.5965246	1	11551	tags=33%, list=20%, signal=42%
GO_0006811_BP_ION_TRANSPORT	GO_0006811_BP_ION_TRANSPORT		1512	0.2646041	1.2000072	0	0.5961139	1	10919	tags=25%, list=19%, signal=30%
GO_0000795_CC_SYNAPTONEMAL_COMPLEX	GO_0000795_CC_SYNAPTONEMAL_COMPLEX		25	0.4400223	1.1999742	0.22832981	0.59559286	1	17938	tags=48%, list=32%, signal=70%
GO_1901672_BP_POSITIVE_REGULATION_OF_SYSTEMIC_ACQUIRED_RESISTANCE	GO_1901672_BP_POSITIVE_REGULATION_OF_SYSTEMIC_ACQUIRED_RESISTANCE		10	0.538427	1.1987512	0.23170732	0.5983907	1	15310	tags=50%, list=27%, signal=68%
GO_0008477_MF_PURINE_NUCLEOSIDASE_ACTIVITY	GO_0008477_MF_PURINE_NUCLEOSIDASE_ACTIVITY		17	0.46883082	1.1979944	0.22863248	0.599965	1	3746	tags=24%, list=7%, signal=25%
GO_0006212_BP_URACIL_CATABOLIC_PROCESS	GO_0006212_BP_URACIL_CATABOLIC_PROCESS		14	0.4937564	1.1975026	0.25672877	0.60080796	1	6129	tags=29%, list=11%, signal=32%
GO_0102291_MF_11ALPHA_HYDROXY_BETA_AMYRIN_DEHYDROGENASE_ACTIVITY	GO_0102291_MF_11ALPHA_HYDROXY_BETA_AMYRIN_DEHYDROGENASE_ACTIVITY		5	0.64332616	1.196614	0.28313252	0.6026832	1	16213	tags=60%, list=29%, signal=84%
GO_0045437_MF_URIDINE_NUCLEOSIDASE_ACTIVITY	GO_0045437_MF_URIDINE_NUCLEOSIDASE_ACTIVITY		15	0.48962542	1.1965972	0.2516269	0.602112	1	3746	tags=27%, list=7%, signal=29%
GO_0006816_BP_CALCIUM_ION_TRANSPORT	GO_0006816_BP_CALCIUM_ION_TRANSPORT		74	0.35410735	1.1960073	0.15889831	0.60311973	1	7194	tags=24%, list=13%, signal=28%
GO_0031559_MF_OXIDOSQUALENE_CYCLASE_ACTIVITY	GO_0031559_MF_OXIDOSQUALENE_CYCLASE_ACTIVITY		15	0.4827425	1.1951935	0.23578948	0.6048509	1	795	tags=13%, list=1%, signal=14%
GO_0010068_BP_PROTODERM_HISTOGENESIS	GO_0010068_BP_PROTODERM_HISTOGENESIS		12	0.52044064	1.1949446	0.24615385	0.604882	1	26809	tags=92%, list=47%, signal=174%
GO_0004321_MF_FATTY_ACYL_COA_SYNTHASE_ACTIVITY	GO_0004321_MF_FATTY_ACYL_COA_SYNTHASE_ACTIVITY		19	0.45932496	1.1936204	0.23362446	0.60801864	1	16693	tags=63%, list=29%, signal=90%
GO_0030286_CC_DYNEIN_COMPLEX	GO_0030286_CC_DYNEIN_COMPLEX		34	0.40542543	1.193092	0.18004338	0.60889924	1	6887	tags=26%, list=12%, signal=30%
GO_0010295_MF_ABSCISIC_ACID_8_HYDROXYLASE_ACTIVITY	GO_0010295_MF_ABSCISIC_ACID_8_HYDROXYLASE_ACTIVITY		15	0.4876038	1.1928573	0.247505	0.60898036	1	5360	tags=33%, list=9%, signal=37%
GO_0006812_BP_CATION_TRANSPORT	GO_0006812_BP_CATION_TRANSPORT		857	0.26917216	1.1922033	0.008695652	0.6101863	1	10856	tags=24%, list=19%, signal=29%
GO_0042060_BP_WOUND_HEALING	GO_0042060_BP_WOUND_HEALING		11	0.52285284	1.1917776	0.252	0.610785	1	19811	tags=73%, list=35%, signal=112%
GO_0035618_CC_ROOT_HAIR	GO_0035618_CC_ROOT_HAIR		17	0.46842885	1.191191	0.234	0.6118526	1	23370	tags=65%, list=41%, signal=110%
GO_1903793_BP_POSITIVE_REGULATION_OF_ANION_TRANSPORT	GO_1903793_BP_POSITIVE_REGULATION_OF_ANION_TRANSPORT		9	0.56261766	1.1908293	0.2579365	0.61226636	1	13576	tags=56%, list=24%, signal=73%
GO_0016837_MF_CARBON_OXYGEN_LYASE_ACTIVITY_ACTING_ON_POLYSACCHARIDES	GO_0016837_MF_CARBON_OXYGEN_LYASE_ACTIVITY_ACTING_ON_POLYSACCHARIDES		44	0.3887561	1.1899887	0.17811158	0.613949	1	9784	tags=34%, list=17%, signal=41%
GO_0010042_BP_RESPONSE_TO_MANGANESE_ION	GO_0010042_BP_RESPONSE_TO_MANGANESE_ION		8	0.5829995	1.189876	0.28301886	0.6136441	1	23633	tags=100%, list=42%, signal=172%
GO_0009819_BP_DROUGHT_RECOVERY	GO_0009819_BP_DROUGHT_RECOVERY		16	0.4819711	1.1893001	0.24789916	0.6146684	1	6980	tags=31%, list=12%, signal=36%
GO_0120036_BP_PLASMA_MEMBRANE_BOUNDED_CELL_PROJECTION_ORGANIZATION	GO_0120036_BP_PLASMA_MEMBRANE_BOUNDED_CELL_PROJECTION_ORGANIZATION		33	0.3954903	1.1889752	0.17117117	0.6149388	1	12109	tags=39%, list=21%, signal=50%
GO_0010015_BP_ROOT_MORPHOGENESIS	GO_0010015_BP_ROOT_MORPHOGENESIS		586	0.2741715	1.1884005	0.039325844	0.61596674	1	10586	tags=22%, list=19%, signal=27%
GO_0016045_BP_DETECTION_OF_BACTERIUM	GO_0016045_BP_DETECTION_OF_BACTERIUM		28	0.42217714	1.1876371	0.20842105	0.617502	1	7158	tags=36%, list=13%, signal=41%
GO_0010451_BP_FLORAL_MERISTEM_GROWTH	GO_0010451_BP_FLORAL_MERISTEM_GROWTH		10	0.54637	1.1873225	0.26262626	0.61776465	1	9561	tags=50%, list=17%, signal=60%
GO_0000386_MF_SECOND_SPLICEOSOMAL_TRANSESTERIFICATION_ACTIVITY	GO_0000386_MF_SECOND_SPLICEOSOMAL_TRANSESTERIFICATION_ACTIVITY		5	0.65568507	1.1872717	0.30097088	0.617269	1	18981	tags=80%, list=33%, signal=120%
GO_0010053_BP_ROOT_EPIDERMAL_CELL_DIFFERENTIATION	GO_0010053_BP_ROOT_EPIDERMAL_CELL_DIFFERENTIATION		287	0.29447463	1.1870924	0.08108108	0.6171888	1	10586	tags=22%, list=19%, signal=26%
GO_0080032_MF_METHYL_JASMONATE_ESTERASE_ACTIVITY	GO_0080032_MF_METHYL_JASMONATE_ESTERASE_ACTIVITY		10	0.53717536	1.1865057	0.24857685	0.6182659	1	9968	tags=50%, list=18%, signal=61%
GO_0030154_BP_CELL_DIFFERENTIATION	GO_0030154_BP_CELL_DIFFERENTIATION		1911	0.2573602	1.1853799	0.0041841	0.6209651	1	8673	tags=18%, list=15%, signal=21%
GO_0030623_MF_U5_SNRNA_BINDING	GO_0030623_MF_U5_SNRNA_BINDING		5	0.65568507	1.1853665	0.30897704	0.62038547	1	18981	tags=80%, list=33%, signal=120%
GO_0010039_BP_RESPONSE_TO_IRON_ION	GO_0010039_BP_RESPONSE_TO_IRON_ION		111	0.32871923	1.1852643	0.13963965	0.62006044	1	10878	tags=30%, list=19%, signal=37%
GO_0052689_MF_CARBOXYLIC_ESTER_HYDROLASE_ACTIVITY	GO_0052689_MF_CARBOXYLIC_ESTER_HYDROLASE_ACTIVITY		432	0.28119802	1.1852206	0.036723163	0.6195443	1	7600	tags=20%, list=13%, signal=23%
GO_1901529_BP_POSITIVE_REGULATION_OF_ANION_CHANNEL_ACTIVITY	GO_1901529_BP_POSITIVE_REGULATION_OF_ANION_CHANNEL_ACTIVITY		9	0.56261766	1.1850516	0.2815735	0.61941946	1	13576	tags=56%, list=24%, signal=73%
GO_0001216_MF_DNA_BINDING_TRANSCRIPTION_ACTIVATOR_ACTIVITY	GO_0001216_MF_DNA_BINDING_TRANSCRIPTION_ACTIVATOR_ACTIVITY		179	0.3049971	1.1844882	0.11084906	0.6204137	1	13832	tags=37%, list=24%, signal=49%
GO_0006898_BP_RECEPTOR_MEDIATED_ENDOCYTOSIS	GO_0006898_BP_RECEPTOR_MEDIATED_ENDOCYTOSIS		70	0.3508494	1.1838007	0.17084283	0.6217979	1	21523	tags=51%, list=38%, signal=83%
GO_1990110_BP_CALLUS_FORMATION	GO_1990110_BP_CALLUS_FORMATION		11	0.52285284	1.1829269	0.25518674	0.6236903	1	19811	tags=73%, list=35%, signal=112%
GO_0006651_BP_DIACYLGLYCEROL_BIOSYNTHETIC_PROCESS	GO_0006651_BP_DIACYLGLYCEROL_BIOSYNTHETIC_PROCESS		9	0.55658114	1.1827534	0.2942346	0.6235627	1	22366	tags=78%, list=39%, signal=128%
GO_0009605_BP_RESPONSE_TO_EXTERNAL_STIMULUS	GO_0009605_BP_RESPONSE_TO_EXTERNAL_STIMULUS		4010	0.25128132	1.1825	0	0.6236801	1	10871	tags=24%, list=19%, signal=28%
GO_0080163_BP_REGULATION_OF_PROTEIN_SERINE_THREONINE_PHOSPHATASE_ACTIVITY	GO_0080163_BP_REGULATION_OF_PROTEIN_SERINE_THREONINE_PHOSPHATASE_ACTIVITY		6	0.61202705	1.1824569	0.28118813	0.6231784	1	11756	tags=50%, list=21%, signal=63%
GO_0010646_BP_REGULATION_OF_CELL_COMMUNICATION	GO_0010646_BP_REGULATION_OF_CELL_COMMUNICATION		904	0.267591	1.1822045	0.023529412	0.62327737	1	13698	tags=28%, list=24%, signal=36%
GO_0015189_MF_L_LYSINE_TRANSMEMBRANE_TRANSPORTER_ACTIVITY	GO_0015189_MF_L_LYSINE_TRANSMEMBRANE_TRANSPORTER_ACTIVITY		5	0.65349066	1.1821817	0.2938856	0.62273926	1	841	tags=20%, list=1%, signal=20%
GO_0050263_MF_RIBOSYLPYRIMIDINE_NUCLEOSIDASE_ACTIVITY	GO_0050263_MF_RIBOSYLPYRIMIDINE_NUCLEOSIDASE_ACTIVITY		15	0.48962542	1.1818115	0.25	0.6231279	1	3746	tags=27%, list=7%, signal=29%
GO_0006721_BP_TERPENOID_METABOLIC_PROCESS	GO_0006721_BP_TERPENOID_METABOLIC_PROCESS		451	0.2806383	1.1811404	0.044444446	0.6244374	1	10101	tags=29%, list=18%, signal=35%
GO_0015172_MF_ACIDIC_AMINO_ACID_TRANSMEMBRANE_TRANSPORTER_ACTIVITY	GO_0015172_MF_ACIDIC_AMINO_ACID_TRANSMEMBRANE_TRANSPORTER_ACTIVITY		16	0.4770472	1.1808159	0.25514403	0.62473255	1	14774	tags=56%, list=26%, signal=76%
GO_0097157_MF_PRE_MRNA_INTRONIC_BINDING	GO_0097157_MF_PRE_MRNA_INTRONIC_BINDING		7	0.6007279	1.1807485	0.31120333	0.62432665	1	18981	tags=71%, list=33%, signal=107%
GO_0098543_BP_DETECTION_OF_OTHER_ORGANISM	GO_0098543_BP_DETECTION_OF_OTHER_ORGANISM		28	0.42217714	1.1795214	0.22033899	0.62727433	1	7158	tags=36%, list=13%, signal=41%
GO_2000652_BP_REGULATION_OF_SECONDARY_CELL_WALL_BIOGENESIS	GO_2000652_BP_REGULATION_OF_SECONDARY_CELL_WALL_BIOGENESIS		71	0.34868896	1.1793255	0.16926503	0.6272151	1	11610	tags=41%, list=20%, signal=51%
GO_0017017_MF_MAP_KINASE_TYROSINE_SERINE_THREONINE_PHOSPHATASE_ACTIVITY	GO_0017017_MF_MAP_KINASE_TYROSINE_SERINE_THREONINE_PHOSPHATASE_ACTIVITY		7	0.5925379	1.1787068	0.265625	0.6283476	1	21508	tags=86%, list=38%, signal=138%
GO_0016725_MF_OXIDOREDUCTASE_ACTIVITY_ACTING_ON_CH_OR_CH2_GROUPS	GO_0016725_MF_OXIDOREDUCTASE_ACTIVITY_ACTING_ON_CH_OR_CH2_GROUPS		27	0.42817238	1.1785644	0.22993493	0.62814504	1	4828	tags=19%, list=9%, signal=20%
GO_0010438_BP_CELLULAR_RESPONSE_TO_SULFUR_STARVATION	GO_0010438_BP_CELLULAR_RESPONSE_TO_SULFUR_STARVATION		11	0.5293634	1.1783952	0.26326963	0.6279928	1	11815	tags=55%, list=21%, signal=69%
GO_0035101_CC_FACT_COMPLEX	GO_0035101_CC_FACT_COMPLEX		6	0.59828067	1.1782513	0.29549903	0.62778986	1	14242	tags=50%, list=25%, signal=67%
GO_0000978_MF_RNA_POLYMERASE_II_CIS_REGULATORY_REGION_SEQUENCE_SPECIFIC_DNA_BINDING	GO_0000978_MF_RNA_POLYMERASE_II_CIS_REGULATORY_REGION_SEQUENCE_SPECIFIC_DNA_BINDING		29	0.41437885	1.1781512	0.24335378	0.6274336	1	8499	tags=38%, list=15%, signal=45%
GO_0003913_MF_DNA_PHOTOLYASE_ACTIVITY	GO_0003913_MF_DNA_PHOTOLYASE_ACTIVITY		6	0.6092589	1.1779199	0.29148936	0.62743944	1	22144	tags=100%, list=39%, signal=164%
GO_0006516_BP_GLYCOPROTEIN_CATABOLIC_PROCESS	GO_0006516_BP_GLYCOPROTEIN_CATABOLIC_PROCESS		6	0.60687435	1.1777874	0.30708662	0.6271901	1	11582	tags=67%, list=20%, signal=84%
GO_0043290_BP_APOCAROTENOID_CATABOLIC_PROCESS	GO_0043290_BP_APOCAROTENOID_CATABOLIC_PROCESS		15	0.4876038	1.1776739	0.25714287	0.62688375	1	5360	tags=33%, list=9%, signal=37%
GO_0005402_MF_CARBOHYDRATE_CATION_SYMPORTER_ACTIVITY	GO_0005402_MF_CARBOHYDRATE_CATION_SYMPORTER_ACTIVITY		118	0.32015276	1.1772333	0.13679245	0.6275482	1	8778	tags=27%, list=15%, signal=32%
GO_0006817_BP_PHOSPHATE_ION_TRANSPORT	GO_0006817_BP_PHOSPHATE_ION_TRANSPORT		47	0.38027233	1.1764791	0.20235294	0.6291268	1	13554	tags=38%, list=24%, signal=50%
GO_0042391_BP_REGULATION_OF_MEMBRANE_POTENTIAL	GO_0042391_BP_REGULATION_OF_MEMBRANE_POTENTIAL		97	0.3318146	1.1762232	0.1514423	0.62925476	1	10125	tags=31%, list=18%, signal=38%
GO_0046345_BP_ABSCISIC_ACID_CATABOLIC_PROCESS	GO_0046345_BP_ABSCISIC_ACID_CATABOLIC_PROCESS		15	0.4876038	1.1760529	0.25963488	0.6291206	1	5360	tags=33%, list=9%, signal=37%
GO_0000987_MF_CIS_REGULATORY_REGION_SEQUENCE_SPECIFIC_DNA_BINDING	GO_0000987_MF_CIS_REGULATORY_REGION_SEQUENCE_SPECIFIC_DNA_BINDING		70	0.35675558	1.1755626	0.16898148	0.629916	1	9245	tags=33%, list=16%, signal=39%
GO_0071695_BP_ANATOMICAL_STRUCTURE_MATURATION	GO_0071695_BP_ANATOMICAL_STRUCTURE_MATURATION		491	0.2763465	1.1752687	0.043256998	0.63013005	1	9868	tags=24%, list=17%, signal=29%
GO_0030570_MF_PECTATE_LYASE_ACTIVITY	GO_0030570_MF_PECTATE_LYASE_ACTIVITY		44	0.3887561	1.1749017	0.2217484	0.6305509	1	9784	tags=34%, list=17%, signal=41%
GO_0070652_CC_HAUS_COMPLEX	GO_0070652_CC_HAUS_COMPLEX		20	0.44706485	1.1745157	0.25298804	0.6310623	1	2749	tags=10%, list=5%, signal=11%
GO_0090627_BP_PLANT_EPIDERMAL_CELL_DIFFERENTIATION	GO_0090627_BP_PLANT_EPIDERMAL_CELL_DIFFERENTIATION		371	0.28285417	1.1738918	0.04155844	0.6322409	1	10656	tags=22%, list=19%, signal=27%
GO_0047372_MF_ACYLGLYCEROL_LIPASE_ACTIVITY	GO_0047372_MF_ACYLGLYCEROL_LIPASE_ACTIVITY		31	0.4093557	1.1729819	0.20979021	0.63423014	1	10319	tags=42%, list=18%, signal=51%
GO_0048585_BP_NEGATIVE_REGULATION_OF_RESPONSE_TO_STIMULUS	GO_0048585_BP_NEGATIVE_REGULATION_OF_RESPONSE_TO_STIMULUS		784	0.2682779	1.1728303	0.02359882	0.63407063	1	12571	tags=27%, list=22%, signal=34%
GO_2000377_BP_REGULATION_OF_REACTIVE_OXYGEN_SPECIES_METABOLIC_PROCESS	GO_2000377_BP_REGULATION_OF_REACTIVE_OXYGEN_SPECIES_METABOLIC_PROCESS		139	0.3133158	1.1726804	0.11899313	0.63389665	1	8872	tags=22%, list=16%, signal=26%
GO_2000762_BP_REGULATION_OF_PHENYLPROPANOID_METABOLIC_PROCESS	GO_2000762_BP_REGULATION_OF_PHENYLPROPANOID_METABOLIC_PROCESS		49	0.37321034	1.1724795	0.20568928	0.63386047	1	7234	tags=29%, list=13%, signal=33%
GO_0032586_CC_PROTEIN_STORAGE_VACUOLE_MEMBRANE	GO_0032586_CC_PROTEIN_STORAGE_VACUOLE_MEMBRANE		36	0.39414185	1.1724133	0.21428572	0.63343483	1	14006	tags=42%, list=25%, signal=55%
GO_0044458_BP_MOTILE_CILIUM_ASSEMBLY	GO_0044458_BP_MOTILE_CILIUM_ASSEMBLY		31	0.40084517	1.172174	0.23789474	0.6335019	1	12109	tags=42%, list=21%, signal=53%
GO_0051511_BP_NEGATIVE_REGULATION_OF_UNIDIMENSIONAL_CELL_GROWTH	GO_0051511_BP_NEGATIVE_REGULATION_OF_UNIDIMENSIONAL_CELL_GROWTH		6	0.61076677	1.172169	0.30280373	0.6328973	1	543	tags=17%, list=1%, signal=17%
GO_0016872_MF_INTRAMOLECULAR_LYASE_ACTIVITY	GO_0016872_MF_INTRAMOLECULAR_LYASE_ACTIVITY		22	0.44355395	1.1721265	0.24590164	0.6324105	1	6877	tags=45%, list=12%, signal=52%
GO_0004416_MF_HYDROXYACYLGLUTATHIONE_HYDROLASE_ACTIVITY	GO_0004416_MF_HYDROXYACYLGLUTATHIONE_HYDROLASE_ACTIVITY		8	0.5688668	1.1721042	0.2874016	0.6318782	1	18729	tags=50%, list=33%, signal=75%
GO_0060271_BP_CILIUM_ASSEMBLY	GO_0060271_BP_CILIUM_ASSEMBLY		33	0.3954903	1.1719956	0.23552895	0.63158375	1	12109	tags=39%, list=21%, signal=50%
GO_0071281_BP_CELLULAR_RESPONSE_TO_IRON_ION	GO_0071281_BP_CELLULAR_RESPONSE_TO_IRON_ION		89	0.3361486	1.1719935	0.16891892	0.63098353	1	12687	tags=38%, list=22%, signal=49%
GO_0102289_MF_BETA_AMYRIN_11_OXIDASE_ACTIVITY	GO_0102289_MF_BETA_AMYRIN_11_OXIDASE_ACTIVITY		5	0.64332616	1.171726	0.28056112	0.6311633	1	16213	tags=60%, list=29%, signal=84%
GO_1902531_BP_REGULATION_OF_INTRACELLULAR_SIGNAL_TRANSDUCTION	GO_1902531_BP_REGULATION_OF_INTRACELLULAR_SIGNAL_TRANSDUCTION		121	0.3199834	1.1714439	0.13800906	0.63138396	1	17582	tags=38%, list=31%, signal=55%
GO_0010070_BP_ZYGOTE_ASYMMETRIC_CELL_DIVISION	GO_0010070_BP_ZYGOTE_ASYMMETRIC_CELL_DIVISION		22	0.4389477	1.1710327	0.22950819	0.6319286	1	7269	tags=23%, list=13%, signal=26%
GO_0010431_BP_SEED_MATURATION	GO_0010431_BP_SEED_MATURATION		200	0.3003655	1.1708742	0.112171836	0.6318016	1	8705	tags=26%, list=15%, signal=31%
GO_0001228_MF_DNA_BINDING_TRANSCRIPTION_ACTIVATOR_ACTIVITY_RNA_POLYMERASE_II_SPECIFIC	GO_0001228_MF_DNA_BINDING_TRANSCRIPTION_ACTIVATOR_ACTIVITY_RNA_POLYMERASE_II_SPECIFIC		179	0.3049971	1.1698968	0.12619048	0.6339786	1	13832	tags=37%, list=24%, signal=49%
GO_0072530_BP_PURINE_CONTAINING_COMPOUND_TRANSMEMBRANE_TRANSPORT	GO_0072530_BP_PURINE_CONTAINING_COMPOUND_TRANSMEMBRANE_TRANSPORT		12	0.5123069	1.1693366	0.2822086	0.63496023	1	17874	tags=50%, list=32%, signal=73%
GO_0048870_BP_CELL_MOTILITY	GO_0048870_BP_CELL_MOTILITY		8	0.56081206	1.1691309	0.31157896	0.6349261	1	11551	tags=25%, list=20%, signal=31%
GO_0055078_BP_SODIUM_ION_HOMEOSTASIS	GO_0055078_BP_SODIUM_ION_HOMEOSTASIS		23	0.4330988	1.1690333	0.24223602	0.6346083	1	14681	tags=48%, list=26%, signal=65%
GO_0004430_MF_1_PHOSPHATIDYLINOSITOL_4_KINASE_ACTIVITY	GO_0004430_MF_1_PHOSPHATIDYLINOSITOL_4_KINASE_ACTIVITY		30	0.40523213	1.1678803	0.21666667	0.63736737	1	19482	tags=53%, list=34%, signal=81%
GO_0044615_CC_NUCLEAR_PORE_NUCLEAR_BASKET	GO_0044615_CC_NUCLEAR_PORE_NUCLEAR_BASKET		6	0.61084414	1.1671827	0.31653225	0.63869554	1	1188	tags=17%, list=2%, signal=17%
GO_0030130_CC_CLATHRIN_COAT_OF_TRANS_GOLGI_NETWORK_VESICLE	GO_0030130_CC_CLATHRIN_COAT_OF_TRANS_GOLGI_NETWORK_VESICLE		21	0.43343094	1.1669397	0.22520661	0.6387822	1	6868	tags=14%, list=12%, signal=16%
GO_0006598_BP_POLYAMINE_CATABOLIC_PROCESS	GO_0006598_BP_POLYAMINE_CATABOLIC_PROCESS		8	0.56492347	1.1668605	0.28397566	0.6383828	1	11916	tags=38%, list=21%, signal=47%
GO_0048878_BP_CHEMICAL_HOMEOSTASIS	GO_0048878_BP_CHEMICAL_HOMEOSTASIS		967	0.26115897	1.1665121	0.024844721	0.638752	1	10381	tags=26%, list=18%, signal=32%
GO_0046462_BP_MONOACYLGLYCEROL_METABOLIC_PROCESS	GO_0046462_BP_MONOACYLGLYCEROL_METABOLIC_PROCESS		6	0.6058549	1.1664323	0.30451867	0.6383775	1	10319	tags=33%, list=18%, signal=41%
GO_0034637_BP_CELLULAR_CARBOHYDRATE_BIOSYNTHETIC_PROCESS	GO_0034637_BP_CELLULAR_CARBOHYDRATE_BIOSYNTHETIC_PROCESS		553	0.27125105	1.16585	0.050704226	0.6394778	1	13849	tags=26%, list=24%, signal=34%
GO_0010726_BP_POSITIVE_REGULATION_OF_HYDROGEN_PEROXIDE_METABOLIC_PROCESS	GO_0010726_BP_POSITIVE_REGULATION_OF_HYDROGEN_PEROXIDE_METABOLIC_PROCESS		22	0.44576836	1.1652553	0.24561404	0.64058465	1	8787	tags=50%, list=16%, signal=59%
GO_0021700_BP_DEVELOPMENTAL_MATURATION	GO_0021700_BP_DEVELOPMENTAL_MATURATION		551	0.269938	1.1643866	0.052054796	0.6425159	1	12754	tags=31%, list=23%, signal=39%
GO_0051645_BP_GOLGI_LOCALIZATION	GO_0051645_BP_GOLGI_LOCALIZATION		8	0.57195204	1.1641884	0.3035343	0.64245945	1	17708	tags=63%, list=31%, signal=91%
GO_0005315_MF_INORGANIC_PHOSPHATE_TRANSMEMBRANE_TRANSPORTER_ACTIVITY	GO_0005315_MF_INORGANIC_PHOSPHATE_TRANSMEMBRANE_TRANSPORTER_ACTIVITY		40	0.38530192	1.1640095	0.22453223	0.64240015	1	12690	tags=45%, list=22%, signal=58%
GO_0052742_MF_PHOSPHATIDYLINOSITOL_KINASE_ACTIVITY	GO_0052742_MF_PHOSPHATIDYLINOSITOL_KINASE_ACTIVITY		36	0.3952269	1.163936	0.24361493	0.6419774	1	23436	tags=69%, list=41%, signal=118%
GO_0048869_BP_CELLULAR_DEVELOPMENTAL_PROCESS	GO_0048869_BP_CELLULAR_DEVELOPMENTAL_PROCESS		2074	0.25240147	1.1636857	0	0.6421002	1	10865	tags=22%, list=19%, signal=27%
GO_0102290_MF_BETA_AMYRIN_MONOOXYGENASE_ACTIVITY	GO_0102290_MF_BETA_AMYRIN_MONOOXYGENASE_ACTIVITY		5	0.64332616	1.1636802	0.31578946	0.6415143	1	16213	tags=60%, list=29%, signal=84%
GO_0047066_MF_PHOSPHOLIPID_HYDROPEROXIDE_GLUTATHIONE_PEROXIDASE_ACTIVITY	GO_0047066_MF_PHOSPHOLIPID_HYDROPEROXIDE_GLUTATHIONE_PEROXIDASE_ACTIVITY		6	0.6029597	1.1633648	0.30470347	0.6418312	1	5467	tags=33%, list=10%, signal=37%
GO_0002239_BP_RESPONSE_TO_OOMYCETES	GO_0002239_BP_RESPONSE_TO_OOMYCETES		188	0.2984142	1.1633638	0.117913835	0.64122754	1	12267	tags=37%, list=22%, signal=47%
GO_0002009_BP_MORPHOGENESIS_OF_AN_EPITHELIUM	GO_0002009_BP_MORPHOGENESIS_OF_AN_EPITHELIUM		9	0.5374541	1.1631473	0.31789473	0.64126813	1	26214	tags=100%, list=46%, signal=186%
GO_1900055_BP_REGULATION_OF_LEAF_SENESCENCE	GO_1900055_BP_REGULATION_OF_LEAF_SENESCENCE		128	0.31571704	1.1631395	0.14553991	0.6406871	1	13739	tags=34%, list=24%, signal=44%
GO_0080165_BP_CALLOSE_DEPOSITION_IN_PHLOEM_SIEVE_PLATE	GO_0080165_BP_CALLOSE_DEPOSITION_IN_PHLOEM_SIEVE_PLATE		10	0.5255631	1.1627195	0.29637095	0.6413191	1	16125	tags=60%, list=28%, signal=84%
GO_0009920_BP_CELL_PLATE_FORMATION_INVOLVED_IN_PLANT_TYPE_CELL_WALL_BIOGENESIS	GO_0009920_BP_CELL_PLATE_FORMATION_INVOLVED_IN_PLANT_TYPE_CELL_WALL_BIOGENESIS		19	0.4566889	1.1624355	0.2389937	0.64150155	1	22604	tags=74%, list=40%, signal=123%
GO_0045177_CC_APICAL_PART_OF_CELL	GO_0045177_CC_APICAL_PART_OF_CELL		62	0.3533786	1.1621457	0.19409283	0.64170396	1	10865	tags=37%, list=19%, signal=46%
GO_0042439_BP_ETHANOLAMINE_CONTAINING_COMPOUND_METABOLIC_PROCESS	GO_0042439_BP_ETHANOLAMINE_CONTAINING_COMPOUND_METABOLIC_PROCESS		18	0.46602413	1.1619433	0.25652173	0.6416733	1	9617	tags=28%, list=17%, signal=33%
GO_0046460_BP_NEUTRAL_LIPID_BIOSYNTHETIC_PROCESS	GO_0046460_BP_NEUTRAL_LIPID_BIOSYNTHETIC_PROCESS		68	0.34418592	1.1617539	0.18161435	0.6416309	1	9793	tags=26%, list=17%, signal=32%
GO_0018315_BP_MOLYBDENUM_INCORPORATION_INTO_MOLYBDENUM_MOLYBDOPTERIN_COMPLEX	GO_0018315_BP_MOLYBDENUM_INCORPORATION_INTO_MOLYBDENUM_MOLYBDOPTERIN_COMPLEX		8	0.56083095	1.1616093	0.30831644	0.6414751	1	971	tags=13%, list=2%, signal=13%
GO_0044782_BP_CILIUM_ORGANIZATION	GO_0044782_BP_CILIUM_ORGANIZATION		33	0.3954903	1.1606882	0.22268908	0.6434874	1	12109	tags=39%, list=21%, signal=50%
GO_0035279_BP_MRNA_CLEAVAGE_INVOLVED_IN_GENE_SILENCING_BY_MIRNA	GO_0035279_BP_MRNA_CLEAVAGE_INVOLVED_IN_GENE_SILENCING_BY_MIRNA		6	0.58546454	1.1606139	0.31262526	0.64306915	1	16362	tags=50%, list=29%, signal=70%
GO_0015690_BP_ALUMINUM_CATION_TRANSPORT	GO_0015690_BP_ALUMINUM_CATION_TRANSPORT		9	0.5438971	1.1605494	0.29090908	0.6426484	1	14133	tags=67%, list=25%, signal=89%
GO_0006796_BP_PHOSPHATE_CONTAINING_COMPOUND_METABOLIC_PROCESS	GO_0006796_BP_PHOSPHATE_CONTAINING_COMPOUND_METABOLIC_PROCESS		3298	0.24772961	1.1605098	0	0.6421535	1	11164	tags=21%, list=20%, signal=24%
GO_0001738_BP_MORPHOGENESIS_OF_A_POLARIZED_EPITHELIUM	GO_0001738_BP_MORPHOGENESIS_OF_A_POLARIZED_EPITHELIUM		9	0.5374541	1.1602037	0.30417496	0.6424328	1	26214	tags=100%, list=46%, signal=186%
GO_0046910_MF_PECTINESTERASE_INHIBITOR_ACTIVITY	GO_0046910_MF_PECTINESTERASE_INHIBITOR_ACTIVITY		53	0.36053535	1.1598911	0.2274678	0.6427495	1	8268	tags=32%, list=15%, signal=38%
GO_0005351_MF_CARBOHYDRATE_PROTON_SYMPORTER_ACTIVITY	GO_0005351_MF_CARBOHYDRATE_PROTON_SYMPORTER_ACTIVITY		118	0.32015276	1.159749	0.1567696	0.64256847	1	8778	tags=27%, list=15%, signal=32%
GO_2000379_BP_POSITIVE_REGULATION_OF_REACTIVE_OXYGEN_SPECIES_METABOLIC_PROCESS	GO_2000379_BP_POSITIVE_REGULATION_OF_REACTIVE_OXYGEN_SPECIES_METABOLIC_PROCESS		32	0.40388885	1.15908	0.21551724	0.6438892	1	11762	tags=50%, list=21%, signal=63%
GO_0006208_BP_PYRIMIDINE_NUCLEOBASE_CATABOLIC_PROCESS	GO_0006208_BP_PYRIMIDINE_NUCLEOBASE_CATABOLIC_PROCESS		14	0.4937564	1.1585263	0.26751593	0.64490587	1	6129	tags=29%, list=11%, signal=32%
GO_0048729_BP_TISSUE_MORPHOGENESIS	GO_0048729_BP_TISSUE_MORPHOGENESIS		9	0.5374541	1.1584779	0.2959381	0.6444399	1	26214	tags=100%, list=46%, signal=186%
GO_0016618_MF_HYDROXYPYRUVATE_REDUCTASE_ACTIVITY	GO_0016618_MF_HYDROXYPYRUVATE_REDUCTASE_ACTIVITY		6	0.6072684	1.1583186	0.30632412	0.64425284	1	5726	tags=33%, list=10%, signal=37%
GO_0051667_BP_ESTABLISHMENT_OF_PLASTID_LOCALIZATION	GO_0051667_BP_ESTABLISHMENT_OF_PLASTID_LOCALIZATION		95	0.31695846	1.15813	0.18457943	0.6442006	1	12439	tags=31%, list=22%, signal=39%
GO_0008515_MF_SUCROSE_TRANSMEMBRANE_TRANSPORTER_ACTIVITY	GO_0008515_MF_SUCROSE_TRANSMEMBRANE_TRANSPORTER_ACTIVITY		28	0.4063532	1.1580344	0.23480085	0.64385986	1	5385	tags=29%, list=10%, signal=32%
GO_0102811_MF_GERANIOL_10_HYDROXYLASE_ACTIVITY	GO_0102811_MF_GERANIOL_10_HYDROXYLASE_ACTIVITY		21	0.43249828	1.1576165	0.250501	0.64443237	1	9334	tags=43%, list=16%, signal=51%
GO_0016408_MF_C_ACYLTRANSFERASE_ACTIVITY	GO_0016408_MF_C_ACYLTRANSFERASE_ACTIVITY		35	0.38850048	1.1575748	0.23908524	0.643961	1	17266	tags=49%, list=30%, signal=70%
GO_0030681_CC_MULTIMERIC_RIBONUCLEASE_P_COMPLEX	GO_0030681_CC_MULTIMERIC_RIBONUCLEASE_P_COMPLEX		40	0.37604874	1.1575732	0.2264574	0.643367	1	6835	tags=23%, list=12%, signal=26%
GO_1901002_BP_POSITIVE_REGULATION_OF_RESPONSE_TO_SALT_STRESS	GO_1901002_BP_POSITIVE_REGULATION_OF_RESPONSE_TO_SALT_STRESS		57	0.34924453	1.1569161	0.21396397	0.6446945	1	15405	tags=46%, list=27%, signal=63%
GO_0043200_BP_RESPONSE_TO_AMINO_ACID	GO_0043200_BP_RESPONSE_TO_AMINO_ACID		53	0.364929	1.156679	0.23529412	0.64477783	1	6060	tags=23%, list=11%, signal=25%
GO_0046340_BP_DIACYLGLYCEROL_CATABOLIC_PROCESS	GO_0046340_BP_DIACYLGLYCEROL_CATABOLIC_PROCESS		6	0.6058549	1.1564627	0.30769232	0.64479464	1	10319	tags=33%, list=18%, signal=41%
GO_1903533_BP_REGULATION_OF_PROTEIN_TARGETING	GO_1903533_BP_REGULATION_OF_PROTEIN_TARGETING		14	0.4746163	1.1563399	0.28915662	0.6445768	1	14930	tags=57%, list=26%, signal=78%
GO_0048226_CC_CASPARIAN_STRIP	GO_0048226_CC_CASPARIAN_STRIP		27	0.4135988	1.155903	0.22246696	0.64522445	1	5429	tags=30%, list=10%, signal=33%
GO_0046915_MF_TRANSITION_METAL_ION_TRANSMEMBRANE_TRANSPORTER_ACTIVITY	GO_0046915_MF_TRANSITION_METAL_ION_TRANSMEMBRANE_TRANSPORTER_ACTIVITY		114	0.31620604	1.1558201	0.15367483	0.64486635	1	12793	tags=32%, list=23%, signal=42%
GO_0023051_BP_REGULATION_OF_SIGNALING	GO_0023051_BP_REGULATION_OF_SIGNALING		891	0.2610276	1.1558113	0.034810126	0.64430034	1	13698	tags=27%, list=24%, signal=36%
GO_0001708_BP_CELL_FATE_SPECIFICATION	GO_0001708_BP_CELL_FATE_SPECIFICATION		79	0.33692428	1.155788	0.17040358	0.6437836	1	11142	tags=32%, list=20%, signal=39%
GO_0030125_CC_CLATHRIN_VESICLE_COAT	GO_0030125_CC_CLATHRIN_VESICLE_COAT		21	0.43343094	1.1557497	0.2615063	0.6432967	1	6868	tags=14%, list=12%, signal=16%
GO_0006002_BP_FRUCTOSE_6_PHOSPHATE_METABOLIC_PROCESS	GO_0006002_BP_FRUCTOSE_6_PHOSPHATE_METABOLIC_PROCESS		25	0.4219901	1.1546665	0.28138527	0.6458382	1	4648	tags=24%, list=8%, signal=26%
GO_0071439_CC_CLATHRIN_COMPLEX	GO_0071439_CC_CLATHRIN_COMPLEX		10	0.5220964	1.154587	0.27408993	0.6454769	1	2669	tags=10%, list=5%, signal=10%
GO_0003856_MF_3_DEHYDROQUINATE_SYNTHASE_ACTIVITY	GO_0003856_MF_3_DEHYDROQUINATE_SYNTHASE_ACTIVITY		6	0.6080612	1.1544143	0.31213874	0.64536965	1	8784	tags=67%, list=16%, signal=79%
GO_0045543_MF_GIBBERELLIN_2_BETA_DIOXYGENASE_ACTIVITY	GO_0045543_MF_GIBBERELLIN_2_BETA_DIOXYGENASE_ACTIVITY		27	0.4190191	1.1540835	0.26252505	0.6456481	1	3155	tags=30%, list=6%, signal=31%
GO_0022622_BP_ROOT_SYSTEM_DEVELOPMENT	GO_0022622_BP_ROOT_SYSTEM_DEVELOPMENT		1226	0.25625685	1.153729	0.016835017	0.64608383	1	11318	tags=24%, list=20%, signal=30%
GO_0016103_BP_DITERPENOID_CATABOLIC_PROCESS	GO_0016103_BP_DITERPENOID_CATABOLIC_PROCESS		14	0.4753067	1.1534463	0.27966103	0.64629424	1	8540	tags=50%, list=15%, signal=59%
GO_0006213_BP_PYRIMIDINE_NUCLEOSIDE_METABOLIC_PROCESS	GO_0006213_BP_PYRIMIDINE_NUCLEOSIDE_METABOLIC_PROCESS		38	0.3922026	1.1534047	0.24098672	0.64582455	1	3746	tags=13%, list=7%, signal=14%
GO_0008153_BP_PARA_AMINOBENZOIC_ACID_BIOSYNTHETIC_PROCESS	GO_0008153_BP_PARA_AMINOBENZOIC_ACID_BIOSYNTHETIC_PROCESS		6	0.5903678	1.1533753	0.31889763	0.6453238	1	8992	tags=33%, list=16%, signal=40%
GO_0009927_MF_HISTIDINE_PHOSPHOTRANSFER_KINASE_ACTIVITY	GO_0009927_MF_HISTIDINE_PHOSPHOTRANSFER_KINASE_ACTIVITY		27	0.41800442	1.1530887	0.2576419	0.6455478	1	5337	tags=22%, list=9%, signal=25%
GO_0080029_BP_CELLULAR_RESPONSE_TO_BORON_CONTAINING_SUBSTANCE_LEVELS	GO_0080029_BP_CELLULAR_RESPONSE_TO_BORON_CONTAINING_SUBSTANCE_LEVELS		23	0.431496	1.1528795	0.25462013	0.64557076	1	12850	tags=70%, list=23%, signal=90%
GO_0061687_BP_DETOXIFICATION_OF_INORGANIC_COMPOUND	GO_0061687_BP_DETOXIFICATION_OF_INORGANIC_COMPOUND		8	0.5555001	1.151205	0.30246913	0.6497809	1	5449	tags=38%, list=10%, signal=41%
GO_0009809_BP_LIGNIN_BIOSYNTHETIC_PROCESS	GO_0009809_BP_LIGNIN_BIOSYNTHETIC_PROCESS		179	0.30091342	1.1501381	0.1502463	0.6522842	1	7495	tags=22%, list=13%, signal=26%
GO_0042040_BP_METAL_INCORPORATION_INTO_METALLO_MOLYBDOPTERIN_COMPLEX	GO_0042040_BP_METAL_INCORPORATION_INTO_METALLO_MOLYBDOPTERIN_COMPLEX		8	0.56083095	1.1496367	0.3108911	0.6531458	1	971	tags=13%, list=2%, signal=13%
GO_0048029_MF_MONOSACCHARIDE_BINDING	GO_0048029_MF_MONOSACCHARIDE_BINDING		128	0.308016	1.1486686	0.15098469	0.65526927	1	5171	tags=14%, list=9%, signal=15%
GO_0016616_MF_OXIDOREDUCTASE_ACTIVITY_ACTING_ON_THE_CH_OH_GROUP_OF_DONORS_NAD_OR_NADP_AS_ACCEPTOR	GO_0016616_MF_OXIDOREDUCTASE_ACTIVITY_ACTING_ON_THE_CH_OH_GROUP_OF_DONORS_NAD_OR_NADP_AS_ACCEPTOR		408	0.27230042	1.1482608	0.07880435	0.6558615	1	8517	tags=17%, list=15%, signal=20%
GO_0045490_BP_PECTIN_CATABOLIC_PROCESS	GO_0045490_BP_PECTIN_CATABOLIC_PROCESS		138	0.31173244	1.1475289	0.1580247	0.6574513	1	7822	tags=25%, list=14%, signal=29%
GO_0090449_BP_PHLOEM_GLUCOSINOLATE_LOADING	GO_0090449_BP_PHLOEM_GLUCOSINOLATE_LOADING		5	0.63597083	1.1474241	0.33133733	0.6572081	1	8863	tags=60%, list=16%, signal=71%
GO_0009966_BP_REGULATION_OF_SIGNAL_TRANSDUCTION	GO_0009966_BP_REGULATION_OF_SIGNAL_TRANSDUCTION		888	0.25667572	1.1472285	0.03448276	0.6571676	1	13698	tags=27%, list=24%, signal=36%
GO_0090448_MF_GLUCOSINOLATE_PROTON_SYMPORTER_ACTIVITY	GO_0090448_MF_GLUCOSINOLATE_PROTON_SYMPORTER_ACTIVITY		5	0.63597083	1.1471359	0.34567901	0.65685433	1	8863	tags=60%, list=16%, signal=71%
GO_0019483_BP_BETA_ALANINE_BIOSYNTHETIC_PROCESS	GO_0019483_BP_BETA_ALANINE_BIOSYNTHETIC_PROCESS		12	0.49141195	1.1468889	0.2781065	0.65696794	1	5260	tags=25%, list=9%, signal=28%
GO_0015294_MF_SOLUTE_CATION_SYMPORTER_ACTIVITY	GO_0015294_MF_SOLUTE_CATION_SYMPORTER_ACTIVITY		149	0.30096176	1.146825	0.1359447	0.65655375	1	8863	tags=26%, list=16%, signal=31%
GO_0030132_CC_CLATHRIN_COAT_OF_COATED_PIT	GO_0030132_CC_CLATHRIN_COAT_OF_COATED_PIT		21	0.43343094	1.1460531	0.2805139	0.6582296	1	6868	tags=14%, list=12%, signal=16%
GO_0035336_BP_LONG_CHAIN_FATTY_ACYL_COA_METABOLIC_PROCESS	GO_0035336_BP_LONG_CHAIN_FATTY_ACYL_COA_METABOLIC_PROCESS		10	0.52556837	1.1460097	0.30470347	0.6577727	1	5271	tags=40%, list=9%, signal=44%
GO_0034243_BP_REGULATION_OF_TRANSCRIPTION_ELONGATION_FROM_RNA_POLYMERASE_II_PROMOTER	GO_0034243_BP_REGULATION_OF_TRANSCRIPTION_ELONGATION_FROM_RNA_POLYMERASE_II_PROMOTER		42	0.3716484	1.1459703	0.24895397	0.6573136	1	16103	tags=38%, list=28%, signal=53%
GO_0046592_MF_POLYAMINE_OXIDASE_ACTIVITY	GO_0046592_MF_POLYAMINE_OXIDASE_ACTIVITY		8	0.56492347	1.1455234	0.30332682	0.6580076	1	11916	tags=38%, list=21%, signal=47%
GO_0048364_BP_ROOT_DEVELOPMENT	GO_0048364_BP_ROOT_DEVELOPMENT		1217	0.25504556	1.1451379	0.026578072	0.658533	1	11318	tags=24%, list=20%, signal=29%
GO_0051674_BP_LOCALIZATION_OF_CELL	GO_0051674_BP_LOCALIZATION_OF_CELL		8	0.56081206	1.1445209	0.334004	0.65979505	1	11551	tags=25%, list=20%, signal=31%
GO_0048038_MF_QUINONE_BINDING	GO_0048038_MF_QUINONE_BINDING		50	0.36161035	1.1440557	0.22560975	0.6606222	1	1859	tags=12%, list=3%, signal=12%
GO_0070920_BP_REGULATION_OF_PRODUCTION_OF_SMALL_RNA_INVOLVED_IN_GENE_SILENCING_BY_RNA	GO_0070920_BP_REGULATION_OF_PRODUCTION_OF_SMALL_RNA_INVOLVED_IN_GENE_SILENCING_BY_RNA		27	0.41365463	1.143833	0.23542117	0.66068304	1	17748	tags=48%, list=31%, signal=70%
GO_0052543_BP_CALLOSE_DEPOSITION_IN_CELL_WALL	GO_0052543_BP_CALLOSE_DEPOSITION_IN_CELL_WALL		71	0.33561745	1.1432682	0.20134228	0.661766	1	11918	tags=38%, list=21%, signal=48%
GO_0033169_BP_HISTONE_H3_K9_DEMETHYLATION	GO_0033169_BP_HISTONE_H3_K9_DEMETHYLATION		6	0.60129476	1.1431904	0.3258004	0.6614008	1	22549	tags=83%, list=40%, signal=138%
GO_0015491_MF_CATION_CATION_ANTIPORTER_ACTIVITY	GO_0015491_MF_CATION_CATION_ANTIPORTER_ACTIVITY		53	0.36084345	1.1428635	0.24093817	0.6617498	1	5870	tags=25%, list=10%, signal=27%
GO_0120031_BP_PLASMA_MEMBRANE_BOUNDED_CELL_PROJECTION_ASSEMBLY	GO_0120031_BP_PLASMA_MEMBRANE_BOUNDED_CELL_PROJECTION_ASSEMBLY		33	0.3954903	1.1427919	0.22807017	0.66134334	1	12109	tags=39%, list=21%, signal=50%
GO_0032353_BP_NEGATIVE_REGULATION_OF_HORMONE_BIOSYNTHETIC_PROCESS	GO_0032353_BP_NEGATIVE_REGULATION_OF_HORMONE_BIOSYNTHETIC_PROCESS		8	0.55377096	1.1424786	0.32317072	0.6616757	1	25289	tags=100%, list=45%, signal=181%
GO_0001101_BP_RESPONSE_TO_ACID_CHEMICAL	GO_0001101_BP_RESPONSE_TO_ACID_CHEMICAL		1154	0.25443533	1.1423036	0.021582734	0.66162217	1	11218	tags=26%, list=20%, signal=32%
GO_0052651_BP_MONOACYLGLYCEROL_CATABOLIC_PROCESS	GO_0052651_BP_MONOACYLGLYCEROL_CATABOLIC_PROCESS		6	0.6058549	1.1420119	0.33461538	0.6618422	1	10319	tags=33%, list=18%, signal=41%
GO_0090065_BP_REGULATION_OF_PRODUCTION_OF_SIRNA_INVOLVED_IN_RNA_INTERFERENCE	GO_0090065_BP_REGULATION_OF_PRODUCTION_OF_SIRNA_INVOLVED_IN_RNA_INTERFERENCE		15	0.46723005	1.1417462	0.29515418	0.6620258	1	414	tags=7%, list=1%, signal=7%
GO_0090693_BP_PLANT_ORGAN_SENESCENCE	GO_0090693_BP_PLANT_ORGAN_SENESCENCE		438	0.26986483	1.1406803	0.092348285	0.6644755	1	7300	tags=18%, list=13%, signal=20%
GO_0035556_BP_INTRACELLULAR_SIGNAL_TRANSDUCTION	GO_0035556_BP_INTRACELLULAR_SIGNAL_TRANSDUCTION		1770	0.24758548	1.1403409	0.003690037	0.664867	1	8948	tags=19%, list=16%, signal=22%
GO_0061088_BP_REGULATION_OF_SEQUESTERING_OF_ZINC_ION	GO_0061088_BP_REGULATION_OF_SEQUESTERING_OF_ZINC_ION		12	0.4955902	1.140316	0.2826923	0.66435605	1	23508	tags=67%, list=41%, signal=114%
GO_0006793_BP_PHOSPHORUS_METABOLIC_PROCESS	GO_0006793_BP_PHOSPHORUS_METABOLIC_PROCESS		3413	0.24283974	1.1402062	0	0.664087	1	11164	tags=21%, list=20%, signal=24%
GO_0006835_BP_DICARBOXYLIC_ACID_TRANSPORT	GO_0006835_BP_DICARBOXYLIC_ACID_TRANSPORT		41	0.37416577	1.1398225	0.2462845	0.66460764	1	12899	tags=46%, list=23%, signal=60%
GO_0015116_MF_SULFATE_TRANSMEMBRANE_TRANSPORTER_ACTIVITY	GO_0015116_MF_SULFATE_TRANSMEMBRANE_TRANSPORTER_ACTIVITY		25	0.41636714	1.1395727	0.2664016	0.66470134	1	3382	tags=28%, list=6%, signal=30%
GO_2001295_BP_MALONYL_COA_BIOSYNTHETIC_PROCESS	GO_2001295_BP_MALONYL_COA_BIOSYNTHETIC_PROCESS		16	0.46309498	1.1392533	0.28902954	0.66503817	1	6941	tags=25%, list=12%, signal=28%
GO_0052631_MF_SPHINGOLIPID_DELTA_8_DESATURASE_ACTIVITY	GO_0052631_MF_SPHINGOLIPID_DELTA_8_DESATURASE_ACTIVITY		8	0.545753	1.139036	0.32673267	0.6650542	1	3222	tags=25%, list=6%, signal=27%
GO_0008253_MF_5_NUCLEOTIDASE_ACTIVITY	GO_0008253_MF_5_NUCLEOTIDASE_ACTIVITY		6	0.59775746	1.1383582	0.3340122	0.66637754	1	22063	tags=83%, list=39%, signal=136%
GO_0010493_BP_LEWIS_A_EPITOPE_BIOSYNTHETIC_PROCESS	GO_0010493_BP_LEWIS_A_EPITOPE_BIOSYNTHETIC_PROCESS		8	0.54542696	1.1379914	0.33732533	0.66683817	1	20555	tags=75%, list=36%, signal=118%
GO_0031683_MF_G_PROTEIN_BETA_GAMMA_SUBUNIT_COMPLEX_BINDING	GO_0031683_MF_G_PROTEIN_BETA_GAMMA_SUBUNIT_COMPLEX_BINDING		16	0.46538094	1.1379653	0.30232558	0.6663342	1	17285	tags=56%, list=31%, signal=81%
GO_1901349_BP_GLUCOSINOLATE_TRANSPORT	GO_1901349_BP_GLUCOSINOLATE_TRANSPORT		5	0.63597083	1.1377143	0.348	0.6664721	1	8863	tags=60%, list=16%, signal=71%
GO_0032351_BP_NEGATIVE_REGULATION_OF_HORMONE_METABOLIC_PROCESS	GO_0032351_BP_NEGATIVE_REGULATION_OF_HORMONE_METABOLIC_PROCESS		8	0.55377096	1.1375533	0.34689507	0.6663267	1	25289	tags=100%, list=45%, signal=181%
GO_0070772_CC_PAS_COMPLEX	GO_0070772_CC_PAS_COMPLEX		7	0.56563634	1.1375204	0.3272727	0.6658505	1	4348	tags=14%, list=8%, signal=15%
GO_0043177_MF_ORGANIC_ACID_BINDING	GO_0043177_MF_ORGANIC_ACID_BINDING		202	0.2916549	1.1375091	0.14678898	0.6652968	1	6383	tags=16%, list=11%, signal=18%
GO_2000469_BP_NEGATIVE_REGULATION_OF_PEROXIDASE_ACTIVITY	GO_2000469_BP_NEGATIVE_REGULATION_OF_PEROXIDASE_ACTIVITY		7	0.57159424	1.1373317	0.32829374	0.66522115	1	3303	tags=29%, list=6%, signal=30%
GO_0008271_MF_SECONDARY_ACTIVE_SULFATE_TRANSMEMBRANE_TRANSPORTER_ACTIVITY	GO_0008271_MF_SECONDARY_ACTIVE_SULFATE_TRANSMEMBRANE_TRANSPORTER_ACTIVITY		24	0.41782123	1.1359391	0.28333333	0.6686862	1	3382	tags=29%, list=6%, signal=31%
GO_0032051_MF_CLATHRIN_LIGHT_CHAIN_BINDING	GO_0032051_MF_CLATHRIN_LIGHT_CHAIN_BINDING		10	0.5220964	1.1358976	0.33791748	0.66822535	1	2669	tags=10%, list=5%, signal=10%
GO_0045487_BP_GIBBERELLIN_CATABOLIC_PROCESS	GO_0045487_BP_GIBBERELLIN_CATABOLIC_PROCESS		14	0.4753067	1.1357849	0.2783505	0.66795385	1	8540	tags=50%, list=15%, signal=59%
GO_0042823_BP_PYRIDOXAL_PHOSPHATE_BIOSYNTHETIC_PROCESS	GO_0042823_BP_PYRIDOXAL_PHOSPHATE_BIOSYNTHETIC_PROCESS		18	0.44943032	1.1356142	0.30578512	0.6678882	1	17241	tags=50%, list=30%, signal=72%
GO_0005655_CC_NUCLEOLAR_RIBONUCLEASE_P_COMPLEX	GO_0005655_CC_NUCLEOLAR_RIBONUCLEASE_P_COMPLEX		40	0.37604874	1.1355581	0.24353448	0.6674534	1	6835	tags=23%, list=12%, signal=26%
GO_0030677_CC_RIBONUCLEASE_P_COMPLEX	GO_0030677_CC_RIBONUCLEASE_P_COMPLEX		40	0.37604874	1.1353874	0.22689076	0.6673702	1	6835	tags=23%, list=12%, signal=26%
GO_0009742_BP_BRASSINOSTEROID_MEDIATED_SIGNALING_PATHWAY	GO_0009742_BP_BRASSINOSTEROID_MEDIATED_SIGNALING_PATHWAY		252	0.27967137	1.1353414	0.11083744	0.66692746	1	13617	tags=32%, list=24%, signal=42%
GO_0009808_BP_LIGNIN_METABOLIC_PROCESS	GO_0009808_BP_LIGNIN_METABOLIC_PROCESS		245	0.28557035	1.1353089	0.15291262	0.66644806	1	7522	tags=23%, list=13%, signal=26%
GO_2000067_BP_REGULATION_OF_ROOT_MORPHOGENESIS	GO_2000067_BP_REGULATION_OF_ROOT_MORPHOGENESIS		36	0.38115636	1.1352513	0.27021277	0.66604745	1	9481	tags=36%, list=17%, signal=43%
GO_0009834_BP_PLANT_TYPE_SECONDARY_CELL_WALL_BIOGENESIS	GO_0009834_BP_PLANT_TYPE_SECONDARY_CELL_WALL_BIOGENESIS		215	0.28697708	1.1349275	0.15764706	0.6664402	1	14143	tags=35%, list=25%, signal=47%
GO_0031930_BP_MITOCHONDRIA_NUCLEUS_SIGNALING_PATHWAY	GO_0031930_BP_MITOCHONDRIA_NUCLEUS_SIGNALING_PATHWAY		10	0.51437867	1.1349074	0.3306288	0.6659194	1	2240	tags=20%, list=4%, signal=21%
GO_0010089_BP_XYLEM_DEVELOPMENT	GO_0010089_BP_XYLEM_DEVELOPMENT		136	0.3044386	1.134742	0.1980198	0.66581935	1	13939	tags=38%, list=25%, signal=50%
GO_0005775_CC_VACUOLAR_LUMEN	GO_0005775_CC_VACUOLAR_LUMEN		17	0.45351112	1.1343818	0.30628803	0.6663165	1	11774	tags=53%, list=21%, signal=67%
GO_0071407_BP_CELLULAR_RESPONSE_TO_ORGANIC_CYCLIC_COMPOUND	GO_0071407_BP_CELLULAR_RESPONSE_TO_ORGANIC_CYCLIC_COMPOUND		469	0.2662965	1.1341041	0.082446806	0.66659886	1	13954	tags=33%, list=25%, signal=43%
GO_0009312_BP_OLIGOSACCHARIDE_BIOSYNTHETIC_PROCESS	GO_0009312_BP_OLIGOSACCHARIDE_BIOSYNTHETIC_PROCESS		126	0.30599606	1.1340055	0.18636364	0.66631496	1	7685	tags=21%, list=14%, signal=24%
GO_0051745_MF_4_HYDROXY_3_METHYLBUT_2_EN_1_YL_DIPHOSPHATE_REDUCTASE_ACTIVITY	GO_0051745_MF_4_HYDROXY_3_METHYLBUT_2_EN_1_YL_DIPHOSPHATE_REDUCTASE_ACTIVITY		6	0.5976074	1.1335019	0.34980237	0.6672885	1	2538	tags=17%, list=4%, signal=17%
GO_0009745_BP_SUCROSE_MEDIATED_SIGNALING	GO_0009745_BP_SUCROSE_MEDIATED_SIGNALING		5	0.5947053	1.1329746	0.33333334	0.668293	1	22968	tags=100%, list=41%, signal=168%
GO_0005811_CC_LIPID_DROPLET	GO_0005811_CC_LIPID_DROPLET		56	0.34885415	1.1326097	0.23644252	0.6688032	1	6980	tags=29%, list=12%, signal=33%
GO_0035004_MF_PHOSPHATIDYLINOSITOL_3_KINASE_ACTIVITY	GO_0035004_MF_PHOSPHATIDYLINOSITOL_3_KINASE_ACTIVITY		6	0.584927	1.132458	0.34375	0.6686562	1	22968	tags=83%, list=41%, signal=140%
GO_0004721_MF_PHOSPHOPROTEIN_PHOSPHATASE_ACTIVITY	GO_0004721_MF_PHOSPHOPROTEIN_PHOSPHATASE_ACTIVITY		470	0.26636568	1.1322955	0.08401084	0.66859317	1	13566	tags=26%, list=24%, signal=34%
GO_0010520_BP_REGULATION_OF_RECIPROCAL_MEIOTIC_RECOMBINATION	GO_0010520_BP_REGULATION_OF_RECIPROCAL_MEIOTIC_RECOMBINATION		29	0.4041019	1.1319087	0.29208925	0.669148	1	20320	tags=48%, list=36%, signal=75%
GO_0009100_BP_GLYCOPROTEIN_METABOLIC_PROCESS	GO_0009100_BP_GLYCOPROTEIN_METABOLIC_PROCESS		484	0.26216727	1.1318293	0.06410257	0.6688257	1	13645	tags=25%, list=24%, signal=33%
GO_0019750_BP_CHLOROPLAST_LOCALIZATION	GO_0019750_BP_CHLOROPLAST_LOCALIZATION		95	0.31695846	1.1312971	0.19953597	0.6697946	1	12439	tags=31%, list=22%, signal=39%
GO_0009063_BP_CELLULAR_AMINO_ACID_CATABOLIC_PROCESS	GO_0009063_BP_CELLULAR_AMINO_ACID_CATABOLIC_PROCESS		150	0.30123696	1.1311055	0.1889401	0.6697874	1	4158	tags=15%, list=7%, signal=17%
GO_0030136_CC_CLATHRIN_COATED_VESICLE	GO_0030136_CC_CLATHRIN_COATED_VESICLE		169	0.29047164	1.1308717	0.19315404	0.6699444	1	13191	tags=24%, list=23%, signal=32%
GO_0005905_CC_CLATHRIN_COATED_PIT	GO_0005905_CC_CLATHRIN_COATED_PIT		84	0.3224053	1.1300572	0.2095672	0.6717383	1	6868	tags=17%, list=12%, signal=19%
GO_0035601_BP_PROTEIN_DEACYLATION	GO_0035601_BP_PROTEIN_DEACYLATION		49	0.35798422	1.1300501	0.2539326	0.6711796	1	4547	tags=12%, list=8%, signal=13%
GO_0044613_CC_NUCLEAR_PORE_CENTRAL_TRANSPORT_CHANNEL	GO_0044613_CC_NUCLEAR_PORE_CENTRAL_TRANSPORT_CHANNEL		10	0.5176833	1.1300368	0.32329318	0.67065	1	1188	tags=10%, list=2%, signal=10%
GO_0043550_BP_REGULATION_OF_LIPID_KINASE_ACTIVITY	GO_0043550_BP_REGULATION_OF_LIPID_KINASE_ACTIVITY		7	0.56563634	1.1299564	0.34184676	0.6703315	1	4348	tags=14%, list=8%, signal=15%
GO_0102953_MF_HYPOGLYCIN_A_GAMMA_GLUTAMYL_TRANSPEPTIDASE_ACTIVITY	GO_0102953_MF_HYPOGLYCIN_A_GAMMA_GLUTAMYL_TRANSPEPTIDASE_ACTIVITY		5	0.61506397	1.1297181	0.36291912	0.67045695	1	12999	tags=80%, list=23%, signal=104%
GO_0010150_BP_LEAF_SENESCENCE	GO_0010150_BP_LEAF_SENESCENCE		433	0.26872656	1.1293788	0.10594315	0.6708817	1	7300	tags=17%, list=13%, signal=20%
GO_0000041_BP_TRANSITION_METAL_ION_TRANSPORT	GO_0000041_BP_TRANSITION_METAL_ION_TRANSPORT		137	0.29932132	1.1287699	0.19650654	0.6721379	1	10919	tags=26%, list=19%, signal=32%
GO_1902025_BP_NITRATE_IMPORT	GO_1902025_BP_NITRATE_IMPORT		19	0.43214712	1.128716	0.29411766	0.6717373	1	6733	tags=32%, list=12%, signal=36%
GO_0050265_MF_RNA_URIDYLYLTRANSFERASE_ACTIVITY	GO_0050265_MF_RNA_URIDYLYLTRANSFERASE_ACTIVITY		15	0.45754835	1.1284684	0.30851063	0.6719018	1	414	tags=7%, list=1%, signal=7%
GO_0043473_BP_PIGMENTATION	GO_0043473_BP_PIGMENTATION		30	0.39560735	1.1284224	0.2674897	0.6714556	1	1383	tags=10%, list=2%, signal=10%
GO_1902289_BP_NEGATIVE_REGULATION_OF_DEFENSE_RESPONSE_TO_OOMYCETES	GO_1902289_BP_NEGATIVE_REGULATION_OF_DEFENSE_RESPONSE_TO_OOMYCETES		10	0.5141958	1.1281791	0.3375262	0.67155427	1	8515	tags=30%, list=15%, signal=35%
GO_0009962_BP_REGULATION_OF_FLAVONOID_BIOSYNTHETIC_PROCESS	GO_0009962_BP_REGULATION_OF_FLAVONOID_BIOSYNTHETIC_PROCESS		72	0.33144507	1.1280795	0.23417722	0.67125684	1	11713	tags=38%, list=21%, signal=47%
GO_0008202_BP_STEROID_METABOLIC_PROCESS	GO_0008202_BP_STEROID_METABOLIC_PROCESS		225	0.2881179	1.1279131	0.17902814	0.67120165	1	10516	tags=27%, list=19%, signal=33%
GO_0042445_BP_HORMONE_METABOLIC_PROCESS	GO_0042445_BP_HORMONE_METABOLIC_PROCESS		350	0.2710409	1.1274316	0.12182741	0.672019	1	8899	tags=28%, list=16%, signal=33%
GO_0036374_MF_GLUTATHIONE_HYDROLASE_ACTIVITY	GO_0036374_MF_GLUTATHIONE_HYDROLASE_ACTIVITY		5	0.61506397	1.1273403	0.36585367	0.6717248	1	12999	tags=80%, list=23%, signal=104%
GO_0034764_BP_POSITIVE_REGULATION_OF_TRANSMEMBRANE_TRANSPORT	GO_0034764_BP_POSITIVE_REGULATION_OF_TRANSMEMBRANE_TRANSPORT		20	0.42965367	1.1272427	0.2633833	0.6714374	1	14914	tags=50%, list=26%, signal=68%
GO_0071249_BP_CELLULAR_RESPONSE_TO_NITRATE	GO_0071249_BP_CELLULAR_RESPONSE_TO_NITRATE		54	0.34661034	1.1272372	0.25761124	0.6708853	1	5031	tags=15%, list=9%, signal=16%
GO_1905177_BP_TRACHEARY_ELEMENT_DIFFERENTIATION	GO_1905177_BP_TRACHEARY_ELEMENT_DIFFERENTIATION		36	0.37767902	1.1269321	0.29473683	0.67125654	1	13827	tags=44%, list=24%, signal=59%
GO_0016098_BP_MONOTERPENOID_METABOLIC_PROCESS	GO_0016098_BP_MONOTERPENOID_METABOLIC_PROCESS		49	0.35485238	1.126892	0.24152543	0.6708038	1	9546	tags=37%, list=17%, signal=44%
GO_0046463_BP_ACYLGLYCEROL_BIOSYNTHETIC_PROCESS	GO_0046463_BP_ACYLGLYCEROL_BIOSYNTHETIC_PROCESS		68	0.34418592	1.12655	0.24660634	0.67125016	1	9793	tags=26%, list=17%, signal=32%
GO_0051644_BP_PLASTID_LOCALIZATION	GO_0051644_BP_PLASTID_LOCALIZATION		95	0.31695846	1.1265004	0.22950819	0.67082334	1	12439	tags=31%, list=22%, signal=39%
GO_0009911_BP_POSITIVE_REGULATION_OF_FLOWER_DEVELOPMENT	GO_0009911_BP_POSITIVE_REGULATION_OF_FLOWER_DEVELOPMENT		129	0.3074185	1.1259882	0.20427553	0.67178816	1	18885	tags=44%, list=33%, signal=66%
GO_0046165_BP_ALCOHOL_BIOSYNTHETIC_PROCESS	GO_0046165_BP_ALCOHOL_BIOSYNTHETIC_PROCESS		179	0.29069912	1.1255639	0.16861826	0.6724757	1	9338	tags=23%, list=16%, signal=27%
GO_0005544_MF_CALCIUM_DEPENDENT_PHOSPHOLIPID_BINDING	GO_0005544_MF_CALCIUM_DEPENDENT_PHOSPHOLIPID_BINDING		33	0.3896312	1.1252815	0.28918323	0.67275053	1	12528	tags=48%, list=22%, signal=62%
GO_0016303_MF_1_PHOSPHATIDYLINOSITOL_3_KINASE_ACTIVITY	GO_0016303_MF_1_PHOSPHATIDYLINOSITOL_3_KINASE_ACTIVITY		6	0.584927	1.1252142	0.33802816	0.67238206	1	22968	tags=83%, list=41%, signal=140%
GO_0048639_BP_POSITIVE_REGULATION_OF_DEVELOPMENTAL_GROWTH	GO_0048639_BP_POSITIVE_REGULATION_OF_DEVELOPMENTAL_GROWTH		19	0.43164426	1.1248356	0.3114754	0.67297214	1	1893	tags=11%, list=3%, signal=11%
GO_2001293_BP_MALONYL_COA_METABOLIC_PROCESS	GO_2001293_BP_MALONYL_COA_METABOLIC_PROCESS		16	0.46309498	1.1246806	0.3114754	0.6728653	1	6941	tags=25%, list=12%, signal=28%
GO_0098732_BP_MACROMOLECULE_DEACYLATION	GO_0098732_BP_MACROMOLECULE_DEACYLATION		49	0.35798422	1.1243604	0.26077586	0.6732257	1	4547	tags=12%, list=8%, signal=13%
GO_0009902_BP_CHLOROPLAST_RELOCATION	GO_0009902_BP_CHLOROPLAST_RELOCATION		95	0.31695846	1.1238459	0.20945945	0.6741469	1	12439	tags=31%, list=22%, signal=39%
GO_0043401_BP_STEROID_HORMONE_MEDIATED_SIGNALING_PATHWAY	GO_0043401_BP_STEROID_HORMONE_MEDIATED_SIGNALING_PATHWAY		252	0.27967137	1.1230313	0.1575	0.67589056	1	13617	tags=32%, list=24%, signal=42%
GO_0055085_BP_TRANSMEMBRANE_TRANSPORT	GO_0055085_BP_TRANSMEMBRANE_TRANSPORT		1389	0.24787098	1.1228273	0.022140222	0.6759261	1	9141	tags=20%, list=16%, signal=24%
GO_0033993_BP_RESPONSE_TO_LIPID	GO_0033993_BP_RESPONSE_TO_LIPID		2667	0.24182488	1.1217083	0.004716981	0.67860866	1	8760	tags=20%, list=15%, signal=22%
GO_1902555_CC_ENDORIBONUCLEASE_COMPLEX	GO_1902555_CC_ENDORIBONUCLEASE_COMPLEX		44	0.36351636	1.1215256	0.27171493	0.67860645	1	6835	tags=20%, list=12%, signal=23%
GO_1903959_BP_REGULATION_OF_ANION_TRANSMEMBRANE_TRANSPORT	GO_1903959_BP_REGULATION_OF_ANION_TRANSMEMBRANE_TRANSPORT		54	0.3541027	1.1214279	0.2555066	0.6783223	1	12325	tags=37%, list=22%, signal=47%
GO_0055046_BP_MICROGAMETOGENESIS	GO_0055046_BP_MICROGAMETOGENESIS		94	0.31870484	1.1213661	0.22706422	0.6779389	1	6116	tags=20%, list=11%, signal=23%
GO_0010072_BP_PRIMARY_SHOOT_APICAL_MERISTEM_SPECIFICATION	GO_0010072_BP_PRIMARY_SHOOT_APICAL_MERISTEM_SPECIFICATION		59	0.34280193	1.12126	0.26077586	0.6776886	1	8292	tags=27%, list=15%, signal=32%
GO_0046209_BP_NITRIC_OXIDE_METABOLIC_PROCESS	GO_0046209_BP_NITRIC_OXIDE_METABOLIC_PROCESS		27	0.39607552	1.1210613	0.2657952	0.677748	1	4596	tags=22%, list=8%, signal=24%
GO_0001736_BP_ESTABLISHMENT_OF_PLANAR_POLARITY	GO_0001736_BP_ESTABLISHMENT_OF_PLANAR_POLARITY		9	0.5374541	1.1203233	0.35569105	0.6793996	1	26214	tags=100%, list=46%, signal=186%
GO_0016647_MF_OXIDOREDUCTASE_ACTIVITY_ACTING_ON_THE_CH_NH_GROUP_OF_DONORS_OXYGEN_AS_ACCEPTOR	GO_0016647_MF_OXIDOREDUCTASE_ACTIVITY_ACTING_ON_THE_CH_NH_GROUP_OF_DONORS_OXYGEN_AS_ACCEPTOR		14	0.46949098	1.1201669	0.30897704	0.6792971	1	12724	tags=36%, list=22%, signal=46%
GO_0004088_MF_CARBAMOYL_PHOSPHATE_SYNTHASE_GLUTAMINE_HYDROLYZING_ACTIVITY	GO_0004088_MF_CARBAMOYL_PHOSPHATE_SYNTHASE_GLUTAMINE_HYDROLYZING_ACTIVITY		7	0.5567341	1.1194767	0.31643003	0.6807778	1	1299	tags=14%, list=2%, signal=15%
GO_0043620_BP_REGULATION_OF_DNA_TEMPLATED_TRANSCRIPTION_IN_RESPONSE_TO_STRESS	GO_0043620_BP_REGULATION_OF_DNA_TEMPLATED_TRANSCRIPTION_IN_RESPONSE_TO_STRESS		16	0.44517952	1.1194478	0.29387754	0.6803022	1	11713	tags=50%, list=21%, signal=63%
GO_0103068_MF_LEUKOTRIENE_C4_GAMMA_GLUTAMYL_TRANSFERASE_ACTIVITY	GO_0103068_MF_LEUKOTRIENE_C4_GAMMA_GLUTAMYL_TRANSFERASE_ACTIVITY		5	0.61506397	1.1193935	0.35877863	0.6799128	1	12999	tags=80%, list=23%, signal=104%
GO_0019888_MF_PROTEIN_PHOSPHATASE_REGULATOR_ACTIVITY	GO_0019888_MF_PROTEIN_PHOSPHATASE_REGULATOR_ACTIVITY		125	0.30401322	1.1191329	0.19730942	0.6801381	1	14972	tags=33%, list=26%, signal=44%
GO_0048017_BP_INOSITOL_LIPID_MEDIATED_SIGNALING	GO_0048017_BP_INOSITOL_LIPID_MEDIATED_SIGNALING		19	0.43877944	1.119113	0.28092244	0.6796405	1	5422	tags=21%, list=10%, signal=23%
GO_0022603_BP_REGULATION_OF_ANATOMICAL_STRUCTURE_MORPHOGENESIS	GO_0022603_BP_REGULATION_OF_ANATOMICAL_STRUCTURE_MORPHOGENESIS		340	0.26980257	1.1185665	0.14705883	0.6807318	1	11320	tags=23%, list=20%, signal=28%
GO_0035619_CC_ROOT_HAIR_TIP	GO_0035619_CC_ROOT_HAIR_TIP		14	0.46665367	1.1184716	0.32079208	0.680431	1	21139	tags=57%, list=37%, signal=91%
GO_0009963_BP_POSITIVE_REGULATION_OF_FLAVONOID_BIOSYNTHETIC_PROCESS	GO_0009963_BP_POSITIVE_REGULATION_OF_FLAVONOID_BIOSYNTHETIC_PROCESS		31	0.3887315	1.1184006	0.2847222	0.68007934	1	11713	tags=45%, list=21%, signal=57%
GO_0035337_BP_FATTY_ACYL_COA_METABOLIC_PROCESS	GO_0035337_BP_FATTY_ACYL_COA_METABOLIC_PROCESS		12	0.48175737	1.1180754	0.31732777	0.6804832	1	1759	tags=33%, list=3%, signal=34%
GO_1901700_BP_RESPONSE_TO_OXYGEN_CONTAINING_COMPOUND	GO_1901700_BP_RESPONSE_TO_OXYGEN_CONTAINING_COMPOUND		4516	0.23628928	1.1178305	0.013986014	0.68063575	1	8742	tags=19%, list=15%, signal=21%
GO_0071383_BP_CELLULAR_RESPONSE_TO_STEROID_HORMONE_STIMULUS	GO_0071383_BP_CELLULAR_RESPONSE_TO_STEROID_HORMONE_STIMULUS		252	0.27967137	1.1171985	0.16834171	0.68190897	1	13617	tags=32%, list=24%, signal=42%
GO_0044070_BP_REGULATION_OF_ANION_TRANSPORT	GO_0044070_BP_REGULATION_OF_ANION_TRANSPORT		58	0.3407715	1.1166519	0.24355972	0.6830098	1	12325	tags=34%, list=22%, signal=44%
GO_0102985_MF_DELTA12_FATTY_ACID_DESATURASE_ACTIVITY	GO_0102985_MF_DELTA12_FATTY_ACID_DESATURASE_ACTIVITY		5	0.61403745	1.1163008	0.37692308	0.6835069	1	9246	tags=60%, list=16%, signal=72%
GO_0048545_BP_RESPONSE_TO_STEROID_HORMONE	GO_0048545_BP_RESPONSE_TO_STEROID_HORMONE		252	0.27967137	1.1160003	0.17929293	0.6838241	1	13617	tags=32%, list=24%, signal=42%
GO_0009415_BP_RESPONSE_TO_WATER	GO_0009415_BP_RESPONSE_TO_WATER		1101	0.24982648	1.1159497	0.050445102	0.6834195	1	11218	tags=26%, list=20%, signal=32%
GO_1902659_BP_REGULATION_OF_GLUCOSE_MEDIATED_SIGNALING_PATHWAY	GO_1902659_BP_REGULATION_OF_GLUCOSE_MEDIATED_SIGNALING_PATHWAY		5	0.5947053	1.1154075	0.37022132	0.68445694	1	22968	tags=100%, list=41%, signal=168%
GO_0042822_BP_PYRIDOXAL_PHOSPHATE_METABOLIC_PROCESS	GO_0042822_BP_PYRIDOXAL_PHOSPHATE_METABOLIC_PROCESS		18	0.44943032	1.115384	0.30785564	0.68399376	1	17241	tags=50%, list=30%, signal=72%
GO_0098795_BP_MRNA_CLEAVAGE_INVOLVED_IN_GENE_SILENCING	GO_0098795_BP_MRNA_CLEAVAGE_INVOLVED_IN_GENE_SILENCING		6	0.58546454	1.1148076	0.39183673	0.6850938	1	16362	tags=50%, list=29%, signal=70%
GO_0030151_MF_MOLYBDENUM_ION_BINDING	GO_0030151_MF_MOLYBDENUM_ION_BINDING		28	0.40408307	1.1145616	0.30425963	0.6852366	1	12934	tags=54%, list=23%, signal=69%
GO_0048587_BP_REGULATION_OF_SHORT_DAY_PHOTOPERIODISM_FLOWERING	GO_0048587_BP_REGULATION_OF_SHORT_DAY_PHOTOPERIODISM_FLOWERING		33	0.3787771	1.1142657	0.2910603	0.6855423	1	8540	tags=24%, list=15%, signal=29%
GO_0016099_BP_MONOTERPENOID_BIOSYNTHETIC_PROCESS	GO_0016099_BP_MONOTERPENOID_BIOSYNTHETIC_PROCESS		49	0.35485238	1.1141918	0.2680851	0.68519455	1	9546	tags=37%, list=17%, signal=44%
GO_0019482_BP_BETA_ALANINE_METABOLIC_PROCESS	GO_0019482_BP_BETA_ALANINE_METABOLIC_PROCESS		12	0.49141195	1.1124113	0.3305955	0.6899974	1	5260	tags=25%, list=9%, signal=28%
GO_0046030_MF_INOSITOL_TRISPHOSPHATE_PHOSPHATASE_ACTIVITY	GO_0046030_MF_INOSITOL_TRISPHOSPHATE_PHOSPHATASE_ACTIVITY		8	0.53223294	1.1120675	0.33200794	0.6905077	1	8828	tags=38%, list=16%, signal=44%
GO_0009414_BP_RESPONSE_TO_WATER_DEPRIVATION	GO_0009414_BP_RESPONSE_TO_WATER_DEPRIVATION		1085	0.24796496	1.1111289	0.06506849	0.69269836	1	11218	tags=26%, list=20%, signal=32%
GO_0002094_MF_POLYPRENYLTRANSFERASE_ACTIVITY	GO_0002094_MF_POLYPRENYLTRANSFERASE_ACTIVITY		14	0.463223	1.109976	0.32595575	0.69568557	1	5664	tags=36%, list=10%, signal=40%
GO_0005951_CC_CARBAMOYL_PHOSPHATE_SYNTHASE_COMPLEX	GO_0005951_CC_CARBAMOYL_PHOSPHATE_SYNTHASE_COMPLEX		7	0.5567341	1.109843	0.37451738	0.69551057	1	1299	tags=14%, list=2%, signal=15%
GO_0052658_MF_INOSITOL_1_4_5_TRISPHOSPHATE_5_PHOSPHATASE_ACTIVITY	GO_0052658_MF_INOSITOL_1_4_5_TRISPHOSPHATE_5_PHOSPHATASE_ACTIVITY		8	0.53223294	1.1097342	0.3540856	0.69525445	1	8828	tags=38%, list=16%, signal=44%
GO_0003979_MF_UDP_GLUCOSE_6_DEHYDROGENASE_ACTIVITY	GO_0003979_MF_UDP_GLUCOSE_6_DEHYDROGENASE_ACTIVITY		12	0.47748548	1.109326	0.33061224	0.6958937	1	20900	tags=67%, list=37%, signal=106%
GO_0032101_BP_REGULATION_OF_RESPONSE_TO_EXTERNAL_STIMULUS	GO_0032101_BP_REGULATION_OF_RESPONSE_TO_EXTERNAL_STIMULUS		601	0.2577084	1.1092893	0.1037464	0.6954313	1	12559	tags=30%, list=22%, signal=38%
GO_0000414_BP_REGULATION_OF_HISTONE_H3_K36_METHYLATION	GO_0000414_BP_REGULATION_OF_HISTONE_H3_K36_METHYLATION		9	0.51273626	1.1091689	0.3262548	0.69522583	1	1467	tags=11%, list=3%, signal=11%
GO_0003950_MF_NAD_ADP_RIBOSYLTRANSFERASE_ACTIVITY	GO_0003950_MF_NAD_ADP_RIBOSYLTRANSFERASE_ACTIVITY		18	0.43324214	1.1081678	0.31656185	0.6976489	1	3424	tags=17%, list=6%, signal=18%
GO_0034032_BP_PURINE_NUCLEOSIDE_BISPHOSPHATE_METABOLIC_PROCESS	GO_0034032_BP_PURINE_NUCLEOSIDE_BISPHOSPHATE_METABOLIC_PROCESS		152	0.29283744	1.1071138	0.2294686	0.7002793	1	10675	tags=22%, list=19%, signal=27%
GO_0019566_BP_ARABINOSE_METABOLIC_PROCESS	GO_0019566_BP_ARABINOSE_METABOLIC_PROCESS		10	0.5020356	1.1068815	0.3678862	0.70044494	1	7340	tags=30%, list=13%, signal=34%
GO_1902288_BP_REGULATION_OF_DEFENSE_RESPONSE_TO_OOMYCETES	GO_1902288_BP_REGULATION_OF_DEFENSE_RESPONSE_TO_OOMYCETES		35	0.3722378	1.1066424	0.26963907	0.70059305	1	12953	tags=37%, list=23%, signal=48%
GO_0071076_BP_RNA_3_URIDYLATION	GO_0071076_BP_RNA_3_URIDYLATION		15	0.45754835	1.1064447	0.32086614	0.70065564	1	414	tags=7%, list=1%, signal=7%
GO_0019953_BP_SEXUAL_REPRODUCTION	GO_0019953_BP_SEXUAL_REPRODUCTION		370	0.26372036	1.105638	0.14249364	0.7024548	1	8092	tags=20%, list=14%, signal=23%
GO_0052659_MF_INOSITOL_1_3_4_5_TETRAKISPHOSPHATE_5_PHOSPHATASE_ACTIVITY	GO_0052659_MF_INOSITOL_1_3_4_5_TETRAKISPHOSPHATE_5_PHOSPHATASE_ACTIVITY		8	0.53223294	1.1055317	0.35443038	0.7022069	1	8828	tags=38%, list=16%, signal=44%
GO_0035197_MF_SIRNA_BINDING	GO_0035197_MF_SIRNA_BINDING		6	0.57286566	1.1053216	0.37869823	0.70222896	1	24206	tags=100%, list=43%, signal=175%
GO_0072583_BP_CLATHRIN_DEPENDENT_ENDOCYTOSIS	GO_0072583_BP_CLATHRIN_DEPENDENT_ENDOCYTOSIS		30	0.39079925	1.1049125	0.30869564	0.7028228	1	11443	tags=20%, list=20%, signal=25%
GO_0016711_MF_FLAVONOID_3_MONOOXYGENASE_ACTIVITY	GO_0016711_MF_FLAVONOID_3_MONOOXYGENASE_ACTIVITY		11	0.4785226	1.1045709	0.3262548	0.70329976	1	5057	tags=27%, list=9%, signal=30%
GO_1902347_BP_RESPONSE_TO_STRIGOLACTONE	GO_1902347_BP_RESPONSE_TO_STRIGOLACTONE		18	0.4429648	1.1043309	0.3262136	0.7034969	1	13576	tags=50%, list=24%, signal=66%
GO_0048508_BP_EMBRYONIC_MERISTEM_DEVELOPMENT	GO_0048508_BP_EMBRYONIC_MERISTEM_DEVELOPMENT		123	0.30110744	1.1040188	0.22931442	0.7039063	1	11538	tags=33%, list=20%, signal=42%
GO_1905421_BP_REGULATION_OF_PLANT_ORGAN_MORPHOGENESIS	GO_1905421_BP_REGULATION_OF_PLANT_ORGAN_MORPHOGENESIS		75	0.33020496	1.1039664	0.2825112	0.7035251	1	5429	tags=17%, list=10%, signal=19%
GO_0033865_BP_NUCLEOSIDE_BISPHOSPHATE_METABOLIC_PROCESS	GO_0033865_BP_NUCLEOSIDE_BISPHOSPHATE_METABOLIC_PROCESS		152	0.29283744	1.103935	0.21090047	0.70306337	1	10675	tags=22%, list=19%, signal=27%
GO_0033875_BP_RIBONUCLEOSIDE_BISPHOSPHATE_METABOLIC_PROCESS	GO_0033875_BP_RIBONUCLEOSIDE_BISPHOSPHATE_METABOLIC_PROCESS		152	0.29283744	1.1033247	0.21192053	0.7043502	1	10675	tags=22%, list=19%, signal=27%
GO_2001253_BP_REGULATION_OF_HISTONE_H3_K36_TRIMETHYLATION	GO_2001253_BP_REGULATION_OF_HISTONE_H3_K36_TRIMETHYLATION		9	0.51273626	1.1030835	0.35185185	0.7044972	1	1467	tags=11%, list=3%, signal=11%
GO_0010496_BP_INTERCELLULAR_TRANSPORT	GO_0010496_BP_INTERCELLULAR_TRANSPORT		31	0.37974378	1.1029168	0.31034482	0.70441204	1	14194	tags=35%, list=25%, signal=47%
GO_0052837_BP_THIAZOLE_BIOSYNTHETIC_PROCESS	GO_0052837_BP_THIAZOLE_BIOSYNTHETIC_PROCESS		5	0.6070236	1.102662	0.36893204	0.7046299	1	3369	tags=20%, list=6%, signal=21%
GO_0030030_BP_CELL_PROJECTION_ORGANIZATION	GO_0030030_BP_CELL_PROJECTION_ORGANIZATION		41	0.36144224	1.1025748	0.30580357	0.7043411	1	12109	tags=32%, list=21%, signal=40%
GO_0005991_BP_TREHALOSE_METABOLIC_PROCESS	GO_0005991_BP_TREHALOSE_METABOLIC_PROCESS		69	0.3304655	1.1019403	0.27542374	0.7056656	1	5289	tags=19%, list=9%, signal=21%
GO_0009925_CC_BASAL_PLASMA_MEMBRANE	GO_0009925_CC_BASAL_PLASMA_MEMBRANE		6	0.57723695	1.1019373	0.38247013	0.7051145	1	12563	tags=67%, list=22%, signal=86%
GO_0032784_BP_REGULATION_OF_DNA_TEMPLATED_TRANSCRIPTION_ELONGATION	GO_0032784_BP_REGULATION_OF_DNA_TEMPLATED_TRANSCRIPTION_ELONGATION		63	0.33623195	1.1016158	0.2857143	0.70548046	1	4564	tags=10%, list=8%, signal=10%
GO_0009404_BP_TOXIN_METABOLIC_PROCESS	GO_0009404_BP_TOXIN_METABOLIC_PROCESS		81	0.3230314	1.1015356	0.26785713	0.7051574	1	7537	tags=23%, list=13%, signal=27%
GO_0044703_BP_MULTI_ORGANISM_REPRODUCTIVE_PROCESS	GO_0044703_BP_MULTI_ORGANISM_REPRODUCTIVE_PROCESS		370	0.26372036	1.1014838	0.18508998	0.70476687	1	8092	tags=20%, list=14%, signal=23%
GO_0009815_MF_1_AMINOCYCLOPROPANE_1_CARBOXYLATE_OXIDASE_ACTIVITY	GO_0009815_MF_1_AMINOCYCLOPROPANE_1_CARBOXYLATE_OXIDASE_ACTIVITY		20	0.4242951	1.101472	0.32150313	0.70424026	1	9775	tags=40%, list=17%, signal=48%
GO_0046922_MF_PEPTIDE_O_FUCOSYLTRANSFERASE_ACTIVITY	GO_0046922_MF_PEPTIDE_O_FUCOSYLTRANSFERASE_ACTIVITY		5	0.59151703	1.1013266	0.38085938	0.70408267	1	1638	tags=20%, list=3%, signal=21%
GO_0052838_BP_THIAZOLE_METABOLIC_PROCESS	GO_0052838_BP_THIAZOLE_METABOLIC_PROCESS		5	0.6070236	1.101261	0.37704918	0.703734	1	3369	tags=20%, list=6%, signal=21%
GO_0055082_BP_CELLULAR_CHEMICAL_HOMEOSTASIS	GO_0055082_BP_CELLULAR_CHEMICAL_HOMEOSTASIS		453	0.2606008	1.1009183	0.14246576	0.7042227	1	10346	tags=28%, list=18%, signal=33%
GO_0043178_MF_ALCOHOL_BINDING	GO_0043178_MF_ALCOHOL_BINDING		71	0.3236387	1.1008292	0.26153848	0.7039636	1	15416	tags=34%, list=27%, signal=46%
GO_0102406_MF_OMEGA_HYDROXYPALMITATE_O_SINAPOYL_TRANSFERASE_ACTIVITY	GO_0102406_MF_OMEGA_HYDROXYPALMITATE_O_SINAPOYL_TRANSFERASE_ACTIVITY		8	0.5375814	1.1006601	0.371134	0.7038931	1	4054	tags=50%, list=7%, signal=54%
GO_0051766_MF_INOSITOL_TRISPHOSPHATE_KINASE_ACTIVITY	GO_0051766_MF_INOSITOL_TRISPHOSPHATE_KINASE_ACTIVITY		19	0.43298408	1.0998532	0.3375	0.70567226	1	14568	tags=37%, list=26%, signal=50%
GO_0046466_BP_MEMBRANE_LIPID_CATABOLIC_PROCESS	GO_0046466_BP_MEMBRANE_LIPID_CATABOLIC_PROCESS		10	0.49490115	1.0997064	0.33333334	0.7055833	1	13971	tags=60%, list=25%, signal=80%
GO_0044375_BP_REGULATION_OF_PEROXISOME_SIZE	GO_0044375_BP_REGULATION_OF_PEROXISOME_SIZE		8	0.53515816	1.0994655	0.3742072	0.7057472	1	23496	tags=88%, list=41%, signal=149%
GO_0016638_MF_OXIDOREDUCTASE_ACTIVITY_ACTING_ON_THE_CH_NH2_GROUP_OF_DONORS	GO_0016638_MF_OXIDOREDUCTASE_ACTIVITY_ACTING_ON_THE_CH_NH2_GROUP_OF_DONORS		72	0.32998043	1.0992506	0.2791762	0.7058458	1	6574	tags=21%, list=12%, signal=24%
GO_0052725_MF_INOSITOL_1_3_4_TRISPHOSPHATE_6_KINASE_ACTIVITY	GO_0052725_MF_INOSITOL_1_3_4_TRISPHOSPHATE_6_KINASE_ACTIVITY		19	0.43298408	1.0989672	0.32040817	0.7061562	1	14568	tags=37%, list=26%, signal=50%
GO_1905156_BP_NEGATIVE_REGULATION_OF_PHOTOSYNTHESIS	GO_1905156_BP_NEGATIVE_REGULATION_OF_PHOTOSYNTHESIS		28	0.39109594	1.0988333	0.31556502	0.7060248	1	12883	tags=39%, list=23%, signal=51%
GO_0009789_BP_POSITIVE_REGULATION_OF_ABSCISIC_ACID_ACTIVATED_SIGNALING_PATHWAY	GO_0009789_BP_POSITIVE_REGULATION_OF_ABSCISIC_ACID_ACTIVATED_SIGNALING_PATHWAY		147	0.29293248	1.098516	0.2271715	0.70644337	1	18443	tags=44%, list=33%, signal=64%
GO_0030031_BP_CELL_PROJECTION_ASSEMBLY	GO_0030031_BP_CELL_PROJECTION_ASSEMBLY		41	0.36144224	1.0981861	0.28301886	0.706941	1	12109	tags=32%, list=21%, signal=40%
GO_0045178_CC_BASAL_PART_OF_CELL	GO_0045178_CC_BASAL_PART_OF_CELL		6	0.57723695	1.0978589	0.36065573	0.70735735	1	12563	tags=67%, list=22%, signal=86%
GO_0019058_BP_VIRAL_LIFE_CYCLE	GO_0019058_BP_VIRAL_LIFE_CYCLE		26	0.39096576	1.0977371	0.3137255	0.7071736	1	6747	tags=15%, list=12%, signal=17%
GO_0031514_CC_MOTILE_CILIUM	GO_0031514_CC_MOTILE_CILIUM		45	0.35045156	1.0973645	0.28	0.70768553	1	6887	tags=22%, list=12%, signal=25%
GO_0008519_MF_AMMONIUM_TRANSMEMBRANE_TRANSPORTER_ACTIVITY	GO_0008519_MF_AMMONIUM_TRANSMEMBRANE_TRANSPORTER_ACTIVITY		22	0.41951448	1.0973269	0.32231405	0.7072724	1	11424	tags=59%, list=20%, signal=74%
GO_0015078_MF_PROTON_TRANSMEMBRANE_TRANSPORTER_ACTIVITY	GO_0015078_MF_PROTON_TRANSMEMBRANE_TRANSPORTER_ACTIVITY		430	0.2610365	1.0972437	0.18575063	0.70699924	1	7216	tags=16%, list=13%, signal=19%
GO_0046398_BP_UDP_GLUCURONATE_METABOLIC_PROCESS	GO_0046398_BP_UDP_GLUCURONATE_METABOLIC_PROCESS		12	0.47748548	1.0963322	0.34059405	0.7091888	1	20900	tags=67%, list=37%, signal=106%
GO_0080124_MF_PHEOPHYTINASE_ACTIVITY	GO_0080124_MF_PHEOPHYTINASE_ACTIVITY		11	0.49513823	1.0962721	0.351626	0.7088057	1	20664	tags=55%, list=36%, signal=86%
GO_0006639_BP_ACYLGLYCEROL_METABOLIC_PROCESS	GO_0006639_BP_ACYLGLYCEROL_METABOLIC_PROCESS		82	0.3147534	1.0960531	0.27027026	0.70895797	1	10835	tags=26%, list=19%, signal=32%
GO_0030126_CC_COPI_VESICLE_COAT	GO_0030126_CC_COPI_VESICLE_COAT		46	0.34887838	1.0956521	0.2901099	0.70960647	1	2068	tags=4%, list=4%, signal=5%
GO_0004445_MF_INOSITOL_POLYPHOSPHATE_5_PHOSPHATASE_ACTIVITY	GO_0004445_MF_INOSITOL_POLYPHOSPHATE_5_PHOSPHATASE_ACTIVITY		8	0.53223294	1.0954938	0.35714287	0.70955586	1	8828	tags=38%, list=16%, signal=44%
GO_0061388_BP_REGULATION_OF_RATE_OF_CELL_GROWTH	GO_0061388_BP_REGULATION_OF_RATE_OF_CELL_GROWTH		7	0.54779327	1.0954916	0.38193017	0.70900995	1	11824	tags=29%, list=21%, signal=36%
GO_0009719_BP_RESPONSE_TO_ENDOGENOUS_STIMULUS	GO_0009719_BP_RESPONSE_TO_ENDOGENOUS_STIMULUS		4561	0.23157057	1.0954002	0	0.70873994	1	8743	tags=19%, list=15%, signal=21%
GO_0008327_MF_METHYL_CPG_BINDING	GO_0008327_MF_METHYL_CPG_BINDING		47	0.35386524	1.0953771	0.29052633	0.7082509	1	19975	tags=53%, list=35%, signal=82%
GO_0008195_MF_PHOSPHATIDATE_PHOSPHATASE_ACTIVITY	GO_0008195_MF_PHOSPHATIDATE_PHOSPHATASE_ACTIVITY		23	0.40856615	1.0952538	0.34565216	0.7080568	1	18145	tags=65%, list=32%, signal=96%
GO_0006065_BP_UDP_GLUCURONATE_BIOSYNTHETIC_PROCESS	GO_0006065_BP_UDP_GLUCURONATE_BIOSYNTHETIC_PROCESS		12	0.47748548	1.0941167	0.35363457	0.71098584	1	20900	tags=67%, list=37%, signal=106%
GO_0098754_BP_DETOXIFICATION	GO_0098754_BP_DETOXIFICATION		81	0.3176815	1.094013	0.2835498	0.7107668	1	5838	tags=21%, list=10%, signal=23%
GO_0004842_MF_UBIQUITIN_PROTEIN_TRANSFERASE_ACTIVITY	GO_0004842_MF_UBIQUITIN_PROTEIN_TRANSFERASE_ACTIVITY		1264	0.24282353	1.0928009	0.08304498	0.7139355	1	14289	tags=28%, list=25%, signal=37%
GO_0046484_BP_OXAZOLE_OR_THIAZOLE_METABOLIC_PROCESS	GO_0046484_BP_OXAZOLE_OR_THIAZOLE_METABOLIC_PROCESS		5	0.6070236	1.0925567	0.38709676	0.714135	1	3369	tags=20%, list=6%, signal=21%
GO_0009650_BP_UV_PROTECTION	GO_0009650_BP_UV_PROTECTION		6	0.5645609	1.0922558	0.38867188	0.7145283	1	18681	tags=50%, list=33%, signal=75%
GO_0015179_MF_L_AMINO_ACID_TRANSMEMBRANE_TRANSPORTER_ACTIVITY	GO_0015179_MF_L_AMINO_ACID_TRANSMEMBRANE_TRANSPORTER_ACTIVITY		24	0.39751366	1.0920302	0.30184805	0.7146532	1	4548	tags=21%, list=8%, signal=23%
GO_1901701_BP_CELLULAR_RESPONSE_TO_OXYGEN_CONTAINING_COMPOUND	GO_1901701_BP_CELLULAR_RESPONSE_TO_OXYGEN_CONTAINING_COMPOUND		2028	0.23620617	1.0920277	0.025641026	0.71411264	1	11441	tags=23%, list=20%, signal=28%
GO_0046786_BP_VIRAL_REPLICATION_COMPLEX_FORMATION_AND_MAINTENANCE	GO_0046786_BP_VIRAL_REPLICATION_COMPLEX_FORMATION_AND_MAINTENANCE		26	0.39096576	1.091874	0.32908705	0.7140242	1	6747	tags=15%, list=12%, signal=17%
GO_0033612_MF_RECEPTOR_SERINE_THREONINE_KINASE_BINDING	GO_0033612_MF_RECEPTOR_SERINE_THREONINE_KINASE_BINDING		93	0.3121439	1.0914313	0.27571115	0.71478313	1	11249	tags=26%, list=20%, signal=32%
GO_0009561_BP_MEGAGAMETOGENESIS	GO_0009561_BP_MEGAGAMETOGENESIS		195	0.27755037	1.0914215	0.19072165	0.7142581	1	8517	tags=19%, list=15%, signal=23%
GO_0004107_MF_CHORISMATE_SYNTHASE_ACTIVITY	GO_0004107_MF_CHORISMATE_SYNTHASE_ACTIVITY		6	0.5705696	1.091241	0.4074074	0.7142753	1	5394	tags=50%, list=10%, signal=55%
GO_0006486_BP_PROTEIN_GLYCOSYLATION	GO_0006486_BP_PROTEIN_GLYCOSYLATION		458	0.2553129	1.0912342	0.15789473	0.7137461	1	9892	tags=18%, list=17%, signal=22%
GO_0030203_BP_GLYCOSAMINOGLYCAN_METABOLIC_PROCESS	GO_0030203_BP_GLYCOSAMINOGLYCAN_METABOLIC_PROCESS		12	0.47748548	1.0912148	0.39254385	0.71325755	1	20900	tags=67%, list=37%, signal=106%
GO_0009832_BP_PLANT_TYPE_CELL_WALL_BIOGENESIS	GO_0009832_BP_PLANT_TYPE_CELL_WALL_BIOGENESIS		428	0.25924322	1.0910676	0.1627907	0.71313256	1	10865	tags=21%, list=19%, signal=25%
GO_0015556_MF_C4_DICARBOXYLATE_TRANSMEMBRANE_TRANSPORTER_ACTIVITY	GO_0015556_MF_C4_DICARBOXYLATE_TRANSMEMBRANE_TRANSPORTER_ACTIVITY		39	0.36107013	1.0909325	0.32671082	0.71302384	1	12476	tags=44%, list=22%, signal=56%
GO_0043413_BP_MACROMOLECULE_GLYCOSYLATION	GO_0043413_BP_MACROMOLECULE_GLYCOSYLATION		458	0.2553129	1.0907801	0.15957446	0.71293247	1	9892	tags=18%, list=17%, signal=22%
GO_0090032_BP_NEGATIVE_REGULATION_OF_STEROID_HORMONE_BIOSYNTHETIC_PROCESS	GO_0090032_BP_NEGATIVE_REGULATION_OF_STEROID_HORMONE_BIOSYNTHETIC_PROCESS		6	0.5537514	1.0891138	0.4074074	0.71751446	1	25289	tags=100%, list=45%, signal=181%
GO_0005451_MF_MONOVALENT_CATION_PROTON_ANTIPORTER_ACTIVITY	GO_0005451_MF_MONOVALENT_CATION_PROTON_ANTIPORTER_ACTIVITY		49	0.34657738	1.0887268	0.29831934	0.7181745	1	5870	tags=22%, list=10%, signal=25%
GO_0018131_BP_OXAZOLE_OR_THIAZOLE_BIOSYNTHETIC_PROCESS	GO_0018131_BP_OXAZOLE_OR_THIAZOLE_BIOSYNTHETIC_PROCESS		5	0.6070236	1.088715	0.41322315	0.71766084	1	3369	tags=20%, list=6%, signal=21%
GO_0019787_MF_UBIQUITIN_LIKE_PROTEIN_TRANSFERASE_ACTIVITY	GO_0019787_MF_UBIQUITIN_LIKE_PROTEIN_TRANSFERASE_ACTIVITY		1300	0.24013497	1.0885662	0.067669176	0.7176034	1	14996	tags=29%, list=26%, signal=39%
GO_0046429_MF_4_HYDROXY_3_METHYLBUT_2_EN_1_YL_DIPHOSPHATE_SYNTHASE_ACTIVITY	GO_0046429_MF_4_HYDROXY_3_METHYLBUT_2_EN_1_YL_DIPHOSPHATE_SYNTHASE_ACTIVITY		8	0.5321896	1.0885231	0.3822314	0.71718264	1	2538	tags=13%, list=4%, signal=13%
GO_0016514_CC_SWI_SNF_COMPLEX	GO_0016514_CC_SWI_SNF_COMPLEX		10	0.48993516	1.0884172	0.36853004	0.7169925	1	26243	tags=90%, list=46%, signal=168%
GO_0008023_CC_TRANSCRIPTION_ELONGATION_FACTOR_COMPLEX	GO_0008023_CC_TRANSCRIPTION_ELONGATION_FACTOR_COMPLEX		68	0.32889503	1.0879656	0.30465117	0.7177971	1	14412	tags=26%, list=25%, signal=35%
GO_0010224_BP_RESPONSE_TO_UV_B	GO_0010224_BP_RESPONSE_TO_UV_B		183	0.2851	1.0879141	0.24475524	0.7174227	1	4700	tags=12%, list=8%, signal=13%
GO_0071008_CC_U2_TYPE_POST_MRNA_RELEASE_SPLICEOSOMAL_COMPLEX	GO_0071008_CC_U2_TYPE_POST_MRNA_RELEASE_SPLICEOSOMAL_COMPLEX		5	0.58203506	1.0875777	0.39053255	0.7178936	1	21130	tags=80%, list=37%, signal=128%
GO_0045472_BP_RESPONSE_TO_ETHER	GO_0045472_BP_RESPONSE_TO_ETHER		5	0.5947053	1.0871838	0.36526945	0.71854913	1	22968	tags=100%, list=41%, signal=168%
GO_0048468_BP_CELL_DEVELOPMENT	GO_0048468_BP_CELL_DEVELOPMENT		703	0.24799179	1.0868725	0.13095239	0.71891296	1	10865	tags=20%, list=19%, signal=24%
GO_0071367_BP_CELLULAR_RESPONSE_TO_BRASSINOSTEROID_STIMULUS	GO_0071367_BP_CELLULAR_RESPONSE_TO_BRASSINOSTEROID_STIMULUS		253	0.2714489	1.0864717	0.21004567	0.7195752	1	13617	tags=32%, list=24%, signal=41%
GO_0007186_BP_G_PROTEIN_COUPLED_RECEPTOR_SIGNALING_PATHWAY	GO_0007186_BP_G_PROTEIN_COUPLED_RECEPTOR_SIGNALING_PATHWAY		45	0.35163713	1.0863178	0.30252102	0.7194969	1	14081	tags=38%, list=25%, signal=50%
GO_0006024_BP_GLYCOSAMINOGLYCAN_BIOSYNTHETIC_PROCESS	GO_0006024_BP_GLYCOSAMINOGLYCAN_BIOSYNTHETIC_PROCESS		12	0.47748548	1.0859786	0.35699373	0.7199986	1	20900	tags=67%, list=37%, signal=106%
GO_0006023_BP_AMINOGLYCAN_BIOSYNTHETIC_PROCESS	GO_0006023_BP_AMINOGLYCAN_BIOSYNTHETIC_PROCESS		12	0.47748548	1.085963	0.3654224	0.7195041	1	20900	tags=67%, list=37%, signal=106%
GO_0003885_MF_D_ARABINONO_1_4_LACTONE_OXIDASE_ACTIVITY	GO_0003885_MF_D_ARABINONO_1_4_LACTONE_OXIDASE_ACTIVITY		5	0.59400904	1.0858951	0.4026975	0.7191699	1	8125	tags=40%, list=14%, signal=47%
GO_0005261_MF_CATION_CHANNEL_ACTIVITY	GO_0005261_MF_CATION_CHANNEL_ACTIVITY		211	0.27651957	1.0854994	0.22029702	0.719864	1	10125	tags=25%, list=18%, signal=30%
GO_0097198_BP_HISTONE_H3_K36_TRIMETHYLATION	GO_0097198_BP_HISTONE_H3_K36_TRIMETHYLATION		9	0.51273626	1.0846744	0.36926147	0.72185856	1	1467	tags=11%, list=3%, signal=11%
GO_0048583_BP_REGULATION_OF_RESPONSE_TO_STIMULUS	GO_0048583_BP_REGULATION_OF_RESPONSE_TO_STIMULUS		2146	0.23497081	1.0845283	0.054263566	0.72175497	1	12571	tags=25%, list=22%, signal=31%
GO_0006638_BP_NEUTRAL_LIPID_METABOLIC_PROCESS	GO_0006638_BP_NEUTRAL_LIPID_METABOLIC_PROCESS		82	0.3147534	1.0840567	0.30022573	0.7226557	1	10835	tags=26%, list=19%, signal=32%
GO_0009850_BP_AUXIN_METABOLIC_PROCESS	GO_0009850_BP_AUXIN_METABOLIC_PROCESS		171	0.28005078	1.0837153	0.22654462	0.72321826	1	8825	tags=29%, list=16%, signal=35%
GO_0090213_BP_REGULATION_OF_RADIAL_PATTERN_FORMATION	GO_0090213_BP_REGULATION_OF_RADIAL_PATTERN_FORMATION		6	0.56780034	1.0837113	0.41117764	0.7226854	1	24493	tags=100%, list=43%, signal=176%
GO_0016791_MF_PHOSPHATASE_ACTIVITY	GO_0016791_MF_PHOSPHATASE_ACTIVITY		812	0.24477227	1.0831041	0.10670732	0.72402513	1	13949	tags=27%, list=25%, signal=35%
GO_0050665_BP_HYDROGEN_PEROXIDE_BIOSYNTHETIC_PROCESS	GO_0050665_BP_HYDROGEN_PEROXIDE_BIOSYNTHETIC_PROCESS		17	0.4337448	1.0829843	0.35318276	0.7238341	1	7250	tags=29%, list=13%, signal=34%
GO_0090030_BP_REGULATION_OF_STEROID_HORMONE_BIOSYNTHETIC_PROCESS	GO_0090030_BP_REGULATION_OF_STEROID_HORMONE_BIOSYNTHETIC_PROCESS		6	0.5537514	1.082904	0.39694658	0.72354114	1	25289	tags=100%, list=45%, signal=181%
GO_0005452_MF_INORGANIC_ANION_EXCHANGER_ACTIVITY	GO_0005452_MF_INORGANIC_ANION_EXCHANGER_ACTIVITY		19	0.4173358	1.082894	0.31546393	0.7230292	1	8524	tags=42%, list=15%, signal=50%
GO_0048629_BP_TRICHOME_PATTERNING	GO_0048629_BP_TRICHOME_PATTERNING		10	0.49851555	1.0827723	0.3440171	0.72283953	1	1198	tags=20%, list=2%, signal=20%
GO_0015880_BP_COENZYME_A_TRANSPORT	GO_0015880_BP_COENZYME_A_TRANSPORT		6	0.551887	1.0826669	0.4040404	0.7226468	1	15985	tags=50%, list=28%, signal=70%
GO_0010166_BP_WAX_METABOLIC_PROCESS	GO_0010166_BP_WAX_METABOLIC_PROCESS		132	0.28828207	1.0817813	0.26818183	0.7248078	1	9215	tags=23%, list=16%, signal=28%
GO_0016051_BP_CARBOHYDRATE_BIOSYNTHETIC_PROCESS	GO_0016051_BP_CARBOHYDRATE_BIOSYNTHETIC_PROCESS		857	0.24438113	1.0811797	0.13149847	0.7260699	1	10152	tags=17%, list=18%, signal=21%
GO_0042742_BP_DEFENSE_RESPONSE_TO_BACTERIUM	GO_0042742_BP_DEFENSE_RESPONSE_TO_BACTERIUM		1167	0.24000606	1.0806968	0.0952381	0.72704357	1	10840	tags=26%, list=19%, signal=31%
GO_0010589_BP_LEAF_PROXIMAL_DISTAL_PATTERN_FORMATION	GO_0010589_BP_LEAF_PROXIMAL_DISTAL_PATTERN_FORMATION		11	0.48215887	1.0803763	0.375	0.7274272	1	10193	tags=27%, list=18%, signal=33%
GO_2000234_BP_POSITIVE_REGULATION_OF_RRNA_PROCESSING	GO_2000234_BP_POSITIVE_REGULATION_OF_RRNA_PROCESSING		5	0.5947053	1.0801398	0.3946281	0.7276562	1	22968	tags=100%, list=41%, signal=168%
GO_0019079_BP_VIRAL_GENOME_REPLICATION	GO_0019079_BP_VIRAL_GENOME_REPLICATION		26	0.39096576	1.0798682	0.33463797	0.72795343	1	6747	tags=15%, list=12%, signal=17%
GO_0009101_BP_GLYCOPROTEIN_BIOSYNTHETIC_PROCESS	GO_0009101_BP_GLYCOPROTEIN_BIOSYNTHETIC_PROCESS		460	0.2550818	1.0793107	0.19263457	0.7291813	1	9892	tags=18%, list=17%, signal=22%
GO_0061630_MF_UBIQUITIN_PROTEIN_LIGASE_ACTIVITY	GO_0061630_MF_UBIQUITIN_PROTEIN_LIGASE_ACTIVITY		724	0.24658741	1.0788932	0.16216215	0.7298904	1	15298	tags=30%, list=27%, signal=41%
GO_0030597_MF_RNA_GLYCOSYLASE_ACTIVITY	GO_0030597_MF_RNA_GLYCOSYLASE_ACTIVITY		8	0.51351994	1.0788585	0.39370078	0.7294518	1	9776	tags=50%, list=17%, signal=60%
GO_0030149_BP_SPHINGOLIPID_CATABOLIC_PROCESS	GO_0030149_BP_SPHINGOLIPID_CATABOLIC_PROCESS		10	0.49490115	1.0787877	0.37570092	0.72911865	1	13971	tags=60%, list=25%, signal=80%
GO_0005982_BP_STARCH_METABOLIC_PROCESS	GO_0005982_BP_STARCH_METABOLIC_PROCESS		197	0.2783646	1.0787557	0.25581396	0.7286597	1	14385	tags=28%, list=25%, signal=38%
GO_0090359_BP_NEGATIVE_REGULATION_OF_ABSCISIC_ACID_BIOSYNTHETIC_PROCESS	GO_0090359_BP_NEGATIVE_REGULATION_OF_ABSCISIC_ACID_BIOSYNTHETIC_PROCESS		7	0.5393302	1.07856	0.3901515	0.7287311	1	4139	tags=14%, list=7%, signal=15%
GO_2000069_BP_REGULATION_OF_POST_EMBRYONIC_ROOT_DEVELOPMENT	GO_2000069_BP_REGULATION_OF_POST_EMBRYONIC_ROOT_DEVELOPMENT		50	0.3413606	1.078556	0.31441048	0.7282038	1	11864	tags=34%, list=21%, signal=43%
GO_0048576_BP_POSITIVE_REGULATION_OF_SHORT_DAY_PHOTOPERIODISM_FLOWERING	GO_0048576_BP_POSITIVE_REGULATION_OF_SHORT_DAY_PHOTOPERIODISM_FLOWERING		9	0.5077398	1.0782565	0.37119675	0.72862136	1	5818	tags=22%, list=10%, signal=25%
GO_1903338_BP_REGULATION_OF_CELL_WALL_ORGANIZATION_OR_BIOGENESIS	GO_1903338_BP_REGULATION_OF_CELL_WALL_ORGANIZATION_OR_BIOGENESIS		88	0.30660173	1.0780896	0.29139072	0.72864085	1	11610	tags=36%, list=20%, signal=46%
GO_0060548_BP_NEGATIVE_REGULATION_OF_CELL_DEATH	GO_0060548_BP_NEGATIVE_REGULATION_OF_CELL_DEATH		80	0.3133638	1.0779389	0.29867256	0.72859067	1	11249	tags=26%, list=20%, signal=33%
GO_0032324_BP_MOLYBDOPTERIN_COFACTOR_BIOSYNTHETIC_PROCESS	GO_0032324_BP_MOLYBDOPTERIN_COFACTOR_BIOSYNTHETIC_PROCESS		7	0.54837394	1.0775623	0.4084507	0.7292205	1	6467	tags=29%, list=11%, signal=32%
GO_0010102_BP_LATERAL_ROOT_MORPHOGENESIS	GO_0010102_BP_LATERAL_ROOT_MORPHOGENESIS		140	0.28760165	1.0771711	0.2688679	0.72988373	1	6065	tags=14%, list=11%, signal=16%
GO_0030688_CC_PRERIBOSOME_SMALL_SUBUNIT_PRECURSOR	GO_0030688_CC_PRERIBOSOME_SMALL_SUBUNIT_PRECURSOR		5	0.59432787	1.0770085	0.40503877	0.72984785	1	21145	tags=80%, list=37%, signal=128%
GO_0032988_BP_RIBONUCLEOPROTEIN_COMPLEX_DISASSEMBLY	GO_0032988_BP_RIBONUCLEOPROTEIN_COMPLEX_DISASSEMBLY		5	0.58203506	1.0769066	0.389899	0.72964627	1	21130	tags=80%, list=37%, signal=128%
GO_0010016_BP_SHOOT_SYSTEM_MORPHOGENESIS	GO_0010016_BP_SHOOT_SYSTEM_MORPHOGENESIS		513	0.25095916	1.076848	0.17983651	0.7293073	1	11194	tags=24%, list=20%, signal=30%
GO_0010337_BP_REGULATION_OF_SALICYLIC_ACID_METABOLIC_PROCESS	GO_0010337_BP_REGULATION_OF_SALICYLIC_ACID_METABOLIC_PROCESS		51	0.33790782	1.0768101	0.32832617	0.7288845	1	15762	tags=39%, list=28%, signal=54%
GO_0000390_BP_SPLICEOSOMAL_COMPLEX_DISASSEMBLY	GO_0000390_BP_SPLICEOSOMAL_COMPLEX_DISASSEMBLY		5	0.58203506	1.0765258	0.3828452	0.7292281	1	21130	tags=80%, list=37%, signal=128%
GO_0071495_BP_CELLULAR_RESPONSE_TO_ENDOGENOUS_STIMULUS	GO_0071495_BP_CELLULAR_RESPONSE_TO_ENDOGENOUS_STIMULUS		2952	0.2309179	1.076521	0.04375	0.7287046	1	10923	tags=24%, list=19%, signal=28%
GO_0005249_MF_VOLTAGE_GATED_POTASSIUM_CHANNEL_ACTIVITY	GO_0005249_MF_VOLTAGE_GATED_POTASSIUM_CHANNEL_ACTIVITY		53	0.3402368	1.0755442	0.31222707	0.73114884	1	10125	tags=32%, list=18%, signal=39%
GO_1904082_BP_PYRIMIDINE_NUCLEOBASE_TRANSMEMBRANE_TRANSPORT	GO_1904082_BP_PYRIMIDINE_NUCLEOBASE_TRANSMEMBRANE_TRANSPORT		6	0.5550574	1.0754439	0.39811322	0.73092324	1	25215	tags=100%, list=44%, signal=180%
GO_0090421_BP_EMBRYONIC_MERISTEM_INITIATION	GO_0090421_BP_EMBRYONIC_MERISTEM_INITIATION		69	0.32227924	1.0752587	0.2973568	0.7309573	1	8306	tags=25%, list=15%, signal=29%
GO_1901355_BP_RESPONSE_TO_RAPAMYCIN	GO_1901355_BP_RESPONSE_TO_RAPAMYCIN		5	0.5947053	1.0750868	0.39314517	0.73097295	1	22968	tags=100%, list=41%, signal=168%
GO_0071310_BP_CELLULAR_RESPONSE_TO_ORGANIC_SUBSTANCE	GO_0071310_BP_CELLULAR_RESPONSE_TO_ORGANIC_SUBSTANCE		3211	0.22990625	1.0748894	0.045918368	0.7310537	1	10923	tags=24%, list=19%, signal=28%
GO_0000145_CC_EXOCYST	GO_0000145_CC_EXOCYST		84	0.31261206	1.0745687	0.32438478	0.7315021	1	13701	tags=35%, list=24%, signal=45%
GO_0005992_BP_TREHALOSE_BIOSYNTHETIC_PROCESS	GO_0005992_BP_TREHALOSE_BIOSYNTHETIC_PROCESS		63	0.32750568	1.0745654	0.32327586	0.7309769	1	5289	tags=19%, list=9%, signal=21%
GO_0004650_MF_POLYGALACTURONASE_ACTIVITY	GO_0004650_MF_POLYGALACTURONASE_ACTIVITY		72	0.3175939	1.0743654	0.30172414	0.73109174	1	7190	tags=21%, list=13%, signal=24%
GO_0008373_MF_SIALYLTRANSFERASE_ACTIVITY	GO_0008373_MF_SIALYLTRANSFERASE_ACTIVITY		7	0.5387926	1.0742923	0.40983605	0.7307701	1	8286	tags=29%, list=15%, signal=33%
GO_0042578_MF_PHOSPHORIC_ESTER_HYDROLASE_ACTIVITY	GO_0042578_MF_PHOSPHORIC_ESTER_HYDROLASE_ACTIVITY		937	0.24159673	1.073991	0.15044248	0.7311514	1	13949	tags=27%, list=25%, signal=35%
GO_0044090_BP_POSITIVE_REGULATION_OF_VACUOLE_ORGANIZATION	GO_0044090_BP_POSITIVE_REGULATION_OF_VACUOLE_ORGANIZATION		10	0.48383245	1.0735618	0.3943662	0.7319039	1	23977	tags=60%, list=42%, signal=104%
GO_0010100_BP_NEGATIVE_REGULATION_OF_PHOTOMORPHOGENESIS	GO_0010100_BP_NEGATIVE_REGULATION_OF_PHOTOMORPHOGENESIS		37	0.36927608	1.0733563	0.33548388	0.7320254	1	15803	tags=30%, list=28%, signal=41%
GO_0098721_BP_URACIL_IMPORT_ACROSS_PLASMA_MEMBRANE	GO_0098721_BP_URACIL_IMPORT_ACROSS_PLASMA_MEMBRANE		6	0.5550574	1.0732543	0.4194831	0.7318281	1	25215	tags=100%, list=44%, signal=180%
GO_0015207_MF_ADENINE_TRANSMEMBRANE_TRANSPORTER_ACTIVITY	GO_0015207_MF_ADENINE_TRANSMEMBRANE_TRANSPORTER_ACTIVITY		6	0.5550574	1.0730798	0.4123506	0.7318558	1	25215	tags=100%, list=44%, signal=180%
GO_0002238_BP_RESPONSE_TO_MOLECULE_OF_FUNGAL_ORIGIN	GO_0002238_BP_RESPONSE_TO_MOLECULE_OF_FUNGAL_ORIGIN		62	0.32648385	1.0730729	0.28817204	0.73134947	1	6247	tags=23%, list=11%, signal=25%
GO_0000118_CC_HISTONE_DEACETYLASE_COMPLEX	GO_0000118_CC_HISTONE_DEACETYLASE_COMPLEX		34	0.36175206	1.0730139	0.3470716	0.7309987	1	1146	tags=6%, list=2%, signal=6%
GO_1901652_BP_RESPONSE_TO_PEPTIDE	GO_1901652_BP_RESPONSE_TO_PEPTIDE		10	0.4729438	1.0729036	0.3809524	0.73079044	1	5838	tags=20%, list=10%, signal=22%
GO_0009649_BP_ENTRAINMENT_OF_CIRCADIAN_CLOCK	GO_0009649_BP_ENTRAINMENT_OF_CIRCADIAN_CLOCK		46	0.3465197	1.0726283	0.32210526	0.73109144	1	1716	tags=9%, list=3%, signal=9%
GO_0002831_BP_REGULATION_OF_RESPONSE_TO_BIOTIC_STIMULUS	GO_0002831_BP_REGULATION_OF_RESPONSE_TO_BIOTIC_STIMULUS		584	0.24847798	1.0723926	0.18333334	0.7312877	1	12559	tags=29%, list=22%, signal=37%
GO_0015431_MF_ABC_TYPE_GLUTATHIONE_S_CONJUGATE_TRANSPORTER_ACTIVITY	GO_0015431_MF_ABC_TYPE_GLUTATHIONE_S_CONJUGATE_TRANSPORTER_ACTIVITY		9	0.487287	1.0720316	0.37791932	0.73185533	1	8394	tags=44%, list=15%, signal=52%
GO_0005929_CC_CILIUM	GO_0005929_CC_CILIUM		50	0.3375052	1.0717497	0.3238512	0.7321797	1	6887	tags=20%, list=12%, signal=23%
GO_0010894_BP_NEGATIVE_REGULATION_OF_STEROID_BIOSYNTHETIC_PROCESS	GO_0010894_BP_NEGATIVE_REGULATION_OF_STEROID_BIOSYNTHETIC_PROCESS		6	0.5537514	1.071714	0.40847784	0.73176634	1	25289	tags=100%, list=45%, signal=181%
GO_0010876_BP_LIPID_LOCALIZATION	GO_0010876_BP_LIPID_LOCALIZATION		270	0.26777202	1.0712823	0.239899	0.73255634	1	11958	tags=25%, list=21%, signal=32%
GO_0006521_BP_REGULATION_OF_CELLULAR_AMINO_ACID_METABOLIC_PROCESS	GO_0006521_BP_REGULATION_OF_CELLULAR_AMINO_ACID_METABOLIC_PROCESS		27	0.3792816	1.071245	0.34639177	0.7321413	1	8129	tags=30%, list=14%, signal=35%
GO_0052743_MF_INOSITOL_TETRAKISPHOSPHATE_PHOSPHATASE_ACTIVITY	GO_0052743_MF_INOSITOL_TETRAKISPHOSPHATE_PHOSPHATASE_ACTIVITY		12	0.46282387	1.071091	0.3899371	0.732094	1	11587	tags=33%, list=20%, signal=42%
GO_0043405_BP_REGULATION_OF_MAP_KINASE_ACTIVITY	GO_0043405_BP_REGULATION_OF_MAP_KINASE_ACTIVITY		8	0.5134992	1.0706092	0.39651838	0.73310435	1	11824	tags=25%, list=21%, signal=32%
GO_0004190_MF_ASPARTIC_TYPE_ENDOPEPTIDASE_ACTIVITY	GO_0004190_MF_ASPARTIC_TYPE_ENDOPEPTIDASE_ACTIVITY		238	0.26995444	1.0704331	0.26550868	0.73310965	1	6859	tags=17%, list=12%, signal=20%
GO_0070001_MF_ASPARTIC_TYPE_PEPTIDASE_ACTIVITY	GO_0070001_MF_ASPARTIC_TYPE_PEPTIDASE_ACTIVITY		238	0.26995444	1.0703585	0.25170067	0.7327863	1	6859	tags=17%, list=12%, signal=20%
GO_0061659_MF_UBIQUITIN_LIKE_PROTEIN_LIGASE_ACTIVITY	GO_0061659_MF_UBIQUITIN_LIKE_PROTEIN_LIGASE_ACTIVITY		724	0.24658741	1.0703446	0.15868263	0.73230106	1	15298	tags=30%, list=27%, signal=41%
GO_1902931_BP_NEGATIVE_REGULATION_OF_ALCOHOL_BIOSYNTHETIC_PROCESS	GO_1902931_BP_NEGATIVE_REGULATION_OF_ALCOHOL_BIOSYNTHETIC_PROCESS		7	0.5393302	1.0701401	0.39363816	0.7324245	1	4139	tags=14%, list=7%, signal=15%
GO_0045835_BP_NEGATIVE_REGULATION_OF_MEIOTIC_NUCLEAR_DIVISION	GO_0045835_BP_NEGATIVE_REGULATION_OF_MEIOTIC_NUCLEAR_DIVISION		27	0.37296686	1.0701154	0.35714287	0.73197174	1	23295	tags=59%, list=41%, signal=101%
GO_0004127_MF_CYTIDYLATE_KINASE_ACTIVITY	GO_0004127_MF_CYTIDYLATE_KINASE_ACTIVITY		6	0.5582024	1.0700742	0.41751528	0.7315569	1	17263	tags=67%, list=30%, signal=96%
GO_0110154_BP_RNA_DECAPPING	GO_0110154_BP_RNA_DECAPPING		46	0.33761612	1.0699577	0.34460887	0.7313878	1	21530	tags=41%, list=38%, signal=67%
GO_0043407_BP_NEGATIVE_REGULATION_OF_MAP_KINASE_ACTIVITY	GO_0043407_BP_NEGATIVE_REGULATION_OF_MAP_KINASE_ACTIVITY		8	0.5134992	1.0696645	0.3976143	0.7317494	1	11824	tags=25%, list=21%, signal=32%
GO_0008430_MF_SELENIUM_BINDING	GO_0008430_MF_SELENIUM_BINDING		7	0.5464032	1.0696328	0.4197292	0.73131907	1	29	tags=14%, list=0%, signal=14%
GO_0009965_BP_LEAF_MORPHOGENESIS	GO_0009965_BP_LEAF_MORPHOGENESIS		264	0.26387978	1.0691837	0.2372093	0.7321682	1	11790	tags=24%, list=21%, signal=30%
GO_0043408_BP_REGULATION_OF_MAPK_CASCADE	GO_0043408_BP_REGULATION_OF_MAPK_CASCADE		8	0.5134992	1.0689956	0.4004065	0.73223835	1	11824	tags=25%, list=21%, signal=32%
GO_0045597_BP_POSITIVE_REGULATION_OF_CELL_DIFFERENTIATION	GO_0045597_BP_POSITIVE_REGULATION_OF_CELL_DIFFERENTIATION		37	0.35970077	1.0687724	0.3553719	0.73240244	1	12914	tags=54%, list=23%, signal=70%
GO_0031406_MF_CARBOXYLIC_ACID_BINDING	GO_0031406_MF_CARBOXYLIC_ACID_BINDING		184	0.2774932	1.0684856	0.26506025	0.7327314	1	8084	tags=19%, list=14%, signal=22%
GO_0010093_BP_SPECIFICATION_OF_FLORAL_ORGAN_IDENTITY	GO_0010093_BP_SPECIFICATION_OF_FLORAL_ORGAN_IDENTITY		36	0.36432302	1.0682734	0.31789473	0.7328464	1	5088	tags=14%, list=9%, signal=15%
GO_0052386_BP_CELL_WALL_THICKENING	GO_0052386_BP_CELL_WALL_THICKENING		79	0.31350473	1.0676024	0.3090909	0.73437005	1	11918	tags=34%, list=21%, signal=43%
GO_0035344_BP_HYPOXANTHINE_TRANSPORT	GO_0035344_BP_HYPOXANTHINE_TRANSPORT		6	0.5550574	1.0674115	0.40043762	0.73445195	1	25215	tags=100%, list=44%, signal=180%
GO_0009119_BP_RIBONUCLEOSIDE_METABOLIC_PROCESS	GO_0009119_BP_RIBONUCLEOSIDE_METABOLIC_PROCESS		78	0.31154695	1.0673453	0.32599118	0.7341402	1	5869	tags=15%, list=10%, signal=17%
GO_0033160_BP_OBSOLETE_POSITIVE_REGULATION_OF_PROTEIN_IMPORT_INTO_NUCLEUS_TRANSLOCATION	GO_0033160_BP_OBSOLETE_POSITIVE_REGULATION_OF_PROTEIN_IMPORT_INTO_NUCLEUS_TRANSLOCATION		24	0.38155088	1.0671835	0.34773663	0.7340972	1	1798	tags=8%, list=3%, signal=9%
GO_0015868_BP_PURINE_RIBONUCLEOTIDE_TRANSPORT	GO_0015868_BP_PURINE_RIBONUCLEOTIDE_TRANSPORT		6	0.551887	1.066608	0.41453832	0.735323	1	15985	tags=50%, list=28%, signal=70%
GO_0005669_CC_TRANSCRIPTION_FACTOR_TFIID_COMPLEX	GO_0005669_CC_TRANSCRIPTION_FACTOR_TFIID_COMPLEX		25	0.38172445	1.0664486	0.36494845	0.7352895	1	23891	tags=52%, list=42%, signal=90%
GO_0000290_BP_DEADENYLATION_DEPENDENT_DECAPPING_OF_NUCLEAR_TRANSCRIBED_MRNA	GO_0000290_BP_DEADENYLATION_DEPENDENT_DECAPPING_OF_NUCLEAR_TRANSCRIBED_MRNA		29	0.37130877	1.0662743	0.36460555	0.7353017	1	21275	tags=48%, list=38%, signal=77%
GO_0005984_BP_DISACCHARIDE_METABOLIC_PROCESS	GO_0005984_BP_DISACCHARIDE_METABOLIC_PROCESS		175	0.27826548	1.065784	0.2819383	0.73625326	1	7685	tags=22%, list=14%, signal=25%
GO_0006346_BP_DNA_METHYLATION_DEPENDENT_HETEROCHROMATIN_ASSEMBLY	GO_0006346_BP_DNA_METHYLATION_DEPENDENT_HETEROCHROMATIN_ASSEMBLY		40	0.34676403	1.0656242	0.34913793	0.7362235	1	4497	tags=13%, list=8%, signal=14%
GO_0042351_BP_DE_NOVO_GDP_L_FUCOSE_BIOSYNTHETIC_PROCESS	GO_0042351_BP_DE_NOVO_GDP_L_FUCOSE_BIOSYNTHETIC_PROCESS		6	0.55255437	1.0655409	0.42190668	0.7359598	1	19459	tags=67%, list=34%, signal=102%
GO_0071596_BP_UBIQUITIN_DEPENDENT_PROTEIN_CATABOLIC_PROCESS_VIA_THE_N_END_RULE_PATHWAY	GO_0071596_BP_UBIQUITIN_DEPENDENT_PROTEIN_CATABOLIC_PROCESS_VIA_THE_N_END_RULE_PATHWAY		12	0.4567416	1.0655073	0.37795275	0.7355477	1	21809	tags=58%, list=38%, signal=95%
GO_0048572_BP_SHORT_DAY_PHOTOPERIODISM	GO_0048572_BP_SHORT_DAY_PHOTOPERIODISM		49	0.33632615	1.0654783	0.3460722	0.73512393	1	8540	tags=18%, list=15%, signal=22%
GO_0051607_BP_DEFENSE_RESPONSE_TO_VIRUS	GO_0051607_BP_DEFENSE_RESPONSE_TO_VIRUS		154	0.27962917	1.065292	0.29425287	0.7351848	1	15143	tags=38%, list=27%, signal=52%
GO_0016463_MF_P_TYPE_ZINC_TRANSPORTER_ACTIVITY	GO_0016463_MF_P_TYPE_ZINC_TRANSPORTER_ACTIVITY		6	0.54379874	1.0650429	0.4279919	0.7354434	1	15560	tags=50%, list=27%, signal=69%
GO_0031086_BP_NUCLEAR_TRANSCRIBED_MRNA_CATABOLIC_PROCESS_DEADENYLATION_INDEPENDENT_DECAY	GO_0031086_BP_NUCLEAR_TRANSCRIBED_MRNA_CATABOLIC_PROCESS_DEADENYLATION_INDEPENDENT_DECAY		26	0.38459384	1.0647354	0.3611111	0.7358605	1	34881	tags=100%, list=62%, signal=260%
GO_0050505_MF_HYDROQUINONE_GLUCOSYLTRANSFERASE_ACTIVITY	GO_0050505_MF_HYDROQUINONE_GLUCOSYLTRANSFERASE_ACTIVITY		7	0.5377679	1.0644412	0.3902439	0.73624015	1	6625	tags=86%, list=12%, signal=97%
GO_0010393_BP_GALACTURONAN_METABOLIC_PROCESS	GO_0010393_BP_GALACTURONAN_METABOLIC_PROCESS		309	0.25955966	1.06375	0.23785166	0.737859	1	5105	tags=13%, list=9%, signal=14%
GO_1990778_BP_PROTEIN_LOCALIZATION_TO_CELL_PERIPHERY	GO_1990778_BP_PROTEIN_LOCALIZATION_TO_CELL_PERIPHERY		20	0.40689188	1.0637374	0.37168142	0.7373864	1	23909	tags=65%, list=42%, signal=112%
GO_0010101_BP_POST_EMBRYONIC_ROOT_MORPHOGENESIS	GO_0010101_BP_POST_EMBRYONIC_ROOT_MORPHOGENESIS		145	0.28506818	1.0631295	0.28985506	0.73875695	1	12205	tags=25%, list=22%, signal=32%
GO_0009617_BP_RESPONSE_TO_BACTERIUM	GO_0009617_BP_RESPONSE_TO_BACTERIUM		1340	0.23395023	1.0630779	0.123333335	0.738396	1	10840	tags=25%, list=19%, signal=30%
GO_0008963_MF_PHOSPHO_N_ACETYLMURAMOYL_PENTAPEPTIDE_TRANSFERASE_ACTIVITY	GO_0008963_MF_PHOSPHO_N_ACETYLMURAMOYL_PENTAPEPTIDE_TRANSFERASE_ACTIVITY		7	0.5283736	1.0630053	0.40970874	0.7380943	1	2726	tags=14%, list=5%, signal=15%
GO_0098702_BP_ADENINE_IMPORT_ACROSS_PLASMA_MEMBRANE	GO_0098702_BP_ADENINE_IMPORT_ACROSS_PLASMA_MEMBRANE		6	0.5550574	1.0626847	0.4235977	0.7385441	1	25215	tags=100%, list=44%, signal=180%
GO_0031347_BP_REGULATION_OF_DEFENSE_RESPONSE	GO_0031347_BP_REGULATION_OF_DEFENSE_RESPONSE		791	0.2411024	1.062517	0.18844984	0.7385389	1	14181	tags=34%, list=25%, signal=44%
GO_0099402_BP_PLANT_ORGAN_DEVELOPMENT	GO_0099402_BP_PLANT_ORGAN_DEVELOPMENT		2481	0.22815709	1.0619966	0.07655502	0.7396141	1	10680	tags=22%, list=19%, signal=25%
GO_0031087_BP_DEADENYLATION_INDEPENDENT_DECAPPING_OF_NUCLEAR_TRANSCRIBED_MRNA	GO_0031087_BP_DEADENYLATION_INDEPENDENT_DECAPPING_OF_NUCLEAR_TRANSCRIBED_MRNA		26	0.38459384	1.0616226	0.3721973	0.7402633	1	34881	tags=100%, list=62%, signal=260%
GO_0033238_BP_REGULATION_OF_CELLULAR_AMINE_METABOLIC_PROCESS	GO_0033238_BP_REGULATION_OF_CELLULAR_AMINE_METABOLIC_PROCESS		27	0.3792816	1.0609068	0.35682818	0.7420084	1	8129	tags=30%, list=14%, signal=35%
GO_0010422_BP_REGULATION_OF_BRASSINOSTEROID_BIOSYNTHETIC_PROCESS	GO_0010422_BP_REGULATION_OF_BRASSINOSTEROID_BIOSYNTHETIC_PROCESS		6	0.5537514	1.0595546	0.41104296	0.7457367	1	25289	tags=100%, list=45%, signal=181%
GO_0016405_MF_COA_LIGASE_ACTIVITY	GO_0016405_MF_COA_LIGASE_ACTIVITY		59	0.32356122	1.0594459	0.34647304	0.74556243	1	5856	tags=17%, list=10%, signal=19%
GO_0004623_MF_PHOSPHOLIPASE_A2_ACTIVITY	GO_0004623_MF_PHOSPHOLIPASE_A2_ACTIVITY		12	0.46857268	1.0590584	0.4021978	0.74625957	1	12067	tags=25%, list=21%, signal=32%
GO_0015743_BP_MALATE_TRANSPORT	GO_0015743_BP_MALATE_TRANSPORT		23	0.39355218	1.0589619	0.3670635	0.7460535	1	12203	tags=43%, list=22%, signal=55%
GO_0045939_BP_NEGATIVE_REGULATION_OF_STEROID_METABOLIC_PROCESS	GO_0045939_BP_NEGATIVE_REGULATION_OF_STEROID_METABOLIC_PROCESS		6	0.5537514	1.058513	0.42857143	0.7468843	1	25289	tags=100%, list=45%, signal=181%
GO_0048575_BP_SHORT_DAY_PHOTOPERIODISM_FLOWERING	GO_0048575_BP_SHORT_DAY_PHOTOPERIODISM_FLOWERING		49	0.33632615	1.0582749	0.35164836	0.7471407	1	8540	tags=18%, list=15%, signal=22%
GO_0010235_BP_GUARD_MOTHER_CELL_CYTOKINESIS	GO_0010235_BP_GUARD_MOTHER_CELL_CYTOKINESIS		12	0.47096476	1.0581576	0.41036716	0.74701494	1	13465	tags=50%, list=24%, signal=66%
GO_0010423_BP_NEGATIVE_REGULATION_OF_BRASSINOSTEROID_BIOSYNTHETIC_PROCESS	GO_0010423_BP_NEGATIVE_REGULATION_OF_BRASSINOSTEROID_BIOSYNTHETIC_PROCESS		6	0.5537514	1.0578738	0.42911878	0.7474003	1	25289	tags=100%, list=45%, signal=181%
GO_0035349_BP_COENZYME_A_TRANSMEMBRANE_TRANSPORT	GO_0035349_BP_COENZYME_A_TRANSMEMBRANE_TRANSPORT		6	0.551887	1.0574793	0.4243028	0.7481272	1	15985	tags=50%, list=28%, signal=70%
GO_0032352_BP_POSITIVE_REGULATION_OF_HORMONE_METABOLIC_PROCESS	GO_0032352_BP_POSITIVE_REGULATION_OF_HORMONE_METABOLIC_PROCESS		38	0.34858155	1.0574782	0.35634744	0.7476083	1	6205	tags=24%, list=11%, signal=27%
GO_0015205_MF_NUCLEOBASE_TRANSMEMBRANE_TRANSPORTER_ACTIVITY	GO_0015205_MF_NUCLEOBASE_TRANSMEMBRANE_TRANSPORTER_ACTIVITY		38	0.35272336	1.0573865	0.34698275	0.7473733	1	14608	tags=47%, list=26%, signal=64%
GO_1902661_BP_POSITIVE_REGULATION_OF_GLUCOSE_MEDIATED_SIGNALING_PATHWAY	GO_1902661_BP_POSITIVE_REGULATION_OF_GLUCOSE_MEDIATED_SIGNALING_PATHWAY		5	0.5947053	1.0572408	0.41935483	0.7473226	1	22968	tags=100%, list=41%, signal=168%
GO_0006637_BP_ACYL_COA_METABOLIC_PROCESS	GO_0006637_BP_ACYL_COA_METABOLIC_PROCESS		105	0.29360577	1.0572366	0.32838982	0.74681884	1	7973	tags=19%, list=14%, signal=22%
GO_0000993_MF_RNA_POLYMERASE_II_COMPLEX_BINDING	GO_0000993_MF_RNA_POLYMERASE_II_COMPLEX_BINDING		31	0.3633934	1.0570003	0.3625498	0.74702	1	7750	tags=16%, list=14%, signal=19%
GO_0051731_MF_POLYNUCLEOTIDE_5_HYDROXYL_KINASE_ACTIVITY	GO_0051731_MF_POLYNUCLEOTIDE_5_HYDROXYL_KINASE_ACTIVITY		6	0.56798625	1.0567514	0.45148516	0.74728686	1	24386	tags=83%, list=43%, signal=146%
GO_0010557_BP_POSITIVE_REGULATION_OF_MACROMOLECULE_BIOSYNTHETIC_PROCESS	GO_0010557_BP_POSITIVE_REGULATION_OF_MACROMOLECULE_BIOSYNTHETIC_PROCESS		1016	0.23624967	1.0566453	0.18068536	0.74707735	1	10748	tags=23%, list=19%, signal=28%
GO_0050810_BP_REGULATION_OF_STEROID_BIOSYNTHETIC_PROCESS	GO_0050810_BP_REGULATION_OF_STEROID_BIOSYNTHETIC_PROCESS		6	0.5537514	1.0565679	0.4347826	0.74679846	1	25289	tags=100%, list=45%, signal=181%
GO_0030598_MF_RRNA_N_GLYCOSYLASE_ACTIVITY	GO_0030598_MF_RRNA_N_GLYCOSYLASE_ACTIVITY		8	0.51351994	1.0564606	0.41020408	0.7466091	1	9776	tags=50%, list=17%, signal=60%
GO_0002682_BP_REGULATION_OF_IMMUNE_SYSTEM_PROCESS	GO_0002682_BP_REGULATION_OF_IMMUNE_SYSTEM_PROCESS		623	0.24294499	1.056428	0.21883656	0.74618787	1	12559	tags=29%, list=22%, signal=36%
GO_0009554_BP_MEGASPOROGENESIS	GO_0009554_BP_MEGASPOROGENESIS		37	0.35228008	1.0560696	0.35729846	0.7467887	1	7382	tags=27%, list=13%, signal=31%
GO_0050687_BP_NEGATIVE_REGULATION_OF_DEFENSE_RESPONSE_TO_VIRUS	GO_0050687_BP_NEGATIVE_REGULATION_OF_DEFENSE_RESPONSE_TO_VIRUS		5	0.5947053	1.0559995	0.4400786	0.7464891	1	22968	tags=100%, list=41%, signal=168%
GO_0009863_BP_SALICYLIC_ACID_MEDIATED_SIGNALING_PATHWAY	GO_0009863_BP_SALICYLIC_ACID_MEDIATED_SIGNALING_PATHWAY		177	0.27141187	1.0558397	0.29016787	0.7465067	1	7143	tags=18%, list=13%, signal=20%
GO_0008551_MF_P_TYPE_CADMIUM_TRANSPORTER_ACTIVITY	GO_0008551_MF_P_TYPE_CADMIUM_TRANSPORTER_ACTIVITY		6	0.54379874	1.0556824	0.41601562	0.7465007	1	15560	tags=50%, list=27%, signal=69%
GO_1903716_BP_GUANINE_TRANSMEMBRANE_TRANSPORT	GO_1903716_BP_GUANINE_TRANSMEMBRANE_TRANSPORT		6	0.5550574	1.0555848	0.4359504	0.74628544	1	25215	tags=100%, list=44%, signal=180%
GO_1990559_BP_MITOCHONDRIAL_COENZYME_A_TRANSMEMBRANE_TRANSPORT	GO_1990559_BP_MITOCHONDRIAL_COENZYME_A_TRANSMEMBRANE_TRANSPORT		6	0.551887	1.0553145	0.4481409	0.7466198	1	15985	tags=50%, list=28%, signal=70%
GO_0030599_MF_PECTINESTERASE_ACTIVITY	GO_0030599_MF_PECTINESTERASE_ACTIVITY		92	0.29669464	1.0548266	0.33636364	0.7476937	1	7600	tags=26%, list=13%, signal=30%
GO_0016053_BP_ORGANIC_ACID_BIOSYNTHETIC_PROCESS	GO_0016053_BP_ORGANIC_ACID_BIOSYNTHETIC_PROCESS		1306	0.2342545	1.0545341	0.15163934	0.7480751	1	9898	tags=21%, list=17%, signal=25%
GO_0030155_BP_REGULATION_OF_CELL_ADHESION	GO_0030155_BP_REGULATION_OF_CELL_ADHESION		5	0.5853857	1.0544424	0.4332061	0.747849	1	3766	tags=20%, list=7%, signal=21%
GO_1903791_BP_URACIL_TRANSMEMBRANE_TRANSPORT	GO_1903791_BP_URACIL_TRANSMEMBRANE_TRANSPORT		6	0.5550574	1.0543648	0.44948453	0.7475728	1	25215	tags=100%, list=44%, signal=180%
GO_0050829_BP_DEFENSE_RESPONSE_TO_GRAM_NEGATIVE_BACTERIUM	GO_0050829_BP_DEFENSE_RESPONSE_TO_GRAM_NEGATIVE_BACTERIUM		32	0.37110302	1.0540711	0.3830228	0.74796927	1	16714	tags=50%, list=29%, signal=71%
GO_0010103_BP_STOMATAL_COMPLEX_MORPHOGENESIS	GO_0010103_BP_STOMATAL_COMPLEX_MORPHOGENESIS		84	0.30660376	1.0540675	0.33091787	0.747465	1	8263	tags=23%, list=15%, signal=26%
GO_0071446_BP_CELLULAR_RESPONSE_TO_SALICYLIC_ACID_STIMULUS	GO_0071446_BP_CELLULAR_RESPONSE_TO_SALICYLIC_ACID_STIMULUS		196	0.26985872	1.0540402	0.27403846	0.74703205	1	10606	tags=26%, list=19%, signal=31%
GO_0043409_BP_NEGATIVE_REGULATION_OF_MAPK_CASCADE	GO_0043409_BP_NEGATIVE_REGULATION_OF_MAPK_CASCADE		8	0.5134992	1.0537372	0.4114053	0.74747217	1	11824	tags=25%, list=21%, signal=32%
GO_0098739_BP_IMPORT_ACROSS_PLASMA_MEMBRANE	GO_0098739_BP_IMPORT_ACROSS_PLASMA_MEMBRANE		58	0.32070753	1.0532541	0.35974303	0.74850434	1	10125	tags=31%, list=18%, signal=38%
GO_0050776_BP_REGULATION_OF_IMMUNE_RESPONSE	GO_0050776_BP_REGULATION_OF_IMMUNE_RESPONSE		623	0.24294499	1.0531667	0.24418604	0.7482503	1	12559	tags=29%, list=22%, signal=36%
GO_0070085_BP_GLYCOSYLATION	GO_0070085_BP_GLYCOSYLATION		474	0.24753883	1.0529933	0.22677596	0.7482682	1	13645	tags=24%, list=24%, signal=32%
GO_0015140_MF_MALATE_TRANSMEMBRANE_TRANSPORTER_ACTIVITY	GO_0015140_MF_MALATE_TRANSMEMBRANE_TRANSPORTER_ACTIVITY		37	0.35362375	1.0528368	0.36382115	0.748247	1	12476	tags=43%, list=22%, signal=55%
GO_0090558_BP_PLANT_EPIDERMIS_DEVELOPMENT	GO_0090558_BP_PLANT_EPIDERMIS_DEVELOPMENT		733	0.2414749	1.0522603	0.25368732	0.7495707	1	9871	tags=17%, list=17%, signal=20%
GO_0015295_MF_SOLUTE_PROTON_SYMPORTER_ACTIVITY	GO_0015295_MF_SOLUTE_PROTON_SYMPORTER_ACTIVITY		134	0.2799569	1.0519925	0.31753555	0.74993205	1	8863	tags=26%, list=16%, signal=31%
GO_0045488_BP_PECTIN_METABOLIC_PROCESS	GO_0045488_BP_PECTIN_METABOLIC_PROCESS		309	0.25955966	1.0514603	0.28157896	0.75109977	1	5105	tags=13%, list=9%, signal=14%
GO_1904823_BP_PURINE_NUCLEOBASE_TRANSMEMBRANE_TRANSPORT	GO_1904823_BP_PURINE_NUCLEOBASE_TRANSMEMBRANE_TRANSPORT		6	0.5550574	1.0512931	0.45725647	0.7511171	1	25215	tags=100%, list=44%, signal=180%
GO_0035383_BP_THIOESTER_METABOLIC_PROCESS	GO_0035383_BP_THIOESTER_METABOLIC_PROCESS		105	0.29360577	1.0507221	0.35181236	0.7524176	1	7973	tags=19%, list=14%, signal=22%
GO_0006814_BP_SODIUM_ION_TRANSPORT	GO_0006814_BP_SODIUM_ION_TRANSPORT		58	0.32657757	1.0505437	0.36363637	0.7524543	1	8789	tags=29%, list=16%, signal=35%
GO_0140546_BP_DEFENSE_RESPONSE_TO_SYMBIONT	GO_0140546_BP_DEFENSE_RESPONSE_TO_SYMBIONT		154	0.27962917	1.0501856	0.3341346	0.7530433	1	15143	tags=38%, list=27%, signal=52%
GO_0010330_CC_CELLULOSE_SYNTHASE_COMPLEX	GO_0010330_CC_CELLULOSE_SYNTHASE_COMPLEX		22	0.39588103	1.0499101	0.3899614	0.7533765	1	23037	tags=45%, list=41%, signal=77%
GO_0000339_MF_RNA_CAP_BINDING	GO_0000339_MF_RNA_CAP_BINDING		11	0.45286474	1.0498507	0.38856015	0.7530431	1	25373	tags=73%, list=45%, signal=132%
GO_0016756_MF_GLUTATHIONE_GAMMA_GLUTAMYLCYSTEINYLTRANSFERASE_ACTIVITY	GO_0016756_MF_GLUTATHIONE_GAMMA_GLUTAMYLCYSTEINYLTRANSFERASE_ACTIVITY		9	0.4806031	1.0495176	0.4075547	0.7536128	1	17803	tags=67%, list=31%, signal=97%
GO_0019915_BP_LIPID_STORAGE	GO_0019915_BP_LIPID_STORAGE		31	0.36793023	1.0492941	0.35610765	0.7538039	1	10319	tags=23%, list=18%, signal=28%
GO_1902680_BP_POSITIVE_REGULATION_OF_RNA_BIOSYNTHETIC_PROCESS	GO_1902680_BP_POSITIVE_REGULATION_OF_RNA_BIOSYNTHETIC_PROCESS		932	0.2344696	1.0492772	0.19195047	0.7533459	1	10748	tags=24%, list=19%, signal=29%
GO_0019208_MF_PHOSPHATASE_REGULATOR_ACTIVITY	GO_0019208_MF_PHOSPHATASE_REGULATOR_ACTIVITY		129	0.28640804	1.0489256	0.33105022	0.7539006	1	14972	tags=33%, list=26%, signal=44%
GO_0000481_BP_MATURATION_OF_5S_RRNA	GO_0000481_BP_MATURATION_OF_5S_RRNA		6	0.5713126	1.0488746	0.45136186	0.7535522	1	24294	tags=100%, list=43%, signal=175%
GO_0005310_MF_DICARBOXYLIC_ACID_TRANSMEMBRANE_TRANSPORTER_ACTIVITY	GO_0005310_MF_DICARBOXYLIC_ACID_TRANSMEMBRANE_TRANSPORTER_ACTIVITY		43	0.33663052	1.0484496	0.3736952	0.7543726	1	12476	tags=40%, list=22%, signal=51%
GO_0015208_MF_GUANINE_TRANSMEMBRANE_TRANSPORTER_ACTIVITY	GO_0015208_MF_GUANINE_TRANSMEMBRANE_TRANSPORTER_ACTIVITY		6	0.5550574	1.0482543	0.43991417	0.7545099	1	25215	tags=100%, list=44%, signal=180%
GO_0006517_BP_PROTEIN_DEGLYCOSYLATION	GO_0006517_BP_PROTEIN_DEGLYCOSYLATION		16	0.42561936	1.0480051	0.39227644	0.7548098	1	7675	tags=19%, list=14%, signal=22%
GO_0110156_BP_METHYLGUANOSINE_CAP_DECAPPING	GO_0110156_BP_METHYLGUANOSINE_CAP_DECAPPING		46	0.33761612	1.0479181	0.37155962	0.7545622	1	21530	tags=41%, list=38%, signal=67%
GO_1903508_BP_POSITIVE_REGULATION_OF_NUCLEIC_ACID_TEMPLATED_TRANSCRIPTION	GO_1903508_BP_POSITIVE_REGULATION_OF_NUCLEIC_ACID_TEMPLATED_TRANSCRIPTION		932	0.2344696	1.0477684	0.2006689	0.7545312	1	10748	tags=24%, list=19%, signal=29%
GO_0036080_MF_PURINE_NUCLEOTIDE_SUGAR_TRANSMEMBRANE_TRANSPORTER_ACTIVITY	GO_0036080_MF_PURINE_NUCLEOTIDE_SUGAR_TRANSMEMBRANE_TRANSPORTER_ACTIVITY		10	0.47258782	1.0474669	0.41796875	0.7549417	1	23589	tags=70%, list=42%, signal=120%
GO_0002221_BP_PATTERN_RECOGNITION_RECEPTOR_SIGNALING_PATHWAY	GO_0002221_BP_PATTERN_RECOGNITION_RECEPTOR_SIGNALING_PATHWAY		22	0.3923461	1.0473777	0.39262474	0.7547343	1	9605	tags=32%, list=17%, signal=38%
GO_0071106_BP_ADENOSINE_3_5_BISPHOSPHATE_TRANSMEMBRANE_TRANSPORT	GO_0071106_BP_ADENOSINE_3_5_BISPHOSPHATE_TRANSMEMBRANE_TRANSPORT		6	0.551887	1.0471623	0.42094862	0.75490975	1	15985	tags=50%, list=28%, signal=70%
GO_0046822_BP_REGULATION_OF_NUCLEOCYTOPLASMIC_TRANSPORT	GO_0046822_BP_REGULATION_OF_NUCLEOCYTOPLASMIC_TRANSPORT		29	0.37518296	1.0469722	0.3923767	0.75501007	1	2548	tags=7%, list=4%, signal=7%
GO_0045330_MF_ASPARTYL_ESTERASE_ACTIVITY	GO_0045330_MF_ASPARTYL_ESTERASE_ACTIVITY		92	0.29669464	1.0468878	0.35933807	0.75477153	1	7600	tags=26%, list=13%, signal=30%
GO_0072531_BP_PYRIMIDINE_CONTAINING_COMPOUND_TRANSMEMBRANE_TRANSPORT	GO_0072531_BP_PYRIMIDINE_CONTAINING_COMPOUND_TRANSMEMBRANE_TRANSPORT		6	0.5550574	1.0465907	0.44444445	0.7552406	1	25215	tags=100%, list=44%, signal=180%
GO_0016755_MF_AMINOACYLTRANSFERASE_ACTIVITY	GO_0016755_MF_AMINOACYLTRANSFERASE_ACTIVITY		15	0.43229282	1.0459437	0.39009902	0.7567135	1	23291	tags=67%, list=41%, signal=113%
GO_0071077_MF_ADENOSINE_3_5_BISPHOSPHATE_TRANSMEMBRANE_TRANSPORTER_ACTIVITY	GO_0071077_MF_ADENOSINE_3_5_BISPHOSPHATE_TRANSMEMBRANE_TRANSPORTER_ACTIVITY		6	0.551887	1.045818	0.4317269	0.756614	1	15985	tags=50%, list=28%, signal=70%
GO_0033358_BP_UDP_L_ARABINOSE_BIOSYNTHETIC_PROCESS	GO_0033358_BP_UDP_L_ARABINOSE_BIOSYNTHETIC_PROCESS		11	0.45861053	1.0450801	0.4	0.7584106	1	7340	tags=27%, list=13%, signal=31%
GO_0090729_MF_TOXIN_ACTIVITY	GO_0090729_MF_TOXIN_ACTIVITY		8	0.51351994	1.0450069	0.43813387	0.7581296	1	9776	tags=50%, list=17%, signal=60%
GO_0042430_BP_INDOLE_CONTAINING_COMPOUND_METABOLIC_PROCESS	GO_0042430_BP_INDOLE_CONTAINING_COMPOUND_METABOLIC_PROCESS		130	0.28299806	1.0449224	0.34916866	0.7578694	1	9455	tags=25%, list=17%, signal=30%
GO_0051348_BP_NEGATIVE_REGULATION_OF_TRANSFERASE_ACTIVITY	GO_0051348_BP_NEGATIVE_REGULATION_OF_TRANSFERASE_ACTIVITY		29	0.36639297	1.0448146	0.3898305	0.7576987	1	12833	tags=31%, list=23%, signal=40%
GO_0010014_BP_MERISTEM_INITIATION	GO_0010014_BP_MERISTEM_INITIATION		91	0.3008469	1.0447884	0.3478261	0.7572772	1	11175	tags=29%, list=20%, signal=36%
GO_0098710_BP_GUANINE_IMPORT_ACROSS_PLASMA_MEMBRANE	GO_0098710_BP_GUANINE_IMPORT_ACROSS_PLASMA_MEMBRANE		6	0.5550574	1.0440996	0.46796116	0.7589389	1	25215	tags=100%, list=44%, signal=180%
GO_0019432_BP_TRIGLYCERIDE_BIOSYNTHETIC_PROCESS	GO_0019432_BP_TRIGLYCERIDE_BIOSYNTHETIC_PROCESS		63	0.31445023	1.043564	0.36	0.76013154	1	9793	tags=24%, list=17%, signal=29%
GO_0015228_MF_COENZYME_A_TRANSMEMBRANE_TRANSPORTER_ACTIVITY	GO_0015228_MF_COENZYME_A_TRANSMEMBRANE_TRANSPORTER_ACTIVITY		6	0.551887	1.0422292	0.43636364	0.76388186	1	15985	tags=50%, list=28%, signal=70%
GO_0098518_MF_POLYNUCLEOTIDE_PHOSPHATASE_ACTIVITY	GO_0098518_MF_POLYNUCLEOTIDE_PHOSPHATASE_ACTIVITY		10	0.47251743	1.041689	0.4129979	0.76514506	1	22698	tags=80%, list=40%, signal=133%
GO_0006869_BP_LIPID_TRANSPORT	GO_0006869_BP_LIPID_TRANSPORT		239	0.25988615	1.0414962	0.3106576	0.7652135	1	11958	tags=26%, list=21%, signal=32%
GO_0043175_MF_RNA_POLYMERASE_CORE_ENZYME_BINDING	GO_0043175_MF_RNA_POLYMERASE_CORE_ENZYME_BINDING		31	0.3633934	1.0414511	0.38689217	0.76485705	1	7750	tags=16%, list=14%, signal=19%
GO_0045893_BP_POSITIVE_REGULATION_OF_TRANSCRIPTION_DNA_TEMPLATED	GO_0045893_BP_POSITIVE_REGULATION_OF_TRANSCRIPTION_DNA_TEMPLATED		928	0.23489329	1.0413265	0.24770643	0.7647815	1	10748	tags=24%, list=19%, signal=29%
GO_0006066_BP_ALCOHOL_METABOLIC_PROCESS	GO_0006066_BP_ALCOHOL_METABOLIC_PROCESS		334	0.25166592	1.0411309	0.30025446	0.7648917	1	9338	tags=22%, list=16%, signal=26%
GO_0010031_BP_CIRCUMNUTATION	GO_0010031_BP_CIRCUMNUTATION		36	0.34593615	1.0411057	0.39323467	0.76444125	1	11722	tags=36%, list=21%, signal=46%
GO_1900033_BP_NEGATIVE_REGULATION_OF_TRICHOME_PATTERNING	GO_1900033_BP_NEGATIVE_REGULATION_OF_TRICHOME_PATTERNING		8	0.50701153	1.0409371	0.4274809	0.76445365	1	1198	tags=25%, list=2%, signal=26%
GO_0009250_BP_GLUCAN_BIOSYNTHETIC_PROCESS	GO_0009250_BP_GLUCAN_BIOSYNTHETIC_PROCESS		285	0.25641787	1.0409148	0.32762837	0.76400924	1	11027	tags=19%, list=19%, signal=23%
GO_0009824_MF_AMP_DIMETHYLALLYLTRANSFERASE_ACTIVITY	GO_0009824_MF_AMP_DIMETHYLALLYLTRANSFERASE_ACTIVITY		12	0.4465203	1.0409142	0.4176707	0.7635053	1	7477	tags=33%, list=13%, signal=38%
GO_0009900_BP_DEHISCENCE	GO_0009900_BP_DEHISCENCE		50	0.32964706	1.040617	0.395881	0.76400155	1	5857	tags=24%, list=10%, signal=27%
GO_0019305_BP_DTDP_RHAMNOSE_BIOSYNTHETIC_PROCESS	GO_0019305_BP_DTDP_RHAMNOSE_BIOSYNTHETIC_PROCESS		8	0.50420356	1.0405622	0.44720498	0.7636839	1	17404	tags=75%, list=31%, signal=108%
GO_0010623_BP_PROGRAMMED_CELL_DEATH_INVOLVED_IN_CELL_DEVELOPMENT	GO_0010623_BP_PROGRAMMED_CELL_DEATH_INVOLVED_IN_CELL_DEVELOPMENT		20	0.3966593	1.0404848	0.40451744	0.7634351	1	1040	tags=25%, list=2%, signal=25%
GO_0010769_BP_REGULATION_OF_CELL_MORPHOGENESIS_INVOLVED_IN_DIFFERENTIATION	GO_0010769_BP_REGULATION_OF_CELL_MORPHOGENESIS_INVOLVED_IN_DIFFERENTIATION		78	0.30221334	1.0400658	0.3340564	0.76428235	1	11045	tags=32%, list=19%, signal=40%
GO_0018293_BP_PROTEIN_FAD_LINKAGE	GO_0018293_BP_PROTEIN_FAD_LINKAGE		5	0.56818765	1.0399071	0.4279661	0.7642928	1	15193	tags=80%, list=27%, signal=109%
GO_0035304_BP_REGULATION_OF_PROTEIN_DEPHOSPHORYLATION	GO_0035304_BP_REGULATION_OF_PROTEIN_DEPHOSPHORYLATION		17	0.41207293	1.0395808	0.394	0.7648081	1	11756	tags=41%, list=21%, signal=52%
GO_0034553_BP_MITOCHONDRIAL_RESPIRATORY_CHAIN_COMPLEX_II_ASSEMBLY	GO_0034553_BP_MITOCHONDRIAL_RESPIRATORY_CHAIN_COMPLEX_II_ASSEMBLY		5	0.56818765	1.0390562	0.4460285	0.7660087	1	15193	tags=80%, list=27%, signal=109%
GO_0006857_BP_OLIGOPEPTIDE_TRANSPORT	GO_0006857_BP_OLIGOPEPTIDE_TRANSPORT		63	0.31427532	1.0385197	0.37276787	0.76725006	1	3953	tags=16%, list=7%, signal=17%
GO_0009891_BP_POSITIVE_REGULATION_OF_BIOSYNTHETIC_PROCESS	GO_0009891_BP_POSITIVE_REGULATION_OF_BIOSYNTHETIC_PROCESS		1109	0.23089693	1.0384564	0.24468085	0.7669402	1	10768	tags=24%, list=19%, signal=29%
GO_0007610_BP_BEHAVIOR	GO_0007610_BP_BEHAVIOR		6	0.54926044	1.0382411	0.4647303	0.76714367	1	6548	tags=33%, list=12%, signal=38%
GO_0045165_BP_CELL_FATE_COMMITMENT	GO_0045165_BP_CELL_FATE_COMMITMENT		186	0.26764372	1.0379561	0.3356974	0.76753306	1	12406	tags=30%, list=22%, signal=38%
GO_0045596_BP_NEGATIVE_REGULATION_OF_CELL_DIFFERENTIATION	GO_0045596_BP_NEGATIVE_REGULATION_OF_CELL_DIFFERENTIATION		26	0.37678382	1.0375932	0.3836478	0.7681907	1	22920	tags=62%, list=40%, signal=103%
GO_0004484_MF_MRNA_GUANYLYLTRANSFERASE_ACTIVITY	GO_0004484_MF_MRNA_GUANYLYLTRANSFERASE_ACTIVITY		8	0.5033476	1.0373946	0.42970297	0.7683663	1	11702	tags=38%, list=21%, signal=47%
GO_0006883_BP_CELLULAR_SODIUM_ION_HOMEOSTASIS	GO_0006883_BP_CELLULAR_SODIUM_ION_HOMEOSTASIS		6	0.53677416	1.0373472	0.442	0.7679923	1	11359	tags=50%, list=20%, signal=63%
GO_0071396_BP_CELLULAR_RESPONSE_TO_LIPID	GO_0071396_BP_CELLULAR_RESPONSE_TO_LIPID		1567	0.22763287	1.0372487	0.19591837	0.76778847	1	11441	tags=23%, list=20%, signal=28%
GO_0043455_BP_REGULATION_OF_SECONDARY_METABOLIC_PROCESS	GO_0043455_BP_REGULATION_OF_SECONDARY_METABOLIC_PROCESS		140	0.27790743	1.0372204	0.3768116	0.7673777	1	8371	tags=21%, list=15%, signal=25%
GO_0010274_BP_HYDROTROPISM	GO_0010274_BP_HYDROTROPISM		27	0.37105557	1.0371672	0.39696312	0.76705366	1	3833	tags=15%, list=7%, signal=16%
GO_0019510_BP_S_ADENOSYLHOMOCYSTEINE_CATABOLIC_PROCESS	GO_0019510_BP_S_ADENOSYLHOMOCYSTEINE_CATABOLIC_PROCESS		8	0.4913345	1.0370942	0.4262295	0.76677006	1	3286	tags=25%, list=6%, signal=27%
GO_0051510_BP_REGULATION_OF_UNIDIMENSIONAL_CELL_GROWTH	GO_0051510_BP_REGULATION_OF_UNIDIMENSIONAL_CELL_GROWTH		127	0.2820947	1.0369383	0.3384224	0.7667674	1	11110	tags=26%, list=20%, signal=32%
GO_0005457_MF_GDP_FUCOSE_TRANSMEMBRANE_TRANSPORTER_ACTIVITY	GO_0005457_MF_GDP_FUCOSE_TRANSMEMBRANE_TRANSPORTER_ACTIVITY		10	0.47258782	1.0361652	0.4448819	0.76878226	1	23589	tags=70%, list=42%, signal=120%
GO_1905392_BP_PLANT_ORGAN_MORPHOGENESIS	GO_1905392_BP_PLANT_ORGAN_MORPHOGENESIS		952	0.23261562	1.0357823	0.25684932	0.769498	1	10680	tags=22%, list=19%, signal=26%
GO_0050879_BP_MULTICELLULAR_ORGANISMAL_MOVEMENT	GO_0050879_BP_MULTICELLULAR_ORGANISMAL_MOVEMENT		36	0.34593615	1.0353115	0.3955056	0.7704817	1	11722	tags=36%, list=21%, signal=46%
GO_0050373_MF_UDP_ARABINOSE_4_EPIMERASE_ACTIVITY	GO_0050373_MF_UDP_ARABINOSE_4_EPIMERASE_ACTIVITY		11	0.45861053	1.0353081	0.4008439	0.76998824	1	7340	tags=27%, list=13%, signal=31%
GO_0016042_BP_LIPID_CATABOLIC_PROCESS	GO_0016042_BP_LIPID_CATABOLIC_PROCESS		532	0.24094646	1.035136	0.31805158	0.7700409	1	8540	tags=21%, list=15%, signal=24%
GO_0043087_BP_REGULATION_OF_GTPASE_ACTIVITY	GO_0043087_BP_REGULATION_OF_GTPASE_ACTIVITY		56	0.31785926	1.0339835	0.375	0.7731993	1	21090	tags=48%, list=37%, signal=77%
GO_0090355_BP_POSITIVE_REGULATION_OF_AUXIN_METABOLIC_PROCESS	GO_0090355_BP_POSITIVE_REGULATION_OF_AUXIN_METABOLIC_PROCESS		38	0.34858155	1.0337344	0.40466103	0.77348465	1	6205	tags=24%, list=11%, signal=27%
GO_0032922_BP_CIRCADIAN_REGULATION_OF_GENE_EXPRESSION	GO_0032922_BP_CIRCADIAN_REGULATION_OF_GENE_EXPRESSION		12	0.44273052	1.0336715	0.3962264	0.77318734	1	14467	tags=42%, list=26%, signal=56%
GO_0035671_MF_ENONE_REDUCTASE_ACTIVITY	GO_0035671_MF_ENONE_REDUCTASE_ACTIVITY		37	0.34240174	1.0335989	0.3892473	0.77291584	1	9555	tags=32%, list=17%, signal=39%
GO_0016614_MF_OXIDOREDUCTASE_ACTIVITY_ACTING_ON_CH_OH_GROUP_OF_DONORS	GO_0016614_MF_OXIDOREDUCTASE_ACTIVITY_ACTING_ON_CH_OH_GROUP_OF_DONORS		528	0.24265246	1.0330088	0.31232092	0.7743419	1	8517	tags=16%, list=15%, signal=19%
GO_0031320_MF_HEXITOL_DEHYDROGENASE_ACTIVITY	GO_0031320_MF_HEXITOL_DEHYDROGENASE_ACTIVITY		9	0.4751168	1.0327117	0.4168421	0.77480006	1	4968	tags=44%, list=9%, signal=49%
GO_2000243_BP_POSITIVE_REGULATION_OF_REPRODUCTIVE_PROCESS	GO_2000243_BP_POSITIVE_REGULATION_OF_REPRODUCTIVE_PROCESS		199	0.2661855	1.0323523	0.3740458	0.775429	1	18072	tags=40%, list=32%, signal=58%
GO_0051447_BP_NEGATIVE_REGULATION_OF_MEIOTIC_CELL_CYCLE	GO_0051447_BP_NEGATIVE_REGULATION_OF_MEIOTIC_CELL_CYCLE		27	0.37296686	1.0321494	0.39957717	0.7755626	1	23295	tags=59%, list=41%, signal=101%
GO_0080092_BP_REGULATION_OF_POLLEN_TUBE_GROWTH	GO_0080092_BP_REGULATION_OF_POLLEN_TUBE_GROWTH		74	0.30730477	1.0320132	0.4142539	0.77545774	1	11045	tags=34%, list=19%, signal=42%
GO_0034552_BP_RESPIRATORY_CHAIN_COMPLEX_II_ASSEMBLY	GO_0034552_BP_RESPIRATORY_CHAIN_COMPLEX_II_ASSEMBLY		5	0.56818765	1.0317482	0.45951417	0.77582836	1	15193	tags=80%, list=27%, signal=109%
GO_0030247_MF_POLYSACCHARIDE_BINDING	GO_0030247_MF_POLYSACCHARIDE_BINDING		267	0.25637183	1.0315425	0.36342043	0.77600425	1	9795	tags=25%, list=17%, signal=30%
GO_0034402_BP_RECRUITMENT_OF_3_END_PROCESSING_FACTORS_TO_RNA_POLYMERASE_II_HOLOENZYME_COMPLEX	GO_0034402_BP_RECRUITMENT_OF_3_END_PROCESSING_FACTORS_TO_RNA_POLYMERASE_II_HOLOENZYME_COMPLEX		5	0.57190365	1.0314693	0.45930234	0.7757203	1	10492	tags=40%, list=19%, signal=49%
GO_0045431_MF_FLAVONOL_SYNTHASE_ACTIVITY	GO_0045431_MF_FLAVONOL_SYNTHASE_ACTIVITY		9	0.48690188	1.0307397	0.43776825	0.7776574	1	2984	tags=22%, list=5%, signal=23%
GO_0010311_BP_LATERAL_ROOT_FORMATION	GO_0010311_BP_LATERAL_ROOT_FORMATION		106	0.28598258	1.0304811	0.3559322	0.7779954	1	12205	tags=27%, list=22%, signal=35%
GO_0010214_BP_SEED_COAT_DEVELOPMENT	GO_0010214_BP_SEED_COAT_DEVELOPMENT		85	0.2998073	1.0301137	0.36888888	0.7787152	1	4870	tags=13%, list=9%, signal=14%
GO_0004651_MF_POLYNUCLEOTIDE_5_PHOSPHATASE_ACTIVITY	GO_0004651_MF_POLYNUCLEOTIDE_5_PHOSPHATASE_ACTIVITY		8	0.5033476	1.0299078	0.43326488	0.7788908	1	11702	tags=38%, list=21%, signal=47%
GO_0000285_MF_1_PHOSPHATIDYLINOSITOL_3_PHOSPHATE_5_KINASE_ACTIVITY	GO_0000285_MF_1_PHOSPHATIDYLINOSITOL_3_PHOSPHATE_5_KINASE_ACTIVITY		21	0.38686416	1.029788	0.4176707	0.77877027	1	14257	tags=52%, list=25%, signal=70%
GO_0090440_MF_ABSCISIC_ACID_TRANSMEMBRANE_TRANSPORTER_ACTIVITY	GO_0090440_MF_ABSCISIC_ACID_TRANSMEMBRANE_TRANSPORTER_ACTIVITY		11	0.4640908	1.0297709	0.4826884	0.7783184	1	6258	tags=36%, list=11%, signal=41%
GO_0051094_BP_POSITIVE_REGULATION_OF_DEVELOPMENTAL_PROCESS	GO_0051094_BP_POSITIVE_REGULATION_OF_DEVELOPMENTAL_PROCESS		379	0.24855384	1.0297511	0.32564104	0.77788085	1	8647	tags=17%, list=15%, signal=20%
GO_0031328_BP_POSITIVE_REGULATION_OF_CELLULAR_BIOSYNTHETIC_PROCESS	GO_0031328_BP_POSITIVE_REGULATION_OF_CELLULAR_BIOSYNTHETIC_PROCESS		1084	0.2281319	1.0295174	0.2615894	0.7781707	1	11450	tags=25%, list=20%, signal=31%
GO_0043269_BP_REGULATION_OF_ION_TRANSPORT	GO_0043269_BP_REGULATION_OF_ION_TRANSPORT		182	0.26782665	1.0292363	0.35443038	0.7785559	1	11110	tags=25%, list=20%, signal=31%
GO_1900032_BP_REGULATION_OF_TRICHOME_PATTERNING	GO_1900032_BP_REGULATION_OF_TRICHOME_PATTERNING		8	0.50701153	1.0290741	0.44936708	0.7785944	1	1198	tags=25%, list=2%, signal=26%
GO_1901659_BP_GLYCOSYL_COMPOUND_BIOSYNTHETIC_PROCESS	GO_1901659_BP_GLYCOSYL_COMPOUND_BIOSYNTHETIC_PROCESS		158	0.27685264	1.0289286	0.3873874	0.7785696	1	8436	tags=18%, list=15%, signal=22%
GO_0045128_BP_NEGATIVE_REGULATION_OF_RECIPROCAL_MEIOTIC_RECOMBINATION	GO_0045128_BP_NEGATIVE_REGULATION_OF_RECIPROCAL_MEIOTIC_RECOMBINATION		27	0.37296686	1.0288037	0.43271223	0.7784935	1	23295	tags=59%, list=41%, signal=101%
GO_0015833_BP_PEPTIDE_TRANSPORT	GO_0015833_BP_PEPTIDE_TRANSPORT		63	0.31427532	1.028169	0.39597315	0.7800683	1	3953	tags=16%, list=7%, signal=17%
GO_0000836_CC_HRD1P_UBIQUITIN_LIGASE_COMPLEX	GO_0000836_CC_HRD1P_UBIQUITIN_LIGASE_COMPLEX		6	0.52620536	1.0277458	0.45219123	0.780963	1	18667	tags=67%, list=33%, signal=99%
GO_0120091_MF_JASMONIC_ACID_HYDROLASE	GO_0120091_MF_JASMONIC_ACID_HYDROLASE		8	0.50481933	1.0273974	0.4465409	0.7816258	1	4957	tags=50%, list=9%, signal=55%
GO_1904734_BP_POSITIVE_REGULATION_OF_ELECTRON_TRANSFER_ACTIVITY	GO_1904734_BP_POSITIVE_REGULATION_OF_ELECTRON_TRANSFER_ACTIVITY		5	0.55060005	1.0266035	0.475	0.7837187	1	25467	tags=100%, list=45%, signal=182%
GO_0070003_MF_THREONINE_TYPE_PEPTIDASE_ACTIVITY	GO_0070003_MF_THREONINE_TYPE_PEPTIDASE_ACTIVITY		86	0.29343915	1.0265274	0.3678161	0.7834597	1	3248	tags=7%, list=6%, signal=7%
GO_0046383_BP_DTDP_RHAMNOSE_METABOLIC_PROCESS	GO_0046383_BP_DTDP_RHAMNOSE_METABOLIC_PROCESS		8	0.50420356	1.0261368	0.4606299	0.78424144	1	17404	tags=75%, list=31%, signal=108%
GO_0006694_BP_STEROID_BIOSYNTHETIC_PROCESS	GO_0006694_BP_STEROID_BIOSYNTHETIC_PROCESS		175	0.26776454	1.0254309	0.3621868	0.7859912	1	8532	tags=20%, list=15%, signal=23%
GO_0008460_MF_DTDP_GLUCOSE_4_6_DEHYDRATASE_ACTIVITY	GO_0008460_MF_DTDP_GLUCOSE_4_6_DEHYDRATASE_ACTIVITY		17	0.4100481	1.0253808	0.42040816	0.7856542	1	20992	tags=71%, list=37%, signal=112%
GO_0102499_MF_SHG_ALPHA_GLUCAN_PHOSPHORYLASE_ACTIVITY	GO_0102499_MF_SHG_ALPHA_GLUCAN_PHOSPHORYLASE_ACTIVITY		9	0.48249185	1.0252433	0.42740285	0.7855832	1	5590	tags=22%, list=10%, signal=25%
GO_0008184_MF_GLYCOGEN_PHOSPHORYLASE_ACTIVITY	GO_0008184_MF_GLYCOGEN_PHOSPHORYLASE_ACTIVITY		9	0.48249185	1.025243	0.45019922	0.7850825	1	5590	tags=22%, list=10%, signal=25%
GO_0045226_BP_EXTRACELLULAR_POLYSACCHARIDE_BIOSYNTHETIC_PROCESS	GO_0045226_BP_EXTRACELLULAR_POLYSACCHARIDE_BIOSYNTHETIC_PROCESS		11	0.45861053	1.0250777	0.44956142	0.7851204	1	7340	tags=27%, list=13%, signal=31%
GO_0016174_MF_NAD_P_H_OXIDASE_H2O2_FORMING_ACTIVITY	GO_0016174_MF_NAD_P_H_OXIDASE_H2O2_FORMING_ACTIVITY		8	0.49420017	1.02506	0.44214877	0.78467387	1	7304	tags=63%, list=13%, signal=72%
GO_0010205_BP_PHOTOINHIBITION	GO_0010205_BP_PHOTOINHIBITION		16	0.41864735	1.0245255	0.4121212	0.7859171	1	9200	tags=38%, list=16%, signal=45%
GO_0010290_MF_CHLOROPHYLL_CATABOLITE_TRANSMEMBRANE_TRANSPORTER_ACTIVITY	GO_0010290_MF_CHLOROPHYLL_CATABOLITE_TRANSMEMBRANE_TRANSPORTER_ACTIVITY		9	0.487287	1.0239757	0.4526749	0.78715897	1	8394	tags=44%, list=15%, signal=52%
GO_0016765_MF_TRANSFERASE_ACTIVITY_TRANSFERRING_ALKYL_OR_ARYL_OTHER_THAN_METHYL_GROUPS	GO_0016765_MF_TRANSFERASE_ACTIVITY_TRANSFERRING_ALKYL_OR_ARYL_OTHER_THAN_METHYL_GROUPS		303	0.252289	1.0238307	0.37994722	0.7871401	1	7537	tags=18%, list=13%, signal=21%
GO_0045227_BP_CAPSULE_POLYSACCHARIDE_BIOSYNTHETIC_PROCESS	GO_0045227_BP_CAPSULE_POLYSACCHARIDE_BIOSYNTHETIC_PROCESS		11	0.45861053	1.0236496	0.44469026	0.7872237	1	7340	tags=27%, list=13%, signal=31%
GO_0008272_BP_SULFATE_TRANSPORT	GO_0008272_BP_SULFATE_TRANSPORT		28	0.36807093	1.0234264	0.39457202	0.78744745	1	12865	tags=46%, list=23%, signal=60%
GO_0032103_BP_POSITIVE_REGULATION_OF_RESPONSE_TO_EXTERNAL_STIMULUS	GO_0032103_BP_POSITIVE_REGULATION_OF_RESPONSE_TO_EXTERNAL_STIMULUS		258	0.25343272	1.0231663	0.36883116	0.787774	1	14743	tags=38%, list=26%, signal=51%
GO_0016802_MF_TRIALKYLSULFONIUM_HYDROLASE_ACTIVITY	GO_0016802_MF_TRIALKYLSULFONIUM_HYDROLASE_ACTIVITY		8	0.4913345	1.0222615	0.45858586	0.7902502	1	3286	tags=25%, list=6%, signal=27%
GO_0004013_MF_ADENOSYLHOMOCYSTEINASE_ACTIVITY	GO_0004013_MF_ADENOSYLHOMOCYSTEINASE_ACTIVITY		8	0.4913345	1.0220265	0.45596868	0.7904764	1	3286	tags=25%, list=6%, signal=27%
GO_0010731_BP_PROTEIN_GLUTATHIONYLATION	GO_0010731_BP_PROTEIN_GLUTATHIONYLATION		13	0.43727055	1.0219206	0.4338843	0.7903069	1	6488	tags=38%, list=11%, signal=43%
GO_0097503_BP_SIALYLATION	GO_0097503_BP_SIALYLATION		9	0.47650957	1.0219021	0.4375	0.7898774	1	8286	tags=22%, list=15%, signal=26%
GO_0046498_BP_S_ADENOSYLHOMOCYSTEINE_METABOLIC_PROCESS	GO_0046498_BP_S_ADENOSYLHOMOCYSTEINE_METABOLIC_PROCESS		8	0.4913345	1.0218978	0.45210728	0.7893939	1	3286	tags=25%, list=6%, signal=27%
GO_0016363_CC_NUCLEAR_MATRIX	GO_0016363_CC_NUCLEAR_MATRIX		22	0.38212863	1.0209912	0.42161018	0.79179466	1	3424	tags=14%, list=6%, signal=15%
GO_0044283_BP_SMALL_MOLECULE_BIOSYNTHETIC_PROCESS	GO_0044283_BP_SMALL_MOLECULE_BIOSYNTHETIC_PROCESS		1696	0.22342801	1.0204641	0.31196582	0.7930097	1	9898	tags=20%, list=17%, signal=23%
GO_0036211_BP_PROTEIN_MODIFICATION_PROCESS	GO_0036211_BP_PROTEIN_MODIFICATION_PROCESS		4341	0.21635658	1.0202338	0.24817519	0.7932201	1	11243	tags=19%, list=20%, signal=22%
GO_0006464_BP_CELLULAR_PROTEIN_MODIFICATION_PROCESS	GO_0006464_BP_CELLULAR_PROTEIN_MODIFICATION_PROCESS		4341	0.21635658	1.0200752	0.2413793	0.7932195	1	11243	tags=19%, list=20%, signal=22%
GO_0006972_BP_HYPEROSMOTIC_RESPONSE	GO_0006972_BP_HYPEROSMOTIC_RESPONSE		137	0.27279574	1.0194256	0.3986175	0.79480535	1	14156	tags=31%, list=25%, signal=41%
GO_0010208_BP_POLLEN_WALL_ASSEMBLY	GO_0010208_BP_POLLEN_WALL_ASSEMBLY		91	0.29088384	1.0187745	0.41666666	0.796444	1	15047	tags=33%, list=27%, signal=45%
GO_0042044_BP_FLUID_TRANSPORT	GO_0042044_BP_FLUID_TRANSPORT		81	0.29201365	1.017859	0.41364604	0.79899377	1	5370	tags=19%, list=9%, signal=20%
GO_0008300_BP_ISOPRENOID_CATABOLIC_PROCESS	GO_0008300_BP_ISOPRENOID_CATABOLIC_PROCESS		31	0.34951496	1.0166335	0.41093117	0.80243313	1	8540	tags=39%, list=15%, signal=46%
GO_1902456_BP_REGULATION_OF_STOMATAL_OPENING	GO_1902456_BP_REGULATION_OF_STOMATAL_OPENING		65	0.3085818	1.0164613	0.41484717	0.8024918	1	14955	tags=40%, list=26%, signal=54%
GO_0010021_BP_AMYLOPECTIN_BIOSYNTHETIC_PROCESS	GO_0010021_BP_AMYLOPECTIN_BIOSYNTHETIC_PROCESS		11	0.44961184	1.0164355	0.4413519	0.8020705	1	13083	tags=45%, list=23%, signal=59%
GO_0001099_MF_BASAL_RNA_POLYMERASE_II_TRANSCRIPTION_MACHINERY_BINDING	GO_0001099_MF_BASAL_RNA_POLYMERASE_II_TRANSCRIPTION_MACHINERY_BINDING		33	0.350003	1.0161233	0.44635195	0.8026169	1	7750	tags=15%, list=14%, signal=18%
GO_0008289_MF_LIPID_BINDING	GO_0008289_MF_LIPID_BINDING		707	0.23370679	1.0159632	0.36060607	0.8026255	1	11827	tags=24%, list=21%, signal=29%
GO_0008169_MF_C_METHYLTRANSFERASE_ACTIVITY	GO_0008169_MF_C_METHYLTRANSFERASE_ACTIVITY		25	0.36287427	1.0159094	0.43956044	0.8022947	1	7876	tags=16%, list=14%, signal=19%
GO_0046824_BP_POSITIVE_REGULATION_OF_NUCLEOCYTOPLASMIC_TRANSPORT	GO_0046824_BP_POSITIVE_REGULATION_OF_NUCLEOCYTOPLASMIC_TRANSPORT		6	0.5234472	1.01564	0.47081712	0.8026999	1	27006	tags=100%, list=48%, signal=191%
GO_0045022_BP_EARLY_ENDOSOME_TO_LATE_ENDOSOME_TRANSPORT	GO_0045022_BP_EARLY_ENDOSOME_TO_LATE_ENDOSOME_TRANSPORT		6	0.52042127	1.0154551	0.4844358	0.80279505	1	25073	tags=83%, list=44%, signal=149%
GO_0046379_BP_EXTRACELLULAR_POLYSACCHARIDE_METABOLIC_PROCESS	GO_0046379_BP_EXTRACELLULAR_POLYSACCHARIDE_METABOLIC_PROCESS		11	0.45861053	1.0152286	0.44969198	0.80305433	1	7340	tags=27%, list=13%, signal=31%
GO_0030497_BP_FATTY_ACID_ELONGATION	GO_0030497_BP_FATTY_ACID_ELONGATION		22	0.37568426	1.0149724	0.43008474	0.8034309	1	6941	tags=27%, list=12%, signal=31%
GO_0000932_CC_P_BODY	GO_0000932_CC_P_BODY		233	0.25626075	1.0148807	0.40050378	0.803226	1	8293	tags=12%, list=15%, signal=14%
GO_0035303_BP_REGULATION_OF_DEPHOSPHORYLATION	GO_0035303_BP_REGULATION_OF_DEPHOSPHORYLATION		21	0.3769992	1.0145366	0.4379085	0.80387896	1	11756	tags=33%, list=21%, signal=42%
GO_0019860_BP_URACIL_METABOLIC_PROCESS	GO_0019860_BP_URACIL_METABOLIC_PROCESS		16	0.408281	1.0140605	0.4361905	0.80495906	1	6129	tags=25%, list=11%, signal=28%
GO_0070940_BP_DEPHOSPHORYLATION_OF_RNA_POLYMERASE_II_C_TERMINAL_DOMAIN	GO_0070940_BP_DEPHOSPHORYLATION_OF_RNA_POLYMERASE_II_C_TERMINAL_DOMAIN		14	0.42822	1.0136176	0.45436105	0.8059637	1	20195	tags=64%, list=36%, signal=100%
GO_0030042_BP_ACTIN_FILAMENT_DEPOLYMERIZATION	GO_0030042_BP_ACTIN_FILAMENT_DEPOLYMERIZATION		57	0.31137487	1.0124979	0.42035398	0.8091931	1	11860	tags=26%, list=21%, signal=33%
GO_0010048_BP_VERNALIZATION_RESPONSE	GO_0010048_BP_VERNALIZATION_RESPONSE		51	0.3181273	1.0122375	0.45417514	0.8095345	1	4564	tags=8%, list=8%, signal=9%
GO_0046029_MF_MANNITOL_DEHYDROGENASE_ACTIVITY	GO_0046029_MF_MANNITOL_DEHYDROGENASE_ACTIVITY		9	0.4751168	1.0121993	0.4599156	0.809162	1	4968	tags=44%, list=9%, signal=49%
GO_0010178_MF_IAA_AMINO_ACID_CONJUGATE_HYDROLASE_ACTIVITY	GO_0010178_MF_IAA_AMINO_ACID_CONJUGATE_HYDROLASE_ACTIVITY		9	0.46960494	1.0118415	0.47389558	0.8098242	1	12605	tags=33%, list=22%, signal=43%
GO_0032879_BP_REGULATION_OF_LOCALIZATION	GO_0032879_BP_REGULATION_OF_LOCALIZATION		422	0.24111211	1.0117204	0.3984576	0.8097195	1	11443	tags=23%, list=20%, signal=28%
GO_2000242_BP_NEGATIVE_REGULATION_OF_REPRODUCTIVE_PROCESS	GO_2000242_BP_NEGATIVE_REGULATION_OF_REPRODUCTIVE_PROCESS		200	0.26019508	1.0117154	0.41247	0.8092288	1	9006	tags=16%, list=16%, signal=19%
GO_0045230_BP_CAPSULE_ORGANIZATION	GO_0045230_BP_CAPSULE_ORGANIZATION		11	0.45861053	1.0116198	0.42322835	0.8090486	1	7340	tags=27%, list=13%, signal=31%
GO_0004719_MF_PROTEIN_L_ISOASPARTATE_D_ASPARTATE_O_METHYLTRANSFERASE_ACTIVITY	GO_0004719_MF_PROTEIN_L_ISOASPARTATE_D_ASPARTATE_O_METHYLTRANSFERASE_ACTIVITY		6	0.5209114	1.0109003	0.50509167	0.8109102	1	11270	tags=33%, list=20%, signal=42%
GO_0001098_MF_BASAL_TRANSCRIPTION_MACHINERY_BINDING	GO_0001098_MF_BASAL_TRANSCRIPTION_MACHINERY_BINDING		33	0.350003	1.0104158	0.42827442	0.81199646	1	7750	tags=15%, list=14%, signal=18%
GO_0070063_MF_RNA_POLYMERASE_BINDING	GO_0070063_MF_RNA_POLYMERASE_BINDING		33	0.350003	1.0102909	0.4371002	0.81190807	1	7750	tags=15%, list=14%, signal=18%
GO_0008242_MF_OMEGA_PEPTIDASE_ACTIVITY	GO_0008242_MF_OMEGA_PEPTIDASE_ACTIVITY		159	0.26473686	1.0102053	0.39908257	0.81171066	1	21738	tags=48%, list=38%, signal=77%
GO_0010340_MF_CARBOXYL_O_METHYLTRANSFERASE_ACTIVITY	GO_0010340_MF_CARBOXYL_O_METHYLTRANSFERASE_ACTIVITY		10	0.460518	1.0101037	0.4609375	0.8115383	1	11270	tags=30%, list=20%, signal=37%
GO_0000217_MF_DNA_SECONDARY_STRUCTURE_BINDING	GO_0000217_MF_DNA_SECONDARY_STRUCTURE_BINDING		111	0.27821976	1.0100124	0.40528634	0.81133205	1	8109	tags=21%, list=14%, signal=24%
GO_0043155_BP_NEGATIVE_REGULATION_OF_PHOTOSYNTHESIS_LIGHT_REACTION	GO_0043155_BP_NEGATIVE_REGULATION_OF_PHOTOSYNTHESIS_LIGHT_REACTION		16	0.41864735	1.0099319	0.4547325	0.8110962	1	9200	tags=38%, list=16%, signal=45%
GO_0042538_BP_HYPEROSMOTIC_SALINITY_RESPONSE	GO_0042538_BP_HYPEROSMOTIC_SALINITY_RESPONSE		119	0.27452686	1.0098668	0.4236111	0.810816	1	13747	tags=32%, list=24%, signal=42%
GO_0006595_BP_POLYAMINE_METABOLIC_PROCESS	GO_0006595_BP_POLYAMINE_METABOLIC_PROCESS		48	0.3194608	1.0097523	0.4192229	0.8106757	1	5869	tags=25%, list=10%, signal=28%
GO_0000323_CC_LYTIC_VACUOLE	GO_0000323_CC_LYTIC_VACUOLE		110	0.27700385	1.0095931	0.4189189	0.8107222	1	4290	tags=12%, list=8%, signal=13%
GO_0019897_CC_EXTRINSIC_COMPONENT_OF_PLASMA_MEMBRANE	GO_0019897_CC_EXTRINSIC_COMPONENT_OF_PLASMA_MEMBRANE		53	0.31211612	1.0092822	0.43218392	0.8112213	1	12466	tags=34%, list=22%, signal=44%
GO_0016049_BP_CELL_GROWTH	GO_0016049_BP_CELL_GROWTH		974	0.22614266	1.0091338	0.38801262	0.81122565	1	10314	tags=19%, list=18%, signal=23%
GO_0010445_CC_NUCLEAR_DICING_BODY	GO_0010445_CC_NUCLEAR_DICING_BODY		24	0.36651105	1.0089322	0.41716567	0.8113995	1	25461	tags=63%, list=45%, signal=113%
GO_0102250_MF_LINEAR_MALTO_OLIGOSACCHARIDE_PHOSPHORYLASE_ACTIVITY	GO_0102250_MF_LINEAR_MALTO_OLIGOSACCHARIDE_PHOSPHORYLASE_ACTIVITY		9	0.48249185	1.0088748	0.4748491	0.8111109	1	5590	tags=22%, list=10%, signal=25%
GO_0009705_CC_PLANT_TYPE_VACUOLE_MEMBRANE	GO_0009705_CC_PLANT_TYPE_VACUOLE_MEMBRANE		304	0.24780007	1.0079883	0.39835164	0.8135914	1	9462	tags=24%, list=17%, signal=28%
GO_0051336_BP_REGULATION_OF_HYDROLASE_ACTIVITY	GO_0051336_BP_REGULATION_OF_HYDROLASE_ACTIVITY		81	0.2901238	1.0077313	0.41885966	0.8139496	1	21129	tags=49%, list=37%, signal=79%
GO_0006970_BP_RESPONSE_TO_OSMOTIC_STRESS	GO_0006970_BP_RESPONSE_TO_OSMOTIC_STRESS		1801	0.2195433	1.00716	0.39130434	0.8153712	1	8365	tags=17%, list=15%, signal=19%
GO_0000271_BP_POLYSACCHARIDE_BIOSYNTHETIC_PROCESS	GO_0000271_BP_POLYSACCHARIDE_BIOSYNTHETIC_PROCESS		554	0.23418155	1.0069485	0.40161726	0.8155785	1	13631	tags=23%, list=24%, signal=29%
GO_0051998_MF_PROTEIN_CARBOXYL_O_METHYLTRANSFERASE_ACTIVITY	GO_0051998_MF_PROTEIN_CARBOXYL_O_METHYLTRANSFERASE_ACTIVITY		10	0.460518	1.0066491	0.47764227	0.81606466	1	11270	tags=30%, list=20%, signal=37%
GO_0044322_CC_ENDOPLASMIC_RETICULUM_QUALITY_CONTROL_COMPARTMENT	GO_0044322_CC_ENDOPLASMIC_RETICULUM_QUALITY_CONTROL_COMPARTMENT		6	0.52620536	1.0058925	0.4833006	0.81810594	1	18667	tags=67%, list=33%, signal=99%
GO_0016812_MF_HYDROLASE_ACTIVITY_ACTING_ON_CARBON_NITROGEN_BUT_NOT_PEPTIDE_BONDS_IN_CYCLIC_AMIDES	GO_0016812_MF_HYDROLASE_ACTIVITY_ACTING_ON_CARBON_NITROGEN_BUT_NOT_PEPTIDE_BONDS_IN_CYCLIC_AMIDES		11	0.44410458	1.0052339	0.46185568	0.81986725	1	5260	tags=18%, list=9%, signal=20%
GO_0071229_BP_CELLULAR_RESPONSE_TO_ACID_CHEMICAL	GO_0071229_BP_CELLULAR_RESPONSE_TO_ACID_CHEMICAL		100	0.28332585	1.0051514	0.43267107	0.819648	1	10473	tags=30%, list=18%, signal=37%
GO_0005385_MF_ZINC_ION_TRANSMEMBRANE_TRANSPORTER_ACTIVITY	GO_0005385_MF_ZINC_ION_TRANSMEMBRANE_TRANSPORTER_ACTIVITY		46	0.32454422	1.0051452	0.44214877	0.81916904	1	12793	tags=24%, list=23%, signal=31%
GO_0103103_MF_UDP_GLUCOSE_9_METHYLTHIONONYLHYDROXIMATE_S_GLUCOSYLTRANSFERASE_ACTIVITY	GO_0103103_MF_UDP_GLUCOSE_9_METHYLTHIONONYLHYDROXIMATE_S_GLUCOSYLTRANSFERASE_ACTIVITY		5	0.54096806	1.004858	0.51111114	0.81963867	1	20156	tags=80%, list=36%, signal=124%
GO_0051341_BP_REGULATION_OF_OXIDOREDUCTASE_ACTIVITY	GO_0051341_BP_REGULATION_OF_OXIDOREDUCTASE_ACTIVITY		67	0.29775745	1.0047114	0.45652175	0.81962746	1	8836	tags=22%, list=16%, signal=26%
GO_0010035_BP_RESPONSE_TO_INORGANIC_SUBSTANCE	GO_0010035_BP_RESPONSE_TO_INORGANIC_SUBSTANCE		2224	0.2172026	1.0044096	0.3900415	0.82014096	1	9825	tags=20%, list=17%, signal=24%
GO_0007263_BP_NITRIC_OXIDE_MEDIATED_SIGNAL_TRANSDUCTION	GO_0007263_BP_NITRIC_OXIDE_MEDIATED_SIGNAL_TRANSDUCTION		8	0.47621876	1.003842	0.4745098	0.8215732	1	8183	tags=38%, list=14%, signal=44%
GO_1901292_BP_NUCLEOSIDE_PHOSPHATE_CATABOLIC_PROCESS	GO_1901292_BP_NUCLEOSIDE_PHOSPHATE_CATABOLIC_PROCESS		13	0.42726588	1.0033021	0.4707113	0.82289016	1	12391	tags=46%, list=22%, signal=59%
GO_0032386_BP_REGULATION_OF_INTRACELLULAR_TRANSPORT	GO_0032386_BP_REGULATION_OF_INTRACELLULAR_TRANSPORT		49	0.31797996	1.0026708	0.45572355	0.8244942	1	16073	tags=27%, list=28%, signal=37%
GO_0010271_BP_REGULATION_OF_CHLOROPHYLL_CATABOLIC_PROCESS	GO_0010271_BP_REGULATION_OF_CHLOROPHYLL_CATABOLIC_PROCESS		17	0.39824086	1.0024278	0.45625	0.82482105	1	18092	tags=41%, list=32%, signal=60%
GO_0008893_MF_GUANOSINE_3_5_BIS_DIPHOSPHATE_3_DIPHOSPHATASE_ACTIVITY	GO_0008893_MF_GUANOSINE_3_5_BIS_DIPHOSPHATE_3_DIPHOSPHATASE_ACTIVITY		13	0.4262168	1.00219	0.46107784	0.82513136	1	11855	tags=31%, list=21%, signal=39%
GO_0006833_BP_WATER_TRANSPORT	GO_0006833_BP_WATER_TRANSPORT		81	0.29201365	1.0018104	0.43847874	0.8259061	1	5370	tags=19%, list=9%, signal=20%
GO_0032036_MF_MYOSIN_HEAVY_CHAIN_BINDING	GO_0032036_MF_MYOSIN_HEAVY_CHAIN_BINDING		14	0.4170491	1.0013871	0.46435452	0.826805	1	16871	tags=43%, list=30%, signal=61%
GO_0030100_BP_REGULATION_OF_ENDOCYTOSIS	GO_0030100_BP_REGULATION_OF_ENDOCYTOSIS		32	0.3446977	1.0011767	0.45146728	0.8270014	1	10090	tags=41%, list=18%, signal=49%
GO_0016794_MF_DIPHOSPHORIC_MONOESTER_HYDROLASE_ACTIVITY	GO_0016794_MF_DIPHOSPHORIC_MONOESTER_HYDROLASE_ACTIVITY		13	0.4262168	1.0010053	0.47204968	0.8270715	1	11855	tags=31%, list=21%, signal=39%
GO_0035885_MF_EXOCHITINASE_ACTIVITY	GO_0035885_MF_EXOCHITINASE_ACTIVITY		11	0.43778518	1.0004152	0.4609375	0.82860667	1	10270	tags=36%, list=18%, signal=44%
GO_0080115_MF_MYOSIN_XI_TAIL_BINDING	GO_0080115_MF_MYOSIN_XI_TAIL_BINDING		14	0.4170491	1.0003655	0.4623431	0.8282713	1	16871	tags=43%, list=30%, signal=61%
GO_0070290_MF_N_ACYLPHOSPHATIDYLETHANOLAMINE_SPECIFIC_PHOSPHOLIPASE_D_ACTIVITY	GO_0070290_MF_N_ACYLPHOSPHATIDYLETHANOLAMINE_SPECIFIC_PHOSPHOLIPASE_D_ACTIVITY		28	0.35003787	1.0000278	0.44988865	0.8288871	1	6478	tags=21%, list=11%, signal=24%
GO_0007219_BP_NOTCH_SIGNALING_PATHWAY	GO_0007219_BP_NOTCH_SIGNALING_PATHWAY		14	0.42163587	0.99975777	0.47420636	0.8292783	1	25211	tags=57%, list=44%, signal=103%
GO_0046827_BP_POSITIVE_REGULATION_OF_PROTEIN_EXPORT_FROM_NUCLEUS	GO_0046827_BP_POSITIVE_REGULATION_OF_PROTEIN_EXPORT_FROM_NUCLEUS		6	0.5234472	0.9994545	0.47206166	0.8298596	1	27006	tags=100%, list=48%, signal=191%
GO_0009435_BP_NAD_BIOSYNTHETIC_PROCESS	GO_0009435_BP_NAD_BIOSYNTHETIC_PROCESS		14	0.41886377	0.9993607	0.46530613	0.82968634	1	16320	tags=50%, list=29%, signal=70%
GO_0051274_BP_BETA_GLUCAN_BIOSYNTHETIC_PROCESS	GO_0051274_BP_BETA_GLUCAN_BIOSYNTHETIC_PROCESS		169	0.2646734	0.9989349	0.44186047	0.8305604	1	10634	tags=19%, list=19%, signal=23%
GO_0008420_MF_RNA_POLYMERASE_II_CTD_HEPTAPEPTIDE_REPEAT_PHOSPHATASE_ACTIVITY	GO_0008420_MF_RNA_POLYMERASE_II_CTD_HEPTAPEPTIDE_REPEAT_PHOSPHATASE_ACTIVITY		14	0.42822	0.99890584	0.45762712	0.8301529	1	20195	tags=64%, list=36%, signal=100%
GO_1904959_BP_REGULATION_OF_CYTOCHROME_C_OXIDASE_ACTIVITY	GO_1904959_BP_REGULATION_OF_CYTOCHROME_C_OXIDASE_ACTIVITY		5	0.55060005	0.99887544	0.5082645	0.8297636	1	25467	tags=100%, list=45%, signal=182%
GO_1904732_BP_REGULATION_OF_ELECTRON_TRANSFER_ACTIVITY	GO_1904732_BP_REGULATION_OF_ELECTRON_TRANSFER_ACTIVITY		5	0.55060005	0.9987749	0.51953125	0.8295787	1	25467	tags=100%, list=45%, signal=182%
GO_0045944_BP_POSITIVE_REGULATION_OF_TRANSCRIPTION_BY_RNA_POLYMERASE_II	GO_0045944_BP_POSITIVE_REGULATION_OF_TRANSCRIPTION_BY_RNA_POLYMERASE_II		239	0.24913298	0.99784863	0.45137158	0.832198	1	12118	tags=25%, list=21%, signal=32%
GO_0103099_MF_UDP_GLUCOSE_5_METHYLTHIOPENTYLHYDROXIMATE_S_GLUCOSYLTRANSFERASE_ACTIVITY	GO_0103099_MF_UDP_GLUCOSE_5_METHYLTHIOPENTYLHYDROXIMATE_S_GLUCOSYLTRANSFERASE_ACTIVITY		5	0.54096806	0.9978325	0.49203187	0.83174396	1	20156	tags=80%, list=36%, signal=124%
GO_0006826_BP_IRON_ION_TRANSPORT	GO_0006826_BP_IRON_ION_TRANSPORT		46	0.31784847	0.9972515	0.4431818	0.833217	1	12490	tags=33%, list=22%, signal=42%
GO_0034406_BP_CELL_WALL_BETA_GLUCAN_METABOLIC_PROCESS	GO_0034406_BP_CELL_WALL_BETA_GLUCAN_METABOLIC_PROCESS		20	0.3745465	0.9969385	0.46185568	0.833753	1	23064	tags=65%, list=41%, signal=110%
GO_0051569_BP_REGULATION_OF_HISTONE_H3_K4_METHYLATION	GO_0051569_BP_REGULATION_OF_HISTONE_H3_K4_METHYLATION		10	0.446557	0.996726	0.4835391	0.8340005	1	21939	tags=50%, list=39%, signal=82%
GO_0043666_BP_REGULATION_OF_PHOSPHOPROTEIN_PHOSPHATASE_ACTIVITY	GO_0043666_BP_REGULATION_OF_PHOSPHOPROTEIN_PHOSPHATASE_ACTIVITY		13	0.42666465	0.99660975	0.48991936	0.83390355	1	11756	tags=54%, list=21%, signal=68%
GO_0010941_BP_REGULATION_OF_CELL_DEATH	GO_0010941_BP_REGULATION_OF_CELL_DEATH		246	0.2491189	0.9963872	0.44604316	0.834134	1	13799	tags=30%, list=24%, signal=40%
GO_0045168_BP_CELL_CELL_SIGNALING_INVOLVED_IN_CELL_FATE_COMMITMENT	GO_0045168_BP_CELL_CELL_SIGNALING_INVOLVED_IN_CELL_FATE_COMMITMENT		35	0.33575886	0.99581844	0.47084233	0.8355687	1	6764	tags=23%, list=12%, signal=26%
GO_0005942_CC_PHOSPHATIDYLINOSITOL_3_KINASE_COMPLEX	GO_0005942_CC_PHOSPHATIDYLINOSITOL_3_KINASE_COMPLEX		12	0.4290025	0.9957756	0.47128713	0.83522034	1	4348	tags=8%, list=8%, signal=9%
GO_0051254_BP_POSITIVE_REGULATION_OF_RNA_METABOLIC_PROCESS	GO_0051254_BP_POSITIVE_REGULATION_OF_RNA_METABOLIC_PROCESS		1062	0.22194482	0.9954548	0.48070174	0.83581936	1	10748	tags=22%, list=19%, signal=27%
GO_0016832_MF_ALDEHYDE_LYASE_ACTIVITY	GO_0016832_MF_ALDEHYDE_LYASE_ACTIVITY		44	0.32057583	0.995206	0.44468546	0.8361393	1	14447	tags=39%, list=25%, signal=52%
GO_2000896_BP_AMYLOPECTIN_METABOLIC_PROCESS	GO_2000896_BP_AMYLOPECTIN_METABOLIC_PROCESS		11	0.44961184	0.995133	0.4759036	0.8358863	1	13083	tags=45%, list=23%, signal=59%
GO_0022604_BP_REGULATION_OF_CELL_MORPHOGENESIS	GO_0022604_BP_REGULATION_OF_CELL_MORPHOGENESIS		234	0.25064036	0.9949671	0.46206897	0.8359544	1	11320	tags=20%, list=20%, signal=25%
GO_1990381_MF_UBIQUITIN_SPECIFIC_PROTEASE_BINDING	GO_1990381_MF_UBIQUITIN_SPECIFIC_PROTEASE_BINDING		6	0.52620536	0.99488956	0.51287127	0.83571666	1	18667	tags=67%, list=33%, signal=99%
GO_0051049_BP_REGULATION_OF_TRANSPORT	GO_0051049_BP_REGULATION_OF_TRANSPORT		366	0.24199684	0.9944993	0.44908616	0.83650905	1	11443	tags=23%, list=20%, signal=29%
GO_1904030_BP_NEGATIVE_REGULATION_OF_CYCLIN_DEPENDENT_PROTEIN_KINASE_ACTIVITY	GO_1904030_BP_NEGATIVE_REGULATION_OF_CYCLIN_DEPENDENT_PROTEIN_KINASE_ACTIVITY		8	0.47390118	0.99421793	0.47619048	0.83694774	1	12053	tags=25%, list=21%, signal=32%
GO_0016801_MF_HYDROLASE_ACTIVITY_ACTING_ON_ETHER_BONDS	GO_0016801_MF_HYDROLASE_ACTIVITY_ACTING_ON_ETHER_BONDS		11	0.4383477	0.9936312	0.4906054	0.8384173	1	3286	tags=18%, list=6%, signal=19%
GO_0103102_MF_UDP_GLUCOSE_8_METHYLTHIOOCTYLHYDROXIMATE_S_GLUCOSYLTRANSFERASE_ACTIVITY	GO_0103102_MF_UDP_GLUCOSE_8_METHYLTHIOOCTYLHYDROXIMATE_S_GLUCOSYLTRANSFERASE_ACTIVITY		5	0.54096806	0.9935772	0.49907234	0.83810014	1	20156	tags=80%, list=36%, signal=124%
GO_0010052_BP_GUARD_CELL_DIFFERENTIATION	GO_0010052_BP_GUARD_CELL_DIFFERENTIATION		54	0.31046417	0.9931373	0.46292135	0.83913136	1	13465	tags=43%, list=24%, signal=56%
GO_0048577_BP_NEGATIVE_REGULATION_OF_SHORT_DAY_PHOTOPERIODISM_FLOWERING	GO_0048577_BP_NEGATIVE_REGULATION_OF_SHORT_DAY_PHOTOPERIODISM_FLOWERING		20	0.3828501	0.9929961	0.48670757	0.83911103	1	8540	tags=30%, list=15%, signal=35%
GO_0010488_MF_UDP_GALACTOSE_N_GLYCAN_BETA_1_3_GALACTOSYLTRANSFERASE_ACTIVITY	GO_0010488_MF_UDP_GALACTOSE_N_GLYCAN_BETA_1_3_GALACTOSYLTRANSFERASE_ACTIVITY		6	0.521819	0.9927957	0.48360655	0.83927304	1	20555	tags=67%, list=36%, signal=105%
GO_0043393_BP_REGULATION_OF_PROTEIN_BINDING	GO_0043393_BP_REGULATION_OF_PROTEIN_BINDING		5	0.5312072	0.9924207	0.49802372	0.8400517	1	7694	tags=40%, list=14%, signal=46%
GO_0004605_MF_PHOSPHATIDATE_CYTIDYLYLTRANSFERASE_ACTIVITY	GO_0004605_MF_PHOSPHATIDATE_CYTIDYLYLTRANSFERASE_ACTIVITY		14	0.4095075	0.99239355	0.46761134	0.83964056	1	11712	tags=36%, list=21%, signal=45%
GO_0031225_CC_ANCHORED_COMPONENT_OF_MEMBRANE	GO_0031225_CC_ANCHORED_COMPONENT_OF_MEMBRANE		543	0.23028429	0.9922517	0.49584487	0.83960783	1	12135	tags=29%, list=21%, signal=37%
GO_0000835_CC_ER_UBIQUITIN_LIGASE_COMPLEX	GO_0000835_CC_ER_UBIQUITIN_LIGASE_COMPLEX		6	0.52620536	0.992204	0.5253906	0.8392515	1	18667	tags=67%, list=33%, signal=99%
GO_0010345_BP_SUBERIN_BIOSYNTHETIC_PROCESS	GO_0010345_BP_SUBERIN_BIOSYNTHETIC_PROCESS		83	0.28779164	0.99172235	0.44230768	0.84038484	1	7219	tags=24%, list=13%, signal=28%
GO_0046394_BP_CARBOXYLIC_ACID_BIOSYNTHETIC_PROCESS	GO_0046394_BP_CARBOXYLIC_ACID_BIOSYNTHETIC_PROCESS		1196	0.21902381	0.9914745	0.49642858	0.8407047	1	10286	tags=20%, list=18%, signal=24%
GO_0072348_BP_SULFUR_COMPOUND_TRANSPORT	GO_0072348_BP_SULFUR_COMPOUND_TRANSPORT		49	0.3166132	0.9912782	0.45219123	0.8408677	1	13407	tags=41%, list=24%, signal=53%
GO_0004802_MF_TRANSKETOLASE_ACTIVITY	GO_0004802_MF_TRANSKETOLASE_ACTIVITY		6	0.5246724	0.9908821	0.48875254	0.84169227	1	12073	tags=50%, list=21%, signal=64%
GO_0016115_BP_TERPENOID_CATABOLIC_PROCESS	GO_0016115_BP_TERPENOID_CATABOLIC_PROCESS		31	0.34951496	0.99009657	0.47494555	0.84383374	1	8540	tags=39%, list=15%, signal=46%
GO_0098927_BP_VESICLE_MEDIATED_TRANSPORT_BETWEEN_ENDOSOMAL_COMPARTMENTS	GO_0098927_BP_VESICLE_MEDIATED_TRANSPORT_BETWEEN_ENDOSOMAL_COMPARTMENTS		6	0.52042127	0.9900267	0.5092025	0.8435536	1	25073	tags=83%, list=44%, signal=149%
GO_0035250_MF_UDP_GALACTOSYLTRANSFERASE_ACTIVITY	GO_0035250_MF_UDP_GALACTOSYLTRANSFERASE_ACTIVITY		32	0.33812535	0.9892424	0.4753363	0.84572077	1	6384	tags=22%, list=11%, signal=25%
GO_0016307_MF_PHOSPHATIDYLINOSITOL_PHOSPHATE_KINASE_ACTIVITY	GO_0016307_MF_PHOSPHATIDYLINOSITOL_PHOSPHATE_KINASE_ACTIVITY		57	0.30635685	0.98908293	0.48463356	0.84573716	1	18172	tags=54%, list=32%, signal=80%
GO_0009846_BP_POLLEN_GERMINATION	GO_0009846_BP_POLLEN_GERMINATION		109	0.27161092	0.9885381	0.47276688	0.84713584	1	16033	tags=31%, list=28%, signal=43%
GO_0008843_MF_ENDOCHITINASE_ACTIVITY	GO_0008843_MF_ENDOCHITINASE_ACTIVITY		11	0.43778518	0.9883767	0.5031447	0.84715575	1	10270	tags=36%, list=18%, signal=44%
GO_0045935_BP_POSITIVE_REGULATION_OF_NUCLEOBASE_CONTAINING_COMPOUND_METABOLIC_PROCESS	GO_0045935_BP_POSITIVE_REGULATION_OF_NUCLEOBASE_CONTAINING_COMPOUND_METABOLIC_PROCESS		1077	0.22115608	0.98822784	0.5324232	0.8471605	1	10748	tags=22%, list=19%, signal=26%
GO_0098655_BP_CATION_TRANSMEMBRANE_TRANSPORT	GO_0098655_BP_CATION_TRANSMEMBRANE_TRANSPORT		381	0.23692544	0.98821545	0.510101	0.8466956	1	10702	tags=19%, list=19%, signal=23%
GO_0004046_MF_AMINOACYLASE_ACTIVITY	GO_0004046_MF_AMINOACYLASE_ACTIVITY		13	0.4218719	0.9877334	0.5041322	0.8478039	1	7311	tags=23%, list=13%, signal=26%
GO_0008886_MF_GLYCERALDEHYDE_3_PHOSPHATE_DEHYDROGENASE_NADP_NON_PHOSPHORYLATING_ACTIVITY	GO_0008886_MF_GLYCERALDEHYDE_3_PHOSPHATE_DEHYDROGENASE_NADP_NON_PHOSPHORYLATING_ACTIVITY		6	0.50281113	0.9876787	0.51287127	0.8474779	1	12043	tags=67%, list=21%, signal=85%
GO_0007032_BP_ENDOSOME_ORGANIZATION	GO_0007032_BP_ENDOSOME_ORGANIZATION		53	0.30720705	0.98765564	0.46835443	0.8470476	1	25137	tags=66%, list=44%, signal=119%
GO_0103100_MF_UDP_GLUCOSE_6_METHYLTHIOHEXYLHYDROXIMATE_S_GLUCOSYLTRANSFERASE_ACTIVITY	GO_0103100_MF_UDP_GLUCOSE_6_METHYLTHIOHEXYLHYDROXIMATE_S_GLUCOSYLTRANSFERASE_ACTIVITY		5	0.54096806	0.9873814	0.53564155	0.8474874	1	20156	tags=80%, list=36%, signal=124%
GO_0103101_MF_UDP_GLUCOSE_7_METHYLTHIOHEPTYLHYDROXIMATE_S_GLUCOSYLTRANSFERASE_ACTIVITY	GO_0103101_MF_UDP_GLUCOSE_7_METHYLTHIOHEPTYLHYDROXIMATE_S_GLUCOSYLTRANSFERASE_ACTIVITY		5	0.54096806	0.9873247	0.5030303	0.84718287	1	20156	tags=80%, list=36%, signal=124%
GO_0098662_BP_INORGANIC_CATION_TRANSMEMBRANE_TRANSPORT	GO_0098662_BP_INORGANIC_CATION_TRANSMEMBRANE_TRANSPORT		377	0.23897938	0.9870779	0.5	0.84751946	1	10702	tags=19%, list=19%, signal=24%
GO_0032541_CC_CORTICAL_ENDOPLASMIC_RETICULUM	GO_0032541_CC_CORTICAL_ENDOPLASMIC_RETICULUM		26	0.36517558	0.98697555	0.49361703	0.8473865	1	3833	tags=15%, list=7%, signal=16%
GO_0051017_BP_ACTIN_FILAMENT_BUNDLE_ASSEMBLY	GO_0051017_BP_ACTIN_FILAMENT_BUNDLE_ASSEMBLY		55	0.30367053	0.986684	0.47956988	0.8478864	1	12500	tags=33%, list=22%, signal=42%
GO_0043424_MF_PROTEIN_HISTIDINE_KINASE_BINDING	GO_0043424_MF_PROTEIN_HISTIDINE_KINASE_BINDING		60	0.30248404	0.9865037	0.46696034	0.84800357	1	4646	tags=13%, list=8%, signal=15%
GO_0016779_MF_NUCLEOTIDYLTRANSFERASE_ACTIVITY	GO_0016779_MF_NUCLEOTIDYLTRANSFERASE_ACTIVITY		478	0.23125982	0.98533833	0.5473684	0.85146624	1	6823	tags=11%, list=12%, signal=12%
GO_0051365_BP_CELLULAR_RESPONSE_TO_POTASSIUM_ION_STARVATION	GO_0051365_BP_CELLULAR_RESPONSE_TO_POTASSIUM_ION_STARVATION		29	0.35324475	0.984948	0.44805196	0.8523221	1	1597	tags=10%, list=3%, signal=11%
GO_0006680_BP_GLUCOSYLCERAMIDE_CATABOLIC_PROCESS	GO_0006680_BP_GLUCOSYLCERAMIDE_CATABOLIC_PROCESS		8	0.46406093	0.98494005	0.49530956	0.85184735	1	13971	tags=63%, list=25%, signal=83%
GO_0035032_CC_PHOSPHATIDYLINOSITOL_3_KINASE_COMPLEX_CLASS_III	GO_0035032_CC_PHOSPHATIDYLINOSITOL_3_KINASE_COMPLEX_CLASS_III		12	0.4290025	0.9849	0.4819533	0.85147744	1	4348	tags=8%, list=8%, signal=9%
GO_0050992_BP_DIMETHYLALLYL_DIPHOSPHATE_BIOSYNTHETIC_PROCESS	GO_0050992_BP_DIMETHYLALLYL_DIPHOSPHATE_BIOSYNTHETIC_PROCESS		8	0.4686504	0.98483694	0.48178136	0.8511906	1	2538	tags=13%, list=4%, signal=13%
GO_0030742_MF_GTP_DEPENDENT_PROTEIN_BINDING	GO_0030742_MF_GTP_DEPENDENT_PROTEIN_BINDING		14	0.4170491	0.98477286	0.4834025	0.8509226	1	16871	tags=43%, list=30%, signal=61%
GO_0061572_BP_ACTIN_FILAMENT_BUNDLE_ORGANIZATION	GO_0061572_BP_ACTIN_FILAMENT_BUNDLE_ORGANIZATION		55	0.30367053	0.98474747	0.47599164	0.85051054	1	12500	tags=33%, list=22%, signal=42%
GO_0032989_BP_CELLULAR_COMPONENT_MORPHOGENESIS	GO_0032989_BP_CELLULAR_COMPONENT_MORPHOGENESIS		99	0.27493295	0.98427975	0.48243558	0.8515834	1	15730	tags=32%, list=28%, signal=45%
GO_0052541_BP_PLANT_TYPE_CELL_WALL_CELLULOSE_METABOLIC_PROCESS	GO_0052541_BP_PLANT_TYPE_CELL_WALL_CELLULOSE_METABOLIC_PROCESS		20	0.3745465	0.98394454	0.45021644	0.8522208	1	23064	tags=65%, list=41%, signal=110%
GO_0009531_CC_SECONDARY_CELL_WALL	GO_0009531_CC_SECONDARY_CELL_WALL		39	0.32688075	0.98365736	0.47483587	0.85268044	1	5429	tags=21%, list=10%, signal=23%
GO_0009888_BP_TISSUE_DEVELOPMENT	GO_0009888_BP_TISSUE_DEVELOPMENT		1650	0.21505743	0.98348624	0.588	0.852758	1	11318	tags=20%, list=20%, signal=25%
GO_0033231_BP_CARBOHYDRATE_EXPORT	GO_0033231_BP_CARBOHYDRATE_EXPORT		5	0.53597033	0.98287773	0.5188119	0.8543333	1	12812	tags=40%, list=23%, signal=52%
GO_0047251_MF_THIOHYDROXIMATE_BETA_D_GLUCOSYLTRANSFERASE_ACTIVITY	GO_0047251_MF_THIOHYDROXIMATE_BETA_D_GLUCOSYLTRANSFERASE_ACTIVITY		5	0.54096806	0.98272437	0.52559054	0.8543518	1	20156	tags=80%, list=36%, signal=124%
GO_0001727_MF_LIPID_KINASE_ACTIVITY	GO_0001727_MF_LIPID_KINASE_ACTIVITY		6	0.51863647	0.9817886	0.51759833	0.85696393	1	21527	tags=83%, list=38%, signal=134%
GO_0016559_BP_PEROXISOME_FISSION	GO_0016559_BP_PEROXISOME_FISSION		22	0.3676554	0.9817793	0.48347107	0.8564988	1	24047	tags=59%, list=42%, signal=103%
GO_1902334_BP_FRUCTOSE_EXPORT_FROM_VACUOLE_TO_CYTOPLASM	GO_1902334_BP_FRUCTOSE_EXPORT_FROM_VACUOLE_TO_CYTOPLASM		5	0.53597033	0.9807067	0.5094737	0.8596694	1	12812	tags=40%, list=23%, signal=52%
GO_0019900_MF_KINASE_BINDING	GO_0019900_MF_KINASE_BINDING		167	0.2585594	0.9805841	0.46601942	0.85960543	1	10919	tags=26%, list=19%, signal=33%
GO_0046942_BP_CARBOXYLIC_ACID_TRANSPORT	GO_0046942_BP_CARBOXYLIC_ACID_TRANSPORT		147	0.26265508	0.9797138	0.48899755	0.862046	1	8179	tags=24%, list=14%, signal=28%
GO_1904960_BP_POSITIVE_REGULATION_OF_CYTOCHROME_C_OXIDASE_ACTIVITY	GO_1904960_BP_POSITIVE_REGULATION_OF_CYTOCHROME_C_OXIDASE_ACTIVITY		5	0.55060005	0.97971135	0.5301205	0.8615544	1	25467	tags=100%, list=45%, signal=182%
GO_1901404_BP_REGULATION_OF_TETRAPYRROLE_CATABOLIC_PROCESS	GO_1901404_BP_REGULATION_OF_TETRAPYRROLE_CATABOLIC_PROCESS		17	0.39824086	0.9790414	0.4949495	0.8633304	1	18092	tags=41%, list=32%, signal=60%
GO_0046864_BP_ISOPRENOID_TRANSPORT	GO_0046864_BP_ISOPRENOID_TRANSPORT		15	0.40036812	0.97870094	0.49574468	0.8639265	1	6258	tags=27%, list=11%, signal=30%
GO_0046886_BP_POSITIVE_REGULATION_OF_HORMONE_BIOSYNTHETIC_PROCESS	GO_0046886_BP_POSITIVE_REGULATION_OF_HORMONE_BIOSYNTHETIC_PROCESS		30	0.33443213	0.97831506	0.4827586	0.8647494	1	12168	tags=43%, list=21%, signal=55%
GO_0004106_MF_CHORISMATE_MUTASE_ACTIVITY	GO_0004106_MF_CHORISMATE_MUTASE_ACTIVITY		10	0.4454274	0.9782976	0.4675835	0.8643045	1	13907	tags=60%, list=25%, signal=80%
GO_0004630_MF_PHOSPHOLIPASE_D_ACTIVITY	GO_0004630_MF_PHOSPHOLIPASE_D_ACTIVITY		28	0.35003787	0.9781435	0.5053305	0.8643189	1	6478	tags=21%, list=11%, signal=24%
GO_0051099_BP_POSITIVE_REGULATION_OF_BINDING	GO_0051099_BP_POSITIVE_REGULATION_OF_BINDING		18	0.39703375	0.97792596	0.49263158	0.8645492	1	23355	tags=78%, list=41%, signal=132%
GO_0034450_MF_UBIQUITIN_UBIQUITIN_LIGASE_ACTIVITY	GO_0034450_MF_UBIQUITIN_UBIQUITIN_LIGASE_ACTIVITY		6	0.49871624	0.9776911	0.51282054	0.8648444	1	17666	tags=33%, list=31%, signal=48%
GO_0035064_MF_METHYLATED_HISTONE_BINDING	GO_0035064_MF_METHYLATED_HISTONE_BINDING		43	0.3141514	0.97758436	0.4821803	0.8647101	1	18167	tags=37%, list=32%, signal=55%
GO_0098660_BP_INORGANIC_ION_TRANSMEMBRANE_TRANSPORT	GO_0098660_BP_INORGANIC_ION_TRANSMEMBRANE_TRANSPORT		403	0.23161487	0.9773504	0.5479798	0.8649789	1	10702	tags=20%, list=19%, signal=25%
GO_0010945_MF_COA_PYROPHOSPHATASE_ACTIVITY	GO_0010945_MF_COA_PYROPHOSPHATASE_ACTIVITY		9	0.4544416	0.97728586	0.48971194	0.86470693	1	7203	tags=22%, list=13%, signal=25%
GO_0046658_CC_ANCHORED_COMPONENT_OF_PLASMA_MEMBRANE	GO_0046658_CC_ANCHORED_COMPONENT_OF_PLASMA_MEMBRANE		396	0.23372675	0.97692114	0.5604396	0.86545277	1	12135	tags=28%, list=21%, signal=36%
GO_0032050_MF_CLATHRIN_HEAVY_CHAIN_BINDING	GO_0032050_MF_CLATHRIN_HEAVY_CHAIN_BINDING		11	0.43784034	0.9768263	0.49068323	0.8652978	1	23320	tags=64%, list=41%, signal=108%
GO_0030104_BP_WATER_HOMEOSTASIS	GO_0030104_BP_WATER_HOMEOSTASIS		54	0.30310562	0.9767993	0.50109893	0.8648769	1	4479	tags=15%, list=8%, signal=16%
GO_0019252_BP_STARCH_BIOSYNTHETIC_PROCESS	GO_0019252_BP_STARCH_BIOSYNTHETIC_PROCESS		100	0.273368	0.97633517	0.5070093	0.8659343	1	9178	tags=17%, list=16%, signal=20%
GO_0051261_BP_PROTEIN_DEPOLYMERIZATION	GO_0051261_BP_PROTEIN_DEPOLYMERIZATION		72	0.28617677	0.9758915	0.4883721	0.8669746	1	13761	tags=26%, list=24%, signal=35%
GO_0015755_BP_FRUCTOSE_TRANSMEMBRANE_TRANSPORT	GO_0015755_BP_FRUCTOSE_TRANSMEMBRANE_TRANSPORT		5	0.53597033	0.97467214	0.5414938	0.8706938	1	12812	tags=40%, list=23%, signal=52%
GO_0050793_BP_REGULATION_OF_DEVELOPMENTAL_PROCESS	GO_0050793_BP_REGULATION_OF_DEVELOPMENTAL_PROCESS		1875	0.21146227	0.9734906	0.69758064	0.8741565	1	8652	tags=16%, list=15%, signal=18%
GO_0043242_BP_NEGATIVE_REGULATION_OF_PROTEIN_CONTAINING_COMPLEX_DISASSEMBLY	GO_0043242_BP_NEGATIVE_REGULATION_OF_PROTEIN_CONTAINING_COMPLEX_DISASSEMBLY		41	0.31577393	0.97317696	0.49435666	0.8747228	1	11860	tags=20%, list=21%, signal=25%
GO_0009726_BP_DETECTION_OF_ENDOGENOUS_STIMULUS	GO_0009726_BP_DETECTION_OF_ENDOGENOUS_STIMULUS		24	0.36452496	0.9729241	0.51345754	0.8751006	1	27006	tags=71%, list=48%, signal=135%
GO_0006520_BP_CELLULAR_AMINO_ACID_METABOLIC_PROCESS	GO_0006520_BP_CELLULAR_AMINO_ACID_METABOLIC_PROCESS		937	0.2196648	0.9728338	0.61538464	0.8749108	1	8129	tags=15%, list=14%, signal=17%
GO_0009084_BP_GLUTAMINE_FAMILY_AMINO_ACID_BIOSYNTHETIC_PROCESS	GO_0009084_BP_GLUTAMINE_FAMILY_AMINO_ACID_BIOSYNTHETIC_PROCESS		89	0.27840662	0.97281885	0.5083933	0.87445885	1	9726	tags=22%, list=17%, signal=27%
GO_0005102_MF_SIGNALING_RECEPTOR_BINDING	GO_0005102_MF_SIGNALING_RECEPTOR_BINDING		184	0.24922875	0.9727019	0.56028366	0.8743282	1	8327	tags=21%, list=15%, signal=25%
GO_0031098_BP_STRESS_ACTIVATED_PROTEIN_KINASE_SIGNALING_CASCADE	GO_0031098_BP_STRESS_ACTIVATED_PROTEIN_KINASE_SIGNALING_CASCADE		113	0.2647362	0.9719688	0.5166297	0.87629944	1	14955	tags=32%, list=26%, signal=43%
GO_0140034_MF_METHYLATION_DEPENDENT_PROTEIN_BINDING	GO_0140034_MF_METHYLATION_DEPENDENT_PROTEIN_BINDING		43	0.3141514	0.9719139	0.50429183	0.8759761	1	18167	tags=37%, list=32%, signal=55%
GO_0046514_BP_CERAMIDE_CATABOLIC_PROCESS	GO_0046514_BP_CERAMIDE_CATABOLIC_PROCESS		8	0.46406093	0.9713003	0.52895755	0.87754583	1	13971	tags=63%, list=25%, signal=83%
GO_0046027_MF_PHOSPHOLIPID_DIACYLGLYCEROL_ACYLTRANSFERASE_ACTIVITY	GO_0046027_MF_PHOSPHOLIPID_DIACYLGLYCEROL_ACYLTRANSFERASE_ACTIVITY		11	0.42766494	0.9711782	0.48987854	0.8774442	1	6442	tags=45%, list=11%, signal=51%
GO_0006809_BP_NITRIC_OXIDE_BIOSYNTHETIC_PROCESS	GO_0006809_BP_NITRIC_OXIDE_BIOSYNTHETIC_PROCESS		25	0.3579024	0.97075945	0.50695825	0.87827355	1	4596	tags=20%, list=8%, signal=22%
GO_0030663_CC_COPI_COATED_VESICLE_MEMBRANE	GO_0030663_CC_COPI_COATED_VESICLE_MEMBRANE		52	0.30652663	0.9707193	0.523913	0.87791526	1	2068	tags=4%, list=4%, signal=4%
GO_0045736_BP_NEGATIVE_REGULATION_OF_CYCLIN_DEPENDENT_PROTEIN_SERINE_THREONINE_KINASE_ACTIVITY	GO_0045736_BP_NEGATIVE_REGULATION_OF_CYCLIN_DEPENDENT_PROTEIN_SERINE_THREONINE_KINASE_ACTIVITY		8	0.47390118	0.96965563	0.52674896	0.8809106	1	12053	tags=25%, list=21%, signal=32%
GO_0005846_CC_NUCLEAR_CAP_BINDING_COMPLEX	GO_0005846_CC_NUCLEAR_CAP_BINDING_COMPLEX		12	0.42715177	0.96900016	0.51521295	0.8825602	1	25373	tags=67%, list=45%, signal=121%
GO_0005353_MF_FRUCTOSE_TRANSMEMBRANE_TRANSPORTER_ACTIVITY	GO_0005353_MF_FRUCTOSE_TRANSMEMBRANE_TRANSPORTER_ACTIVITY		5	0.53597033	0.96892583	0.5267327	0.8823078	1	12812	tags=40%, list=23%, signal=52%
GO_0046500_BP_S_ADENOSYLMETHIONINE_METABOLIC_PROCESS	GO_0046500_BP_S_ADENOSYLMETHIONINE_METABOLIC_PROCESS		23	0.35892323	0.96874136	0.49682876	0.8824217	1	5279	tags=13%, list=9%, signal=14%
GO_0009625_BP_RESPONSE_TO_INSECT	GO_0009625_BP_RESPONSE_TO_INSECT		49	0.30378252	0.9683258	0.5022831	0.8832465	1	11831	tags=31%, list=21%, signal=39%
GO_0080168_BP_ABSCISIC_ACID_TRANSPORT	GO_0080168_BP_ABSCISIC_ACID_TRANSPORT		15	0.40036812	0.968198	0.52991456	0.8831652	1	6258	tags=27%, list=11%, signal=30%
GO_0015837_BP_AMINE_TRANSPORT	GO_0015837_BP_AMINE_TRANSPORT		19	0.3786785	0.96805763	0.5041152	0.88311654	1	11096	tags=47%, list=20%, signal=59%
GO_0102659_MF_UDP_GLUCOSE_4_METHYLTHIOBUTYLHYDROXIMATE_S_GLUCOSYLTRANSFERASE_ACTIVITY	GO_0102659_MF_UDP_GLUCOSE_4_METHYLTHIOBUTYLHYDROXIMATE_S_GLUCOSYLTRANSFERASE_ACTIVITY		5	0.54096806	0.96776044	0.58019805	0.8835925	1	20156	tags=80%, list=36%, signal=124%
GO_0010921_BP_REGULATION_OF_PHOSPHATASE_ACTIVITY	GO_0010921_BP_REGULATION_OF_PHOSPHATASE_ACTIVITY		17	0.38997045	0.9673335	0.5064935	0.88453084	1	11756	tags=41%, list=21%, signal=52%
GO_0016653_MF_OXIDOREDUCTASE_ACTIVITY_ACTING_ON_NAD_P_H_HEME_PROTEIN_AS_ACCEPTOR	GO_0016653_MF_OXIDOREDUCTASE_ACTIVITY_ACTING_ON_NAD_P_H_HEME_PROTEIN_AS_ACCEPTOR		24	0.35009438	0.966965	0.4957265	0.8852441	1	12103	tags=33%, list=21%, signal=42%
GO_0006368_BP_TRANSCRIPTION_ELONGATION_FROM_RNA_POLYMERASE_II_PROMOTER	GO_0006368_BP_TRANSCRIPTION_ELONGATION_FROM_RNA_POLYMERASE_II_PROMOTER		79	0.28007004	0.9669351	0.5315904	0.88483167	1	16135	tags=30%, list=28%, signal=42%
GO_0010022_BP_MERISTEM_DETERMINACY	GO_0010022_BP_MERISTEM_DETERMINACY		37	0.32303944	0.96635544	0.5097192	0.886255	1	4377	tags=22%, list=8%, signal=23%
GO_0050993_BP_DIMETHYLALLYL_DIPHOSPHATE_METABOLIC_PROCESS	GO_0050993_BP_DIMETHYLALLYL_DIPHOSPHATE_METABOLIC_PROCESS		8	0.4686504	0.9661622	0.52965236	0.88637966	1	2538	tags=13%, list=4%, signal=13%
GO_0005783_CC_ENDOPLASMIC_RETICULUM	GO_0005783_CC_ENDOPLASMIC_RETICULUM		2555	0.20822394	0.9653121	0.79901963	0.88866025	1	12609	tags=22%, list=22%, signal=27%
GO_0046865_BP_TERPENOID_TRANSPORT	GO_0046865_BP_TERPENOID_TRANSPORT		15	0.40036812	0.96510494	0.488	0.88884985	1	6258	tags=27%, list=11%, signal=30%
GO_0048455_BP_STAMEN_FORMATION	GO_0048455_BP_STAMEN_FORMATION		33	0.32839978	0.9650591	0.51011235	0.88850373	1	8716	tags=27%, list=15%, signal=32%
GO_0006678_BP_GLUCOSYLCERAMIDE_METABOLIC_PROCESS	GO_0006678_BP_GLUCOSYLCERAMIDE_METABOLIC_PROCESS		8	0.46406093	0.96504015	0.5	0.88805634	1	13971	tags=63%, list=25%, signal=83%
GO_0048211_BP_GOLGI_VESICLE_DOCKING	GO_0048211_BP_GOLGI_VESICLE_DOCKING		5	0.52079064	0.964928	0.5425101	0.887942	1	27156	tags=100%, list=48%, signal=192%
GO_0140326_MF_ATPASE_COUPLED_INTRAMEMBRANE_LIPID_TRANSPORTER_ACTIVITY	GO_0140326_MF_ATPASE_COUPLED_INTRAMEMBRANE_LIPID_TRANSPORTER_ACTIVITY		30	0.33456555	0.96364313	0.48421052	0.8916571	1	18011	tags=53%, list=32%, signal=78%
GO_0046713_BP_BORATE_TRANSPORT	GO_0046713_BP_BORATE_TRANSPORT		14	0.40630245	0.9630413	0.4968017	0.89312744	1	7503	tags=43%, list=13%, signal=49%
GO_0010069_BP_ZYGOTE_ASYMMETRIC_CYTOKINESIS_IN_EMBRYO_SAC	GO_0010069_BP_ZYGOTE_ASYMMETRIC_CYTOKINESIS_IN_EMBRYO_SAC		20	0.37122142	0.9626062	0.50715744	0.894041	1	7269	tags=20%, list=13%, signal=23%
GO_0102732_MF_MYO_INOSITOL_1_2_3_4_6_HEPTAKISPHOSPHATE_5_KINASE_ACTIVITY	GO_0102732_MF_MYO_INOSITOL_1_2_3_4_6_HEPTAKISPHOSPHATE_5_KINASE_ACTIVITY		6	0.4977404	0.9620138	0.5308151	0.8954554	1	1898	tags=17%, list=3%, signal=17%
GO_0046479_BP_GLYCOSPHINGOLIPID_CATABOLIC_PROCESS	GO_0046479_BP_GLYCOSPHINGOLIPID_CATABOLIC_PROCESS		8	0.46406093	0.9616301	0.5241935	0.8962305	1	13971	tags=63%, list=25%, signal=83%
GO_0019200_MF_CARBOHYDRATE_KINASE_ACTIVITY	GO_0019200_MF_CARBOHYDRATE_KINASE_ACTIVITY		85	0.28233528	0.9615977	0.52473116	0.89583653	1	5002	tags=14%, list=9%, signal=15%
GO_0009833_BP_PLANT_TYPE_PRIMARY_CELL_WALL_BIOGENESIS	GO_0009833_BP_PLANT_TYPE_PRIMARY_CELL_WALL_BIOGENESIS		64	0.29003266	0.9614881	0.523913	0.89570606	1	7175	tags=13%, list=13%, signal=14%
GO_0016768_MF_SPERMINE_SYNTHASE_ACTIVITY	GO_0016768_MF_SPERMINE_SYNTHASE_ACTIVITY		6	0.5031505	0.9614571	0.5472103	0.895307	1	20796	tags=67%, list=37%, signal=105%
GO_0060627_BP_REGULATION_OF_VESICLE_MEDIATED_TRANSPORT	GO_0060627_BP_REGULATION_OF_VESICLE_MEDIATED_TRANSPORT		55	0.3015448	0.9614066	0.5097192	0.89496	1	11443	tags=29%, list=20%, signal=36%
GO_0009877_BP_NODULATION	GO_0009877_BP_NODULATION		63	0.292724	0.9602677	0.51954025	0.8982328	1	7004	tags=29%, list=12%, signal=33%
GO_0008239_MF_DIPEPTIDYL_PEPTIDASE_ACTIVITY	GO_0008239_MF_DIPEPTIDYL_PEPTIDASE_ACTIVITY		23	0.35262543	0.9601776	0.5319149	0.89800024	1	3882	tags=17%, list=7%, signal=19%
GO_1901570_BP_FATTY_ACID_DERIVATIVE_BIOSYNTHETIC_PROCESS	GO_1901570_BP_FATTY_ACID_DERIVATIVE_BIOSYNTHETIC_PROCESS		132	0.25796545	0.9601318	0.5846501	0.89765	1	9215	tags=23%, list=16%, signal=27%
GO_0046655_BP_FOLIC_ACID_METABOLIC_PROCESS	GO_0046655_BP_FOLIC_ACID_METABOLIC_PROCESS		7	0.4769388	0.9600956	0.51704544	0.89726436	1	8992	tags=29%, list=16%, signal=34%
GO_0080139_MF_BORATE_EFFLUX_TRANSMEMBRANE_TRANSPORTER_ACTIVITY	GO_0080139_MF_BORATE_EFFLUX_TRANSMEMBRANE_TRANSPORTER_ACTIVITY		8	0.46155176	0.9599949	0.5315682	0.8970805	1	1305	tags=38%, list=2%, signal=38%
GO_0006354_BP_DNA_TEMPLATED_TRANSCRIPTION_ELONGATION	GO_0006354_BP_DNA_TEMPLATED_TRANSCRIPTION_ELONGATION		91	0.27505627	0.9598537	0.51086956	0.8970437	1	16135	tags=27%, list=28%, signal=38%
GO_0048864_BP_STEM_CELL_DEVELOPMENT	GO_0048864_BP_STEM_CELL_DEVELOPMENT		5	0.51583797	0.9592631	0.5108911	0.89847	1	5826	tags=20%, list=10%, signal=22%
GO_1901605_BP_ALPHA_AMINO_ACID_METABOLIC_PROCESS	GO_1901605_BP_ALPHA_AMINO_ACID_METABOLIC_PROCESS		611	0.22061196	0.95860964	0.65915495	0.9000621	1	8129	tags=16%, list=14%, signal=18%
GO_0017136_MF_NAD_DEPENDENT_HISTONE_DEACETYLASE_ACTIVITY	GO_0017136_MF_NAD_DEPENDENT_HISTONE_DEACETYLASE_ACTIVITY		20	0.36318576	0.9585263	0.50323975	0.89983386	1	25167	tags=60%, list=44%, signal=108%
GO_0042435_BP_INDOLE_CONTAINING_COMPOUND_BIOSYNTHETIC_PROCESS	GO_0042435_BP_INDOLE_CONTAINING_COMPOUND_BIOSYNTHETIC_PROCESS		98	0.2677962	0.9578979	0.54252875	0.9013825	1	7745	tags=18%, list=14%, signal=21%
GO_0040020_BP_REGULATION_OF_MEIOTIC_NUCLEAR_DIVISION	GO_0040020_BP_REGULATION_OF_MEIOTIC_NUCLEAR_DIVISION		35	0.327545	0.95781285	0.5094737	0.90114856	1	20320	tags=51%, list=36%, signal=80%
GO_0010113_BP_NEGATIVE_REGULATION_OF_SYSTEMIC_ACQUIRED_RESISTANCE	GO_0010113_BP_NEGATIVE_REGULATION_OF_SYSTEMIC_ACQUIRED_RESISTANCE		6	0.50356174	0.9578065	0.53754944	0.900666	1	13521	tags=33%, list=24%, signal=44%
GO_0010165_BP_RESPONSE_TO_X_RAY	GO_0010165_BP_RESPONSE_TO_X_RAY		20	0.36620343	0.95778984	0.5010267	0.9002225	1	12338	tags=40%, list=22%, signal=51%
GO_0018345_BP_PROTEIN_PALMITOYLATION	GO_0018345_BP_PROTEIN_PALMITOYLATION		7	0.48771223	0.9576271	0.5582329	0.90024483	1	25553	tags=86%, list=45%, signal=156%
GO_0051353_BP_POSITIVE_REGULATION_OF_OXIDOREDUCTASE_ACTIVITY	GO_0051353_BP_POSITIVE_REGULATION_OF_OXIDOREDUCTASE_ACTIVITY		56	0.29371348	0.9571823	0.5251142	0.90120864	1	8836	tags=23%, list=16%, signal=27%
GO_0009064_BP_GLUTAMINE_FAMILY_AMINO_ACID_METABOLIC_PROCESS	GO_0009064_BP_GLUTAMINE_FAMILY_AMINO_ACID_METABOLIC_PROCESS		199	0.24409673	0.9569709	0.6053269	0.9014034	1	8129	tags=20%, list=14%, signal=23%
GO_0080143_BP_REGULATION_OF_AMINO_ACID_EXPORT	GO_0080143_BP_REGULATION_OF_AMINO_ACID_EXPORT		15	0.3894307	0.9568848	0.50619835	0.9011551	1	2201	tags=20%, list=4%, signal=21%
GO_0005216_MF_ION_CHANNEL_ACTIVITY	GO_0005216_MF_ION_CHANNEL_ACTIVITY		315	0.23310173	0.95678073	0.6207865	0.9009878	1	8949	tags=21%, list=16%, signal=25%
GO_0097100_MF_SUPERCOILED_DNA_BINDING	GO_0097100_MF_SUPERCOILED_DNA_BINDING		5	0.51257765	0.95660764	0.55069584	0.90106654	1	3233	tags=20%, list=6%, signal=21%
GO_0032029_MF_MYOSIN_TAIL_BINDING	GO_0032029_MF_MYOSIN_TAIL_BINDING		14	0.4170491	0.9560364	0.52754235	0.9023426	1	16871	tags=43%, list=30%, signal=61%
GO_0000823_MF_INOSITOL_1_4_5_TRISPHOSPHATE_6_KINASE_ACTIVITY	GO_0000823_MF_INOSITOL_1_4_5_TRISPHOSPHATE_6_KINASE_ACTIVITY		6	0.4977404	0.9559549	0.5383023	0.9020942	1	1898	tags=17%, list=3%, signal=17%
GO_0070717_MF_POLY_PURINE_TRACT_BINDING	GO_0070717_MF_POLY_PURINE_TRACT_BINDING		44	0.3070193	0.95566034	0.53688526	0.90253747	1	10645	tags=20%, list=19%, signal=25%
GO_0010927_BP_CELLULAR_COMPONENT_ASSEMBLY_INVOLVED_IN_MORPHOGENESIS	GO_0010927_BP_CELLULAR_COMPONENT_ASSEMBLY_INVOLVED_IN_MORPHOGENESIS		99	0.27493295	0.95449096	0.5510204	0.90587425	1	15730	tags=32%, list=28%, signal=45%
GO_1902170_BP_CELLULAR_RESPONSE_TO_REACTIVE_NITROGEN_SPECIES	GO_1902170_BP_CELLULAR_RESPONSE_TO_REACTIVE_NITROGEN_SPECIES		80	0.27689844	0.95442337	0.5416667	0.9055957	1	5031	tags=15%, list=9%, signal=16%
GO_0006677_BP_GLYCOSYLCERAMIDE_METABOLIC_PROCESS	GO_0006677_BP_GLYCOSYLCERAMIDE_METABOLIC_PROCESS		8	0.46406093	0.95379287	0.5589431	0.9071346	1	13971	tags=63%, list=25%, signal=83%
GO_0004475_MF_MANNOSE_1_PHOSPHATE_GUANYLYLTRANSFERASE_ACTIVITY	GO_0004475_MF_MANNOSE_1_PHOSPHATE_GUANYLYLTRANSFERASE_ACTIVITY		15	0.38668808	0.95369714	0.51495725	0.9069318	1	24689	tags=67%, list=44%, signal=118%
GO_0003779_MF_ACTIN_BINDING	GO_0003779_MF_ACTIN_BINDING		303	0.2347863	0.95327586	0.5984655	0.907783	1	12528	tags=25%, list=22%, signal=32%
GO_0004348_MF_GLUCOSYLCERAMIDASE_ACTIVITY	GO_0004348_MF_GLUCOSYLCERAMIDASE_ACTIVITY		8	0.46406093	0.9532057	0.54545456	0.9074946	1	13971	tags=63%, list=25%, signal=83%
GO_0046477_BP_GLYCOSYLCERAMIDE_CATABOLIC_PROCESS	GO_0046477_BP_GLYCOSYLCERAMIDE_CATABOLIC_PROCESS		8	0.46406093	0.9528732	0.5478261	0.9080664	1	13971	tags=63%, list=25%, signal=83%
GO_0009720_BP_DETECTION_OF_HORMONE_STIMULUS	GO_0009720_BP_DETECTION_OF_HORMONE_STIMULUS		24	0.36452496	0.9526233	0.5303983	0.90835375	1	27006	tags=71%, list=48%, signal=135%
GO_0044272_BP_SULFUR_COMPOUND_BIOSYNTHETIC_PROCESS	GO_0044272_BP_SULFUR_COMPOUND_BIOSYNTHETIC_PROCESS		346	0.23044783	0.95166177	0.67112297	0.9108614	1	6941	tags=13%, list=12%, signal=15%
GO_0033692_BP_CELLULAR_POLYSACCHARIDE_BIOSYNTHETIC_PROCESS	GO_0033692_BP_CELLULAR_POLYSACCHARIDE_BIOSYNTHETIC_PROCESS		452	0.22566694	0.9515961	0.64721483	0.91057277	1	13849	tags=23%, list=24%, signal=30%
GO_0140303_MF_INTRAMEMBRANE_LIPID_TRANSPORTER_ACTIVITY	GO_0140303_MF_INTRAMEMBRANE_LIPID_TRANSPORTER_ACTIVITY		30	0.33456555	0.9509773	0.53222454	0.9120627	1	18011	tags=53%, list=32%, signal=78%
GO_0016925_BP_PROTEIN_SUMOYLATION	GO_0016925_BP_PROTEIN_SUMOYLATION		43	0.30952522	0.9508492	0.5315904	0.9119744	1	6211	tags=16%, list=11%, signal=18%
GO_0019321_BP_PENTOSE_METABOLIC_PROCESS	GO_0019321_BP_PENTOSE_METABOLIC_PROCESS		41	0.3121665	0.95058316	0.5337553	0.91231656	1	7340	tags=20%, list=13%, signal=22%
GO_0022843_MF_VOLTAGE_GATED_CATION_CHANNEL_ACTIVITY	GO_0022843_MF_VOLTAGE_GATED_CATION_CHANNEL_ACTIVITY		66	0.279511	0.9499897	0.56953645	0.91369945	1	10125	tags=27%, list=18%, signal=33%
GO_0045056_BP_TRANSCYTOSIS	GO_0045056_BP_TRANSCYTOSIS		5	0.52079064	0.9499305	0.5748988	0.91340345	1	27156	tags=100%, list=48%, signal=192%
GO_0032300_CC_MISMATCH_REPAIR_COMPLEX	GO_0032300_CC_MISMATCH_REPAIR_COMPLEX		31	0.33034953	0.9494938	0.55364805	0.9143599	1	20123	tags=48%, list=36%, signal=75%
GO_0072659_BP_PROTEIN_LOCALIZATION_TO_PLASMA_MEMBRANE	GO_0072659_BP_PROTEIN_LOCALIZATION_TO_PLASMA_MEMBRANE		12	0.41075152	0.94947594	0.5447619	0.91391104	1	23909	tags=75%, list=42%, signal=130%
GO_1901136_BP_CARBOHYDRATE_DERIVATIVE_CATABOLIC_PROCESS	GO_1901136_BP_CARBOHYDRATE_DERIVATIVE_CATABOLIC_PROCESS		132	0.2570347	0.9494244	0.5538847	0.9135618	1	7859	tags=22%, list=14%, signal=25%
GO_0016032_BP_VIRAL_PROCESS	GO_0016032_BP_VIRAL_PROCESS		234	0.23887073	0.94893515	0.60493827	0.9145954	1	15281	tags=27%, list=27%, signal=37%
GO_0070330_MF_AROMATASE_ACTIVITY	GO_0070330_MF_AROMATASE_ACTIVITY		5	0.51966095	0.9486516	0.5466926	0.91496164	1	25866	tags=80%, list=46%, signal=147%
GO_0003714_MF_TRANSCRIPTION_COREPRESSOR_ACTIVITY	GO_0003714_MF_TRANSCRIPTION_COREPRESSOR_ACTIVITY		78	0.27100706	0.9484603	0.5473934	0.915084	1	6627	tags=13%, list=12%, signal=14%
GO_0032041_MF_NAD_DEPENDENT_HISTONE_DEACETYLASE_ACTIVITY_H3_K14_SPECIFIC_	GO_0032041_MF_NAD_DEPENDENT_HISTONE_DEACETYLASE_ACTIVITY_H3_K14_SPECIFIC_		20	0.36318576	0.9477052	0.5407098	0.91701126	1	25167	tags=60%, list=44%, signal=108%
GO_1902290_BP_POSITIVE_REGULATION_OF_DEFENSE_RESPONSE_TO_OOMYCETES	GO_1902290_BP_POSITIVE_REGULATION_OF_DEFENSE_RESPONSE_TO_OOMYCETES		25	0.3451311	0.94723016	0.5185185	0.91803175	1	12953	tags=40%, list=23%, signal=52%
GO_0006687_BP_GLYCOSPHINGOLIPID_METABOLIC_PROCESS	GO_0006687_BP_GLYCOSPHINGOLIPID_METABOLIC_PROCESS		8	0.46406093	0.94671845	0.5226824	0.91916984	1	13971	tags=63%, list=25%, signal=83%
GO_0031078_MF_HISTONE_DEACETYLASE_ACTIVITY_H3_K14_SPECIFIC_	GO_0031078_MF_HISTONE_DEACETYLASE_ACTIVITY_H3_K14_SPECIFIC_		20	0.36318576	0.9464167	0.5319149	0.9196157	1	25167	tags=60%, list=44%, signal=108%
GO_0004407_MF_HISTONE_DEACETYLASE_ACTIVITY	GO_0004407_MF_HISTONE_DEACETYLASE_ACTIVITY		20	0.36318576	0.9461329	0.51918733	0.92000246	1	25167	tags=60%, list=44%, signal=108%
GO_0010028_BP_XANTHOPHYLL_CYCLE	GO_0010028_BP_XANTHOPHYLL_CYCLE		5	0.5113015	0.9457947	0.5725646	0.9205455	1	10691	tags=60%, list=19%, signal=74%
GO_0016760_MF_CELLULOSE_SYNTHASE_UDP_FORMING_ACTIVITY	GO_0016760_MF_CELLULOSE_SYNTHASE_UDP_FORMING_ACTIVITY		70	0.27904373	0.94579214	0.55210644	0.9200491	1	7175	tags=14%, list=13%, signal=16%
GO_0016759_MF_CELLULOSE_SYNTHASE_ACTIVITY	GO_0016759_MF_CELLULOSE_SYNTHASE_ACTIVITY		70	0.27904373	0.94578147	0.55454546	0.9195772	1	7175	tags=14%, list=13%, signal=16%
GO_0030660_CC_GOLGI_ASSOCIATED_VESICLE_MEMBRANE	GO_0030660_CC_GOLGI_ASSOCIATED_VESICLE_MEMBRANE		114	0.26264986	0.9457306	0.590389	0.9192423	1	5478	tags=6%, list=10%, signal=7%
GO_0002833_BP_POSITIVE_REGULATION_OF_RESPONSE_TO_BIOTIC_STIMULUS	GO_0002833_BP_POSITIVE_REGULATION_OF_RESPONSE_TO_BIOTIC_STIMULUS		249	0.23612149	0.94566387	0.66024095	0.9189387	1	14743	tags=37%, list=26%, signal=49%
GO_0004103_MF_CHOLINE_KINASE_ACTIVITY	GO_0004103_MF_CHOLINE_KINASE_ACTIVITY		7	0.4727771	0.94553494	0.56224066	0.918819	1	1587	tags=14%, list=3%, signal=15%
GO_0009268_BP_RESPONSE_TO_PH	GO_0009268_BP_RESPONSE_TO_PH		30	0.32357323	0.94541126	0.5550935	0.9187017	1	7295	tags=30%, list=13%, signal=34%
GO_0007267_BP_CELL_CELL_SIGNALING	GO_0007267_BP_CELL_CELL_SIGNALING		97	0.27025265	0.94518715	0.5944056	0.91893154	1	13097	tags=36%, list=23%, signal=47%
GO_0047326_MF_INOSITOL_TETRAKISPHOSPHATE_5_KINASE_ACTIVITY	GO_0047326_MF_INOSITOL_TETRAKISPHOSPHATE_5_KINASE_ACTIVITY		6	0.4977404	0.94497705	0.5410156	0.919078	1	1898	tags=17%, list=3%, signal=17%
GO_0042256_BP_MATURE_RIBOSOME_ASSEMBLY	GO_0042256_BP_MATURE_RIBOSOME_ASSEMBLY		6	0.49293146	0.94495434	0.5654762	0.9186465	1	28735	tags=100%, list=51%, signal=203%
GO_0006897_BP_ENDOCYTOSIS	GO_0006897_BP_ENDOCYTOSIS		240	0.2349923	0.9447754	0.6332574	0.91868824	1	10685	tags=19%, list=19%, signal=23%
GO_0033558_MF_PROTEIN_DEACETYLASE_ACTIVITY	GO_0033558_MF_PROTEIN_DEACETYLASE_ACTIVITY		20	0.36318576	0.9444221	0.542	0.9192795	1	25167	tags=60%, list=44%, signal=108%
GO_0046656_BP_FOLIC_ACID_BIOSYNTHETIC_PROCESS	GO_0046656_BP_FOLIC_ACID_BIOSYNTHETIC_PROCESS		7	0.4769388	0.94421285	0.5633803	0.91944104	1	8992	tags=29%, list=16%, signal=34%
GO_0048831_BP_REGULATION_OF_SHOOT_SYSTEM_DEVELOPMENT	GO_0048831_BP_REGULATION_OF_SHOOT_SYSTEM_DEVELOPMENT		484	0.2221664	0.9438533	0.7295775	0.9200154	1	4920	tags=9%, list=9%, signal=10%
GO_0051606_BP_DETECTION_OF_STIMULUS	GO_0051606_BP_DETECTION_OF_STIMULUS		333	0.22915553	0.94370407	0.6866841	0.9199845	1	9511	tags=18%, list=17%, signal=22%
GO_0003993_MF_ACID_PHOSPHATASE_ACTIVITY	GO_0003993_MF_ACID_PHOSPHATASE_ACTIVITY		86	0.2740755	0.9435979	0.6126126	0.91983575	1	10415	tags=28%, list=18%, signal=34%
GO_0043648_BP_DICARBOXYLIC_ACID_METABOLIC_PROCESS	GO_0043648_BP_DICARBOXYLIC_ACID_METABOLIC_PROCESS		199	0.24135256	0.94355154	0.6189377	0.91948164	1	8065	tags=17%, list=14%, signal=20%
GO_0048582_BP_POSITIVE_REGULATION_OF_POST_EMBRYONIC_DEVELOPMENT	GO_0048582_BP_POSITIVE_REGULATION_OF_POST_EMBRYONIC_DEVELOPMENT		258	0.23371394	0.94325536	0.64444447	0.9199123	1	8647	tags=16%, list=15%, signal=19%
GO_0004560_MF_ALPHA_L_FUCOSIDASE_ACTIVITY	GO_0004560_MF_ALPHA_L_FUCOSIDASE_ACTIVITY		8	0.44647434	0.9432512	0.54485774	0.9194295	1	11582	tags=50%, list=20%, signal=63%
GO_0034979_MF_NAD_DEPENDENT_PROTEIN_DEACETYLASE_ACTIVITY	GO_0034979_MF_NAD_DEPENDENT_PROTEIN_DEACETYLASE_ACTIVITY		20	0.36318576	0.9431645	0.51689863	0.9192076	1	25167	tags=60%, list=44%, signal=108%
GO_0006104_BP_SUCCINYL_COA_METABOLIC_PROCESS	GO_0006104_BP_SUCCINYL_COA_METABOLIC_PROCESS		11	0.41995525	0.94283116	0.5257143	0.9197584	1	7203	tags=18%, list=13%, signal=21%
GO_0000824_MF_INOSITOL_TETRAKISPHOSPHATE_3_KINASE_ACTIVITY	GO_0000824_MF_INOSITOL_TETRAKISPHOSPHATE_3_KINASE_ACTIVITY		6	0.4977404	0.94279337	0.55818963	0.91937417	1	1898	tags=17%, list=3%, signal=17%
GO_0005179_MF_HORMONE_ACTIVITY	GO_0005179_MF_HORMONE_ACTIVITY		39	0.30559227	0.9423658	0.5501066	0.920197	1	13034	tags=38%, list=23%, signal=50%
GO_0009798_BP_AXIS_SPECIFICATION	GO_0009798_BP_AXIS_SPECIFICATION		122	0.2596644	0.94232637	0.56113535	0.91981477	1	14606	tags=30%, list=26%, signal=41%
GO_0000904_BP_CELL_MORPHOGENESIS_INVOLVED_IN_DIFFERENTIATION	GO_0000904_BP_CELL_MORPHOGENESIS_INVOLVED_IN_DIFFERENTIATION		501	0.22194912	0.94227743	0.70933336	0.9194632	1	13168	tags=24%, list=23%, signal=31%
GO_0003968_MF_RNA_DIRECTED_5_3_RNA_POLYMERASE_ACTIVITY	GO_0003968_MF_RNA_DIRECTED_5_3_RNA_POLYMERASE_ACTIVITY		19	0.36641455	0.94198656	0.5533769	0.9199	1	15830	tags=68%, list=28%, signal=95%
GO_0004629_MF_PHOSPHOLIPASE_C_ACTIVITY	GO_0004629_MF_PHOSPHOLIPASE_C_ACTIVITY		17	0.37794957	0.94194824	0.545082	0.9195168	1	8516	tags=24%, list=15%, signal=28%
GO_1903789_BP_REGULATION_OF_AMINO_ACID_TRANSMEMBRANE_TRANSPORT	GO_1903789_BP_REGULATION_OF_AMINO_ACID_TRANSMEMBRANE_TRANSPORT		15	0.3894307	0.9418174	0.52866244	0.919407	1	2201	tags=20%, list=4%, signal=21%
GO_0071219_BP_CELLULAR_RESPONSE_TO_MOLECULE_OF_BACTERIAL_ORIGIN	GO_0071219_BP_CELLULAR_RESPONSE_TO_MOLECULE_OF_BACTERIAL_ORIGIN		28	0.33289656	0.94119966	0.53488374	0.92077154	1	10438	tags=43%, list=18%, signal=53%
GO_0006730_BP_ONE_CARBON_METABOLIC_PROCESS	GO_0006730_BP_ONE_CARBON_METABOLIC_PROCESS		93	0.26547468	0.9405603	0.60143197	0.92227286	1	8025	tags=16%, list=14%, signal=19%
GO_0031349_BP_POSITIVE_REGULATION_OF_DEFENSE_RESPONSE	GO_0031349_BP_POSITIVE_REGULATION_OF_DEFENSE_RESPONSE		259	0.23155664	0.94033986	0.6763285	0.9224627	1	14743	tags=35%, list=26%, signal=47%
GO_0032102_BP_NEGATIVE_REGULATION_OF_RESPONSE_TO_EXTERNAL_STIMULUS	GO_0032102_BP_NEGATIVE_REGULATION_OF_RESPONSE_TO_EXTERNAL_STIMULUS		146	0.2488743	0.94030005	0.61445785	0.9220828	1	14016	tags=29%, list=25%, signal=38%
GO_0051955_BP_REGULATION_OF_AMINO_ACID_TRANSPORT	GO_0051955_BP_REGULATION_OF_AMINO_ACID_TRANSPORT		15	0.3894307	0.93985224	0.5423729	0.9229541	1	2201	tags=20%, list=4%, signal=21%
GO_0010481_BP_EPIDERMAL_CELL_DIVISION	GO_0010481_BP_EPIDERMAL_CELL_DIVISION		14	0.3850233	0.939736	0.5603272	0.92283	1	17421	tags=43%, list=31%, signal=62%
GO_0009069_BP_SERINE_FAMILY_AMINO_ACID_METABOLIC_PROCESS	GO_0009069_BP_SERINE_FAMILY_AMINO_ACID_METABOLIC_PROCESS		125	0.2552092	0.9394675	0.61445785	0.9231618	1	14436	tags=28%, list=25%, signal=37%
GO_0030552_MF_CAMP_BINDING	GO_0030552_MF_CAMP_BINDING		32	0.32244906	0.9389225	0.575	0.92435193	1	5928	tags=19%, list=10%, signal=21%
GO_0002684_BP_POSITIVE_REGULATION_OF_IMMUNE_SYSTEM_PROCESS	GO_0002684_BP_POSITIVE_REGULATION_OF_IMMUNE_SYSTEM_PROCESS		249	0.23612149	0.9386062	0.6544118	0.9247987	1	14743	tags=37%, list=26%, signal=49%
GO_0030137_CC_COPI_COATED_VESICLE	GO_0030137_CC_COPI_COATED_VESICLE		54	0.2918668	0.93833625	0.5618449	0.92511064	1	2068	tags=4%, list=4%, signal=4%
GO_0008375_MF_ACETYLGLUCOSAMINYLTRANSFERASE_ACTIVITY	GO_0008375_MF_ACETYLGLUCOSAMINYLTRANSFERASE_ACTIVITY		98	0.26220608	0.93805915	0.57488984	0.92542464	1	15594	tags=35%, list=28%, signal=48%
GO_0016131_BP_BRASSINOSTEROID_METABOLIC_PROCESS	GO_0016131_BP_BRASSINOSTEROID_METABOLIC_PROCESS		79	0.27631995	0.9377729	0.59002167	0.9257841	1	8899	tags=30%, list=16%, signal=36%
GO_0015857_BP_URACIL_TRANSPORT	GO_0015857_BP_URACIL_TRANSPORT		11	0.41188082	0.93763673	0.56875	0.92565703	1	25215	tags=82%, list=44%, signal=147%
GO_0030173_CC_INTEGRAL_COMPONENT_OF_GOLGI_MEMBRANE	GO_0030173_CC_INTEGRAL_COMPONENT_OF_GOLGI_MEMBRANE		28	0.3336169	0.9369857	0.5633188	0.9271221	1	15266	tags=32%, list=27%, signal=44%
GO_0030837_BP_NEGATIVE_REGULATION_OF_ACTIN_FILAMENT_POLYMERIZATION	GO_0030837_BP_NEGATIVE_REGULATION_OF_ACTIN_FILAMENT_POLYMERIZATION		30	0.32491004	0.93655086	0.5438202	0.92792493	1	13455	tags=30%, list=24%, signal=39%
GO_0006743_BP_UBIQUINONE_METABOLIC_PROCESS	GO_0006743_BP_UBIQUINONE_METABOLIC_PROCESS		39	0.30822563	0.9365103	0.5582418	0.9275566	1	8215	tags=18%, list=14%, signal=21%
GO_0004435_MF_PHOSPHATIDYLINOSITOL_PHOSPHOLIPASE_C_ACTIVITY	GO_0004435_MF_PHOSPHATIDYLINOSITOL_PHOSPHOLIPASE_C_ACTIVITY		17	0.37794957	0.93546385	0.5738758	0.9302376	1	8516	tags=24%, list=15%, signal=28%
GO_0009954_BP_PROXIMAL_DISTAL_PATTERN_FORMATION	GO_0009954_BP_PROXIMAL_DISTAL_PATTERN_FORMATION		21	0.3586945	0.93537295	0.5560166	0.9300498	1	10193	tags=33%, list=18%, signal=41%
GO_0051240_BP_POSITIVE_REGULATION_OF_MULTICELLULAR_ORGANISMAL_PROCESS	GO_0051240_BP_POSITIVE_REGULATION_OF_MULTICELLULAR_ORGANISMAL_PROCESS		287	0.22959891	0.93461	0.70133334	0.93184954	1	8647	tags=16%, list=15%, signal=18%
GO_0048573_BP_PHOTOPERIODISM_FLOWERING	GO_0048573_BP_PHOTOPERIODISM_FLOWERING		366	0.22612964	0.93452716	0.6935484	0.9316032	1	9739	tags=18%, list=17%, signal=22%
GO_0019377_BP_GLYCOLIPID_CATABOLIC_PROCESS	GO_0019377_BP_GLYCOLIPID_CATABOLIC_PROCESS		8	0.46406093	0.93386763	0.54844964	0.93315095	1	13971	tags=63%, list=25%, signal=83%
GO_0002832_BP_NEGATIVE_REGULATION_OF_RESPONSE_TO_BIOTIC_STIMULUS	GO_0002832_BP_NEGATIVE_REGULATION_OF_RESPONSE_TO_BIOTIC_STIMULUS		146	0.2488743	0.93382293	0.6469298	0.93279886	1	14016	tags=29%, list=25%, signal=38%
GO_0030551_MF_CYCLIC_NUCLEOTIDE_BINDING	GO_0030551_MF_CYCLIC_NUCLEOTIDE_BINDING		32	0.32244906	0.93330026	0.5711111	0.9338434	1	5928	tags=19%, list=10%, signal=21%
GO_0015855_BP_PYRIMIDINE_NUCLEOBASE_TRANSPORT	GO_0015855_BP_PYRIMIDINE_NUCLEOBASE_TRANSPORT		11	0.41188082	0.93298304	0.56666666	0.934309	1	25215	tags=82%, list=44%, signal=147%
GO_0005764_CC_LYSOSOME	GO_0005764_CC_LYSOSOME		104	0.2619289	0.9329387	0.61403507	0.9339365	1	8445	tags=16%, list=15%, signal=19%
GO_2000241_BP_REGULATION_OF_REPRODUCTIVE_PROCESS	GO_2000241_BP_REGULATION_OF_REPRODUCTIVE_PROCESS		834	0.21014868	0.9321798	0.84415585	0.9357804	1	9006	tags=14%, list=16%, signal=16%
GO_0071277_BP_CELLULAR_RESPONSE_TO_CALCIUM_ION	GO_0071277_BP_CELLULAR_RESPONSE_TO_CALCIUM_ION		6	0.4807847	0.9318045	0.58217824	0.9364066	1	7602	tags=33%, list=13%, signal=38%
GO_0005996_BP_MONOSACCHARIDE_METABOLIC_PROCESS	GO_0005996_BP_MONOSACCHARIDE_METABOLIC_PROCESS		400	0.22359252	0.9315018	0.7552083	0.9368121	1	10140	tags=18%, list=18%, signal=22%
GO_0016255_BP_ATTACHMENT_OF_GPI_ANCHOR_TO_PROTEIN	GO_0016255_BP_ATTACHMENT_OF_GPI_ANCHOR_TO_PROTEIN		7	0.46122235	0.9314788	0.5540541	0.9363883	1	8139	tags=14%, list=14%, signal=17%
GO_0022836_MF_GATED_CHANNEL_ACTIVITY	GO_0022836_MF_GATED_CHANNEL_ACTIVITY		200	0.2375571	0.93127215	0.6910377	0.93649876	1	8636	tags=21%, list=15%, signal=25%
GO_0030620_MF_U2_SNRNA_BINDING	GO_0030620_MF_U2_SNRNA_BINDING		6	0.49158955	0.93124694	0.5745098	0.9360706	1	18981	tags=67%, list=33%, signal=100%
GO_0010601_BP_POSITIVE_REGULATION_OF_AUXIN_BIOSYNTHETIC_PROCESS	GO_0010601_BP_POSITIVE_REGULATION_OF_AUXIN_BIOSYNTHETIC_PROCESS		30	0.33443213	0.931161	0.57024795	0.93581295	1	12168	tags=43%, list=21%, signal=55%
GO_0102752_MF_1_4_ALPHA_GLUCAN_BRANCHING_ENZYME_ACTIVITY_USING_A_GLUCOSYLATED_GLYCOGENIN_AS_PRIMER_FOR_GLYCOGEN_SYNTHESIS_	GO_0102752_MF_1_4_ALPHA_GLUCAN_BRANCHING_ENZYME_ACTIVITY_USING_A_GLUCOSYLATED_GLYCOGENIN_AS_PRIMER_FOR_GLYCOGEN_SYNTHESIS_		13	0.3919059	0.9310437	0.5600815	0.93565434	1	9029	tags=31%, list=16%, signal=37%
GO_0050778_BP_POSITIVE_REGULATION_OF_IMMUNE_RESPONSE	GO_0050778_BP_POSITIVE_REGULATION_OF_IMMUNE_RESPONSE		249	0.23612149	0.93041027	0.68447834	0.9370476	1	14743	tags=37%, list=26%, signal=49%
GO_0051775_BP_RESPONSE_TO_REDOX_STATE	GO_0051775_BP_RESPONSE_TO_REDOX_STATE		9	0.44848478	0.93025154	0.5731959	0.93702036	1	902	tags=11%, list=2%, signal=11%
GO_0051354_BP_NEGATIVE_REGULATION_OF_OXIDOREDUCTASE_ACTIVITY	GO_0051354_BP_NEGATIVE_REGULATION_OF_OXIDOREDUCTASE_ACTIVITY		11	0.41566944	0.93025136	0.5598377	0.9365233	1	3303	tags=18%, list=6%, signal=19%
GO_0009909_BP_REGULATION_OF_FLOWER_DEVELOPMENT	GO_0009909_BP_REGULATION_OF_FLOWER_DEVELOPMENT		443	0.22146253	0.9300595	0.7478006	0.93659544	1	4920	tags=9%, list=9%, signal=10%
GO_0042451_BP_PURINE_NUCLEOSIDE_BIOSYNTHETIC_PROCESS	GO_0042451_BP_PURINE_NUCLEOSIDE_BIOSYNTHETIC_PROCESS		37	0.30880737	0.929894	0.57588357	0.93658715	1	8126	tags=22%, list=14%, signal=25%
GO_0005802_CC_TRANS_GOLGI_NETWORK	GO_0005802_CC_TRANS_GOLGI_NETWORK		676	0.21352693	0.92939574	0.80862534	0.93759	1	18603	tags=30%, list=33%, signal=44%
GO_0032890_BP_REGULATION_OF_ORGANIC_ACID_TRANSPORT	GO_0032890_BP_REGULATION_OF_ORGANIC_ACID_TRANSPORT		15	0.3894307	0.9292101	0.53361344	0.9376493	1	2201	tags=20%, list=4%, signal=21%
GO_0070461_CC_SAGA_TYPE_COMPLEX	GO_0070461_CC_SAGA_TYPE_COMPLEX		26	0.32887897	0.9291521	0.55179703	0.93730855	1	22440	tags=62%, list=40%, signal=102%
GO_0046129_BP_PURINE_RIBONUCLEOSIDE_BIOSYNTHETIC_PROCESS	GO_0046129_BP_PURINE_RIBONUCLEOSIDE_BIOSYNTHETIC_PROCESS		37	0.30880737	0.92911506	0.6	0.93693393	1	8126	tags=22%, list=14%, signal=25%
GO_0080134_BP_REGULATION_OF_RESPONSE_TO_STRESS	GO_0080134_BP_REGULATION_OF_RESPONSE_TO_STRESS		1133	0.2071235	0.9290737	0.895082	0.93655163	1	12559	tags=26%, list=22%, signal=33%
GO_0031228_CC_INTRINSIC_COMPONENT_OF_GOLGI_MEMBRANE	GO_0031228_CC_INTRINSIC_COMPONENT_OF_GOLGI_MEMBRANE		28	0.3336169	0.92885876	0.5644172	0.93670017	1	15266	tags=32%, list=27%, signal=44%
GO_0016688_MF_L_ASCORBATE_PEROXIDASE_ACTIVITY	GO_0016688_MF_L_ASCORBATE_PEROXIDASE_ACTIVITY		25	0.339644	0.9282303	0.5614754	0.938038	1	8632	tags=32%, list=15%, signal=38%
GO_0048518_BP_POSITIVE_REGULATION_OF_BIOLOGICAL_PROCESS	GO_0048518_BP_POSITIVE_REGULATION_OF_BIOLOGICAL_PROCESS		2783	0.19916175	0.92820907	0.99435025	0.9375986	1	10768	tags=20%, list=19%, signal=23%
GO_2000026_BP_REGULATION_OF_MULTICELLULAR_ORGANISMAL_DEVELOPMENT	GO_2000026_BP_REGULATION_OF_MULTICELLULAR_ORGANISMAL_DEVELOPMENT		990	0.20812015	0.92787814	0.8836478	0.9380924	1	8540	tags=16%, list=15%, signal=18%
GO_0009932_BP_CELL_TIP_GROWTH	GO_0009932_BP_CELL_TIP_GROWTH		289	0.22807132	0.92784595	0.70558375	0.93769395	1	13396	tags=29%, list=24%, signal=37%
GO_0006744_BP_UBIQUINONE_BIOSYNTHETIC_PROCESS	GO_0006744_BP_UBIQUINONE_BIOSYNTHETIC_PROCESS		39	0.30822563	0.92751247	0.57172555	0.9382171	1	8215	tags=18%, list=14%, signal=21%
GO_0006863_BP_PURINE_NUCLEOBASE_TRANSPORT	GO_0006863_BP_PURINE_NUCLEOBASE_TRANSPORT		29	0.32613817	0.9271997	0.55263156	0.93863046	1	14608	tags=48%, list=26%, signal=65%
GO_2000068_BP_REGULATION_OF_DEFENSE_RESPONSE_TO_INSECT	GO_2000068_BP_REGULATION_OF_DEFENSE_RESPONSE_TO_INSECT		27	0.32795587	0.9264615	0.5816994	0.9402674	1	13788	tags=59%, list=24%, signal=78%
GO_0015928_MF_FUCOSIDASE_ACTIVITY	GO_0015928_MF_FUCOSIDASE_ACTIVITY		8	0.44647434	0.9256468	0.5759494	0.94214916	1	11582	tags=50%, list=20%, signal=63%
GO_0030915_CC_SMC5_SMC6_COMPLEX	GO_0030915_CC_SMC5_SMC6_COMPLEX		17	0.36920387	0.9255635	0.59090906	0.94187987	1	16770	tags=47%, list=30%, signal=67%
GO_0042335_BP_CUTICLE_DEVELOPMENT	GO_0042335_BP_CUTICLE_DEVELOPMENT		122	0.25019038	0.92527735	0.63829786	0.94225156	1	10586	tags=24%, list=19%, signal=29%
GO_0005677_CC_CHROMATIN_SILENCING_COMPLEX	GO_0005677_CC_CHROMATIN_SILENCING_COMPLEX		31	0.32293588	0.925067	0.5814978	0.94237775	1	24143	tags=48%, list=43%, signal=84%
GO_0005345_MF_PURINE_NUCLEOBASE_TRANSMEMBRANE_TRANSPORTER_ACTIVITY	GO_0005345_MF_PURINE_NUCLEOBASE_TRANSMEMBRANE_TRANSPORTER_ACTIVITY		29	0.32613817	0.9248745	0.54285717	0.94244415	1	14608	tags=48%, list=26%, signal=65%
GO_0016790_MF_THIOLESTER_HYDROLASE_ACTIVITY	GO_0016790_MF_THIOLESTER_HYDROLASE_ACTIVITY		62	0.2765306	0.9246631	0.59354836	0.94251937	1	10231	tags=19%, list=18%, signal=24%
GO_0035384_BP_THIOESTER_BIOSYNTHETIC_PROCESS	GO_0035384_BP_THIOESTER_BIOSYNTHETIC_PROCESS		55	0.27944157	0.92462236	0.6031746	0.9421386	1	7393	tags=16%, list=13%, signal=19%
GO_0090626_BP_PLANT_EPIDERMIS_MORPHOGENESIS	GO_0090626_BP_PLANT_EPIDERMIS_MORPHOGENESIS		280	0.22945064	0.92456484	0.71389645	0.9418179	1	13168	tags=23%, list=23%, signal=29%
GO_0046113_BP_NUCLEOBASE_CATABOLIC_PROCESS	GO_0046113_BP_NUCLEOBASE_CATABOLIC_PROCESS		24	0.34233817	0.92425865	0.59347826	0.9422295	1	6129	tags=17%, list=11%, signal=19%
GO_1905897_BP_REGULATION_OF_RESPONSE_TO_ENDOPLASMIC_RETICULUM_STRESS	GO_1905897_BP_REGULATION_OF_RESPONSE_TO_ENDOPLASMIC_RETICULUM_STRESS		9	0.42897612	0.92394006	0.57734203	0.9426589	1	3900	tags=22%, list=7%, signal=24%
GO_0090506_BP_AXILLARY_SHOOT_MERISTEM_INITIATION	GO_0090506_BP_AXILLARY_SHOOT_MERISTEM_INITIATION		6	0.48147964	0.9238889	0.601227	0.94233274	1	18454	tags=67%, list=33%, signal=99%
GO_0010359_BP_REGULATION_OF_ANION_CHANNEL_ACTIVITY	GO_0010359_BP_REGULATION_OF_ANION_CHANNEL_ACTIVITY		50	0.29104662	0.92379206	0.5973742	0.9421084	1	12325	tags=32%, list=22%, signal=41%
GO_0051952_BP_REGULATION_OF_AMINE_TRANSPORT	GO_0051952_BP_REGULATION_OF_AMINE_TRANSPORT		15	0.3894307	0.92364275	0.5703276	0.9420308	1	2201	tags=20%, list=4%, signal=21%
GO_0060964_BP_REGULATION_OF_GENE_SILENCING_BY_MIRNA	GO_0060964_BP_REGULATION_OF_GENE_SILENCING_BY_MIRNA		23	0.34317797	0.92349166	0.55688626	0.9419832	1	19224	tags=39%, list=34%, signal=59%
GO_0015853_BP_ADENINE_TRANSPORT	GO_0015853_BP_ADENINE_TRANSPORT		12	0.3998615	0.9234469	0.5838384	0.9416244	1	17874	tags=58%, list=32%, signal=85%
GO_0003989_MF_ACETYL_COA_CARBOXYLASE_ACTIVITY	GO_0003989_MF_ACETYL_COA_CARBOXYLASE_ACTIVITY		27	0.33053952	0.92330575	0.57608694	0.9415295	1	6941	tags=15%, list=12%, signal=17%
GO_0002229_BP_DEFENSE_RESPONSE_TO_OOMYCETES	GO_0002229_BP_DEFENSE_RESPONSE_TO_OOMYCETES		154	0.2446813	0.92326504	0.68203884	0.941153	1	12457	tags=34%, list=22%, signal=44%
GO_0009691_BP_CYTOKININ_BIOSYNTHETIC_PROCESS	GO_0009691_BP_CYTOKININ_BIOSYNTHETIC_PROCESS		46	0.29661378	0.92296594	0.6017699	0.9415415	1	8876	tags=30%, list=16%, signal=36%
GO_0006641_BP_TRIGLYCERIDE_METABOLIC_PROCESS	GO_0006641_BP_TRIGLYCERIDE_METABOLIC_PROCESS		71	0.2722533	0.92246115	0.625	0.9425027	1	9793	tags=21%, list=17%, signal=26%
GO_0009648_BP_PHOTOPERIODISM	GO_0009648_BP_PHOTOPERIODISM		400	0.21956846	0.9224039	0.75405407	0.9421806	1	12725	tags=23%, list=22%, signal=29%
GO_0006188_BP_IMP_BIOSYNTHETIC_PROCESS	GO_0006188_BP_IMP_BIOSYNTHETIC_PROCESS		38	0.30922008	0.92205286	0.5654102	0.94270414	1	3839	tags=11%, list=7%, signal=11%
GO_0071805_BP_POTASSIUM_ION_TRANSMEMBRANE_TRANSPORT	GO_0071805_BP_POTASSIUM_ION_TRANSMEMBRANE_TRANSPORT		68	0.27516028	0.92142206	0.619256	0.9439943	1	11844	tags=37%, list=21%, signal=46%
GO_0006189_BP_DE_NOVO_IMP_BIOSYNTHETIC_PROCESS	GO_0006189_BP_DE_NOVO_IMP_BIOSYNTHETIC_PROCESS		30	0.32357445	0.92126966	0.5995976	0.943909	1	1026	tags=7%, list=2%, signal=7%
GO_0008378_MF_GALACTOSYLTRANSFERASE_ACTIVITY	GO_0008378_MF_GALACTOSYLTRANSFERASE_ACTIVITY		119	0.25214332	0.92123115	0.664488	0.9435272	1	10985	tags=24%, list=19%, signal=29%
GO_0009854_BP_OXIDATIVE_PHOTOSYNTHETIC_CARBON_PATHWAY	GO_0009854_BP_OXIDATIVE_PHOTOSYNTHETIC_CARBON_PATHWAY		25	0.3327119	0.9211339	0.5987395	0.9433227	1	7785	tags=28%, list=14%, signal=32%
GO_0015854_BP_GUANINE_TRANSPORT	GO_0015854_BP_GUANINE_TRANSPORT		12	0.3998615	0.921052	0.592	0.943067	1	17874	tags=58%, list=32%, signal=85%
GO_0010065_BP_PRIMARY_MERISTEM_TISSUE_DEVELOPMENT	GO_0010065_BP_PRIMARY_MERISTEM_TISSUE_DEVELOPMENT		60	0.27993435	0.9208731	0.6133909	0.9430803	1	12914	tags=40%, list=23%, signal=52%
GO_0031901_CC_EARLY_ENDOSOME_MEMBRANE	GO_0031901_CC_EARLY_ENDOSOME_MEMBRANE		52	0.28557974	0.9206978	0.5808656	0.9430744	1	15581	tags=29%, list=27%, signal=40%
GO_0002213_BP_DEFENSE_RESPONSE_TO_INSECT	GO_0002213_BP_DEFENSE_RESPONSE_TO_INSECT		46	0.29958275	0.92062145	0.59137577	0.9427798	1	11766	tags=41%, list=21%, signal=52%
GO_0046040_BP_IMP_METABOLIC_PROCESS	GO_0046040_BP_IMP_METABOLIC_PROCESS		38	0.30922008	0.9204119	0.60470086	0.94286835	1	3839	tags=11%, list=7%, signal=11%
GO_0106068_CC_SUMO_LIGASE_COMPLEX	GO_0106068_CC_SUMO_LIGASE_COMPLEX		17	0.36920387	0.920401	0.5677966	0.9424144	1	16770	tags=47%, list=30%, signal=67%
GO_0005350_MF_PYRIMIDINE_NUCLEOBASE_TRANSMEMBRANE_TRANSPORTER_ACTIVITY	GO_0005350_MF_PYRIMIDINE_NUCLEOBASE_TRANSMEMBRANE_TRANSPORTER_ACTIVITY		11	0.41188082	0.91958594	0.54865426	0.94425327	1	25215	tags=82%, list=44%, signal=147%
GO_0030553_MF_CGMP_BINDING	GO_0030553_MF_CGMP_BINDING		32	0.32244906	0.9193579	0.56991524	0.94438994	1	5928	tags=19%, list=10%, signal=21%
GO_0009651_BP_RESPONSE_TO_SALT_STRESS	GO_0009651_BP_RESPONSE_TO_SALT_STRESS		1547	0.20104454	0.9193381	0.9770115	0.94395965	1	10837	tags=20%, list=19%, signal=24%
GO_0005543_MF_PHOSPHOLIPID_BINDING	GO_0005543_MF_PHOSPHOLIPID_BINDING		311	0.22496477	0.91830593	0.77088946	0.94641453	1	11083	tags=19%, list=20%, signal=24%
GO_0009615_BP_RESPONSE_TO_VIRUS	GO_0009615_BP_RESPONSE_TO_VIRUS		202	0.2343436	0.9180901	0.69730943	0.9465407	1	9731	tags=22%, list=17%, signal=27%
GO_0072521_BP_PURINE_CONTAINING_COMPOUND_METABOLIC_PROCESS	GO_0072521_BP_PURINE_CONTAINING_COMPOUND_METABOLIC_PROCESS		571	0.21341582	0.9175495	0.867052	0.94754523	1	7997	tags=13%, list=14%, signal=16%
GO_0009292_BP_GENETIC_TRANSFER	GO_0009292_BP_GENETIC_TRANSFER		61	0.27914602	0.9171961	0.64175826	0.9480319	1	21842	tags=46%, list=39%, signal=75%
GO_0010482_BP_REGULATION_OF_EPIDERMAL_CELL_DIVISION	GO_0010482_BP_REGULATION_OF_EPIDERMAL_CELL_DIVISION		14	0.3850233	0.91706496	0.57197696	0.9478822	1	17421	tags=43%, list=31%, signal=62%
GO_0031080_CC_NUCLEAR_PORE_OUTER_RING	GO_0031080_CC_NUCLEAR_PORE_OUTER_RING		8	0.44577363	0.9170492	0.5740741	0.94743264	1	21573	tags=50%, list=38%, signal=81%
GO_0090068_BP_POSITIVE_REGULATION_OF_CELL_CYCLE_PROCESS	GO_0090068_BP_POSITIVE_REGULATION_OF_CELL_CYCLE_PROCESS		27	0.32803887	0.9167989	0.5748988	0.9476235	1	2614	tags=11%, list=5%, signal=12%
GO_0032272_BP_NEGATIVE_REGULATION_OF_PROTEIN_POLYMERIZATION	GO_0032272_BP_NEGATIVE_REGULATION_OF_PROTEIN_POLYMERIZATION		30	0.32491004	0.9166172	0.56969696	0.9476367	1	13455	tags=30%, list=24%, signal=39%
GO_0065001_BP_SPECIFICATION_OF_AXIS_POLARITY	GO_0065001_BP_SPECIFICATION_OF_AXIS_POLARITY		77	0.26810554	0.9158158	0.62	0.9493569	1	4479	tags=10%, list=8%, signal=11%
GO_1902930_BP_REGULATION_OF_ALCOHOL_BIOSYNTHETIC_PROCESS	GO_1902930_BP_REGULATION_OF_ALCOHOL_BIOSYNTHETIC_PROCESS		42	0.3030048	0.9158044	0.59325844	0.94889903	1	9258	tags=19%, list=16%, signal=23%
GO_0102488_MF_DTTP_PHOSPHOHYDROLASE_ACTIVITY	GO_0102488_MF_DTTP_PHOSPHOHYDROLASE_ACTIVITY		18	0.35525605	0.9153839	0.59791666	0.9495279	1	24091	tags=56%, list=43%, signal=97%
GO_0102489_MF_GTP_PHOSPHOHYDROLASE_ACTIVITY	GO_0102489_MF_GTP_PHOSPHOHYDROLASE_ACTIVITY		18	0.35525605	0.9144695	0.5699797	0.951551	1	24091	tags=56%, list=43%, signal=97%
GO_0005542_MF_FOLIC_ACID_BINDING	GO_0005542_MF_FOLIC_ACID_BINDING		6	0.470173	0.9139925	0.5735294	0.9523726	1	17626	tags=50%, list=31%, signal=73%
GO_0071454_BP_CELLULAR_RESPONSE_TO_ANOXIA	GO_0071454_BP_CELLULAR_RESPONSE_TO_ANOXIA		11	0.40469795	0.91312236	0.57505286	0.9542729	1	12883	tags=36%, list=23%, signal=47%
GO_0035874_BP_CELLULAR_RESPONSE_TO_COPPER_ION_STARVATION	GO_0035874_BP_CELLULAR_RESPONSE_TO_COPPER_ION_STARVATION		6	0.46712437	0.9130655	0.6042553	0.9539502	1	9879	tags=17%, list=17%, signal=20%
GO_0015210_MF_URACIL_TRANSMEMBRANE_TRANSPORTER_ACTIVITY	GO_0015210_MF_URACIL_TRANSMEMBRANE_TRANSPORTER_ACTIVITY		11	0.41188082	0.9129634	0.5890985	0.95372874	1	25215	tags=82%, list=44%, signal=147%
GO_0008360_BP_REGULATION_OF_CELL_SHAPE	GO_0008360_BP_REGULATION_OF_CELL_SHAPE		121	0.2503829	0.9129469	0.68470585	0.9532826	1	21761	tags=40%, list=38%, signal=64%
GO_0030048_BP_ACTIN_FILAMENT_BASED_MOVEMENT	GO_0030048_BP_ACTIN_FILAMENT_BASED_MOVEMENT		48	0.29098728	0.9126781	0.6118143	0.95354813	1	14643	tags=35%, list=26%, signal=48%
GO_0015695_BP_ORGANIC_CATION_TRANSPORT	GO_0015695_BP_ORGANIC_CATION_TRANSPORT		29	0.32648474	0.9125993	0.6	0.9532703	1	12259	tags=41%, list=22%, signal=53%
GO_0031333_BP_NEGATIVE_REGULATION_OF_PROTEIN_CONTAINING_COMPLEX_ASSEMBLY	GO_0031333_BP_NEGATIVE_REGULATION_OF_PROTEIN_CONTAINING_COMPLEX_ASSEMBLY		30	0.32491004	0.9125339	0.5977528	0.95296866	1	13455	tags=30%, list=24%, signal=39%
GO_0032881_BP_REGULATION_OF_POLYSACCHARIDE_METABOLIC_PROCESS	GO_0032881_BP_REGULATION_OF_POLYSACCHARIDE_METABOLIC_PROCESS		65	0.2760144	0.9123326	0.62637365	0.9530301	1	14556	tags=29%, list=26%, signal=39%
GO_0033157_BP_REGULATION_OF_INTRACELLULAR_PROTEIN_TRANSPORT	GO_0033157_BP_REGULATION_OF_INTRACELLULAR_PROTEIN_TRANSPORT		42	0.29621464	0.9122595	0.63235295	0.9527264	1	16073	tags=29%, list=28%, signal=40%
GO_0003844_MF_1_4_ALPHA_GLUCAN_BRANCHING_ENZYME_ACTIVITY	GO_0003844_MF_1_4_ALPHA_GLUCAN_BRANCHING_ENZYME_ACTIVITY		13	0.3919059	0.9122327	0.5708061	0.95231473	1	9029	tags=31%, list=16%, signal=37%
GO_0045176_BP_APICAL_PROTEIN_LOCALIZATION	GO_0045176_BP_APICAL_PROTEIN_LOCALIZATION		6	0.47967902	0.9122175	0.61328125	0.95187	1	14831	tags=50%, list=26%, signal=68%
GO_0051219_MF_PHOSPHOPROTEIN_BINDING	GO_0051219_MF_PHOSPHOPROTEIN_BINDING		13	0.3874536	0.91169614	0.5849057	0.9528231	1	4564	tags=23%, list=8%, signal=25%
GO_0044273_BP_SULFUR_COMPOUND_CATABOLIC_PROCESS	GO_0044273_BP_SULFUR_COMPOUND_CATABOLIC_PROCESS		39	0.29936704	0.91141266	0.61555076	0.9530874	1	12999	tags=33%, list=23%, signal=43%
GO_1900056_BP_NEGATIVE_REGULATION_OF_LEAF_SENESCENCE	GO_1900056_BP_NEGATIVE_REGULATION_OF_LEAF_SENESCENCE		67	0.2722537	0.9114073	0.6414254	0.95261323	1	12559	tags=34%, list=22%, signal=44%
GO_0030135_CC_COATED_VESICLE	GO_0030135_CC_COATED_VESICLE		291	0.22312836	0.91084695	0.76963353	0.9536736	1	5716	tags=8%, list=10%, signal=9%
GO_0003951_MF_NAD_KINASE_ACTIVITY	GO_0003951_MF_NAD_KINASE_ACTIVITY		44	0.29200694	0.9108245	0.6216216	0.95325387	1	5346	tags=11%, list=9%, signal=13%
GO_0004809_MF_TRNA_GUANINE_N2_METHYLTRANSFERASE_ACTIVITY	GO_0004809_MF_TRNA_GUANINE_N2_METHYLTRANSFERASE_ACTIVITY		5	0.4976863	0.91071033	0.61538464	0.9530722	1	11764	tags=40%, list=21%, signal=50%
GO_0009294_BP_DNA_MEDIATED_TRANSFORMATION	GO_0009294_BP_DNA_MEDIATED_TRANSFORMATION		61	0.27914602	0.910586	0.6137787	0.952914	1	21842	tags=46%, list=39%, signal=75%
GO_0050268_MF_CONIFERYL_ALCOHOL_DEHYDROGENASE_ACTIVITY	GO_0050268_MF_CONIFERYL_ALCOHOL_DEHYDROGENASE_ACTIVITY		5	0.50187474	0.9104235	0.5851703	0.95285	1	15120	tags=80%, list=27%, signal=109%
GO_0071616_BP_ACYL_COA_BIOSYNTHETIC_PROCESS	GO_0071616_BP_ACYL_COA_BIOSYNTHETIC_PROCESS		55	0.27944157	0.9103873	0.6215596	0.9524523	1	7393	tags=16%, list=13%, signal=19%
GO_0001763_BP_MORPHOGENESIS_OF_A_BRANCHING_STRUCTURE	GO_0001763_BP_MORPHOGENESIS_OF_A_BRANCHING_STRUCTURE		90	0.25938237	0.91016823	0.6582569	0.9525618	1	11194	tags=28%, list=20%, signal=35%
GO_0035437_BP_MAINTENANCE_OF_PROTEIN_LOCALIZATION_IN_ENDOPLASMIC_RETICULUM	GO_0035437_BP_MAINTENANCE_OF_PROTEIN_LOCALIZATION_IN_ENDOPLASMIC_RETICULUM		24	0.3385696	0.90929407	0.5807128	0.9544231	1	18294	tags=50%, list=32%, signal=74%
GO_0005666_CC_RNA_POLYMERASE_III_COMPLEX	GO_0005666_CC_RNA_POLYMERASE_III_COMPLEX		36	0.3133322	0.90857434	0.6082474	0.9559043	1	20885	tags=47%, list=37%, signal=75%
GO_0009070_BP_SERINE_FAMILY_AMINO_ACID_BIOSYNTHETIC_PROCESS	GO_0009070_BP_SERINE_FAMILY_AMINO_ACID_BIOSYNTHETIC_PROCESS		96	0.25751302	0.9079668	0.68874174	0.95706016	1	14436	tags=31%, list=25%, signal=42%
GO_0009553_BP_EMBRYO_SAC_DEVELOPMENT	GO_0009553_BP_EMBRYO_SAC_DEVELOPMENT		369	0.21988662	0.9075671	0.823219	0.9576442	1	8517	tags=17%, list=15%, signal=20%
GO_2000070_BP_REGULATION_OF_RESPONSE_TO_WATER_DEPRIVATION	GO_2000070_BP_REGULATION_OF_RESPONSE_TO_WATER_DEPRIVATION		128	0.24803744	0.90703076	0.6954315	0.9585536	1	9297	tags=17%, list=16%, signal=21%
GO_0048284_BP_ORGANELLE_FUSION	GO_0048284_BP_ORGANELLE_FUSION		252	0.22834918	0.907025	0.77692306	0.9580928	1	8297	tags=15%, list=15%, signal=18%
GO_0080110_BP_SPOROPOLLENIN_BIOSYNTHETIC_PROCESS	GO_0080110_BP_SPOROPOLLENIN_BIOSYNTHETIC_PROCESS		20	0.33831468	0.90689135	0.5824176	0.9579491	1	7661	tags=25%, list=14%, signal=29%
GO_0102487_MF_DUTP_PHOSPHOHYDROLASE_ACTIVITY	GO_0102487_MF_DUTP_PHOSPHOHYDROLASE_ACTIVITY		18	0.35525605	0.90679246	0.59179264	0.9577166	1	24091	tags=56%, list=43%, signal=97%
GO_0019788_MF_NEDD8_TRANSFERASE_ACTIVITY	GO_0019788_MF_NEDD8_TRANSFERASE_ACTIVITY		11	0.40614328	0.90643626	0.61157024	0.9581359	1	2437	tags=9%, list=4%, signal=9%
GO_0008192_MF_RNA_GUANYLYLTRANSFERASE_ACTIVITY	GO_0008192_MF_RNA_GUANYLYLTRANSFERASE_ACTIVITY		10	0.416183	0.90590465	0.57539684	0.95908946	1	11702	tags=30%, list=21%, signal=38%
GO_0016454_MF_C_PALMITOYLTRANSFERASE_ACTIVITY	GO_0016454_MF_C_PALMITOYLTRANSFERASE_ACTIVITY		6	0.4735261	0.90575707	0.61618257	0.95903254	1	16222	tags=50%, list=29%, signal=70%
GO_0002940_BP_TRNA_N2_GUANINE_METHYLATION	GO_0002940_BP_TRNA_N2_GUANINE_METHYLATION		5	0.4976863	0.90565866	0.61178863	0.95881975	1	11764	tags=40%, list=21%, signal=50%
GO_0006949_BP_SYNCYTIUM_FORMATION	GO_0006949_BP_SYNCYTIUM_FORMATION		43	0.2925578	0.90514827	0.62203026	0.9597124	1	8370	tags=28%, list=15%, signal=33%
GO_0009647_BP_SKOTOMORPHOGENESIS	GO_0009647_BP_SKOTOMORPHOGENESIS		17	0.36089373	0.9050923	0.589899	0.95937276	1	9440	tags=29%, list=17%, signal=35%
GO_0016811_MF_HYDROLASE_ACTIVITY_ACTING_ON_CARBON_NITROGEN_BUT_NOT_PEPTIDE_BONDS_IN_LINEAR_AMIDES	GO_0016811_MF_HYDROLASE_ACTIVITY_ACTING_ON_CARBON_NITROGEN_BUT_NOT_PEPTIDE_BONDS_IN_LINEAR_AMIDES		170	0.23616768	0.90491176	0.7419355	0.9593563	1	4096	tags=9%, list=7%, signal=9%
GO_0010374_BP_STOMATAL_COMPLEX_DEVELOPMENT	GO_0010374_BP_STOMATAL_COMPLEX_DEVELOPMENT		174	0.23515947	0.90474236	0.7100737	0.95933264	1	8263	tags=17%, list=15%, signal=20%
GO_0007015_BP_ACTIN_FILAMENT_ORGANIZATION	GO_0007015_BP_ACTIN_FILAMENT_ORGANIZATION		181	0.23277877	0.904243	0.75934577	0.9601497	1	12500	tags=22%, list=22%, signal=28%
GO_0015711_BP_ORGANIC_ANION_TRANSPORT	GO_0015711_BP_ORGANIC_ANION_TRANSPORT		191	0.23599383	0.9041647	0.752551	0.95987296	1	12987	tags=31%, list=23%, signal=40%
GO_0008081_MF_PHOSPHORIC_DIESTER_HYDROLASE_ACTIVITY	GO_0008081_MF_PHOSPHORIC_DIESTER_HYDROLASE_ACTIVITY		93	0.25480974	0.9041085	0.6673684	0.95953375	1	8516	tags=19%, list=15%, signal=23%
GO_0048448_BP_STAMEN_MORPHOGENESIS	GO_0048448_BP_STAMEN_MORPHOGENESIS		43	0.29306665	0.90372545	0.62061405	0.96002704	1	5995	tags=19%, list=11%, signal=21%
GO_0031113_BP_REGULATION_OF_MICROTUBULE_POLYMERIZATION	GO_0031113_BP_REGULATION_OF_MICROTUBULE_POLYMERIZATION		10	0.40406677	0.9033076	0.5778252	0.9605998	1	24735	tags=70%, list=44%, signal=124%
GO_0030036_BP_ACTIN_CYTOSKELETON_ORGANIZATION	GO_0030036_BP_ACTIN_CYTOSKELETON_ORGANIZATION		205	0.2301282	0.90324175	0.7355769	0.9602788	1	11013	tags=19%, list=19%, signal=23%
GO_0120126_BP_RESPONSE_TO_COPPER_ION_STARVATION	GO_0120126_BP_RESPONSE_TO_COPPER_ION_STARVATION		6	0.46712437	0.9032354	0.5936255	0.95981264	1	9879	tags=17%, list=17%, signal=20%
GO_0051503_BP_ADENINE_NUCLEOTIDE_TRANSPORT	GO_0051503_BP_ADENINE_NUCLEOTIDE_TRANSPORT		7	0.45381528	0.90251774	0.59444445	0.96122307	1	15985	tags=43%, list=28%, signal=60%
GO_0004758_MF_SERINE_C_PALMITOYLTRANSFERASE_ACTIVITY	GO_0004758_MF_SERINE_C_PALMITOYLTRANSFERASE_ACTIVITY		6	0.4735261	0.9024141	0.5974843	0.96100837	1	16222	tags=50%, list=29%, signal=70%
GO_0034756_BP_REGULATION_OF_IRON_ION_TRANSPORT	GO_0034756_BP_REGULATION_OF_IRON_ION_TRANSPORT		11	0.4039642	0.90230256	0.56224066	0.960815	1	18092	tags=55%, list=32%, signal=80%
GO_1901004_BP_UBIQUINONE_6_METABOLIC_PROCESS	GO_1901004_BP_UBIQUINONE_6_METABOLIC_PROCESS		10	0.4090004	0.9022546	0.6063618	0.9604567	1	10676	tags=30%, list=19%, signal=37%
GO_0090447_MF_GLYCEROL_3_PHOSPHATE_2_O_ACYLTRANSFERASE_ACTIVITY	GO_0090447_MF_GLYCEROL_3_PHOSPHATE_2_O_ACYLTRANSFERASE_ACTIVITY		17	0.3578601	0.9021957	0.59009904	0.9601329	1	7908	tags=29%, list=14%, signal=34%
GO_0052745_MF_INOSITOL_PHOSPHATE_PHOSPHATASE_ACTIVITY	GO_0052745_MF_INOSITOL_PHOSPHATE_PHOSPHATASE_ACTIVITY		30	0.31660098	0.9019365	0.5873684	0.9603337	1	13610	tags=27%, list=24%, signal=35%
GO_0010582_BP_FLORAL_MERISTEM_DETERMINACY	GO_0010582_BP_FLORAL_MERISTEM_DETERMINACY		33	0.312876	0.90168047	0.63146067	0.96053064	1	10138	tags=36%, list=18%, signal=44%
GO_0009166_BP_NUCLEOTIDE_CATABOLIC_PROCESS	GO_0009166_BP_NUCLEOTIDE_CATABOLIC_PROCESS		10	0.3990447	0.9016039	0.5764706	0.9602373	1	19620	tags=80%, list=35%, signal=122%
GO_1900036_BP_POSITIVE_REGULATION_OF_CELLULAR_RESPONSE_TO_HEAT	GO_1900036_BP_POSITIVE_REGULATION_OF_CELLULAR_RESPONSE_TO_HEAT		19	0.34904394	0.90145487	0.59561753	0.9601432	1	18292	tags=58%, list=32%, signal=85%
[truncated: 956 more rows]
