# Supplementary material for: Transcriptome Analysis Reveals Differences in Anthocyanin Accumulation in Cotton (Gossypium hirsutum L.) Induced by Red and Blue Light
Source: Front Plant Sci. 2022 Mar 31;13:788828. doi: 10.3389/fpls.2022.788828 (PMC9009209; doi:10.3389/fpls.2022.788828)
Supplement: Supplementary file 12 [file Table_12.csv]

Table S12 An entire result of Gene set enrichment analysis (GSEA) in HR-vs-HW ��GO sets��
NAME	GS<br> follow link to MSigDB	GS DETAILS	SIZE	ES	NES	NOM p-val	FDR q-val	FWER p-val	RANK AT MAX	LEADING EDGE
POLYKETIDE_BIOSYNTHESIS_PROTEINS	POLYKETIDE_BIOSYNTHESIS_PROTEINS	Details ...	16	0.7208024	1.6938452	0.001715266	0.106670894	0.127	995	tags=44%, list=2%, signal=45%
ABC_TRANSPORTERS	ABC_TRANSPORTERS	Details ...	236	0.42727256	1.5828247	0	0.22250944	0.421	8730	tags=31%, list=15%, signal=37%
CUTIN_SUBERINE_AND_WAX_BIOSYNTHESIS	CUTIN_SUBERINE_AND_WAX_BIOSYNTHESIS	Details ...	142	0.4524988	1.5683708	0.004615385	0.17684245	0.488	8957	tags=39%, list=16%, signal=46%
CAROTENOID_BIOSYNTHESIS	CAROTENOID_BIOSYNTHESIS	Details ...	159	0.43989518	1.5589027	0.004702194	0.14662024	0.511	8202	tags=33%, list=14%, signal=38%
FLAVONOID_BIOSYNTHESIS	FLAVONOID_BIOSYNTHESIS	Details ...	205	0.42473242	1.5533777	0.001526718	0.12600519	0.531	5591	tags=28%, list=10%, signal=31%
PHENYLPROPANOID_BIOSYNTHESIS	PHENYLPROPANOID_BIOSYNTHESIS	Details ...	488	0.38948852	1.5416931	0	0.11848526	0.573	7732	tags=28%, list=14%, signal=32%
ANTHOCYANIN_BIOSYNTHESIS	ANTHOCYANIN_BIOSYNTHESIS	Details ...	22	0.5890128	1.4963254	0.051509768	0.15655136	0.737	8719	tags=55%, list=15%, signal=64%
PLANT_PATHOGEN_INTERACTION	PLANT_PATHOGEN_INTERACTION	Details ...	1978	0.33878288	1.4304811	0	0.24470226	0.919	10214	tags=27%, list=18%, signal=32%
NON_HOMOLOGOUS_END_JOINING	NON_HOMOLOGOUS_END_JOINING	Details ...	21	0.544472	1.3731399	0.10181818	0.35292265	0.989	6502	tags=14%, list=11%, signal=16%
PENTOSE_AND_GLUCURONATE_INTERCONVERSIONS	PENTOSE_AND_GLUCURONATE_INTERCONVERSIONS	Details ...	336	0.3566455	1.3538531	0.005763689	0.36707208	0.994	9514	tags=26%, list=17%, signal=31%
GLYCINE_SERINE_AND_THREONINE_METABOLISM	GLYCINE_SERINE_AND_THREONINE_METABOLISM		194	0.36160874	1.3065952	0.028571429	0.47641322	0.999	14288	tags=31%, list=25%, signal=41%
BASE_EXCISION_REPAIR	BASE_EXCISION_REPAIR		116	0.37257317	1.2742612	0.087314665	0.56140745	1	19351	tags=46%, list=34%, signal=69%
CYANOAMINO_ACID_METABOLISM	CYANOAMINO_ACID_METABOLISM		108	0.38136405	1.2713667	0.08125	0.5281883	1	13538	tags=36%, list=24%, signal=47%
TRANSCRIPTION_FACTORS	TRANSCRIPTION_FACTORS		1999	0.30107582	1.2689502	0	0.49907738	1	9427	tags=27%, list=17%, signal=31%
PROTEIN_KINASES	PROTEIN_KINASES		2184	0.2926323	1.2350979	0	0.59042895	1	10193	tags=21%, list=18%, signal=25%
GLYCOSYLTRANSFERASES	GLYCOSYLTRANSFERASES		1108	0.2961046	1.2217515	0.003740648	0.61018324	1	13664	tags=28%, list=24%, signal=36%
VITAMIN_B6_METABOLISM	VITAMIN_B6_METABOLISM		53	0.40130913	1.2205144	0.15172414	0.5796252	1	5538	tags=15%, list=10%, signal=17%
CYTOCHROME_P450	CYTOCHROME_P450		519	0.30947554	1.2196183	0.028610354	0.5508594	1	6996	tags=27%, list=12%, signal=30%
TRANSPORTERS	TRANSPORTERS		2170	0.2863077	1.2149218	0.001129944	0.5395855	1	8666	tags=18%, list=15%, signal=21%
DITERPENOID_BIOSYNTHESIS	DITERPENOID_BIOSYNTHESIS		123	0.3520271	1.2094262	0.12	0.53432	1	6353	tags=28%, list=11%, signal=32%
CD_MOLECULES	CD_MOLECULES		140	0.34075385	1.1832073	0.1448598	0.6134135	1	8228	tags=24%, list=14%, signal=28%
BIOSYNTHESIS_OF_VARIOUS_SECONDARY_METABOLITES_PART_2	BIOSYNTHESIS_OF_VARIOUS_SECONDARY_METABOLITES_PART_2		14	0.52411854	1.1708527	0.26873857	0.636176	1	14066	tags=50%, list=25%, signal=66%
FATTY_ACID_ELONGATION	FATTY_ACID_ELONGATION		66	0.359983	1.147211	0.23674911	0.7191529	1	15071	tags=38%, list=26%, signal=51%
ZEATIN_BIOSYNTHESIS	ZEATIN_BIOSYNTHESIS		64	0.36351907	1.1439823	0.23825504	0.7048075	1	4338	tags=23%, list=8%, signal=25%
ASCORBATE_AND_ALDARATE_METABOLISM	ASCORBATE_AND_ALDARATE_METABOLISM		187	0.31127506	1.1175065	0.20408164	0.8145121	1	10191	tags=24%, list=18%, signal=29%
ONE_CARBON_POOL_BY_FOLATE	ONE_CARBON_POOL_BY_FOLATE		59	0.3596524	1.1111957	0.2839721	0.81656694	1	8676	tags=15%, list=15%, signal=18%
G_PROTEIN_COUPLED_RECEPTORS	G_PROTEIN_COUPLED_RECEPTORS		35	0.3865944	1.0839654	0.31951642	0.9491895	1	3575	tags=20%, list=6%, signal=21%
GLYCOSAMINOGLYCAN_DEGRADATION	GLYCOSAMINOGLYCAN_DEGRADATION		73	0.34008825	1.0815283	0.29812607	0.9313047	1	10237	tags=26%, list=18%, signal=32%
CARBON_FIXATION_IN_PHOTOSYNTHETIC_ORGANISMS	CARBON_FIXATION_IN_PHOTOSYNTHETIC_ORGANISMS		200	0.29239863	1.0706424	0.28134558	0.9675396	1	10631	tags=22%, list=19%, signal=26%
GLYCEROPHOSPHOLIPID_METABOLISM	GLYCEROPHOSPHOLIPID_METABOLISM		308	0.27993596	1.0616372	0.30711043	0.9932311	1	7437	tags=14%, list=13%, signal=16%
MAPK_SIGNALING_PATHWAY_PLANT	MAPK_SIGNALING_PATHWAY_PLANT		1453	0.25361875	1.0598471	0.20231214	0.97329855	1	11789	tags=28%, list=21%, signal=35%
GLYCAN_METABOLISM	GLYCAN_METABOLISM		125	0.30509874	1.0426532	0.35596028	1	1	13912	tags=33%, list=24%, signal=43%
FLAVONE_AND_FLAVONOL_BIOSYNTHESIS	FLAVONE_AND_FLAVONOL_BIOSYNTHESIS		43	0.36218753	1.034453	0.39070567	1	1	5571	tags=33%, list=10%, signal=36%
OTHER_TYPES_OF_O_GLYCAN_BIOSYNTHESIS	OTHER_TYPES_OF_O_GLYCAN_BIOSYNTHESIS		46	0.33587644	1.0081998	0.45296168	1	1	14267	tags=24%, list=25%, signal=32%
GLYCOSPHINGOLIPID_BIOSYNTHESIS_GANGLIO_SERIES	GLYCOSPHINGOLIPID_BIOSYNTHESIS_GANGLIO_SERIES		48	0.34858268	1.0077668	0.44039735	1	1	8244	tags=25%, list=14%, signal=29%
PHOSPHATIDYLINOSITOL_SIGNALING_SYSTEM	PHOSPHATIDYLINOSITOL_SIGNALING_SYSTEM		237	0.2715754	1.0055113	0.44135803	1	1	14612	tags=27%, list=26%, signal=36%
RIBOFLAVIN_METABOLISM	RIBOFLAVIN_METABOLISM		53	0.32434303	0.9858982	0.49102774	1	1	3798	tags=8%, list=7%, signal=8%
PEPTIDOGLYCAN_BIOSYNTHESIS_AND_DEGRADATION_PROTEINS	PEPTIDOGLYCAN_BIOSYNTHESIS_AND_DEGRADATION_PROTEINS		6	0.5307591	0.98324025	0.5233813	1	1	18883	tags=67%, list=33%, signal=100%
PROTEIN_PROCESSING_IN_ENDOPLASMIC_RETICULUM	PROTEIN_PROCESSING_IN_ENDOPLASMIC_RETICULUM		838	0.23961768	0.9725516	0.56832695	1	1	6172	tags=8%, list=11%, signal=8%
GENERAL_FUNCTION_PREDICTION_ONLY	GENERAL_FUNCTION_PREDICTION_ONLY		19	0.38931847	0.9639179	0.5185185	1	1	8855	tags=42%, list=16%, signal=50%
PHENYLALANINE_METABOLISM	PHENYLALANINE_METABOLISM		92	0.28628156	0.9578809	0.5295082	1	1	2430	tags=11%, list=4%, signal=11%
LIPID_BIOSYNTHESIS_PROTEINS	LIPID_BIOSYNTHESIS_PROTEINS		283	0.25325894	0.9551313	0.5839754	1	1	6721	tags=13%, list=12%, signal=14%
BIOSYNTHESIS_OF_ANSAMYCINS	BIOSYNTHESIS_OF_ANSAMYCINS		5	0.54207283	0.9505855	0.566855	1	1	19618	tags=60%, list=34%, signal=91%
PENTOSE_PHOSPHATE_PATHWAY	PENTOSE_PHOSPHATE_PATHWAY		151	0.2686863	0.94922423	0.5824	1	1	9094	tags=13%, list=16%, signal=16%
LYSINE_BIOSYNTHESIS	LYSINE_BIOSYNTHESIS		30	0.35270965	0.9470598	0.557047	1	1	920	tags=7%, list=2%, signal=7%
PYRUVATE_METABOLISM	PYRUVATE_METABOLISM		281	0.2505695	0.94277716	0.6402985	1	1	9869	tags=17%, list=17%, signal=20%
NUCLEOTIDE_EXCISION_REPAIR	NUCLEOTIDE_EXCISION_REPAIR		173	0.26108742	0.9296984	0.6418605	1	1	19351	tags=37%, list=34%, signal=56%
GLYCOLYSIS_GLUCONEOGENESIS	GLYCOLYSIS_GLUCONEOGENESIS		375	0.24019293	0.92953837	0.6841339	1	1	9094	tags=15%, list=16%, signal=18%
PRENYLTRANSFERASES	PRENYLTRANSFERASES		102	0.27582303	0.9260093	0.618442	1	1	4338	tags=12%, list=8%, signal=13%
ARGININE_AND_PROLINE_METABOLISM	ARGININE_AND_PROLINE_METABOLISM		173	0.25394925	0.9210102	0.64659274	1	1	5409	tags=12%, list=9%, signal=13%
BIOSYNTHESIS_OF_UNSATURATED_FATTY_ACIDS	BIOSYNTHESIS_OF_UNSATURATED_FATTY_ACIDS		71	0.28779763	0.9162977	0.6252101	1	1	4428	tags=11%, list=8%, signal=12%
DNA_REPLICATION	DNA_REPLICATION		139	0.26381883	0.913484	0.6688207	1	1	19351	tags=40%, list=34%, signal=60%
LYSINE_DEGRADATION	LYSINE_DEGRADATION		112	0.26018283	0.8930552	0.704918	1	1	16868	tags=32%, list=30%, signal=46%
INOSITOL_PHOSPHATE_METABOLISM	INOSITOL_PHOSPHATE_METABOLISM		223	0.24532118	0.89218783	0.7560606	1	1	10714	tags=17%, list=19%, signal=20%
GLUCOSINOLATE_BIOSYNTHESIS	GLUCOSINOLATE_BIOSYNTHESIS		52	0.29047486	0.88213044	0.66323024	1	1	9980	tags=23%, list=18%, signal=28%
CYTOSKELETON_PROTEINS	CYTOSKELETON_PROTEINS		639	0.21976191	0.8819997	0.904	1	1	12397	tags=23%, list=22%, signal=28%
BIOTIN_METABOLISM	BIOTIN_METABOLISM		47	0.30015483	0.8695946	0.71310115	1	1	681	tags=4%, list=1%, signal=4%
OTHER_GLYCAN_DEGRADATION	OTHER_GLYCAN_DEGRADATION		80	0.26513273	0.866676	0.730897	1	1	8244	tags=20%, list=14%, signal=23%
PROTEIN_PHOSPHATASES_AND_ASSOCIATED_PROTEINS	PROTEIN_PHOSPHATASES_AND_ASSOCIATED_PROTEINS		987	0.21177001	0.86508393	0.97243106	1	1	14545	tags=22%, list=26%, signal=29%
BACTERIAL_TOXINS	BACTERIAL_TOXINS		11	0.39397082	0.85738474	0.64324325	1	1	7937	tags=27%, list=14%, signal=32%
STEROID_BIOSYNTHESIS	STEROID_BIOSYNTHESIS		104	0.2448942	0.82509506	0.8277592	1	1	2586	tags=6%, list=5%, signal=6%
GLYCOSPHINGOLIPID_BIOSYNTHESIS_GLOBO_AND_ISOGLOBO_SERIES	GLYCOSPHINGOLIPID_BIOSYNTHESIS_GLOBO_AND_ISOGLOBO_SERIES		16	0.34869817	0.8194542	0.7081851	1	1	1148	tags=6%, list=2%, signal=6%
UBIQUITIN_SYSTEM	UBIQUITIN_SYSTEM		1823	0.19547607	0.8189233	1	1	1	14783	tags=21%, list=26%, signal=27%
TRANSPORT	TRANSPORT		48	0.26812917	0.7966703	0.80308217	1	1	14467	tags=40%, list=25%, signal=53%
UBIQUINONE_AND_OTHER_TERPENOID_QUINONE_BIOSYNTHESIS	UBIQUINONE_AND_OTHER_TERPENOID_QUINONE_BIOSYNTHESIS		133	0.22869222	0.7949512	0.926868	1	1	12690	tags=31%, list=22%, signal=40%
SULFUR_METABOLISM	SULFUR_METABOLISM		93	0.23623464	0.78054166	0.90125394	1	1	11950	tags=25%, list=21%, signal=31%
SULFUR_RELAY_SYSTEM	SULFUR_RELAY_SYSTEM		28	0.29143408	0.7729532	0.81028366	1	1	14743	tags=21%, list=26%, signal=29%
N_GLYCAN_BIOSYNTHESIS	N_GLYCAN_BIOSYNTHESIS		154	0.21755877	0.7713213	0.9400631	1	1	11278	tags=15%, list=20%, signal=19%
MISMATCH_REPAIR	MISMATCH_REPAIR		118	0.22354177	0.76154417	0.9395425	1	1	19528	tags=44%, list=34%, signal=67%
C5_BRANCHED_DIBASIC_ACID_METABOLISM	C5_BRANCHED_DIBASIC_ACID_METABOLISM		23	0.30233905	0.7592195	0.8336252	1	1	13953	tags=30%, list=24%, signal=40%
CHROMOSOME_AND_ASSOCIATED_PROTEINS	CHROMOSOME_AND_ASSOCIATED_PROTEINS		2227	0.17694384	0.75069624	1	1	1	17480	tags=27%, list=31%, signal=38%
AMINOACYL_TRNA_BIOSYNTHESIS	AMINOACYL_TRNA_BIOSYNTHESIS		160	0.21270473	0.74835	0.9713424	1	1	13199	tags=13%, list=23%, signal=17%
DNA_REPLICATION_PROTEINS	DNA_REPLICATION_PROTEINS		360	0.19548707	0.74681795	0.9971989	1	1	18813	tags=35%, list=33%, signal=52%
SPHINGOLIPID_METABOLISM	SPHINGOLIPID_METABOLISM		122	0.21913792	0.74579924	0.9556962	1	1	8244	tags=15%, list=14%, signal=17%
VALINE_LEUCINE_AND_ISOLEUCINE_BIOSYNTHESIS	VALINE_LEUCINE_AND_ISOLEUCINE_BIOSYNTHESIS		59	0.24093841	0.740263	0.91992885	1	1	13953	tags=24%, list=24%, signal=31%
ENDOCYTOSIS	ENDOCYTOSIS		605	0.18435526	0.73683983	1	1	1	10037	tags=12%, list=18%, signal=14%
PURINE_METABOLISM	PURINE_METABOLISM		302	0.19456017	0.73641884	0.9970588	1	1	9712	tags=13%, list=17%, signal=15%
LIMONENE_AND_PINENE_DEGRADATION	LIMONENE_AND_PINENE_DEGRADATION		23	0.29252902	0.73199165	0.8360656	1	1	9556	tags=26%, list=17%, signal=31%
NICOTINATE_AND_NICOTINAMIDE_METABOLISM	NICOTINATE_AND_NICOTINAMIDE_METABOLISM		71	0.22936429	0.72197217	0.93193716	1	1	10542	tags=17%, list=19%, signal=21%
PHENYLALANINE_TYROSINE_AND_TRYPTOPHAN_BIOSYNTHESIS	PHENYLALANINE_TYROSINE_AND_TRYPTOPHAN_BIOSYNTHESIS		120	0.20810942	0.717701	0.9883914	1	1	15711	tags=33%, list=28%, signal=46%
SYNTHESIS_AND_DEGRADATION_OF_KETONE_BODIES	SYNTHESIS_AND_DEGRADATION_OF_KETONE_BODIES		15	0.3098545	0.7149293	0.8472998	1	1	8907	tags=20%, list=16%, signal=24%
TRANSCRIPTION	TRANSCRIPTION		13	0.31037802	0.7006864	0.853211	1	1	943	tags=8%, list=2%, signal=8%
FOLATE_BIOSYNTHESIS	FOLATE_BIOSYNTHESIS		71	0.21576267	0.68923956	0.9568221	1	1	16299	tags=30%, list=29%, signal=41%
D_GLUTAMINE_AND_D_GLUTAMATE_METABOLISM	D_GLUTAMINE_AND_D_GLUTAMATE_METABOLISM		8	0.334396	0.68849605	0.83887917	1	1	7424	tags=38%, list=13%, signal=43%
LIPOPOLYSACCHARIDE_BIOSYNTHESIS_PROTEINS	LIPOPOLYSACCHARIDE_BIOSYNTHESIS_PROTEINS		26	0.2594995	0.67982703	0.919105	1	1	9248	tags=12%, list=16%, signal=14%
DNA_REPAIR_AND_RECOMBINATION_PROTEINS	DNA_REPAIR_AND_RECOMBINATION_PROTEINS		784	0.16755193	0.6797254	1	1	1	19351	tags=32%, list=34%, signal=48%
MEMBRANE_TRAFFICKING	MEMBRANE_TRAFFICKING		2324	0.15633026	0.6621364	1	1	1	10280	tags=11%, list=18%, signal=13%
VALINE_LEUCINE_AND_ISOLEUCINE_DEGRADATION	VALINE_LEUCINE_AND_ISOLEUCINE_DEGRADATION		122	0.18950452	0.6504951	0.9937008	1	1	9768	tags=16%, list=17%, signal=20%
GTP_BINDING_PROTEINS	GTP_BINDING_PROTEINS		370	0.16849333	0.64529365	1	1	1	10001	tags=11%, list=18%, signal=13%
HOMOLOGOUS_RECOMBINATION	HOMOLOGOUS_RECOMBINATION		127	0.18509975	0.63723475	1	1	1	14071	tags=20%, list=25%, signal=26%
BASAL_TRANSCRIPTION_FACTORS	BASAL_TRANSCRIPTION_FACTORS		123	0.18502651	0.6314981	0.99841774	1	1	18460	tags=24%, list=32%, signal=35%
MRNA_SURVEILLANCE_PATHWAY	MRNA_SURVEILLANCE_PATHWAY		447	0.156592	0.6120141	1	1	1	18861	tags=25%, list=33%, signal=36%
HISTIDINE_METABOLISM	HISTIDINE_METABOLISM		48	0.19978859	0.5960474	0.99288255	1	1	9556	tags=13%, list=17%, signal=15%
PANTOTHENATE_AND_COA_BIOSYNTHESIS	PANTOTHENATE_AND_COA_BIOSYNTHESIS		124	0.17066681	0.58971465	1	1	1	15659	tags=25%, list=27%, signal=34%
VARIOUS_TYPES_OF_N_GLYCAN_BIOSYNTHESIS	VARIOUS_TYPES_OF_N_GLYCAN_BIOSYNTHESIS		115	0.16005772	0.54457444	1	1	1	3832	tags=4%, list=7%, signal=5%
PHOSPHONATE_AND_PHOSPHINATE_METABOLISM	PHOSPHONATE_AND_PHOSPHINATE_METABOLISM		20	0.18488938	0.45773545	0.9948186	0.9988378	1	16860	tags=30%, list=30%, signal=43%
