# Supplementary material for: Transcriptome Analysis Reveals Differences in Anthocyanin Accumulation in Cotton (Gossypium hirsutum L.) Induced by Red and Blue Light
Source: Front Plant Sci. 2022 Mar 31;13:788828. doi: 10.3389/fpls.2022.788828 (PMC9009209; doi:10.3389/fpls.2022.788828)
Supplement: Supplementary file 13 [file Table_13.csv]

Table S13 An entire result of Gene set enrichment analysis (GSEA) in HR-vs-HW ��KEGG sets��
NAME	GS<br> follow link to MSigDB	GS DETAILS	SIZE	ES	NES	NOM p-val	FDR q-val	FWER p-val	RANK AT MAX	LEADING EDGE
FLAVONOID_BIOSYNTHESIS	FLAVONOID_BIOSYNTHESIS	Details ...	203	0.51850784	2.0449264	0	6.63E-04	0.001	5196	tags=33%, list=9%, signal=36%
POLYKETIDE_BIOSYNTHESIS_PROTEINS	POLYKETIDE_BIOSYNTHESIS_PROTEINS	Details ...	16	0.77204144	1.8867369	0	0.005540968	0.015	868	tags=44%, list=2%, signal=44%
PLANT_PATHOGEN_INTERACTION	PLANT_PATHOGEN_INTERACTION	Details ...	1984	0.39444563	1.8172662	0	0.010435695	0.04	11349	tags=35%, list=20%, signal=42%
G_PROTEIN_COUPLED_RECEPTORS	G_PROTEIN_COUPLED_RECEPTORS	Details ...	34	0.5498426	1.6278107	0.010373444	0.0652276	0.285	7483	tags=41%, list=13%, signal=47%
ABC_TRANSPORTERS	ABC_TRANSPORTERS	Details ...	233	0.40352613	1.6081736	0	0.063742734	0.336	10793	tags=34%, list=19%, signal=42%
ZEATIN_BIOSYNTHESIS	ZEATIN_BIOSYNTHESIS	Details ...	61	0.49391738	1.5897964	0.009174312	0.06485658	0.398	7764	tags=43%, list=14%, signal=49%
ENERGY_METABOLISM	ENERGY_METABOLISM	Details ...	29	0.55468726	1.5602713	0.029279279	0.075482935	0.509	4164	tags=14%, list=7%, signal=15%
ANTHOCYANIN_BIOSYNTHESIS	ANTHOCYANIN_BIOSYNTHESIS	Details ...	21	0.5775358	1.5501012	0.016985139	0.071850106	0.541	5557	tags=52%, list=10%, signal=58%
PROTEIN_KINASES	PROTEIN_KINASES	Details ...	2177	0.32685798	1.5049101	0	0.09624806	0.687	11249	tags=27%, list=20%, signal=33%
CD_MOLECULES	CD_MOLECULES	Details ...	140	0.3905759	1.4741336	0.004807693	0.110830605	0.781	15287	tags=43%, list=27%, signal=59%
PHENYLALANINE_TYROSINE_AND_TRYPTOPHAN_BIOSYNTHESIS	PHENYLALANINE_TYROSINE_AND_TRYPTOPHAN_BIOSYNTHESIS		120	0.40418828	1.4662071	0.013274336	0.10670693	0.802	9746	tags=29%, list=17%, signal=35%
CUTIN_SUBERINE_AND_WAX_BIOSYNTHESIS	CUTIN_SUBERINE_AND_WAX_BIOSYNTHESIS		130	0.39110485	1.456669	0.007142857	0.10460809	0.816	7734	tags=35%, list=14%, signal=41%
PHENYLALANINE_METABOLISM	PHENYLALANINE_METABOLISM		94	0.4076558	1.4493655	0.013824885	0.10278786	0.834	5677	tags=23%, list=10%, signal=26%
TRYPTOPHAN_METABOLISM	TRYPTOPHAN_METABOLISM		177	0.3742968	1.4384686	0.002331002	0.103325926	0.856	7415	tags=21%, list=13%, signal=24%
FLAVONE_AND_FLAVONOL_BIOSYNTHESIS	FLAVONE_AND_FLAVONOL_BIOSYNTHESIS		41	0.46638578	1.4379516	0.052173913	0.096942574	0.857	6603	tags=44%, list=12%, signal=50%
PHENYLPROPANOID_BIOSYNTHESIS	PHENYLPROPANOID_BIOSYNTHESIS		480	0.33371645	1.4219483	0	0.10355518	0.89	8133	tags=28%, list=14%, signal=32%
CYTOCHROME_P450	CYTOCHROME_P450		504	0.32589513	1.3960322	0	0.11782203	0.926	8734	tags=34%, list=15%, signal=39%
GLYCOSYLTRANSFERASES	GLYCOSYLTRANSFERASES		1108	0.3119212	1.3949072	0	0.11233344	0.927	11829	tags=26%, list=21%, signal=32%
OTHER_TYPES_OF_O_GLYCAN_BIOSYNTHESIS	OTHER_TYPES_OF_O_GLYCAN_BIOSYNTHESIS		48	0.4351764	1.3823024	0.050574712	0.11662935	0.944	9727	tags=19%, list=17%, signal=23%
MAPK_SIGNALING_PATHWAY_PLANT	MAPK_SIGNALING_PATHWAY_PLANT		1450	0.30145338	1.3700955	0	0.12026933	0.96	10305	tags=30%, list=18%, signal=35%
SYNTHESIS_AND_DEGRADATION_OF_KETONE_BODIES	SYNTHESIS_AND_DEGRADATION_OF_KETONE_BODIES		15	0.55339116	1.3472689	0.10677618	0.13549279	0.977	13649	tags=53%, list=24%, signal=70%
CAROTENOID_BIOSYNTHESIS	CAROTENOID_BIOSYNTHESIS		154	0.3351583	1.2559142	0.06422018	0.23824011	1	7104	tags=25%, list=13%, signal=29%
DITERPENOID_BIOSYNTHESIS	DITERPENOID_BIOSYNTHESIS		117	0.3431066	1.2367365	0.09589041	0.2592954	1	3360	tags=20%, list=6%, signal=21%
TRANSPORTERS	TRANSPORTERS		2148	0.26624843	1.2326378	0	0.25440356	1	12575	tags=28%, list=22%, signal=34%
PHOSPHATIDYLINOSITOL_SIGNALING_SYSTEM	PHOSPHATIDYLINOSITOL_SIGNALING_SYSTEM		237	0.30370015	1.198289	0.06426735	0.30537587	1	8805	tags=21%, list=16%, signal=25%
TROPANE_PIPERIDINE_AND_PYRIDINE_ALKALOID_BIOSYNTHESIS	TROPANE_PIPERIDINE_AND_PYRIDINE_ALKALOID_BIOSYNTHESIS		67	0.34590736	1.1542959	0.20134228	0.38720673	1	5677	tags=18%, list=10%, signal=20%
GLUCOSINOLATE_BIOSYNTHESIS	GLUCOSINOLATE_BIOSYNTHESIS		52	0.3455599	1.1090261	0.26966292	0.497257	1	6103	tags=17%, list=11%, signal=19%
LINOLEIC_ACID_METABOLISM	LINOLEIC_ACID_METABOLISM		34	0.36654216	1.0718342	0.33403805	0.60775113	1	5081	tags=24%, list=9%, signal=26%
CYANOAMINO_ACID_METABOLISM	CYANOAMINO_ACID_METABOLISM		105	0.29398957	1.0661411	0.31381732	0.60876703	1	8493	tags=21%, list=15%, signal=25%
BIOSYNTHESIS_OF_ANSAMYCINS	BIOSYNTHESIS_OF_ANSAMYCINS		5	0.5843169	1.0413244	0.47580644	0.6855451	1	12073	tags=60%, list=21%, signal=76%
CELL_GROWTH	CELL_GROWTH		5	0.55673623	1.0294471	0.48541668	0.7151047	1	24274	tags=40%, list=43%, signal=70%
SESQUITERPENOID_AND_TRITERPENOID_BIOSYNTHESIS	SESQUITERPENOID_AND_TRITERPENOID_BIOSYNTHESIS		52	0.31848404	1.0257902	0.38611713	0.7087076	1	9567	tags=27%, list=17%, signal=32%
ALPHA_LINOLENIC_ACID_METABOLISM	ALPHA_LINOLENIC_ACID_METABOLISM		176	0.26738295	1.0226547	0.38317758	0.7005109	1	11325	tags=33%, list=20%, signal=41%
GLYCEROPHOSPHOLIPID_METABOLISM	GLYCEROPHOSPHOLIPID_METABOLISM		307	0.24855237	1.0157415	0.4052758	0.7100371	1	7970	tags=16%, list=14%, signal=18%
PEPTIDOGLYCAN_BIOSYNTHESIS_AND_DEGRADATION_PROTEINS	PEPTIDOGLYCAN_BIOSYNTHESIS_AND_DEGRADATION_PROTEINS		6	0.5301352	1.0145006	0.48987854	0.6952203	1	2726	tags=17%, list=5%, signal=18%
UBIQUINONE_AND_OTHER_TERPENOID_QUINONE_BIOSYNTHESIS	UBIQUINONE_AND_OTHER_TERPENOID_QUINONE_BIOSYNTHESIS		134	0.26363602	0.9903038	0.44060475	0.7827175	1	5556	tags=13%, list=10%, signal=14%
ARACHIDONIC_ACID_METABOLISM	ARACHIDONIC_ACID_METABOLISM		44	0.31644073	0.9901027	0.45376346	0.76263046	1	13320	tags=25%, list=24%, signal=33%
STRUCTURAL_PROTEINS	STRUCTURAL_PROTEINS		37	0.31909403	0.9607943	0.5419501	0.87473536	1	2318	tags=11%, list=4%, signal=11%
ISOFLAVONOID_BIOSYNTHESIS	ISOFLAVONOID_BIOSYNTHESIS		25	0.3424867	0.94370073	0.5193133	0.9286989	1	10709	tags=52%, list=19%, signal=64%
GLYCINE_SERINE_AND_THREONINE_METABOLISM	GLYCINE_SERINE_AND_THREONINE_METABOLISM		191	0.24169242	0.93546015	0.6698113	0.9380453	1	8025	tags=15%, list=14%, signal=17%
PYRUVATE_METABOLISM	PYRUVATE_METABOLISM		281	0.22956353	0.9292889	0.7032419	0.9389435	1	7925	tags=15%, list=14%, signal=17%
ARGININE_AND_PROLINE_METABOLISM	ARGININE_AND_PROLINE_METABOLISM		175	0.24068245	0.9235817	0.68292683	0.9371655	1	7162	tags=16%, list=13%, signal=18%
PROPANOATE_METABOLISM	PROPANOATE_METABOLISM		118	0.24854298	0.9205274	0.6469136	0.92545575	1	4293	tags=10%, list=8%, signal=11%
GLYCOLYSIS_GLUCONEOGENESIS	GLYCOLYSIS_GLUCONEOGENESIS		373	0.2203987	0.9120741	0.78494626	0.93185365	1	7476	tags=13%, list=13%, signal=15%
INOSITOL_PHOSPHATE_METABOLISM	INOSITOL_PHOSPHATE_METABOLISM		221	0.22398442	0.87832326	0.82222223	1	1	18172	tags=38%, list=32%, signal=56%
VITAMIN_B6_METABOLISM	VITAMIN_B6_METABOLISM		51	0.2767575	0.8694958	0.6956522	1	1	3008	tags=10%, list=5%, signal=10%
PENTOSE_PHOSPHATE_PATHWAY	PENTOSE_PHOSPHATE_PATHWAY		150	0.22929531	0.86816376	0.82539684	0.9912303	1	14255	tags=28%, list=25%, signal=37%
PRENYLTRANSFERASES	PRENYLTRANSFERASES		101	0.24111412	0.8623721	0.7718894	0.9836016	1	7477	tags=16%, list=13%, signal=18%
SULFUR_METABOLISM	SULFUR_METABOLISM		92	0.24470733	0.85172844	0.7963801	0.9846999	1	13610	tags=26%, list=24%, signal=34%
BACTERIAL_TOXINS	BACTERIAL_TOXINS		10	0.3861645	0.84109503	0.68473893	0.9836998	1	21434	tags=70%, list=38%, signal=113%
UBIQUITIN_SYSTEM	UBIQUITIN_SYSTEM		1817	0.179608	0.8213847	1	0.9975761	1	15469	tags=25%, list=27%, signal=33%
NICOTINATE_AND_NICOTINAMIDE_METABOLISM	NICOTINATE_AND_NICOTINAMIDE_METABOLISM		71	0.24135956	0.8183696	0.83179724	0.9827503	1	6324	tags=13%, list=11%, signal=14%
GENERAL_FUNCTION_PREDICTION_ONLY	GENERAL_FUNCTION_PREDICTION_ONLY		19	0.3219711	0.8090913	0.73839664	0.9769742	1	5795	tags=21%, list=10%, signal=23%
TRANSPORT	TRANSPORT		49	0.25227246	0.7953195	0.8277311	0.9752988	1	13646	tags=39%, list=24%, signal=51%
BIOSYNTHESIS_OF_VARIOUS_SECONDARY_METABOLITES_PART_2	BIOSYNTHESIS_OF_VARIOUS_SECONDARY_METABOLITES_PART_2		13	0.3192322	0.7733023	0.7777778	0.9809913	1	8627	tags=23%, list=15%, signal=27%
LIMONENE_AND_PINENE_DEGRADATION	LIMONENE_AND_PINENE_DEGRADATION		23	0.24506168	0.6510213	0.9353535	1	1	7162	tags=13%, list=13%, signal=15%
ENDOCYTOSIS	ENDOCYTOSIS		601	0.14801861	0.6421509	1	1	1	15789	tags=23%, list=28%, signal=31%
NON_HOMOLOGOUS_END_JOINING	NON_HOMOLOGOUS_END_JOINING		20	0.16554256	0.42244762	1	1	1	12902	tags=20%, list=23%, signal=26%
BASAL_TRANSCRIPTION_FACTORS	BASAL_TRANSCRIPTION_FACTORS		123	0.09951579	0.36771822	1	0.99986756	1	23114	tags=39%, list=41%, signal=66%
