# Supplementary material for: Transcriptome Analysis Reveals Differences in Anthocyanin Accumulation in Cotton (Gossypium hirsutum L.) Induced by Red and Blue Light
Source: Front Plant Sci. 2022 Mar 31;13:788828. doi: 10.3389/fpls.2022.788828 (PMC9009209; doi:10.3389/fpls.2022.788828)
Supplement: Supplementary file 14 [file Table_14.csv]

Table S14. DEGs enriched in three pair comparison.
gene_id	HW_1_fpkm	HW_2_fpkm	HW_3_fpkm	HR_1_fpkm	HR_2_fpkm	HR_3_fpkm	HB_1_fpkm	HB_2_fpkm	HB_3_fpkm	HRvsHW_log2FoldChange	HBvsHW_log2FoldChange	HBvsHR_log2FoldChange	gene_description
GH_A01G0007	34.59109092	32.8722377	51.1450609	17.4869768	10.91729159	8.039330322	17.53446983	22.41843362	20.44487127	-1.706059969	-0.974246577	0.720019525	-
GH_A01G0018	2.018307319	5.279346351	1.555674357	0.291823746	0.17547181	0.202818195	0.302008935	0.300812216	0.241393777	-3.72080806	-3.385859829	0.325026138	-
GH_A01G0022	1628.708519	1985.791123	1662.209861	791.9479355	630.723517	625.0146192	862.2387578	1071.314425	790.9840741	-1.370165655	-0.95396735	0.406416146	-
GH_A01G0030	61.17338822	98.54779854	37.33392505	17.98626096	10.28603137	10.17703262	7.526536408	8.275940456	9.146773094	-2.359294477	-2.981964564	-0.633918314	-
GH_A01G0075	10.39774439	8.052268204	10.09835331	10.74153796	27.45285907	22.40946665	13.01533076	14.43482179	19.7215631	1.080152394	0.722750887	-0.364967018	-
GH_A01G0077	0.3779388	0.305416731	1.054258655	5.141886174	3.121512992	7.095703518	2.097838927	2.188056684	1.603173878	3.127656124	1.753875687	-1.380476401	-
GH_A01G0106	2.470503396	3.950407442	4.007798611	1.52654008	1.237303167	1.781390676	1.344981172	1.151108082	1.409489941	-1.205977238	-1.420146625	-0.223284874	-
GH_A01G0110	16.35439624	21.72440336	18.30559146	46.40588302	43.83598406	56.38243191	38.70116122	31.92344275	41.06313382	1.373683347	0.984804256	-0.397720679	-
GH_A01G0112	3.992353512	1.798888386	2.512308911	17.09253371	13.42278113	21.01985242	7.435971326	4.963772945	6.011599101	2.629172885	1.146752839	-1.490390141	-
GH_A01G0129	10.91943524	4.913271331	5.117232554	7.713679253	9.271221538	9.17331007	5.676729558	2.935490523	3.334969157	0.31512187	-0.813550232	-1.136966709	-
GH_A01G0150	28.1617787	20.5760287	35.67504075	89.07672546	79.9151415	109.9431459	47.74556516	55.04345213	45.79526351	1.71864545	0.814482354	-0.912639277	-
GH_A01G0164	2.142665083	0.860809084	0.170770144	0	0.02528133	0.029221296	0	0.138687721	0.027823299	-5.920040648	-4.219638748	1.653880858	-
GH_A01G0165	193.6825191	208.6894557	93.38113262	31.38993544	108.7192372	74.81545661	75.31392238	103.4643029	239.4643308	-1.210640065	-0.245899189	0.958385694	-
GH_A01G0171	173.7939852	247.0856868	149.2382127	68.10182181	53.80072828	88.07468573	65.43936634	69.20033468	87.40559909	-1.445375694	-1.360771303	0.077024167	-
GH_A01G0172	11.226982	5.021244973	4.274674863	3.266573109	3.077580587	3.41861336	3.30196436	2.996535324	2.991137114	-1.076931049	-1.145720816	-0.076132205	-
GH_A01G0174	2.761509346	3.534866687	4.51922148	5.722283025	4.014235548	1.054507646	7.626819852	8.091122023	14.15722026	-0.002024337	1.460509078	1.450633276	-
GH_A01G0191	0.566323155	0.183060926	0.35105689	0.926066068	1.130380711	1.081278429	0.268348497	0.427656253	0.257387049	1.508535538	-0.200444081	-1.711595311	-
GH_A01G0198	0.783264469	2.707143083	2.016842644	0.89854031	0.978677262	0.440975925	2.153455017	3.109053449	2.555784444	-1.248311636	0.506769108	1.739487794	-
GH_A01G0200	1.927858407	1.695601828	1.33401618	1.020524807	1.518218231	2.482435059	0.655537042	0.880259121	0.611294241	0.007307787	-1.20113912	-1.216701337	-
GH_A01G0204	5.667007039	7.82585459	10.47202702	4.954823889	2.014416384	3.697972226	1.573288901	2.681404708	3.423247752	-1.172300071	-1.644356673	-0.480891087	-
GH_A01G0206	10.51826398	9.759316264	5.87235513	2.906494927	3.377374712	3.578411193	3.616905819	3.911365762	3.613711611	-1.412074397	-1.231291969	0.173675634	-
GH_A01G0230	130.566711	123.0331362	131.5994135	49.14760847	45.32436864	57.53718182	77.48503865	79.02799715	85.21441726	-1.346948858	-0.673453318	0.66505447	-
GH_A01G0235	0.115045521	0	0.160459493	0.496650979	0.285058922	0.658967797	0	0	0	2.370439309	-3.402683665	-5.785611149	-
GH_A01G0248	5.273989725	4.487444398	3.416927605	1.896202958	2.248232571	1.364269267	2.625725007	1.901383885	2.721714837	-1.25851112	-0.865882008	0.382477041	-
GH_A01G0259	9.278671404	3.162775457	6.065270934	1.546932971	1.181222422	0.815855916	0.425024017	1.132669279	0.586581354	-2.387507944	-3.10746901	-0.7282246	-
GH_A01G0262	1.214553903	0.836404526	1.260267884	0.386851802	0.29076449	0.168039325	0.257370201	0.731073262	0.576000117	-1.961800329	-1.080812901	0.874675245	-
GH_A01G0286	2.616324302	1.589049868	1.984605146	1.059212116	1.125944117	0.670426813	1.890352225	1.954908034	1.877507155	-1.117405171	-0.1142514	0.990904417	-
GH_A01G0298	8.560406904	8.398408447	19.38731848	48.97895004	43.43481961	61.48247094	15.18822276	19.14733147	13.40096166	2.076082263	0.392851988	-1.692081477	-
GH_A01G0314	3.284694046	4.02025538	3.706569539	6.157603148	5.741929546	7.002107259	2.953116661	2.962056361	2.956720264	0.773361462	-0.312687421	-1.094844463	-
GH_A01G0318	1.248008434	1.844169329	1.270955961	0.909602671	1.079852837	0.680804937	2.220619306	2.333630419	1.620585123	-0.708316821	0.5034977	1.200171742	-
GH_A01G0320	0.611302035	1.109924011	1.463348594	0.898378905	0.590832451	0.248331152	1.627034486	2.180426571	1.938894591	-0.873778612	0.850442631	1.709238989	-
GH_A01G0371	1.193770546	0.133573823	0.298847751	0.648692544	12.24880444	3.813379157	3.878813555	1.906956159	2.545831841	3.354925544	2.357703211	-1.011484251	-
GH_A01G0384	1.905441449	0.875260053	1.025744349	0.236146847	0.248488863	0	0.081462937	0	0.182315826	-2.932989287	-3.919607484	-0.936252639	-
GH_A01G0385	11.7416392	12.8844588	6.895421472	2.910350334	3.487798638	2.359817111	3.597579412	4.122211374	2.153297733	-1.847396195	-1.668405297	0.169425036	-
GH_A01G0400	3.679473143	8.920274868	11.85233126	4.228928599	4.341414621	3.387151285	7.365373087	10.91568008	8.839174204	-1.036349502	0.149279259	1.173698586	-
GH_A01G0401	0.775094827	0.70987821	0.560550584	0.506981932	0.497913654	0.205539626	1.294202132	1.26816992	1.213378777	-0.747991127	0.88592064	1.617242501	-
GH_A01G0412	0.261317684	0.084469542	0.323975358	1.504142966	1.510812288	0.997865521	0.636807412	0.920886465	0.633417271	2.576855207	1.708726935	-0.878013185	-
GH_A01G0430	1.327833762	2.523785085	1.926073013	1.500807838	1.666982199	1.622545563	0.604017871	0.601624433	0.820738842	-0.276317705	-1.517977722	-1.252292803	-
GH_A01G0431	1.244369926	1.93073238	2.08269873	1.513910129	2.209691442	1.544315688	0.404322166	0.70476005	0.848326702	-0.002882858	-1.431675899	-1.439226703	-
GH_A01G0434	0.66145502	0.962153063	0.64299843	0.401185702	0.173827844	0.086107725	0.341919386	0.499494631	0.437270306	-1.760031107	-0.824088263	0.925734894	-
GH_A01G0438	0.343709844	0.149988194	0.27165352	0.822831104	0.809059568	0.459370636	0.376915323	0.480169098	0.390529955	1.449594333	0.706235576	-0.754752185	-
GH_A01G0445	6.487574458	1.253844758	2.699794651	5.145564836	9.386370986	4.006187532	3.722080361	2.723603943	1.175285952	0.82191995	-0.458140549	-1.289478996	-
GH_A01G0448	29.15175382	25.28682193	20.242481	18.06492391	24.56061315	9.682372964	14.19828425	15.01199024	7.650804699	-0.518643185	-1.019770981	-0.512602362	-
GH_A01G0462	0.625544493	0.383123191	1.224528891	1.602194305	1.903471205	1.791524222	1.230213503	1.814922029	1.286842593	1.235838378	0.953382829	-0.290232585	-
GH_A01G0479	0.683566439	0.684973488	0.783908985	2.378647068	1.373807885	2.370987147	0.721841984	0.567811161	0.911306612	1.501838882	0.025125154	-1.486429897	-
GH_A01G0489	0.325716487	0.821231655	0.363433895	1.687339866	1.667919549	1.803478462	2.275392107	1.623357551	1.539555867	1.767669071	1.848855631	0.072291721	-
GH_A01G0493	0.384290712	0.621099571	1.191085875	2.513607898	2.697879086	2.506892548	2.549310719	3.385612005	3.725983948	1.800364865	2.128199741	0.317078737	-
GH_A01G0512	4.60619759	1.156865461	0.955199086	0.026010377	0.109479151	0	0.053836375	0.025024089	0.090365236	-5.59908996	-5.348114022	0.280848391	-
GH_A01G0513	205.5708648	49.03669451	31.60443421	2.277757774	2.892693112	1.401087621	4.172613605	3.400428688	4.153768894	-5.450975371	-4.614916633	0.822374351	-
GH_A01G0519	39.17587619	24.14421064	38.34045878	20.51958672	18.19269797	10.96266149	27.26184324	28.77770204	22.21579117	-1.0383737	-0.379173423	0.647802949	-
GH_A01G0548	2.278672248	1.371541526	2.009189962	3.330400898	2.011820487	3.112971799	0.989312775	1.661393108	1.357031203	0.573732682	-0.497075076	-1.078901856	-
GH_A01G0549	45.38833932	34.77256519	53.68464726	66.04389709	187.0249926	165.2768627	59.64493911	55.38837851	67.60484961	1.638339616	0.446886285	-1.199514811	-
GH_A01G0558	7.91119994	4.022995574	4.664835061	7.875547178	8.765261164	8.933948958	4.075209178	2.185648256	4.034026133	0.619236776	-0.694861258	-1.324753859	-
GH_A01G0565	0.531751102	1.117257018	0.741658705	0	0	0.169211692	0.791895522	0.133849777	0.080558156	-3.944506904	-1.244806423	2.652182845	-
GH_A01G0578	6.422836345	3.321835906	0.716658973	0.604960463	0.707309124	0.735785672	0.765202415	0.517351947	0.389213562	-2.35818935	-2.643913718	-0.292048547	-
GH_A01G0588	2.998727526	6.058266304	7.203140646	1.1114817	1.719959344	0.954242985	1.353264082	1.195139538	1.211453797	-2.10433548	-2.113852859	-0.020394951	-
GH_A01G0605	4.925432303	0.943944431	3.548005997	13.46228038	16.93151702	17.04262128	8.065142833	7.203613793	6.370576003	2.325853083	1.196661993	-1.136577551	-
GH_A01G0633	32.48683342	9.952351932	42.27617799	45.13444297	38.79870665	28.27594389	24.51953732	15.04418483	11.66099246	0.398807961	-0.729117144	-1.139875926	-
GH_A01G0634	46.56422541	81.4174195	34.27210026	19.95686846	21.6392385	26.48956161	34.34171917	34.66813793	35.88488227	-1.256770184	-0.629065422	0.620533942	-
GH_A01G0643	1.262203253	0.282461843	0.451398787	0.152417498	0.140335536	0.069516905	0.138020007	0.073318986	0.066191096	-2.45314505	-2.845873076	-0.400622737	-
GH_A01G0645	0.952720725	0.483940082	0.126552874	0.142437781	0.2622938	0.433101355	0.073704562	0.068518338	0	-0.913009416	-3.420169261	-2.514783049	-
GH_A01G0665	169.3433711	355.9614447	91.96757381	11.27714293	5.571482096	8.781503331	4.41210755	9.857189895	12.18372661	-4.592346679	-4.543103408	0.040385112	-
GH_A01G0692	1.091115946	0.653527506	1.402472274	2.342576725	2.995119097	2.604078883	2.059383035	2.132579183	2.012766723	1.327724858	0.976534004	-0.360388887	-
GH_A01G0694	0.198612789	0.120375975	0.184676507	0	0	0	0.100833602	0.112486132	0.067700339	-5.436499405	-0.834677265	4.586974321	-
GH_A01G0698	35.47585534	26.07037216	31.56918972	49.49065442	39.94496125	52.52023265	26.7909381	22.49893069	18.89454928	0.602810632	-0.450086154	-1.061679997	-
GH_A01G0706	180.5945492	229.6697709	185.2384968	78.44883575	77.83536213	95.77215061	154.0171184	156.5620401	160.6067714	-1.245169488	-0.338286311	0.898461539	-
GH_A01G0721	7.364024924	3.427749515	6.984251379	16.06863314	16.6651597	16.5909203	10.76727509	6.172608554	5.890474623	1.466368677	0.358420399	-1.117393483	-
GH_A01G0726	16.02525116	10.99186984	20.71573203	65.65286025	54.71852197	108.7684079	29.52718129	21.39880408	22.56041482	2.255934207	0.619684883	-1.643856126	-
GH_A01G0782	2.760945773	2.074028923	1.518634491	3.021715781	4.7212884	3.7494203	5.93848182	5.021415356	5.690858295	0.851566247	1.390395626	0.529339901	-
GH_A01G0783	5.012139464	2.932332593	2.272449438	7.282905668	11.08476407	4.745284409	5.181751135	11.10443937	4.254696514	1.17461135	1.00867108	-0.17465282	-
GH_A01G0787	15.15279629	20.06151613	13.66771042	7.620421279	5.545640343	7.622583844	11.35050249	5.412948717	10.72190693	-1.238502246	-0.834133222	0.394477655	-
GH_A01G0788	34.82465348	18.38757705	23.50796806	40.66077531	30.2981326	45.43127577	23.15401838	15.34810776	19.93912599	0.595729813	-0.395693072	-1.000011427	-
GH_A01G0808	1.698564949	0.422347708	1.295901432	3.760357416	3.345370066	3.741995705	3.29017163	2.663992989	1.781486075	1.661366602	1.177829089	-0.489912824	-
GH_A01G0816	1.181669116	1.375085561	1.758005819	2.10233748	1.561563088	1.353693537	2.91161586	4.193959677	3.616166107	0.214914274	1.311410991	1.085210424	-
GH_A01G0819	0.042939526	0	0	0.337035876	0.177325386	0.614881923	0	0	0	4.651676535	NA	-5.852366702	-
GH_A01G0822	0.284925824	1.934115672	3.179197439	4.584632874	3.059277219	3.264046098	7.753444349	4.73352856	7.122244433	1.005728073	1.853596039	0.832371375	-
GH_A01G0871	0.326064847	0.474294218	0.378981869	2.175413381	1.009901262	2.801494111	0.264863451	0.615565819	0.222288815	2.334832654	-0.083817341	-2.419818496	-
GH_A01G0872	3.938520124	6.860624253	7.866865752	5.553028894	4.578219054	9.121238867	3.317763232	2.753847085	3.381129871	0.035762502	-0.984900851	-1.02790412	-
GH_A01G0877	0.388205389	0.501941249	0.922468036	0.318248081	0.363381563	0.156475328	0.483521946	0.833853053	0.737104846	-1.113946278	0.17953247	1.280185081	-
GH_A01G0885	9.212215569	5.267900613	8.796282164	16.21243035	18.06628515	17.27334964	12.01324432	12.57172241	11.88462029	1.141289927	0.645995706	-0.504159621	-
GH_A01G0901	10.98112228	25.08064826	15.98764652	7.485071634	7.876272591	8.276135841	14.08420817	11.89296501	13.06798369	-1.143275206	-0.414683389	0.719113873	-
GH_A01G0906	2.329440485	2.219306991	2.279987439	2.587556041	2.947816648	2.262809437	4.514750197	4.783425004	4.866317339	0.187739122	1.051566687	0.853499971	-
GH_A01G0919	0.018544442	0	0.051729642	0.23289097	0.306328526	0.141627304	0.105445942	0.028007496	0.016856451	3.256404552	1.087425884	-2.184071099	-
GH_A01G0920	1.039331699	0.587927207	1.932807534	2.379358386	4.005941673	4.464881239	2.884528524	3.466405019	3.778909856	1.59450197	1.502003916	-0.09870277	-
GH_A01G0922	0.383485072	0.790241781	0.178288326	0.037625074	0.079183034	0.091523305	0.194691295	0.68776898	0.610012702	-2.717955292	0.146331044	2.858621995	-
GH_A01G0928	1.501825773	3.276835666	3.07218012	1.2377352	1.364444595	0.430114449	3.354828321	3.969338213	2.457222172	-1.366177912	0.318840056	1.669537999	-
GH_A01G0934	1.936678194	2.120393206	2.904492196	7.502501477	6.811039003	11.57019619	4.618013679	5.84989353	5.337968294	1.885103483	1.180509907	-0.711236716	-
GH_A01G0974	1.451764914	0.621099571	0.992571563	2.681181758	2.221782776	2.364223866	2.531968469	1.579952269	1.436056313	1.242320312	0.855544642	-0.395638194	-
GH_A01G0989	6.009469186	10.56546109	13.90134649	5.598900465	4.519523938	2.425367587	9.405835976	15.16363531	12.92338723	-1.282578781	0.299255411	1.568651327	-
GH_A01G1005	1.634426801	2.070150692	3.349635814	3.534451719	6.14352918	4.012205461	6.096351047	6.070394916	3.880893565	0.949550571	1.184522367	0.224594149	-
GH_A01G1016	49.89976581	44.03065102	30.71016415	25.20783497	23.18946211	18.96761831	22.85975326	18.05370367	16.34297767	-0.891455388	-1.123478291	-0.242194763	-
GH_A01G1017	0.736676248	5.715039618	1.949572903	1.77914849	0.421230192	0.540974183	2.531710592	5.648560103	3.50263268	-1.611115261	0.47982506	2.074748877	-
GH_A01G1022	1.28401238	1.213223438	1.408208225	2.71339358	2.624071019	2.530135085	2.126129859	2.461332615	1.616034884	1.005327082	0.668839094	-0.345581786	-
GH_A01G1026	1.721622392	2.539055045	2.36787872	1.604687282	0.977584422	0.890252573	2.651283148	2.87099898	3.879680786	-0.931779602	0.50067243	1.421428442	-
GH_A01G1040	2.290108033	4.406890991	2.561953022	0.954934982	0.561530389	0.580721817	0.784797867	1.351065824	1.496188096	-2.139739649	-1.351061363	0.779854369	-
GH_A01G1044	0.750384818	1.746416683	1.834037716	1.19479455	1.009333104	0.75728777	1.619634417	2.946577649	1.851364651	-0.55096939	0.568646602	1.108035637	-
GH_A01G1048	1.310529865	1.404640567	2.373009551	3.898025787	3.873877661	4.082519196	2.689382736	2.968921297	2.38248012	1.210752336	0.658003837	-0.561512096	-
GH_A01G1051	2.480864093	3.795783199	3.203870234	0.735628033	2.390525772	1.210490875	1.164345479	1.124047675	1.929316846	-1.133409471	-1.174516972	-0.0478898	-
GH_A01G1057	3.656197614	3.518265502	5.753252438	9.205370092	8.037224041	7.920480864	10.66893927	9.833266454	6.928001403	0.954757718	1.083992634	0.118778563	-
GH_A01G1061	23.81801811	30.2750208	18.33069709	17.88963745	33.89642954	26.79564766	28.7532834	48.92209347	88.93155647	0.113099032	1.202021094	1.081702928	-
GH_A01G1085	418.1474145	611.3799203	289.5893508	7.952633948	38.75037505	8.103922834	16.75697482	31.70716872	121.7171025	-4.593577016	-2.953546224	1.631363425	-
GH_A01G1093	2.587204903	2.576708494	2.210611675	1.042801369	0.924044213	1.26831149	2.839992282	1.689699936	1.08051398	-1.197829239	-0.391680504	0.794654123	-
GH_A01G1104	10.77656263	13.67215337	19.00240081	10.62804981	7.839990505	6.956274067	7.801344366	7.04157691	5.836777739	-0.777521527	-1.071433276	-0.305609551	-
GH_A01G1145	0.426818885	0.886930187	0.907131003	0.239295472	0.201441638	0.232835288	0.594353585	0.460443233	0.628138794	-1.727773288	-0.405056212	1.312684116	-
GH_A01G1155	2.137237419	5.882389212	6.137162067	10.80530069	14.79661519	16.86255567	9.037850902	18.39399512	7.570805657	1.579247227	1.307739609	-0.280099723	MatE
GH_A01G1162	71.61216544	88.00108734	66.4666466	36.70894367	30.96629441	25.76049998	46.31531924	40.46022449	33.84402387	-1.278328426	-0.906762921	0.360806773	-
GH_A01G1166	9.438719252	17.11619659	9.303007573	7.964168184	7.250028007	6.442617304	5.826995929	5.595169313	5.834106445	-0.730294231	-1.055096093	-0.336089452	-
GH_A01G1170	3.196224366	0.476844187	2.171810616	6.271857127	9.848709135	12.90921457	7.489334485	5.755540408	4.13445245	2.30574169	1.57114781	-0.738193858	-
GH_A01G1174	40.11455682	52.79346351	43.96047211	21.90543136	20.02110269	23.68836462	47.01575193	44.91918003	47.92301722	-1.065716664	0.030509184	1.087333489	-
GH_A01G1181	0.240687341	0.700208042	0.223798767	5.28968938	5.764941625	8.042008314	2.541643619	2.120462256	2.260716247	4.030969857	2.572706728	-1.465331904	-
GH_A01G1189	2.625019036	5.493072155	4.153687087	2.385725249	1.635572215	1.846503419	1.159677815	1.112853735	3.097716639	-1.067249875	-1.198729769	-0.141455522	-
GH_A01G1199	4.754863066	4.882184515	5.656565168	5.59819682	7.392353703	8.077141596	3.805589658	2.851368643	3.8771384	0.453872488	-0.54289346	-1.005904583	-
GH_A01G1204	1.328412339	0.289846466	0.710240096	6.334291904	5.047012727	10.01851186	1.564656314	0.752358223	0.332061069	3.196142665	0.185027008	-3.013456416	-
GH_A01G1213	0	0	0	0.277176222	0.194441736	0.168558365	0.239041821	0.266665965	0.641976964	4.34883064	5.186497128	0.817125504	-
GH_A01G1221	1.978168222	1.777245604	2.245105952	0.936175033	0.48053826	0.638741845	1.110632096	1.164288709	0.740397096	-1.546758231	-0.988596745	0.546648099	-
GH_A01G1239	4.821209992	12.49036051	11.53691319	7.215964231	4.645650188	2.278717454	10.17465762	14.83055528	14.86566503	-1.031328453	0.468004004	1.48616064	-
GH_A01G1247	1.248008434	1.815354184	1.989322374	1.399388725	1.619779256	1.616911724	3.25851746	3.500445628	3.160140991	-0.132636253	0.970886191	1.095359488	-
GH_A01G1264	0.335022672	0.782672326	0.934544302	0.251009236	0.301860597	0.20352735	0.54427984	0.850969011	0.996635566	-1.442910374	0.218587814	1.649359348	-
GH_A01G1296	2.345158707	1.236834719	1.587632279	4.424221276	8.835159579	2.69048874	2.489841547	2.469989001	2.935752281	1.620644739	0.609145148	-1.022795805	-
GH_A01G1298	6.320488709	9.674509491	9.132384649	17.04737051	13.6392776	18.48603343	8.884096181	7.042348223	8.336131769	0.963389423	-0.051913798	-1.024831523	-
GH_A01G1312	81.42996231	134.0885852	96.38266903	144.1176278	94.38515476	117.9198073	49.7691241	61.56571611	53.09977849	0.188559447	-0.923025009	-1.121128941	-
GH_A01G1341	150.7680547	82.68776222	185.8112576	43.37230429	25.77036585	14.77958373	125.5649338	78.23937743	40.26900815	-2.323830454	-0.783038859	1.528600336	-
GH_A01G1350	13.07756062	11.5522855	19.66489167	31.24313534	31.18835018	28.71427148	57.86183524	31.50888342	38.89339125	1.035330075	1.531875292	0.485301296	-
GH_A01G1373	4.577146215	5.19159314	3.875978647	3.688871216	3.442869825	4.174493272	2.522948639	2.345421292	1.745930648	-0.276852303	-1.041624376	-0.773574867	-
GH_A01G1374	14.55064379	23.74106056	14.92556929	8.429726852	7.248846836	6.835126835	10.50625024	10.37741377	10.18206267	-1.243277899	-0.776410967	0.456063416	-
GH_A01G1382	1.548171177	2.925637769	3.506569224	7.135242588	5.83603705	6.935035443	2.77313413	4.286678533	2.598000526	1.311715684	0.276461719	-1.043491737	-
GH_A01G1469	1.682509006	0.930004059	2.612632406	4.490091637	4.766451571	3.565772213	6.081846606	6.009648153	5.842155708	1.288404586	1.776465549	0.476098292	-
GH_A01G1491	28.07040574	50.29543133	20.39661934	19.552191	13.35779157	12.95501223	28.38883992	26.25087942	27.71200561	-1.107914205	-0.261860907	0.83358565	-
GH_A01G1492	16.51382589	18.7856741	13.43569682	7.35335044	6.9507857	7.124517286	14.44609407	14.02912975	12.41266918	-1.189135429	-0.252169985	0.927301796	-
GH_A01G1502	1.247198039	2.015750425	1.030830685	1.849101374	0.572277382	1.05834222	4.615245639	5.127663273	3.149091547	-0.300997453	1.591003187	1.877726673	-
GH_A01G1513	1.542500221	1.099863823	1.054607285	2.279004495	2.547996914	3.508120974	2.137432286	2.67221519	4.288762773	1.166283572	1.296753674	0.122972568	-
GH_A01G1552	0	0	0.048540828	0.081950504	0.086233578	0	0.424053642	0.551901135	0.521972708	1.642013324	4.787871162	3.095869027	-
GH_A01G1556	1.003785388	0.769668871	0.955057526	2.986612705	3.374070322	2.71878878	2.749530047	1.886195478	2.037023383	1.730323071	1.288463722	-0.452321282	-
GH_A01G1586	2.581565834	0.397370155	1.676485388	5.59642636	9.645642968	4.068358532	1.431295035	0.464156485	2.160344523	2.046826074	-0.206777285	-2.267816075	-
GH_A01G1587	1.756456315	0.304159872	1.341564626	3.4466426	4.248511921	2.575081635	1.426774723	0.947414059	2.166782332	1.589746306	0.409639438	-1.196374532	-
GH_A01G1651	2.739072083	2.42519973	5.259853836	18.13410998	18.14745229	31.03712584	9.093300287	9.937300236	11.96162742	2.682469776	1.568129217	-1.121730875	-
GH_A01G1659	5.081177198	2.830628256	2.663893126	6.788524027	5.357490383	8.772606164	4.390910053	2.571624438	2.800681418	0.97905085	-0.116771667	-1.103159261	-
GH_A01G1681	0.428004127	0.351196258	0.474504945	0.297181202	0.299116904	0.267157121	0.468016007	0.745858368	0.673347869	-0.542071176	0.589191578	1.121708225	-
GH_A01G1704	5.054149659	2.830628256	4.222019294	5.388390946	6.830800238	5.495779744	10.23082042	8.776178637	6.952568784	0.543892786	1.098964494	0.54557507	-
GH_A01G1715	5.313649357	7.632623613	1.883680255	0.260670449	0.301723587	0.126816606	0.647443992	0.677122401	0.573560029	-4.415416851	-2.963962527	1.441415502	-
GH_A01G1739	21.63129721	52.3711158	23.48821346	6.153312135	4.1967008	9.008508179	10.96723877	12.05922752	13.72404087	-2.339830668	-1.407159119	0.926998445	-
GH_A01G1740	10.06912179	20.34243548	10.46789646	1.317222781	1.328313556	1.668830908	1.81759506	3.273793627	4.067817337	-3.25244431	-2.159468808	1.084176321	-
GH_A01G1741	1169.645741	2316.655103	1410.540591	486.4938755	366.2744182	499.6078235	411.6337212	457.5123671	503.7756297	-1.85996	-1.833869713	0.017183489	-
GH_A01G1763	1193.638609	1061.342799	791.2958476	433.9637136	381.3209175	345.4057977	350.9760393	294.1279616	316.7768917	-1.396889164	-1.664846459	-0.277641524	-
GH_A01G1765	9.502461252	13.58231834	14.12790269	17.63638705	15.90113582	14.03248389	37.70993388	18.61207223	21.54878358	0.349737919	1.06367728	0.702191334	-
GH_A01G1776	2.609253155	2.796626715	3.447710736	3.945141564	5.240204783	3.539725667	5.466089649	7.259240155	7.040347372	0.518428191	1.157146548	0.62871101	-
GH_A01G1780	3.152888729	2.765010175	3.849392463	4.389952902	4.415593468	2.564957088	6.81475558	6.418048657	6.404663167	0.216004483	1.005527932	0.777541542	-
GH_A01G1791	2.901018123	2.455170068	3.040772176	7.410707522	7.84158627	12.9912423	5.741304812	6.651731821	4.938298578	1.742199996	1.046119451	-0.703365352	-
GH_A01G1797	0.018061056	0	0.033587493	0.354406801	0.283426476	0.051725849	0.234736803	0.095471049	0.016417065	3.728075426	2.738370844	-1.004567979	-
GH_A01G1810	19.81265217	14.32380793	21.82857225	29.61822508	28.17320072	37.00095667	66.87117744	61.86834134	58.57473021	0.754249086	1.741125377	0.978533407	-
GH_A01G1813	491.7268256	689.6756418	490.3465747	239.1668185	228.1109951	196.7938044	444.8331825	420.175079	393.7786604	-1.336196619	-0.409706919	0.91630863	-
GH_A01G1852	131.0474685	69.58990697	36.1544039	16.38253616	12.20271463	16.83578239	25.26002735	19.23235964	20.0805456	-2.387595345	-1.878202736	0.502179028	-
GH_A01G1902	0.293144838	0.453482315	0.434822696	0.2300918	0.161411569	0.126598858	0.37419239	0.679912741	0.590022097	-1.18721751	0.476682668	1.653071381	-
GH_A01G1932	0.76217658	1.65419519	1.72111909	1.111014691	0.659481554	0.658314059	1.945800426	2.466660175	1.781486075	-0.769742131	0.58207626	1.339263157	-
GH_A01G1935	1.858967267	3.811430536	4.346010901	1.750942478	1.710850152	1.31831827	2.847512819	2.847688983	4.441645499	-1.070247191	0.013338607	1.070584157	-
GH_A01G1937	18.62299379	20.08143819	16.27995277	7.78839036	7.839120362	8.957843492	6.395609034	6.814342653	7.646944945	-1.166840427	-1.400147087	-0.241916074	-
GH_A01G1959	40.22325433	34.20562298	56.90905853	21.04770925	3.871794932	3.035621367	13.20785744	9.951515029	4.469678324	-2.236951793	-2.24995373	-0.02897742	-
GH_A01G1962	3.227457829	3.322376922	2.631640225	1.675847768	1.086767797	1.54054293	0.90750242	0.637421413	1.466840688	-1.097765038	-1.617437362	-0.527249787	-
GH_A01G1969	11.58508401	8.278015078	12.47305129	14.03866769	14.60451878	27.55217578	3.632160796	4.450951249	2.216960449	0.787695097	-1.641918088	-2.436985539	-
GH_A01G2021	22.04565138	19.33193526	19.27232893	6.300362858	5.976018939	6.871375165	10.31608766	9.177561343	10.19075608	-1.668966148	-1.032496541	0.627605898	-
GH_A01G2026	12.46220851	8.690795279	23.32544047	79.58762798	72.94380174	110.8314956	25.48508191	36.63354543	29.96536173	2.55998403	1.049194398	-1.519298893	-
GH_A01G2028	17.06064132	24.57168619	10.41924061	6.338952899	5.669714988	2.602049994	9.020266877	13.87428284	16.24180461	-1.830773781	-0.41149471	1.407578395	-
GH_A01G2050	236.3566942	231.1104824	264.2750602	76.42016684	79.19580542	90.07763058	148.9878274	134.8323015	185.6903028	-1.579815339	-0.641328129	0.929616846	-
GH_A01G2058	42.86497004	76.80552968	31.90057622	0.468594266	3.352977663	0.151981259	0.096989815	3.306054543	0.36177553	-5.256854408	-5.326241544	-0.079785011	-
GH_A01G2059	12.14165016	3.695542445	10.1360023	10.01701976	7.466223516	14.8906289	21.52516011	15.32579946	21.10623683	0.310212957	1.154534778	0.838245846	-
GH_A01G2061	0.063780467	0.309250414	0.207567894	0.926143563	1.369634571	2.039744288	0.751231431	1.011433879	0.40582435	2.887347729	1.902434359	-0.989164279	-
GH_A01G2066	1.693725733	0.563130277	1.034921283	2.392954719	6.754689859	1.847899114	2.319236872	1.315552093	2.243352835	1.736296797	0.832901289	-0.915275962	-
GH_A01G2070	0.078171957	0.025268666	0.072686779	0.102263022	0.279780053	0.24875565	0.910156843	0.531280653	0.757935196	1.82995146	3.638785522	1.804916093	-
GH_A01G2080	70.96423747	101.7213717	77.035666	43.73564134	30.42015326	38.7784761	33.57929857	35.27029847	36.42745747	-1.148998093	-1.24630683	-0.106703422	-
GH_A01G2088	337.9483445	438.7318864	404.2360637	142.6931866	102.2403143	159.429089	156.6399842	170.9083625	180.332805	-1.550675706	-1.217594498	0.324527108	-
GH_A01G2113	0.86997823	0.403483542	0.597907376	1.009434993	1.749493137	1.94992332	1.413371841	1.570991178	1.375285638	1.324096976	1.221760044	-0.108272411	-
GH_A01G2118	9.838622884	12.73477785	7.499221845	2.585186539	3.034179803	2.418649117	4.356123342	6.18601019	6.294693795	-1.906172531	-0.836935168	1.05992371	-
GH_A01G2145	12.40979816	15.39809352	35.79823868	116.4264508	95.79776634	161.0537361	51.4741319	57.22335368	32.77477587	2.547187061	1.152906185	-1.403665184	-
GH_A01G2181	0.50811772	0.671916808	0.901976849	1.595303146	1.907591273	1.984391662	2.701607203	1.81386728	2.057406477	1.387506807	1.652983395	0.256275436	-
GH_A01G2184	0.929483634	0.240360484	1.267586513	1.702305187	3.224294517	2.780299429	1.459709854	1.684548412	1.408130366	1.650385642	0.89805403	-0.759072045	-
GH_A01G2186	23.16536691	11.84901483	18.52654361	31.52293894	42.17188631	37.92740179	27.14370702	27.71723239	31.3996662	1.053951914	0.685794137	-0.376763251	-
GH_A01G2208	1.164051503	2.042627097	2.525535178	3.872235819	7.55406144	4.86837421	4.277544739	5.274167938	2.620044167	1.499532907	1.086833309	-0.422515911	-
GH_A01G2218	0.327114412	0	0.304161414	0.667562475	1.188765033	1.311572171	1.009720861	0.691652925	0.535210409	2.316920726	1.823091671	-0.497516692	-
GH_A01G2223	1.191136494	2.134714924	2.579625749	1.017775004	0.946436976	0.719693646	1.702422277	2.539041565	2.741049022	-1.140698233	0.240946634	1.369543765	-
GH_A01G2235	1.345017493	1.521693948	0.937980127	3.519051058	2.962377035	7.27610276	2.094076662	2.962410504	3.871530196	1.846506426	1.229407841	-0.622356796	-
GH_A01G2245	20.56599374	13.46085852	14.13432995	8.321867669	10.51519726	13.98312486	8.370202951	6.205694407	8.205230712	-0.559966834	-1.083085095	-0.530454014	-
GH_A01G2254	4.073702408	5.288448672	2.443779641	2.217608899	1.845101214	1.505400571	4.429898306	3.82048803	4.658483702	-1.082949555	0.128321531	1.198438345	-
GH_A01G2267	7.449197514	4.406760048	12.22166475	19.07591262	19.62155582	15.15625933	21.9378151	12.01061829	12.36582892	1.154925273	0.941041126	-0.225993668	-
GH_A01G2269	2.303466996	2.627941295	4.80863425	4.644104715	4.700304896	3.708117555	6.842403923	9.549933715	7.533560044	0.416412123	1.295571537	0.868011695	-
GH_A01G2280	2.617576132	4.359993511	2.519808341	1.861187004	0.890209261	1.440521354	1.400833365	0.813914805	1.287628544	-1.182568789	-1.443100632	-0.270141608	-
GH_A01G2281	2.784335106	4.036459645	0.862987866	0.264902736	0.301976626	0.510132666	0.479759582	0.212381565	0.409033293	-2.847226234	-2.808300394	0.030997493	-
GH_A01G2296	3.889728751	2.03891997	4.838683688	9.860623757	10.15891021	10.88906413	8.326073924	9.923345532	8.791394884	1.514084562	1.326303302	-0.195859362	-
GH_A01G2302	35.39302738	22.93784966	37.52559404	56.47739874	48.04498847	57.03795497	73.53512583	79.47497177	67.42192936	0.747347087	1.199786181	0.443558416	-
GH_A01G2316	2.596889731	4.668053615	22.183562	137.1971754	129.0747063	257.4450431	54.34864122	74.99740189	49.3596111	4.146646306	2.602176548	-1.553837249	PAL
GH_A01G2319	0.208815501	0.269993969	0.517768837	1.038039718	2.012116822	0.930277978	0.848107284	1.47173636	1.771543738	1.987329082	2.027494284	0.028454306	-
GH_A01G2320	9.540532011	7.649514432	7.334756795	1.673394909	2.465194875	3.816137811	7.186967881	5.272557996	5.474574535	-1.637163632	-0.452642535	1.176878349	-
GH_A01G2322	4.326323822	3.113760819	3.299915302	6.10176924	6.811496642	5.872508658	8.071875181	7.554944394	9.09396193	0.802745413	1.201350708	0.388474988	-
GH_A01G2340	2.540588599	0.734786217	1.243326484	6.577127006	7.068127663	12.12683793	2.389579471	1.346325242	0.607719421	2.507245831	-0.0574505	-2.567711188	-
GH_A01G2349	2.861536627	4.589977158	2.359531275	0.805185472	1.263469544	1.219842493	2.134386643	2.351141654	2.535632155	-1.583139881	-0.482760612	1.093046197	-
GH_A01G2358	0.403802161	0	0.187734065	4.041082473	2.501344848	4.722238877	0.656019409	1.067252526	0.550569648	4.255800008	1.952120115	-2.29648657	-
GH_A01G2379	39.86769801	94.09419611	72.64134982	35.20404539	25.30126348	36.52043885	62.74526025	42.83450265	61.01970466	-1.09473661	-0.310660517	0.774079355	-
GH_A01G2386	1.224926646	0.923885611	0.379658623	4.70044677	3.035113971	5.846868289	1.547795794	1.336107595	0.123714311	2.426730751	0.261693082	-2.15847534	-
GH_A01G2388	11.19054555	9.912749148	7.537191419	3.181222156	1.895921303	2.533795785	4.952946539	3.331442213	3.912283145	-1.914997867	-1.233539072	0.671761761	-
GH_A01G2390	0.840495476	0.481624579	2.628747423	0.419816617	0.094662424	0.328245237	0.993071988	0.17309896	0.243087769	-2.237079536	-1.491153968	0.73195374	-
GH_A01G2393	1.221291849	1.601036193	1.451039484	3.355107136	1.980045778	4.296571066	2.222947074	1.639560472	1.23347206	1.165790622	0.254628114	-0.920302269	-
GH_A01G2401	6.59733491	3.377646321	4.724640639	9.134397047	10.79635125	9.505876186	4.959603726	5.136665096	3.687484618	0.996873537	-0.092906423	-1.097040208	-
GH_A01G2410	18.31759098	22.7110675	17.12068323	50.74456993	52.53292207	47.68040728	32.51336528	32.25974416	31.37045126	1.371965489	0.724993163	-0.656631055	-
GH_A01G2422	0.8503623	0.458125097	0.99568873	2.175413381	2.341134744	1.623593178	1.867588313	1.308077366	1.316892829	1.408960043	0.960288065	-0.460525232	-
GH_A01G2434	37.50711063	35.01040211	31.58049269	17.4748667	13.14229987	20.99857726	20.90882037	22.82021285	25.03804016	-1.018075532	-0.59952816	0.410829571	-
GH_A01G2437	0.237356028	0.076724065	0.098089425	0.57960841	0.500990234	0.704951132	0.5141467	0.458053389	0.311640202	2.115340168	1.646661991	-0.472336423	-
GH_A01G2442	5.407333842	6.092651059	6.320803016	22.67647969	9.952986357	20.55007401	14.26482069	14.07774073	10.90692113	1.572284389	1.138922766	-0.442966256	-
GH_A01G2449	106.2049332	73.4261876	91.43341432	33.44252292	41.27902426	80.87209297	46.78910563	34.91065494	48.38243603	-0.807411374	-1.062057441	-0.260594644	-
GH_A01G2457	1.788347282	1.527766151	1.18775882	4.912909829	8.686467298	10.64993812	2.974534933	2.733077848	0.309631348	2.423830697	0.419773882	-2.014574061	-
GH_A01G2462	82.49855755	242.7766079	72.28043977	47.52673956	41.90872049	25.76953061	32.21708281	47.24339419	45.12823136	-1.789620991	-1.672016733	0.106693375	-
GH_A01G2463	6.95041855	11.52702877	10.31832139	3.657625089	2.511497111	3.619201373	5.774160474	5.487147332	6.497244839	-1.562205232	-0.698783373	0.854150119	-
GH_A01G2465	2190.378232	3407.341821	2434.148073	547.4093095	367.2700151	515.9927139	601.2374877	617.4125165	761.9348116	-2.493042974	-2.01967764	0.464376988	-
GH_A01G2490	2.981619871	3.93950246	5.856706122	8.103281874	6.279659877	7.009253025	8.053079337	9.822413704	8.909850215	0.737214279	1.066266008	0.318864086	-
GH_A02G0030	10.67047211	6.998904876	10.96309471	16.5797577	12.05052658	19.18515258	20.2666486	19.40439338	19.22873859	0.733817189	1.038799171	0.29680738	-
GH_A02G0035	2.83023225	1.781564436	1.615919437	0.623571262	1.230303166	1.232434344	0.363000968	0.41244915	0.225667798	-1.022747176	-2.624802741	-1.613428205	-
GH_A02G0045	5.597624716	3.344163	6.227231268	20.98738975	15.76858727	32.20570074	18.7968381	14.5303807	12.5385468	2.178029668	1.594080279	-0.591731433	-
GH_A02G0047	0.282942582	0.411568532	0.164430649	0	0.058422749	0	0.028729388	0	0.064296997	-3.851057778	-3.266535379	0.630420996	-
GH_A02G0049	6.928877997	7.93189598	7.919796724	15.70542344	17.11248951	17.55299291	16.06138429	10.94956468	9.247576152	1.139195236	0.6694749	-0.480022336	-
GH_A02G0050	2.139443031	1.815354184	0.932494863	0.997064466	1.932691158	0.319127314	76.73808619	1.110718324	67.03145217	-0.58450326	4.886474016	5.466057489	-
GH_A02G0053	9.475708828	9.987952555	8.197889973	18.23819543	16.67337885	23.67683168	13.25247858	11.3866367	14.08069474	1.077032612	0.483330328	-0.60184859	-
GH_A02G0056	14.36167439	35.67267418	9.195478268	5.290209813	4.005941673	4.479914509	5.730681947	4.732861741	7.386051082	-2.106501026	-1.730050137	0.364983224	-
GH_A02G0059	0.297227636	0.699991327	0.434298443	2.13299585	2.840663773	3.040154357	1.17270322	2.052114686	1.00349881	2.477028246	1.566278186	-0.916367022	-
GH_A02G0062	0.033066229	0	0.046119052	0.038930934	0.054620835	0.29988276	0	0.012484903	0	2.289503498	-2.441355474	-4.737313564	-
GH_A02G0074	5.081177198	6.031804911	9.61219992	3.713205599	3.400774786	1.589033936	6.333509224	10.18796808	8.759542004	-1.250760109	0.285622358	1.523313018	-
GH_A02G0112	3.135408945	1.182964645	1.274903029	4.961582702	9.792301866	3.031709483	2.95637186	3.928384723	2.859175182	1.663218901	0.798784633	-0.874628553	-
GH_A02G0117	222.8709447	196.9256871	178.2329951	78.94000051	91.16970703	127.7917818	118.4152736	95.52873965	113.5555172	-1.011258223	-0.870566975	0.133130159	-
GH_A02G0118	1.020795695	0.540873316	0.665396403	1.713973436	2.694464442	0.904175697	0.936050476	1.048990451	0.994839	1.249429671	0.419000722	-0.84199722	-
GH_A02G0168	35.95172545	59.29602445	43.5380092	29.79905877	23.75491019	26.46853985	11.16749267	19.41680425	19.97355876	-0.798377553	-1.456283581	-0.666937887	-
GH_A02G0178	35.1773806	29.73155868	39.92428232	33.05201032	21.79056185	21.99292599	21.40300428	16.82388735	11.56756795	-0.453073042	-1.075222933	-0.633260542	-
GH_A02G0180	12.67993637	14.66743108	10.50667174	7.011697852	6.172896261	5.120569083	5.12594726	6.04592343	6.309589893	-1.051379601	-1.115290709	-0.074005465	-
GH_A02G0195	0.645001337	0.500383744	1.419391334	0.219382309	0.674786871	0.287349615	0.681117472	1.185202961	1.289839471	-1.124611886	0.295921786	1.41036244	-
GH_A02G0204	60.88089376	154.8737421	36.41007465	32.49149527	34.99817456	28.43687868	14.99515925	18.55149722	23.09333801	-1.397036243	-2.153016111	-0.766305366	-
GH_A02G0213	46.25988407	31.10414892	26.96982364	20.68908768	17.48625333	30.72132276	15.7359239	15.10829357	15.10689195	-0.605051178	-1.184524611	-0.585970389	-
GH_A02G0249	0.205596765	0.170892136	0.245790553	0.368856219	0.703493198	0.925284744	0.190864992	0.266152158	0.106790002	1.669576919	-0.133099358	-1.806941593	-
GH_A02G0250	2.816074109	6.040505122	2.163088485	2.30646238	2.957915624	1.913994903	1.466987178	1.479335687	1.029462056	-0.620843379	-1.468666461	-0.857312983	-
GH_A02G0257	0.855053029	1.829901095	0.90471842	1.92084373	1.607247115	2.251791957	1.149620087	0.556628666	1.045230386	0.682144899	-0.387300414	-1.080766922	-
GH_A02G0270	24.78051033	6.595121903	63.34652795	890.0871189	855.7395754	1499.586122	338.2925986	408.3186975	238.2166636	5.091783143	3.376683568	-1.724186689	CHS
GH_A02G0274	0.055582613	0.053900346	0.103364973	0.076347689	0.619749799	0.384698232	0.090299846	0.136412079	0.176831394	2.332132875	0.913834643	-1.425615827	-
GH_A02G0287	0.601252986	0.617352798	0.690608724	1.165940815	1.402145975	1.45184417	0.574587766	0.587572571	0.385781981	1.066286484	-0.298510094	-1.372545665	-
GH_A02G0291	14.6364883	5.88670478	5.14275043	22.76483472	20.50069771	23.69562669	8.875855524	3.972850901	3.310726334	1.378920141	-0.67089838	-2.057174417	Glutathione S-transferase U7
GH_A02G0293	4.015037339	0.197975488	0.569487934	6.569942645	5.170934914	5.587007476	0.608062633	0.462498783	0.061857155	1.851316259	-2.074858491	-3.908978098	Glutathione transferase GST 23
GH_A02G0296	5.081177198	2.745260102	3.104763848	6.324237473	11.6308565	7.206806543	6.132219525	2.795548198	2.63923863	1.198977234	0.080071956	-1.128496689	Glutathione transferase GST 23
GH_A02G0301	0.956040309	0.618069817	2.123618963	6.420122418	4.386795261	6.287364057	5.306728435	5.173970123	3.282955369	2.197985726	1.891964893	-0.314527679	-
GH_A02G0314	0.093902659	0.091060594	0.058209125	2.284854095	2.973022127	4.631605453	0.35596125	0.354550744	0.540583272	5.344717769	2.362861988	-2.99223652	-
GH_A02G0316	44.97782779	73.85001693	30.62267081	17.87330377	17.87483674	26.5293294	26.5482011	21.74315265	18.24658806	-1.267124987	-1.167426638	0.092624299	-
GH_A02G0319	9.018248271	14.84743322	7.446784583	5.493759179	4.558006167	3.565772213	4.564801722	4.700993269	8.227957516	-1.20310327	-0.841153108	0.351373654	-
GH_A02G0330	1.276372263	1.556017872	2.47535	2.118165661	1.475873248	1.253299997	3.40663189	4.240924511	3.182239879	-0.134186262	1.027169895	1.14889075	-
GH_A02G0332	1.241122614	0.709791033	0.650994326	1.673569585	1.051365545	1.488638978	2.248989295	2.138802072	2.053812524	0.693199116	1.309953961	0.606966891	3GT/UFGT
GH_A02G0341	7.299151371	4.145264542	7.424435289	10.50874295	23.44823304	8.12305652	6.02739526	3.502048397	4.985228523	1.151247427	-0.382146471	-1.544800171
GH_A02G0345	0	0	0	0.063642413	0	0	0.065863651	1.591957985	0.810723568	NA	5.839135523	5.056826921
GH_A02G0360	9.235598806	13.1087166	8.260692437	12.5416914	12.80125716	14.52169775	15.67913894	20.99505306	31.28493715	0.376897148	1.150867324	0.76579874
GH_A02G0365	11.32656416	3.893376623	6.555818274	16.93515064	14.82774373	31.16103966	4.560528934	4.362872172	6.171410243	1.524776182	-0.532352376	-2.063149567
GH_A02G0391	0.588257092	0.595255159	0.642107201	1.204507409	1.373081638	1.196406159	1.080340688	1.236089215	1.139168016	1.042573654	0.919871811	-0.13228895
GH_A02G0397	2.623886586	2.867579384	2.246140631	4.478617439	5.435071528	8.150825496	7.206131236	4.59185191	3.369355874	1.216306046	0.971149912	-0.25405158	-
GH_A02G0406	0.306402645	1.114233903	1.068386074	3.216660238	0.980636117	4.168219672	2.862255538	1.417193367	1.60144756	1.741115995	1.237288543	-0.512116401	-
GH_A02G0409	6.443856537	1.478216978	1.997234452	0.108770669	0.286138691	0.727610276	0.562834834	0.261615473	0.188945493	-3.177735858	-3.288883305	-0.127732774	-
GH_A02G0410	72.73057557	50.77143935	76.01113027	9.892443529	5.883609945	1.807136633	13.47492809	21.93124221	30.60999313	-3.508475818	-1.597046289	1.900407733	-
GH_A02G0411	2.686599438	1.869009972	2.606698283	0	0.09647588	0.055755577	3.653035283	0.617452611	0.265440667	-5.590062501	-0.661766318	4.907279115	-
GH_A02G0412	24.44221445	23.95730965	22.48277269	9.076724798	12.37303167	11.29050428	26.79287891	20.34285834	23.47159096	-1.120276373	-0.007270018	1.103698151	-
GH_A02G0414	1.905441449	8.647569322	2.834784383	2.931369531	1.825564848	1.091415414	13.74442665	9.784418694	7.274401473	-1.191795822	1.203740756	2.376799756	-
GH_A02G0429	0.801374232	1.892117732	2.203032435	0.943507861	0.848932619	0.449039485	1.528337789	2.315371684	1.900251813	-1.128120063	0.230598786	1.344230604	-
GH_A02G0430	0.768020212	0.955255221	1.443783941	0.524195995	0.330955594	0.239083333	0.705238828	1.386877207	1.259636619	-1.530536596	0.080711982	1.600011591	-
GH_A02G0434	0.869148731	0.129668156	0.186498973	2.518899705	5.135436505	7.020800909	21.23467212	3.584590956	0.972351074	3.634305019	4.438289852	0.80352855	-
GH_A02G0436	234.4998079	301.313269	239.8887743	119.319934	109.7753449	139.8407147	175.3885864	157.7648816	186.391709	-1.076832737	-0.578969014	0.489189088	-
GH_A02G0439	8.249440627	5.738960033	6.860654641	19.18385548	24.39729087	23.40581627	19.14584377	15.68989335	18.14088435	1.678543967	1.343573826	-0.343953066	-
GH_A02G0448	7.865272691	5.856195057	10.03042717	18.08095179	14.17894919	15.36582723	20.07684001	18.42508463	14.0773447	0.997973757	1.144849387	0.136684753	-
GH_A02G0481	0.74603113	1.18775652	1.63585074	0.541867029	0.579383821	0.148817295	1.022065301	1.345341805	1.406854923	-1.489782534	0.078935188	1.554908574	-
GH_A02G0482	25.4248456	25.23448759	26.20588921	38.75158016	35.86769844	34.34429101	17.88050663	16.90153098	15.4587494	0.498650973	-0.614156859	-1.122693918	-
GH_A02G0485	1.564168354	0.854938924	1.084199251	1.875076459	1.738185779	1.954773876	0.392724306	0.816084088	0.8530748	0.664045458	-0.76661926	-1.438693816	-
GH_A02G0486	38.88959523	34.25136901	20.39661934	76.22436252	56.87041377	99.09697027	50.49589399	26.78431975	38.18849554	1.307258744	0.301589542	-1.013736913	-
GH_A02G0494	19.23940881	6.027680882	2.752217848	0.580814252	0.611170019	1.271551939	0.240434298	0.782306463	0.134524299	-3.528400353	-4.567051343	-1.056175866	-
GH_A02G0510	0.555227972	1.517375044	1.924274167	1.069698302	0.792092535	0.337302777	1.927057015	2.973060608	2.2940402	-0.859001563	0.846545697	1.688182252	-
GH_A02G0547	1.317342236	3.923662349	0.437466726	0.221569881	0.54401677	0.98811272	0.458606161	0.355280272	0.085530882	-1.711541888	-2.641111942	-0.939111721	-
GH_A02G0557	0.403268032	0.260708462	0.299977183	0.738566271	0.97700971	1.308928539	0.917212322	1.116595141	1.026370578	1.642008192	1.668313255	0.020635781	-
GH_A02G0571	5.877802436	5.449359199	4.504424338	9.531260323	14.61732228	8.201031077	5.35170071	4.243491657	3.992407588	1.027818967	-0.220068685	-1.258773348	-
GH_A02G0576	0.137950512	0.133775292	0.320676966	0.324835482	24.09779781	4.082519196	5.43479428	1.40633114	4.200688633	5.578670919	4.205992707	-1.377151008	-
GH_A02G0599	8.371447678	9.531672318	8.984562526	16.80298806	11.73012273	13.95580365	6.360341185	6.51036538	6.246558642	0.655743947	-0.492568128	-1.158102923	-
GH_A02G0646	0.357270272	0.230971403	0.166100647	0.350530476	0.3934407	0.369489593	0.65297635	0.899303189	0.866000175	0.560912309	1.685357603	1.114544472	-
GH_A02G0652	26.73814586	24.15622867	23.62320319	50.92324372	50.89779202	58.17924443	32.31495608	36.70911748	30.21847766	1.097352182	0.412781213	-0.693151021	-
GH_A02G0659	142.1497815	62.6525095	126.2194905	214.3990743	202.0266331	255.0898733	170.3013133	126.3893419	140.3795032	1.01438615	0.397985771	-0.625183317	-
GH_A02G0662	0.134304243	0.130239381	0.249760739	1.212289836	0.415972546	0.897492851	0.300013282	0.329612446	0.18311898	2.286140512	0.660970056	-1.633705388	-
GH_A02G0669	0.172731236	0.314068763	0.341298403	0.423681785	0.695487243	0.185509702	0.631395451	1.108715999	0.883172983	0.654547027	1.661206326	0.993771896	-
GH_A02G0690	3.324720882	3.284926618	4.607982845	7.730326974	5.284734341	4.13210774	6.471442495	11.41633941	9.465417555	0.609158275	1.284998379	0.66514221	-
GH_A02G0699	1.953210176	0.741167287	0.631706826	0.06665612	0.280559385	0.121606174	0.551860339	0.448900088	0.308768865	-2.830071801	-1.341097294	1.478170535	-
GH_A02G0718	22.57215255	26.79268273	22.21489685	15.0710129	10.2294582	8.395503185	24.46707966	23.68626245	22.64923536	-1.088654066	-0.016103543	1.060914351	-
GH_A02G0722	15.54638321	19.18745217	18.67953948	11.72706286	10.58902652	7.517033315	19.51657742	23.09839396	17.70999034	-0.841650943	0.176217953	1.00649012	-
GH_A02G0726	4.066950128	2.833736104	8.235440797	11.39727445	10.9230335	9.289253721	10.81621725	10.71485981	10.02232614	1.055660544	1.057863673	-0.009563581	-
GH_A02G0735	53.1107484	104.7957858	48.52628022	22.65376442	23.54748259	17.52974613	39.64498275	46.67461299	50.59237912	-1.698801429	-0.591696029	1.096459736	-
GH_A02G0737	11.98361972	3.561968622	5.550029666	10.23492681	16.60983389	11.44013747	6.303072027	7.211761475	4.799519044	0.854074738	-0.206067452	-1.067122137	-
GH_A02G0743	30.11444352	19.93950457	28.25335102	53.01724123	52.43078199	77.25604219	32.00153792	31.28455964	33.06966003	1.216590241	0.29739769	-0.926901752	-
GH_A02G0749	1.708714456	1.133735735	2.215981892	3.211782883	4.790923922	4.764881453	3.068196971	2.139227408	3.474218993	1.326918071	0.773501733	-0.563427928	-
GH_A02G0750	33.25861438	61.99162901	44.03439773	18.39643055	13.93371017	13.05672195	14.43793705	19.2912975	20.59232038	-1.620758963	-1.358006501	0.252115057	-
GH_A02G0785	4.639335702	7.959629882	4.930059797	17.84712048	23.3274807	21.99865182	6.915903613	5.813288305	13.2535679	1.845127236	0.56606474	-1.288943789	-
GH_A02G0791	15.75448796	30.66543228	22.69939078	4.924050214	4.806277452	6.964463349	3.896871346	5.273232553	6.657073974	-2.055227956	-2.126835792	-0.079667941	-
GH_A02G0800	0.078372913	0.114001309	0.182184086	0.276819955	1.068054959	0.972640986	0	0	0.106858633	2.612729558	-1.870106989	-4.543345239	-
GH_A02G0806	3.262650622	1.141079773	2.039055433	4.534019468	3.13648165	2.501958142	2.215791873	0.807795145	1.215438843	0.656968037	-0.608169684	-1.276502648	-
GH_A02G0818	1.66993745	1.287211414	1.592575496	5.377426336	6.224320288	7.439610687	4.486868705	5.044181481	4.242427825	2.058474327	1.598312248	-0.467507014	-
GH_A02G0840	0.631856232	0.153183107	0.22032003	0.805917393	0.52186953	1.281800486	0	0.119285812	0.143585521	1.371862942	-1.943726597	-3.32164253	-
GH_A02G0847	13.1284603	12.92529624	12.81238754	5.078643637	4.145017293	2.054991256	5.286396142	5.764991214	4.630043631	-1.788187563	-1.30928759	0.466359196	-
GH_A02G0851	38.3568257	94.49686409	57.58732266	12.50980667	7.701537694	4.640291131	30.59330861	32.33589947	47.30878181	-2.940070927	-0.787677124	2.140037688	-
GH_A02G0865	131.155076	126.7930802	133.3979288	75.38866195	56.6554608	53.47613577	94.0457161	73.72694461	64.00737579	-1.081589205	-0.757091872	0.31376313	-
GH_A02G0867	3.658447582	5.147673242	3.868646923	4.335470903	6.369110626	5.615439307	3.088307842	2.410555747	2.282165168	0.359304277	-0.703776208	-1.07245038	-
GH_A02G0870	0	0	0	0.325888775	0.734830879	0.396363574	0.144541241	0.268741186	0.107828816	5.521489812	4.047595789	-1.472474908	-
GH_A02G0897	55.1361781	38.16106242	171.4944028	749.5379091	745.6733698	1206.388158	274.6075147	231.4461994	221.8925839	3.344703341	1.45800756	-1.896329632	-
GH_A02G0898	0.611966597	0.377646673	2.120915323	3.886368066	3.584043749	6.373228695	3.886436153	3.234865777	2.983591845	2.140694774	1.693558189	-0.45296975	-
GH_A02G0901	7.717757809	9.420375201	8.997048672	18.2334711	19.31328051	26.02535496	12.07046795	12.35194062	11.62228951	1.276553507	0.463128087	-0.821393123	-
GH_A02G0905	8.621341638	13.89362406	9.759093778	4.28247361	3.543116249	1.948246094	9.709669787	4.214439425	5.981553124	-1.722754784	-0.698783321	1.012224832	-
GH_A02G0907	0.151676931	0.294172533	0.211551073	0	0	0	0.061603813	0.687228705	0.758288711	-4.208929218	1.194783862	5.398242824	-
GH_A02G0920	0.516057059	2.155733093	2.251586554	1.370963641	1.016388475	0.303170948	1.709024522	2.847793431	2.81450057	-0.869869871	0.581920353	1.434422914	-
GH_A02G0945	74.03054256	123.720334	72.8416335	26.53058493	26.49395462	26.82667452	37.63162643	37.93651852	47.23089652	-1.764668503	-1.139910849	0.615088841	-
GH_A02G0967	2.470664142	2.983557204	4.045563849	7.305707833	7.533527124	5.711110219	8.43162153	6.406778925	6.129974738	1.107773271	1.140589772	0.021301696	-
GH_A02G0984	0.956236299	0.327280512	2.772021629	0	0.325205597	0	0.045691389	0.169905252	0.153387485	-3.631675833	-3.460645284	0.167739524	-
GH_A02G0986	1.837872603	5.661256512	6.131980403	2.036557208	1.96441314	2.27055689	2.985818836	4.898332262	6.485788547	-1.127761584	0.073899977	1.191451902	-
GH_A02G1048	84.81657322	71.03022095	66.87183673	29.51310821	28.47300081	40.29841529	48.57697568	31.58168327	48.38942518	-1.186238005	-0.795386994	0.382496351	-
GH_A02G1058	1.837168303	3.948331994	1.70825769	0.116919612	0.205050528	0.189605284	0.524334731	0.787402922	1.399140348	-3.885554979	-1.473203762	2.404605738	-
GH_A02G1059	9.143030094	12.14624082	6.333028941	3.212426548	3.291029807	2.447483401	3.688364444	4.466812515	4.534436582	-1.62855103	-1.122346298	0.495558079	-
GH_A02G1068	1.027653815	1.384098294	1.274060397	0.313683203	0.047153942	0	0.371007231	0.129337987	0.830322266	-3.29895352	-1.492520559	1.828513851	-
GH_A02G1071	21.71125298	7.477170738	10.09390779	21.99846061	31.86280491	14.43113892	14.17482204	8.59979249	8.714757172	0.791674778	-0.323189189	-1.125543288	-
GH_A02G1090	1.622885493	1.292737281	1.778476894	3.775955166	2.058457807	2.766578996	5.273098977	7.484390949	5.479179817	0.869512489	1.957966591	1.078229339	-
GH_A02G1091	0.77614723	1.655843866	2.540336311	2.875444571	2.589817398	2.726686167	4.413267029	5.181158575	6.772791595	0.712839209	1.716061079	0.991594115	-
GH_A02G1101	0.980578056	1.123790685	0.74599589	2.518899705	1.987910905	1.616911724	3.330928959	2.423385435	2.349848429	1.104697867	1.50913724	0.391753112	-
GH_A02G1117	0.608119611	0.746971345	0.414662609	1.336490668	1.875121634	1.664214993	1.119682063	0.795978993	0.737021426	1.459016838	0.586155096	-0.881079977	-
GH_A02G1143	1.068906179	0.766149044	1.771740239	2.407545907	1.343456049	0.887329605	3.020089353	3.334002066	2.154439461	0.361016789	1.236351731	0.861013813	-
GH_A02G1170	0	0.07281857	0.104733413	0	0.341111149	0.250900095	0.457476589	0.368581405	0.409537029	1.71812431	2.779663349	1.068607196	-
GH_A02G1173	0.917890074	0.317896124	0.655353379	2.380089371	3.77703072	2.268892258	1.584410318	2.005156013	1.892163824	2.151046272	1.534535027	-0.626339497	-
GH_A02G1202	6.683350188	1.464899708	2.638988465	3.952327615	7.107925679	6.423946581	3.383769783	1.175305549	2.829454026	0.690633046	-0.552113794	-1.251813109	-
GH_A02G1218	9.931391795	4.927389927	6.872204565	1.450275587	3.815182545	1.984391662	4.690290284	6.976412616	3.988849293	-1.587811234	-0.46796996	1.109119784	-
GH_A02G1261	5.259223838	15.10092277	5.921719399	4.095758078	3.223880668	2.667250607	3.771448511	4.095586706	4.556421408	-1.39720471	-1.080009247	0.303656373	-
GH_A02G1275	5.469737807	9.477979448	5.586192755	3.941337185	2.51802048	2.39683385	1.820936228	3.385612005	3.341741853	-1.212196688	-1.264165187	-0.061173309	-
GH_A02G1311	70.97979248	55.24320425	61.08731398	28.30433225	26.01214989	33.22860438	46.82025455	49.27283492	52.24994891	-1.102788992	-0.337979157	0.756645581	-
GH_A02G1332	0.17435412	0.169077105	0.486360066	0.21505312	0.061716188	0.237781136	1.23419011	0.620695534	0.520732132	-0.704066898	1.511068955	2.209246248	-
GH_A02G1336	2.679166159	2.687667233	4.38103041	3.371890741	7.248846836	6.835126835	7.917209999	6.976412616	5.332461686	0.832203915	1.05130491	0.210838244	-
GH_A02G1340	0.681172305	1.642463309	1.352342791	0.462406709	0.608217507	0.316352294	0.732772888	1.126083993	1.623227382	-1.406265393	-0.080151529	1.314659382	-
GH_A02G1374	2.980074304	1.681384241	4.55110526	5.060929116	7.234833725	3.896680625	10.31374827	8.333258743	7.125006182	0.807291388	1.481696828	0.662387295	-
GH_A02G1387	8.484607207	1.778044007	1.838598362	1.128752226	1.781618264	0.823709746	0.905314521	0.570124286	1.405207832	-1.700218956	-2.07946163	-0.391975925	-
GH_A02G1392	2.300910429	5.020359549	0.401148733	0	0.118774551	0	0	0	0.130717008	-5.874881924	-5.921915912	-0.055509958	-
GH_A02G1427	6.844034593	3.770961679	14.17392192	18.80178708	20.94068052	23.01624342	20.342459	31.94912227	28.41894453	1.331174304	1.700404671	0.361000508	-
GH_A02G1468	3.327047552	7.08531961	6.22762903	3.294153073	2.298906002	1.660736721	4.451292896	7.241635721	6.344902854	-1.199657013	0.117326294	1.304911113	-
GH_A02G1489	10.62796027	13.13316279	8.470471264	5.672542064	4.414059806	4.116360924	11.93837712	10.04353266	9.108527741	-1.183573482	-0.051780843	1.120663476	-
GH_A02G1550	0.725882457	1.143858376	2.277951736	0.569751124	0.487117057	0.47641149	1.621500355	2.29536433	2.927905355	-1.441641118	0.717982375	2.147750337	-
GH_A02G1555	2.238137575	3.812861253	4.330920585	10.82527135	8.543283771	13.45501542	9.286774762	10.73453965	9.787176585	1.652802182	1.519445948	-0.140607231	-
GH_A02G1570	7.57666659	4.285954552	10.23206197	21.94721784	15.49551065	20.83806944	19.04979438	11.57919372	6.887007312	1.392381283	0.761506468	-0.64141311	-
GH_A02G1572	65.38908268	34.91600573	98.96781486	130.5354458	192.9414714	239.299771	118.856178	124.1664921	177.009758	1.49158846	1.074340706	-0.425216884	-
GH_A02G1584	2.505786015	2.83493667	1.553306511	0	0.344934312	0.398690562	1.187350198	0.473058116	0.75923303	-3.258982792	-1.515160131	1.72646027	-
GH_A02G1585	36.88558262	32.11928249	15.92378882	5.465390408	16.00963638	14.37254866	8.866385781	11.93741714	26.34351151	-1.251293092	-0.852597919	0.392710371	-
GH_A02G1592	2.17764737	0.558989614	1.42930305	3.4687789	5.554456941	6.542378112	3.954032952	2.321562518	3.027361958	1.895408977	1.156468598	-0.745825969	-
GH_A02G1598	3.69302054	2.590689549	4.895117363	10.48459542	12.7847947	19.27792175	16.53109734	13.05380299	12.99893047	1.919463648	1.926216825	5.61E-05	-
GH_A02G1618	4.376855606	4.280974912	7.472884574	2.250798993	2.851471212	1.945096777	4.44416614	6.083207313	6.362100298	-1.199566065	0.06522199	1.253764565	-
GH_A02G1650	0.457305948	1.537345657	1.530783567	2.153659247	2.895723552	6.082821907	4.977711272	14.1586294	3.353152679	1.650696531	2.674982125	1.015400287	3GT/UFGT
GH_A02G1654	2.094328688	1.51677916	12.1279471	128.3664145	126.5360031	224.1292732	25.00161275	36.17482267	20.04903363	4.921075801	2.367615943	-2.562750427	-
GH_A02G1672	15.39010401	48.04205179	42.38547804	19.90294069	14.76915858	14.83205563	25.83628363	23.1328451	23.71508173	-1.099370439	-0.541299311	0.545062053	-
GH_A02G1694	1.847700799	4.03150085	1.288538356	0.072513779	0.228910953	0	0.300178578	0.558113009	0.335903098	-4.531325035	-2.573760421	1.953563977	-
GH_A02G1708	0.121220927	0.440820172	0.309966483	0.618457482	0.175210173	0.14465413	1.033915282	0.755200133	0.936588659	0.110688821	1.63935271	1.510515473	-
GH_A02G1718	0.049978792	0.193864522	0.139415625	0.66688902	0.57790634	0.429409343	1.258535596	1.05675496	0.545154209	2.120985868	2.896989077	0.764324127	-
GH_A02G1720	5.543102397	5.375334466	4.509884246	19.57872043	14.11617542	22.93074809	10.13102701	8.72051577	6.50812253	1.870638925	0.719838085	-1.158247096	-
GH_A02G1725	3.216317216	2.064671559	2.253506159	1.440039616	1.702376402	0.80004696	0.956735587	1.12887271	1.441188999	-0.934612685	-1.09905977	-0.17413638	-
GH_A02G1773	3.564552064	2.922710375	6.386348848	9.872075553	7.252473436	9.295705427	9.063138867	9.300778226	7.428503405	1.030523161	1.00083784	-0.039077357	-
GH_A02G1797	7.316895164	6.419685162	10.77218066	24.40813814	16.97865238	32.26431852	12.38236635	12.43196728	9.184550431	1.580111882	0.471324353	-1.116687696	-
GH_A02G1801	1.570545679	3.628350765	4.466932967	2.211670271	1.373465716	0.749659072	3.264442037	4.08120138	3.778909856	-1.155729553	0.201928127	1.341723004	-
GH_A02G1822	0.534860758	1.185537426	1.278850098	2.87874252	3.628726256	2.443603433	3.134383462	2.596484395	2.083609444	1.570474138	1.379117636	-0.202697738	-
GH_A02G1830	3.038406635	1.747891697	3.447710736	5.052691553	7.273336184	5.850379922	7.236991143	5.28887497	3.042703319	1.135643822	0.917746401	-0.227667298	-
GH_A02G1851	6.319447271	18.42595393	1.548411638	0.067029544	0.141065573	0.815249609	0.416213995	0.161219619	0.388123328	-4.694972753	-4.770375334	-0.070014239	-
GH_A02G1873	0.823300397	0.701608713	1.55425985	2.389038263	2.142996153	2.643690365	4.113944957	2.8636404	2.743987462	1.211275025	1.654557646	0.433924546	-
GH_A02G1891	3.209164546	0.389004468	1.864989726	4.171927636	5.715243853	7.084626372	3.25851746	0.227192385	1.276210785	1.629145489	-0.205493461	-1.844154783	-
GH_A02G1905	2.030564246	1.885905338	1.834897959	5.948714828	6.991876755	5.924631516	5.296772097	4.340951678	5.485209366	1.709593126	1.392762655	-0.326952691	-
GH_A02G1922	4.186603747	4.372191062	4.691368521	2.232862678	4.100649549	2.587628094	8.937975709	6.8904357	8.196508702	-0.575666897	0.856321099	1.422197019	-
GH_A02G1926	0.707505686	1.247440488	1.136305976	1.110654089	0.903087514	0.675418822	3.343761377	2.817057753	2.572422462	-0.201042763	1.495992331	1.68324617	-
GH_A02G1970	0.07777312	0.150838467	0.216947784	1.159850502	1.156233894	1.93039461	0.44222737	0.293650021	0.424163351	3.23219409	1.368636736	-1.877060402	-
GH_A02G1972	0.769505201	1.670100913	1.431020963	0.63275245	0.332911362	0.069962527	1.428734579	2.29668199	2.198308137	-1.886966421	0.612921521	2.482068349	-
GH_A02G1975	21.38053782	38.39524619	12.24111438	7.380866829	7.930129434	16.53659718	5.949968245	8.446442417	13.49610663	-1.182841956	-1.369217856	-0.191512065	-
GH_A02G1986	6.618901876	1.701894547	5.035472259	8.93422239	6.833443737	8.520699285	4.88777619	4.619578486	2.506842613	0.856608121	-0.154396087	-1.017060207	-
GH_A02G2000	52.69906636	79.82371682	40.96938382	17.83321017	21.34322121	17.87842392	30.18938843	27.90066731	35.56374053	-1.608185583	-0.889958201	0.708132295	-
GH_A02G2001	2.109167893	4.509026632	2.050315749	0.677251336	0.554281238	0.18304661	1.47965384	1.592728163	0.784302046	-2.600377111	-1.162104751	1.425894366	-
GH_A02G2007	7.725766499	12.90918531	5.194341755	4.174843029	4.932964098	3.460758428	4.368827113	4.599944576	5.131852891	-1.041781067	-0.873225603	0.15709588	-
GH_A02G2008	17.28839559	25.77866194	25.84147959	46.98362315	49.28564476	79.59346556	26.42578184	28.2161859	32.35883582	1.346072684	0.335152967	-1.018152749	-
GH_A02G2018	7.54776807	4.449002556	2.958634186	4.414188317	7.272923231	5.651341949	9.316829049	10.16998402	15.73934299	0.209421075	1.234690656	1.016933439	-
GH_A02G2029	1.470619003	0.054850352	0.315560414	0.022198096	0.093433042	0.026998526	0.045945701	0.021356365	0	-3.688852771	-4.749552864	-1.076058184	-
GH_A02G2036	1.495860577	3.764618005	2.814914399	1.313888689	1.264893465	0.272003841	2.372322525	4.625948366	2.104299492	-1.498013883	0.176124179	1.660067953	-
GH_A02G2053	56.31139906	39.85968605	17.54231277	0.872724662	1.955168843	0.890252573	0.407889715	0.758377089	1.238889663	-4.937547211	-5.572227799	-0.640145061	-
GH_A02G2057	0	0	1.440354363	0	0	0	1.568311496	0.016952991	1.408047413	-7.099337767	1.053857815	8.13857193	-
GH_A02G2074	1.994266539	1.044754857	1.300164266	0.647717067	1.060219149	0.897203649	0.409642195	0.501986983	0.458394078	-0.742446999	-1.663113256	-0.928907476	-
GH_A03G0010	20.64771761	25.44412598	25.40216324	25.74327815	25.45724862	31.48826867	58.7027099	51.25104686	55.05135589	0.204459126	1.205589221	0.992390168	-
GH_A03G0024	11.31716739	20.57345275	6.780166111	4.014155644	4.251203408	4.661745491	6.807621326	8.147453305	7.857733193	-1.58452125	-0.760696225	0.816630716	-
GH_A03G0043	41.71334638	42.10516952	33.92530769	15.54988626	12.77190893	16.91628223	13.14229497	17.3289556	21.00910173	-1.385400954	-1.194941225	0.182303396	-
GH_A03G0047	12.45614296	7.771197828	13.121002	21.60496261	25.25214824	24.53086073	15.99094168	14.60262824	14.48942008	1.091793351	0.43301113	-0.667693135	-
GH_A03G0048	0.702466894	0.238422093	0.26127045	0.027568603	0.029009453	0	0.28530798	0.159139366	0.287336464	-4.353603644	-0.722007107	3.623321181	-
GH_A03G0059	9.989693034	5.88416467	6.467711942	8.247562382	7.700742245	8.335729375	4.508143088	4.470322647	2.95953458	0.115806968	-0.902055014	-1.024617952	-
GH_A03G0080	2.273896978	3.021769513	4.933464534	12.82412198	15.44200405	12.46183346	5.74651256	5.469353316	10.25803523	1.984629198	1.064475699	-0.934019188	-
GH_A03G0097	4.405240781	4.67876016	4.226169378	1.536759912	1.559324609	0.934545309	1.419996141	3.062581135	1.144073626	-1.71865972	-1.232580319	0.477587515	-
GH_A03G0116	1.126695813	0.771243641	0.924386212	1.560622643	1.915885148	1.898113763	3.014837024	3.5534206	3.192904994	0.923594364	1.791346723	0.859583366	-
GH_A03G0129	1.221291849	8.685073047	4.500325356	0.213022675	0.410952897	0.043181619	1.212516586	1.707875492	3.741531915	-4.414741708	-1.112644034	3.286747838	-
GH_A03G0133	5.091589446	2.120393206	4.356738294	3.579624888	4.514893279	4.801035018	7.256878639	10.85060897	5.962624158	0.149771343	1.056020792	0.899481225	-
GH_A03G0153	1.420204807	1.928109102	2.024845988	3.790083562	4.848362415	5.061636703	3.230182526	3.217382837	3.872795815	1.341185555	0.936975923	-0.413316326	-
GH_A03G0158	4.293952561	6.558286593	6.987144606	10.02681731	12.32411432	13.83484328	23.8055353	9.808737879	7.123156372	1.012039294	1.189467538	0.164674152	-
GH_A03G0190	0.403802161	0.293685492	0.422401646	1.148935213	1.04222702	2.264747217	1.435042458	1.638994951	1.238781708	1.980387594	1.945845501	-0.038528243	-
GH_A03G0191	0.617459508	0.823310722	0.753550279	1.99917736	1.848673264	4.126194983	2.257038929	1.952512442	2.595808121	1.851610644	1.628658479	-0.227740798	-
GH_A03G0198	1.771032716	3.802881853	2.381924637	0.868811361	0.626893066	2.928555883	1.053271826	1.1463317	1.207369539	-0.856924036	-1.224016481	-0.37090677	-
GH_A03G0205	1.419067506	1.73124511	1.660008873	4.13197887	3.818619647	7.56015482	2.974742666	3.491348836	2.663015554	1.680520272	0.925321986	-0.762001111	-
GH_A03G0210	34.39956963	36.26558986	26.08001632	35.17643437	35.33622074	43.5110945	22.45335765	15.88529153	12.05472244	0.232254465	-0.94181759	-1.183055905	-
GH_A03G0218	38.63221204	47.13799205	56.90860065	63.57248804	86.88791699	88.68726111	31.96563673	42.46254919	20.54613292	0.739930609	-0.587006859	-1.336205377	-
GH_A03G0220	3.066925679	2.120151841	3.190544176	5.124355226	4.363900035	6.203529843	5.969188559	5.38865337	6.017148629	0.898416212	1.05000745	0.143641832	-
GH_A03G0221	6.699246593	4.792490203	7.148231514	15.292153	13.18876721	14.19573939	9.9201667	9.653384777	9.603367939	1.189471131	0.644726843	-0.554362354	-
GH_A03G0226	0.14629109	0.028372687	0.272052244	0.229650165	0.918280021	0.307244262	0.712996143	0.419789895	1.249965704	1.693093201	2.402529272	0.697906639	MatE
GH_A03G0227	0.90226511	1.818989739	1.942842879	0.857289074	0.921705316	0.612008643	2.19873795	2.402624345	2.13667333	-0.966185114	0.529666657	1.482663131	-
GH_A03G0233	7.912426356	13.24758012	7.056931462	12.24361366	10.69625225	18.31358068	4.144944668	7.535855874	3.757560083	0.543600944	-0.867382479	-1.417648338	-
GH_A03G0245	9.915245474	5.301811654	9.047184201	11.12833046	33.10163701	23.39853106	12.79636644	15.88459177	19.33101911	1.472419283	0.982490287	-0.497778858	-
GH_A03G0249	8.202103293	11.70567759	3.021851373	1.579107175	1.406001283	1.920595652	4.714098864	4.207095527	4.853117734	-2.230365624	-0.735478711	1.488505215	-
GH_A03G0252	1.805155057	3.890044679	5.035472259	10.70532374	8.779939831	10.14824859	4.398998571	4.99823246	11.12126541	1.455647101	0.927537639	-0.543146979	-
GH_A03G0300	1.719955998	1.86412318	2.947674027	2.885310447	2.562587214	1.738537828	3.972219293	4.507657753	5.088708995	0.134203592	1.051236897	0.904419754	-
GH_A03G0302	0.169372573	0.369554245	0.196860027	0.398825787	0.454642587	0.242536759	0.584722855	1.151108082	0.846755727	0.576741578	1.813996341	1.224247898	-
GH_A03G0320	1.633235528	1.671793011	2.362320319	4.62922788	4.646347314	4.071152735	3.980046326	3.631471924	3.546476909	1.229220685	0.974073961	-0.265843817	-
GH_A03G0322	229.3490256	291.1884952	244.5810544	73.536919	64.15778209	83.52567278	106.7484368	111.3789053	112.3664885	-1.794965107	-1.211492125	0.574872212	-
GH_A03G0326	1.333084512	1.854796969	1.670690416	5.231745109	7.51576455	8.576394888	3.76649927	3.807848027	3.371802964	2.125811188	1.171149969	-0.962114778	-
GH_A03G0328	0.911573318	0.933093774	1.365593806	3.657007212	7.06886148	1.305347339	4.442842411	3.327123027	4.971589047	1.901225886	1.982324244	0.070680573	-
GH_A03G0374	25.93297906	24.105364	21.9960448	15.88683631	13.58268309	17.93363087	9.813410675	11.60660846	10.57885691	-0.609436665	-1.17066353	-0.569703739	-
GH_A03G0387	1.312101454	1.085273224	1.830050678	1.726562266	3.888588589	0.994707719	4.075209178	1.806802559	4.84083136	0.640738127	1.337230432	0.685237775	-
GH_A03G0418	8.02969129	13.03329336	3.473609033	1.482957854	0.922092007	1.516708744	2.023034502	0.713362755	1.951549691	-2.649694512	-2.39242609	0.247429489	-
GH_A03G0420	3.268037708	2.892626029	3.997249922	6.627968108	6.938142761	7.307510398	4.828232058	4.289740909	4.924363587	1.032660708	0.464550293	-0.577735816	-
GH_A03G0421	3.919765267	1.478216978	5.872053365	10.5973709	19.06501221	6.652436809	4.952946539	15.29329308	9.501259067	1.681227787	1.399186107	-0.292608178	-
GH_A03G0424	4.802756529	1.012477382	4.206871801	8.522852425	17.47667182	24.45302115	16.62290277	10.67008861	6.453480759	2.324314094	1.748171355	-0.583006075	-
GH_A03G0429	1.67534065	1.123204217	2.500149049	3.392995498	3.82657115	4.995533238	3.091391327	2.452156972	3.346497286	1.196774843	0.742770262	-0.462697839	-
GH_A03G0441	37.93361597	56.74993916	38.530259	18.49726493	27.85741048	13.96677196	13.02283357	16.40659795	28.11016661	-1.146255032	-1.212347808	-0.075481621	-
GH_A03G0443	2.401378265	6.074864294	2.23287811	0.573653529	1.854021929	1.445253288	2.501916488	3.074877752	1.18630161	-1.474036713	-0.657916219	0.807717553	-
GH_A03G0445	34.20792523	53.07613717	44.19585101	8.196340968	3.667982589	1.604180136	11.99237056	14.50214906	10.91023843	-3.281361829	-1.811412952	1.456506948	-
GH_A03G0455	2.248308494	0.872104412	1.254329373	0.529414761	0.519945232	0.17170744	0.182630772	0.203735944	0	-1.830660485	-3.465040972	-1.649639937	-
GH_A03G0474	2.82661513	0.489475821	0.516268679	2.654436526	1.417428747	4.818611099	1.189035179	0.45739394	0.779973668	1.208900477	-0.664518936	-1.87771344	-
GH_A03G0476	2.286529739	1.847771223	1.712682231	2.841633729	2.0983504	3.395514621	0.670711511	1.055182408	1.327866936	0.50505481	-0.941893543	-1.455303836	-
GH_A03G0477	9.146118956	10.90185021	9.655984305	3.589432079	5.1147291	4.547564225	4.643387381	11.15135954	7.274401473	-1.17125924	-0.362251704	0.799831316	-
GH_A03G0491	3.647559345	2.11173854	3.847207377	5.725998793	6.384980503	8.003713036	3.714709905	3.864434274	5.294972501	1.0583341	0.418286679	-0.648815226	-
GH_A03G0494	2.314758501	2.627941295	2.834784383	5.317677154	5.315821013	6.305955725	5.457413317	7.674053878	6.312179056	1.115406302	1.321558369	0.198020164	-
GH_A03G0495	0.945016783	1.633609059	2.063050629	3.354006615	2.545168949	2.039662229	2.703427693	3.754287814	3.996205661	0.76967331	1.16807189	0.386075559	-
GH_A03G0522	0.211389498	0.159437887	0.480471929	2.304463328	1.668334062	4.462078426	1.411856872	0.957778681	1.494484124	3.294751424	2.172500233	-1.128991433	-
GH_A03G0530	2.782549418	3.441351695	4.912126378	2.120740294	1.565436013	1.847899114	3.01369763	3.867479534	4.178794497	-1.01443895	-0.012334415	0.991964768	-
GH_A03G0550	0.089667833	0	0.250128034	2.322573698	3.258614739	5.221673745	1.311074084	0.473985681	2.771200561	4.959191106	3.721017984	-1.258316902	-
GH_A03G0552	2.632973639	1.267043124	2.687522857	8.950272197	9.957626443	7.465092442	6.673613032	5.292107285	4.876593195	1.995324606	1.351869936	-0.654020891	-
GH_A03G0558	3.546078346	2.545570023	3.639828891	4.916039907	9.471104222	6.374833234	4.825756069	5.042618485	5.358212565	1.087258436	0.643719625	-0.452764325	-
GH_A03G0560	1.61258917	1.947351708	5.40363091	6.997362602	5.830147219	8.19106179	7.587597743	8.018697016	6.526979366	1.221838681	1.302434662	0.072375978	-
GH_A03G0588	1.563439138	1.042332485	1.499164818	8.168258898	6.940697477	11.84698783	3.492462303	4.427338776	3.86369309	2.708249888	1.521096374	-1.193994899	-
GH_A03G0596	28.05494916	26.54146889	43.95508369	17.61107125	16.18323275	11.57636125	24.31952402	34.24869888	27.24494934	-1.123967043	-0.200047269	0.91283815	-
GH_A03G0615	10.76013995	7.970777823	9.310321258	40.93829397	31.35182362	62.63155121	48.31550791	39.83736792	45.37161703	2.260567744	2.250313346	-0.017722199	-
GH_A03G0621	0.449219988	0.871247728	1.002477778	0.258570746	0.247349752	0.028589795	0.559517536	0.70106779	1.252212434	-2.101649417	0.106139598	2.196046817	-
GH_A03G0626	0.167511336	0.097464856	0.249211814	0.420739291	0.968469415	0.575691647	0.163283952	0.126495394	0.152263767	1.924044147	-0.224897951	-2.161284667	-
GH_A03G0627	2.81568418	2.071386848	2.979231995	5.029777436	4.570928897	4.078325114	1.656240085	1.466379722	1.500331514	0.794311465	-0.76885039	-1.573538588	-
GH_A03G0672	3.468331626	5.12808418	3.60320206	1.293943212	2.475581933	1.655517763	5.095552444	5.011846985	5.701978683	-1.173709651	0.373141752	1.53752151	-
GH_A03G0688	0.666904507	2.679268273	0.07086961	0	0.015737628	0.036380514	0.046433874	0.057555404	0.069280014	-6.07480296	-4.302592819	1.780446159	-
GH_A03G0696	2.895605346	2.323834551	1.887793094	0.888214634	1.264508101	0.699014239	1.189572313	1.658802039	1.361397656	-1.316822128	-0.753389552	0.553224252	-
GH_A03G0704	1150.660246	1525.783366	726.1679104	633.5999167	842.539625	1152.073617	425.0461795	515.0923738	464.5876584	-0.376539018	-1.276632692	-0.907025099	-
GH_A03G0712	40.58542291	42.07519359	26.41990483	9.312632346	11.70213548	9.237168239	12.8190241	13.56973759	15.25207362	-1.854471079	-1.390501476	0.454469447	-
GH_A03G0715	1.230361513	2.449042572	3.058773294	0.98605186	0.984103161	0.581099116	1.630642977	2.74818497	2.107242568	-1.403355778	-0.054163727	1.336526949	-
GH_A03G0733	31.49932895	26.15751137	33.27549637	62.76832399	50.11450916	77.99072646	47.35287756	57.96009052	39.83600807	1.064168053	0.674029996	-0.398488369	-
GH_A03G0769	1.221166896	1.225041695	1.370406815	1.024607684	0.556468614	0.683390867	2.87325628	2.035108211	1.990365044	-0.753900006	0.852625221	1.594732036	-
GH_A03G0771	10.77935448	8.214662922	5.831556445	3.350136607	3.021624576	1.808631257	3.484751672	1.97332814	1.42518886	-1.603521528	-1.85196716	-0.25918302	-
GH_A03G0772	0.949125552	0.69727216	0.72206772	1.061027093	1.23525533	1.784704451	0.513985018	0.304066286	0.444437826	0.776406757	-0.912830179	-1.697938861	-
GH_A03G0806	277.4125209	303.8805442	340.2965789	145.592947	116.5468226	170.5405338	148.0000332	171.9949397	178.0032499	-1.095703768	-0.888469515	0.198777947	-
GH_A03G0843	2.261002294	3.984348793	6.058390867	1.335780146	1.746952008	1.276509256	3.377009004	4.553027181	5.723612004	-1.501990798	0.149381715	1.639630308	-
GH_A03G0856	3.613768265	0.509729992	0.122188982	2.836476499	2.387778041	0.815425309	9.233402493	7.591359332	9.078070804	0.507136309	2.603975422	2.07880668	-
GH_A03G0861	2.047638572	2.080220055	1.934181242	3.775664163	4.456198291	3.971604065	3.036187911	1.791703411	2.245322416	1.004783018	0.220250949	-0.794733654	-
GH_A03G0871	1.284567269	0.747413079	1.911090595	0.941049609	0.778040036	0.735785672	2.086915677	1.681393827	2.724494934	-0.68845086	0.711285282	1.387936331	-
GH_A03G0887	1.150087422	2.28726668	2.736908196	0.979214207	0.982092387	0.893230006	1.662593947	2.620169291	2.799550439	-1.118023799	0.197275143	1.304371695	-
GH_A03G0893	13.30859415	13.3634476	10.61947091	6.334291904	5.729860844	4.865752929	7.437086909	7.020690158	9.780707863	-1.141309067	-0.624312811	0.507414997	-
GH_A03G0922	2.061625174	1.908353886	1.858875005	2.746013612	4.411695718	4.860675204	2.613491258	2.571122559	2.44183656	1.036883392	0.387823686	-0.657053851	-
GH_A03G0960	7.621765796	6.290285013	4.674378504	12.4739129	9.107733651	12.69447716	5.400819365	6.612748554	1.768851422	0.879524092	-0.424432277	-1.309234635	-
GH_A03G0975	0.185896727	0.865297743	0.691410825	0.525282743	0.307075668	0.177465921	1.721450931	1.123032275	1.013853864	-0.7824119	1.14456055	1.907454968	-
GH_A03G1008	0.889892655	1.05472779	1.271822183	0.258697807	0.258607509	0.267445939	1.298475174	0.933330877	1.542884637	-2.04200879	0.225435771	2.257920271	-
GH_A03G1010	0.894729028	1.31754122	1.263327823	0.390155661	0.957942574	0.221446606	1.372827573	2.102023453	1.566330752	-1.144826804	0.53748009	1.669406852	-
GH_A03G1036	2.110642836	1.36450798	3.379935226	6.810717278	4.745500135	7.611922887	4.190954764	4.338792	5.009477937	1.473112411	0.976197099	-0.505764467	-
GH_A03G1039	0.217764737	0.150838467	0.144631856	0.524984964	0.719434423	0.697911897	0.682293656	0.587300042	0.452440908	1.916529849	1.750219196	-0.173612652	-
GH_A03G1079	4.417711385	3.436619089	5.236225931	9.678511126	8.219652841	11.07636025	12.61897208	14.70045671	10.98772197	1.139198908	1.548124752	0.400927976	-
GH_A03G1117	5.685425297	10.06785618	5.74618456	3.815792661	2.586075088	2.989101674	3.41351721	2.551104397	6.590963497	-1.196827669	-0.781253714	0.406028765	-
GH_A03G1127	6.654703039	2.161693645	4.145491141	6.998749287	17.65321885	6.415488455	10.65149793	5.272817664	5.870177533	1.255025569	0.745872858	-0.520496653	-
GH_A03G1147	5.67578304	13.0523414	9.650329815	15.01960941	15.00097307	22.91198316	34.51255301	23.14461994	40.83098699	0.892229428	1.793080615	0.892826968	-
GH_A03G1150	6.445836216	6.081806996	9.638266903	12.23825414	12.73398928	22.86775153	13.2314429	8.87997663	9.026196113	1.101417119	0.487794325	-0.621344019	-
GH_A03G1175	41.25864036	59.80745223	28.92637126	10.86596786	12.17257349	7.4988406	15.03573057	13.39044095	21.66767786	-2.092744829	-1.376552534	0.705547716	-
GH_A03G1192	0.809702602	2.321449296	2.225927691	0.442116345	0.29076449	0.302470784	0.171580134	0.505105163	0.704000143	-2.371228935	-1.961158923	0.402153649	-
GH_A03G1198	1.593400515	4.171971262	0.59263785	1.292362305	0.745755194	1.926772856	0.258864802	0.401082955	0.820738842	-0.686371092	-2.109034198	-1.431978531	-
GH_A03G1216	4.003351731	4.180815696	5.010982495	10.15192911	8.520574351	7.496590722	10.00595261	12.44126917	9.657214077	0.984024244	1.282538033	0.28791613	-
GH_A03G1224	9.85835234	8.970376534	6.137994676	6.54483342	4.447785463	4.726357348	3.245520524	3.04994449	3.197539109	-0.669926187	-1.396035249	-0.736321553	-
GH_A03G1267	2.145385928	2.153451894	4.234677906	5.908530171	5.377994358	4.742941058	8.040894691	7.503519347	6.021374059	0.902792537	1.335136927	0.421117123	-
GH_A03G1280	0.290604588	2.382568093	0.073694568	0.020736176	0	0	0.021459907	0.03989976	0.02401387	-6.827174322	-4.992038891	1.819656788	-
GH_A03G1344	2.950360953	3.52864698	3.337729999	6.5999235	7.147929104	8.872151107	6.311012526	6.238263152	5.318917206	1.19705443	0.864093527	-0.340936503	-
GH_A03G1345	1.278706844	0.652634427	1.595739553	0.713132201	0.639232572	0.931598146	1.175368108	1.524646466	2.202278592	-0.637836424	0.469885978	1.099917686	-
GH_A03G1348	1.833808312	1.518969827	1.527515394	0.809646334	0.536420403	0.255301851	1.862009977	1.61559029	2.153063093	-1.596478951	0.202841102	1.786700955	-
GH_A03G1361	3.873356388	1.39340125	2.904492196	4.756487864	7.997810951	11.57019619	2.994096781	3.679771736	5.735476571	1.566381547	0.598996261	-0.973523599	-
GH_A03G1379	12.65312753	4.057850528	13.52544183	2.111430635	4.525853804	2.377811359	8.98328539	10.08160019	7.335530897	-1.751644888	-0.197394287	1.543865859	-
GH_A03G1398	8.755259171	16.29828976	6.033002661	4.724551625	5.552557981	4.253721614	7.492919124	5.489900082	8.029375985	-1.099284576	-0.566018345	0.521123847	-
GH_A03G1408	0.306710897	2.349680911	1.026682473	0.072221973	0.025332198	0.029280092	0.473370142	0.44006144	0.724861314	-4.838054367	-1.170389584	3.653255294	-
GH_A03G1433	82.72945787	107.0630938	71.62646949	96.06667733	85.74715372	87.94900909	23.56256121	36.54488764	50.58113646	0.041166318	-1.240157807	-1.289830689	-
GH_A03G1446	2.481505143	2.512175544	1.92704484	3.360410474	9.639649065	5.701132395	4.142222732	4.406746502	5.230083349	1.429323911	0.992568466	-0.445567577	-
GH_A03G1474	12.05191717	18.84726647	4.850138905	2.000360586	1.750811115	1.364269267	2.747337534	2.769853822	2.662950539	-2.80651555	-2.127617266	0.666442918	-
GH_A03G1495	2.266530936	2.456512179	2.768666963	5.651000941	4.845170603	5.727544447	5.054027081	4.295680305	3.514496338	1.108247954	0.779583867	-0.338019917	-
GH_A03G1500	3.362543734	4.927389927	4.029840545	1.876827231	0.740594259	1.070015112	3.641872456	4.119161273	3.939451778	-1.737915615	-0.074873363	1.651931601	-
GH_A03G1508	0.524816424	0.971598014	1.042526338	0.355760091	0.275839489	0.227734046	0.697598104	1.134895292	0.758935991	-1.562116303	0.031165406	1.581991091	-
GH_A03G1516	3.525270689	1.930861577	1.456848505	1.998399016	3.66649663	2.368239014	1.564367483	1.404992734	1.008788213	0.212930579	-0.795862102	-1.016702783	-
GH_A03G1556	6.156041605	4.974768677	5.58779614	7.708075298	12.95327843	10.35445393	11.90612149	10.51492959	11.72431007	0.885696561	1.028591851	0.133810394	-
GH_A03G1560	0.109929314	0.639613116	0.374791204	0.2300918	0.242117354	0.034981263	0.47624486	1.079163827	0.69946168	-1.13639248	1.005978105	2.122020992	-
GH_A03G1565	0.592804006	0.739108489	0.629952085	2.592367613	1.46884528	1.697757311	3.64591898	3.325423347	1.1546669	1.551791547	2.053619073	0.491615645	-
GH_A03G1566	0.475652546	0.219645911	0.610763351	1.564487484	0.748297319	0.691932506	2.079060026	2.309057816	0.864713399	1.198299659	2.006867075	0.796276995	-
GH_A03G1572	9.501308041	4.908254432	19.40313583	51.62277074	55.22532295	77.90374877	18.85004897	26.10668426	15.30886524	2.443277479	0.832667451	-1.618962885	MatE
GH_A03G1576	7.272143512	7.865741719	7.802158853	11.74523647	11.31954161	13.61766021	12.95036481	14.15123697	21.22892173	0.670329189	1.071564498	0.392094922	-
GH_A03G1585	0.369336669	0.651196907	0.624401847	0.158124761	0.110926012	0.032053316	0.272739347	0.228193232	0.24415864	-2.424964877	-1.145371149	1.272602908	-
GH_A03G1590	0.448339164	0.316196145	0.227389122	0.575844719	0.336633754	0.972741011	0.132431726	0.092334873	0.037048136	0.917846795	-1.905483648	-2.827546301	-
GH_A03G1597	8.03216857	9.722119356	13.21990794	7.593029398	5.011829225	4.701481783	15.73989261	12.88355584	15.10837229	-0.843591529	0.496058248	1.327671614	-
GH_A03G1608	35.06012266	31.94004542	40.85126781	45.46613967	42.31173699	33.83387783	97.95336237	98.50196299	84.57110284	0.16840678	1.380494621	1.201372849	-
GH_A03G1615	21.73335197	15.51396036	13.33190675	7.70010182	8.102541148	11.09425569	6.865470451	8.54783229	9.191605822	-0.919157565	-1.041142706	-0.12912801	-
GH_A03G1616	2.471924042	4.900755387	5.414182786	3.169048142	2.404596134	1.127468175	4.70753027	7.425165644	6.09164808	-0.933486832	0.511641138	1.431754148	-
GH_A03G1620	0.355016747	0.150618906	0.247579422	0.400567384	1.356139123	0.529556242	0.234309698	0.268089218	0.201688542	1.598439412	-0.094045743	-1.702348188	-
GH_A03G1627	60.19603427	65.83381646	50.28289236	18.58565179	28.17437068	21.6763711	14.55143516	26.62772059	31.44123142	-1.370094428	-1.279808515	0.082230197	-
GH_A03G1636	0.274658227	0.06658635	0.191539485	0.538953766	0.623833903	1.245459031	2.286833425	2.177772046	1.310702968	2.166120755	3.443704857	1.27759832	-
GH_A03G1640	6.097412637	11.82573583	3.865615068	1.667816926	3.281056989	2.822245919	3.602142938	4.18584757	3.778909856	-1.49303251	-0.911866306	0.574335219	-
GH_A03G1644	20.54562954	20.00413193	15.32940468	7.673061328	6.500324609	9.648744964	9.757843047	7.131865289	7.906958123	-1.237159347	-1.173580829	0.054954049	-
GH_A03G1657	12.4793712	10.32780929	29.78413459	6.955521718	8.292680781	4.035811664	7.825655532	5.955065809	22.42824987	-1.452606782	-0.539128581	0.902733055	-
GH_A03G1666	4.011455682	5.308766857	5.485263899	4.722936946	3.469099423	5.045966001	1.974278226	2.334290382	1.737362581	-0.167453358	-1.290063196	-1.131614482	-
GH_A03G1692	262.0977372	331.7163025	266.8187913	123.0407315	118.5724569	146.1736465	202.8767561	190.7059658	215.1816555	-1.154736405	-0.500103739	0.645975942	-
GH_A03G1698	0.293144838	0.113708998	0.327090506	0.50620196	0.920045945	1.399250531	1.238236635	0.974014531	1.06584637	1.930207586	2.154737811	0.221925729	-
GH_A03G1700	9.098482919	6.467199279	5.448101236	2.579904307	3.5409663	3.729002664	8.242012601	12.37441188	12.73020258	-1.100169986	0.665597835	1.758924896	-
GH_A03G1702	5.259018399	4.619428057	5.244351109	3.798815617	2.297693688	1.127795928	1.516839878	2.302216163	3.082960624	-1.064877092	-1.135980637	-0.079241449	-
GH_A03G1707	1.103298446	0.807888156	1.73771864	1.731976089	1.283186212	1.311203156	2.487447302	2.652479479	2.29227816	0.239876269	1.023758044	0.772670626	-
GH_A03G1726	2.256595311	2.36693353	1.455931556	1.482041442	1.597535652	1.670645951	0.972633006	0.904193659	0.795359678	-0.360280123	-1.18337847	-0.831722408	-
GH_A03G1730	16.03654769	14.35493944	16.54989727	9.959117907	4.94871077	2.944087822	14.10015128	10.6460863	3.283792572	-1.394143923	-0.743649088	0.638649152	-
GH_A03G1732	6.549954981	6.236227877	7.086960958	24.86429513	34.18016081	30.75290307	20.41155703	14.11906006	14.61375296	2.169999892	1.304445039	-0.875385188	-
GH_A03G1735	32.51677255	24.34237741	33.27790363	62.55495761	60.28195769	75.84546247	37.18074678	34.18916123	34.41409393	1.134639856	0.229283318	-0.913934659	-
GH_A03G1742	0.4619252	0.895889078	0.859025571	0.362568897	0.381518255	0.29398395	1.938653317	1.453419295	1.469576055	-1.096788476	1.129227196	2.214676575	JAZ
GH_A03G1754	1.563439138	1.389776646	2.483464951	1.994128933	3.066819815	3.731334749	5.820770506	3.443485714	3.315966483	0.681629924	1.206778664	0.517067316	-
GH_A03G1770	36.2169013	14.99184595	23.22110612	2.54569651	8.214818587	1.444899839	5.093455661	2.285888389	3.046355227	-2.610916032	-2.840285418	-0.240501746	-
GH_A03G1777	2.138232938	4.581803756	3.880191294	1.840734399	1.253313361	0.69139438	3.613858052	4.896115822	3.949901252	-1.482954861	0.233871678	1.702215669	-
GH_A03G1780	16.48047688	37.29058105	26.65644503	15.07732806	11.56847118	10.87074064	11.31848762	17.58255781	16.99757862	-1.103501555	-0.807983689	0.285037996	-
GH_A03G1783	0.723233251	1.870250191	1.465673191	0.931563881	0.888352724	0.300958022	1.491306896	2.240599672	1.618219306	-0.935099584	0.399730912	1.320204883	-
GH_A03G1795	3.761390912	7.935017545	6.749486626	1.346684474	2.016596488	1.637910578	4.877901895	6.07944528	4.138806033	-1.888998658	-0.287253064	1.592676004	-
GH_A03G1817	9.136501585	11.98428276	8.718974049	3.92535159	5.123417065	4.361071055	5.546675147	5.337945994	4.152429863	-1.158565678	-0.987013691	0.16194577	-
GH_A03G1819	1.192972038	11.18303279	5.176562787	2.705079248	1.313749816	0.253081835	12.16702085	19.11840379	8.193114703	-2.02900231	1.172712911	3.176494618	-
GH_A03G1821	19.33091388	21.77688734	16.49898166	13.8142181	8.102147917	16.38844596	8.554379276	8.424513405	8.960506546	-0.593987819	-1.152123664	-0.565885704	-
GH_A03G1845	0.710272081	0.158948062	0.4064207	0	0.09025163	0.052158443	0	0	0	-3.187205506	-5.68607814	-2.520602756	-
GH_A03G1853	7.363400854	5.010905011	4.924837276	5.678197639	4.481222888	2.219827961	3.148059241	2.487564075	2.524610681	-0.482248003	-1.084706459	-0.614717328	-
GH_A03G1856	2.466648302	0.774386077	0.825024559	2.702172384	4.55823265	3.201824032	2.450526518	1.621467729	0.758128209	1.358891436	0.245941037	-1.120038595	-
GH_A03G1880	0.052203875	0.050623869	0.097081657	0.040975252	0.086233578	0.04983632	3.562050593	0.236529058	0.047452064	-0.183920041	4.256457102	4.426096821	-
GH_A03G1884	3.658447582	4.622787641	3.968698136	6.0476492	9.751606586	10.05425109	6.033589421	7.157799344	6.953194135	1.070865154	0.717006887	-0.361585707	-
GH_A03G1886	98.01146043	107.1217184	105.8344567	34.84700639	26.3156517	35.70501354	40.72714661	51.1433962	53.10855187	-1.687665174	-1.101488205	0.57757858	-
GH_A03G1901	0.256193808	0.869539399	0.714651525	3.016329478	1.163790978	0.733724648	2.705390967	2.418294289	3.143798956	1.417374104	2.159190202	0.725615719	-
GH_A03G1914	1.978727659	2.558452462	5.110789152	9.232433472	6.173992523	7.625915393	8.512876865	9.60179097	10.09223281	1.248404255	1.545417441	0.286024195	-
GH_A03G1916	19.12749992	14.86316797	16.89220831	8.686753433	7.312607421	9.050275762	12.14489631	11.66876686	11.1986872	-1.028135913	-0.540378143	0.478940051	-
GH_A03G1947	2.447866387	1.942182891	2.551995673	4.919821747	6.95365753	3.399055304	4.639621454	2.212592176	3.573567634	1.133662253	0.582858247	-0.562166592	-
GH_A03G1948	1.711008648	2.036319307	2.386425629	4.761491533	3.789877763	6.904873027	5.243553097	5.579350396	6.998695295	1.323250276	1.534033522	0.204594935	-
GH_A03G1953	2.306072728	4.681020431	4.088631322	2.178202373	1.920797674	0.876863666	3.30196436	2.922043592	3.97915978	-1.155196938	-0.119658259	1.022293631	-
GH_A03G1965	995.5198709	1830.089473	1263.768684	183.2451095	119.0248911	165.8951429	125.0619001	167.9289598	215.5141359	-3.130574601	-3.006694056	0.115066411	-
GH_A03G1982	1.598112183	3.496857368	1.257364041	0.836247617	0.338443613	0.782376641	0.565860828	0.402268953	0.372473194	-1.703011248	-2.241899818	-0.548626683	-
GH_A03G1994	0.226899658	0.200029361	0.134259071	0.08095246	0.374806837	0.452910321	0.670222806	0.685368817	0.487491303	0.684291935	1.72137834	1.031554976	-
GH_A03G1996	7.743605747	6.774067147	6.99884599	2.6989809	3.242566337	1.008056866	4.640638188	5.193276248	3.396320404	-1.631281778	-0.700082361	0.917715814	-
GH_A03G2004	250.780681	645.8854506	268.275764	282.0405905	229.972435	146.8129767	365.9788118	557.8232631	514.5717171	-0.825312848	0.30587297	1.120414258	-
GH_A03G2014	1.441955691	1.73124511	0.957697427	2.263605816	1.190955632	1.900963784	3.625467625	2.074068616	4.556253175	0.3724672	1.308790335	0.926347874	-
GH_A03G2022	3.110924815	4.283812467	3.239753581	7.178864158	7.502673267	5.820882208	3.082956519	3.52380025	2.771200561	0.944132631	-0.179220584	-1.133086372	-
GH_A03G2023	2.750712468	1.148489382	1.278850098	2.728808013	5.679745444	4.704848401	2.637847468	2.654184048	1.771068028	1.335899093	0.449133083	-0.893182997	-
GH_A03G2031	25.37412863	27.56258741	18.4851565	14.98089361	15.94746304	21.49482024	10.93775694	9.136920398	10.73840217	-0.451254148	-1.214257103	-0.770767483	-
GH_A03G2037	0.648989688	0.39708819	0.840521472	1.26136488	1.384719828	1.349748409	1.4246311	1.849474211	1.903181328	1.075662107	1.45404345	0.369063501	-
GH_A03G2046	1.157278792	1.350210051	2.01764013	0.965130017	0.70193928	0.535134485	2.408906383	2.840219229	2.580536703	-1.039891187	0.789028919	1.815304872	-
GH_A03G2048	1.340866205	1.231847482	1.049920142	2.049521403	3.030950578	3.435937414	1.949076185	1.545469184	3.143259896	1.225954606	0.867767622	-0.367148716	-
GH_A03G2057	16.16993407	22.62243663	15.74010113	22.14474671	14.60730113	26.93364005	9.098644886	7.059281606	4.669702603	0.218756194	-1.386572712	-1.614448395	-
GH_A03G2061	269.7088856	165.363206	283.1004671	383.9894673	978.1670224	708.4013647	313.5215159	420.0777093	525.9738665	1.521492081	0.809126094	-0.720441396	-
GH_A03G2066	0.498879216	0.591286791	0.450988425	0.14140187	0.171683215	0.1190635	0.20262054	0.272080092	0.251927324	-1.833545945	-1.083917431	0.740469439	-
GH_A03G2077	1.12394703	2.520462129	0.391905675	0.110274411	0.058018905	0	0.342369576	0.371325188	0	-4.522697121	-2.475315164	2.045659837	-
GH_A03G2083	0.502959164	0.525254764	0.035974421	0	0.031954575	0	0	0	0	-4.909724402	-5.919693036	NA	-
GH_A03G2097	5.537037734	1.552613019	1.30263615	6.545280961	3.498781192	8.215468324	2.574014886	0.78083918	1.030862353	1.116410889	-0.941449665	-2.064517974	-
GH_A03G2101	11.12713488	10.04189593	15.48964463	7.067798749	1.593683848	0.614017111	5.694843595	3.10847752	3.215528077	-1.985548297	-1.610563974	0.359391579	-
GH_A03G2113	3.42427159	1.499640413	2.807395162	3.988257866	5.747655443	6.502797153	2.392727797	1.974122556	1.706898896	1.063705379	-0.349207884	-1.419415233	-
GH_A03G2146	20.90399609	17.47859163	29.17888811	60.64230527	45.97232831	55.22253886	50.41680109	37.04543273	38.99539552	1.254546679	0.902486884	-0.362381187	-
GH_A03G2148	0.757227381	1.785378948	1.919001766	1.083822024	0.801188335	0.425226785	1.165872156	2.077974329	1.988426377	-0.952270333	0.230995066	1.17064765	-
GH_A03G2159	2.777864527	2.660117113	1.808062932	2.071350327	3.039979167	2.685031087	0.648734456	1.363499322	0.915316814	0.100964812	-1.302747192	-1.410878577	-
GH_A03G2171	618.5115148	598.3741329	585.4994731	951.7731545	699.1818511	1172.548943	1319.994177	1182.960661	1203.099641	0.642786101	1.038741082	0.387618349	-
GH_A03G2173	2.274184168	1.928109102	2.23544378	4.457464673	5.946220571	5.384191983	5.014172221	5.495486153	4.476918213	1.288567458	1.218726502	-0.078853104	-
GH_A03G2195	8.463572765	4.236084475	4.569503185	7.893179	2.405273294	3.171077621	24.61688355	15.8749831	20.5978788	-0.361191057	1.820528837	2.169164242	-
GH_A03G2196	0.88851186	0.592363816	1.858875005	2.375519712	1.261303519	0.689175489	5.097294708	5.556350485	3.053873114	0.369618975	2.034256169	1.649411693	-
GH_A03G2201	5.813946585	2.748866487	4.626023851	17.00496285	22.95842202	45.09250781	5.85049188	5.548035156	5.626536244	2.683131884	0.366280155	-2.32286208	-
GH_A03G2209	5.228885837	4.640913769	5.933269639	14.26034062	8.930188911	12.01403014	6.767107191	6.157089739	3.464000701	1.150249493	0.054474343	-1.105371067	-
GH_A03G2222	20.9680338	5.836736566	8.546935747	10.11613905	8.132233524	12.24134027	5.739465947	4.866272362	2.854455514	-0.219778522	-1.396455437	-1.182096325	-
GH_A03G2240	5.537271644	2.114700305	7.792675163	8.541472315	24.88002003	12.83778019	11.9655686	12.14071918	17.41231208	1.57558587	1.424317574	-0.160976971	-
GH_A03G2251	11.30419197	13.28734362	12.89986152	11.69590228	8.912094957	12.75361832	3.617320506	1.940069801	4.981933593	-0.175456822	-1.844545295	-1.679113165	-
GH_A03G2255	6.287956782	14.59739266	3.897828527	4.337230429	3.934407	2.182830828	1.547795794	1.294996592	2.944400596	-1.241342746	-2.108006429	-0.878960465	-
GH_A03G2275	263.946556	528.8287946	89.12970718	5.712909916	11.22901025	6.948350383	20.5257244	21.05179645	68.15655434	-5.209118741	-3.005713024	2.194444475	-
GH_A03G2290	0.205069932	0.132575514	0.508481504	1.073073865	1.185615024	0.717821797	0.832894597	1.03238393	2.423247127	1.803484465	2.326875877	0.508057726	-
GH_A03G2291	0.655635767	0.423861499	1.01605175	0.986343343	0.676887226	0.730218198	2.085918345	2.475501251	2.97978555	0.18603096	1.840804612	1.643296454	-
GH_A03G2307	7.914910635	8.81244737	7.904687222	6.730185148	5.962139838	8.395503185	14.76359065	11.98148556	15.82115705	-0.230663371	0.787246277	1.009627569	-
GH_A03G2312	1.877826356	6.748381857	1.643353266	1.040415095	0.547395757	0.105450765	0.987000216	0.417068146	0.200811635	-2.578581855	-2.668426499	-0.100318557	-
GH_A03G2326	22.36886054	8.495499875	3.801434997	2.292102222	7.573356616	4.070157099	5.360947883	3.39598936	3.344552401	-1.320959194	-1.522435478	-0.209571362	-
GH_A03G2330	0.270275383	0	0.050262134	0.296997926	1.026852323	0.980467748	0.614727407	0.408194355	0.29480857	2.851875642	2.051290898	-0.800419987	-
GH_A03G2331	1.325524486	0.964054551	2.068864379	4.458921837	5.78675514	3.389488863	3.999273603	5.183561237	4.948572431	1.638703255	1.693221593	0.043164708	-
GH_A03G2335	0.24119512	1.730823677	0.538250199	0	0	0	0.117554111	0.145709884	0.175392441	-6.792414984	-2.518824958	4.267026501	-
GH_A03G2357	2.057085578	1.27873441	1.544908444	1.366219822	1.720792543	1.888261962	0.664106154	1.055514331	0.671225049	0.020657147	-1.025125949	-1.05277298	-
GH_A03G2370	7.563878967	10.79659742	7.212552671	4.361841514	3.123620342	4.623548842	5.109685354	5.041561978	6.086117688	-1.083322387	-0.656214325	0.418600218	-
GH_A03G2373	1.127252756	2.981277939	3.192110146	1.126096339	1.290749994	0.513607254	2.143502074	3.617768257	2.701338362	-1.317163168	0.21411914	1.517027121	-
GH_A03G2379	20.43863653	20.15147809	25.99611688	17.46427716	7.706497657	5.546804795	15.76947105	12.90479912	7.456145008	-1.119865698	-0.88259616	0.224215313	-
GH_A03G2384	6.963094678	11.86223501	3.149760426	1.181706034	0.932600178	0.898284291	0.458606161	0	0.684247052	-2.863951121	-4.312406303	-1.439643163	-
GH_A03G2385	5.269368946	5.65737362	3.149760426	1.181706034	0.932600178	0.898284291	0.458606161	0.284224218	1.197432341	-2.221463686	-2.894093326	-0.666502829	-
GH_A03G2412	11.37576985	7.869115257	9.02617913	2.321523235	2.129669063	1.954773876	5.05151264	3.665219763	2.688478156	-2.143670396	-1.308258567	0.825436162	-
GH_A03G2424	0.402659325	0.278908864	0.338747819	0.677251336	1.029379441	0.768795763	0.981244126	0.463339102	0.226576147	1.274389386	0.71257795	-0.571191679	-
GH_A03G2426	3.87493135	2.515453261	5.121669264	8.772491566	8.966480491	7.642965084	5.072608063	4.667307978	5.414320424	1.134441855	0.393664406	-0.752513797	-
GH_A03G2431	1374.594189	2301.843369	1499.51438	534.213441	439.6925075	558.0937445	559.5695327	502.6212387	589.5676308	-1.760320701	-1.647788969	0.103381159	-
GH_A03G2446	1.868442586	2.385957016	2.580204232	1.016424941	0.962592781	0.635775969	2.013637246	2.193252049	2.825010281	-1.385852619	0.037954227	1.413064697	-
GH_A04G0007	1051.581687	1544.521468	1171.550332	450.5956969	343.7831359	433.8817782	367.443716	403.2231028	490.6101188	-1.621227484	-1.57871652	0.033545828	-
GH_A04G0013	2.050699317	8.749983907	5.211935413	1.985186651	1.97602504	0.391539162	3.16499947	6.349161168	5.095032422	-1.874346571	-0.129897334	1.728609871	-
GH_A04G0019	1.89324272	1.287051914	2.468186147	2.71160682	2.740483237	3.074409617	5.105149762	4.922792564	4.257926598	0.586790391	1.336564155	0.74175519	-
GH_A04G0037	1.044642381	1.506208463	1.904341177	1.100457085	1.010386937	0.616730081	2.009761896	2.584543844	3.0485705	-0.709718633	0.776656111	1.473982265	-
GH_A04G0039	8.420553478	5.03497486	8.510542635	16.84995408	27.48930655	26.7849547	14.27486776	15.95968629	11.37523374	1.688802088	0.920401481	-0.776617915	-
GH_A04G0055	0.56012977	0.504378496	4.836246323	27.60376901	23.75927461	26.54536178	11.11488003	7.915756362	3.927685835	3.715220282	1.95854227	-1.768333774	-
GH_A04G0056	4.355294741	11.50533412	12.42836503	3.477446513	2.480808355	2.652372435	8.356572363	11.34096632	9.214583147	-1.719382066	0.032145825	1.739604625	-
GH_A04G0081	1.212351051	0.1383127	0.961505814	2.211034185	3.165932182	2.161555674	2.027521975	1.346325242	1.474732462	1.698371415	1.064313972	-0.644587392	-
GH_A04G0127	0.753612798	0.166091795	0.923693788	3.307117196	1.471202977	1.994796712	2.94950749	2.353951358	1.774813843	1.870892772	1.937537462	0.055166525	-
GH_A04G0128	1.239311512	0.600901211	1.152351375	1.945491642	2.558963902	1.419727368	5.033482256	3.462682847	2.478309445	0.983600711	1.874986105	0.878741006	-
GH_A04G0160	0.181741062	0.088120237	0.211235796	0.436865802	0.647330153	0.39037213	0.295257618	0.31736959	0.402670722	1.610036623	1.072224503	-0.549931151	-
GH_A04G0167	2.032470879	1.601401726	1.417392192	7.677396391	8.3934016	10.06527548	3.611523518	5.467763388	3.579467391	2.367424548	1.330480356	-1.041828234	-
GH_A04G0219	4.984476593	2.250572562	4.315934701	6.0858883	31.95446405	18.55532088	9.211795035	5.018671913	12.58546968	2.28607387	1.211606135	-1.082450317	-
GH_A04G0224	9.310913892	12.49159933	11.41575333	17.93638132	27.58480093	29.34039275	17.80383486	20.63698273	10.71031568	1.167018801	0.565517389	-0.610506895	-
GH_A04G0238	1.214086587	2.747128897	2.383225809	2.858839709	7.353511136	7.08293189	2.301147729	1.629887549	4.046443297	1.436778794	0.32092154	-1.126079905	-
GH_A04G0239	7.904053418	29.89283223	6.037040816	2.570210624	1.67868032	1.994191127	0.412745545	0.937939918	2.104059685	-2.812621979	-3.665502308	-0.867870828	-
GH_A04G0246	25.85024749	54.40737775	41.06664829	9.508128067	7.132795656	9.904352806	5.4143427	8.140916471	8.903667202	-2.196890396	-2.43312252	-0.245291423	-
GH_A04G0248	137.8293465	228.9831167	169.3864509	17.15102527	13.4039113	13.72223182	8.66294832	12.9116686	17.70196556	-3.601497709	-3.771462248	-0.179250047	-
GH_A04G0252	12.21724223	6.086775792	11.15154151	18.21108922	24.62475911	25.03835362	12.29131954	10.15683601	11.00329635	1.19776138	0.181083472	-1.024974239	-
GH_A04G0287	314.6264921	570.8504415	414.0911288	85.18918801	55.52235158	66.1761546	57.79469493	69.0377072	78.80601596	-2.654926719	-2.659256859	-0.014083473	-
GH_A04G0315	1.373291134	0.221954501	2.724117125	4.850583891	5.97368222	4.151530103	3.606875483	1.970365185	4.826715692	1.784839723	1.262921385	-0.537846779	-
GH_A04G0323	1.437355336	0.696926119	0.738591465	1.811045135	2.405553064	2.383239614	1.782077539	0.828340803	0.653260678	1.196446049	0.184253664	-1.018946898	-
GH_A04G0329	0.301478993	0.401987312	0.630730765	0.399318773	0.264563338	0.143903145	0.612230722	0.796811527	0.787856773	-0.720588722	0.715341294	1.421137342	-
GH_A04G0357	0.183288957	0.829460429	2.215562945	0.791257573	0.933534647	0.262464629	1.985148914	1.522507683	1.693819982	-0.703278875	0.685788606	1.367114209	-
GH_A04G0383	214.9418608	264.0455301	196.1100836	86.15903103	93.12678918	111.7209006	155.4674886	143.005385	155.1285817	-1.218809393	-0.574398278	0.636079718	-
GH_A04G0444	74.85859611	47.23170393	82.7893656	23.95837797	21.35766769	25.84331438	30.58295303	35.53179404	40.76669741	-1.531592779	-0.940389419	0.58252437	-
GH_A04G0454	143.0546811	242.4069101	103.2813051	92.62240819	98.87192304	115.0947164	71.95626878	73.73531488	73.15581901	-0.676464707	-1.158965731	-0.490401698	-
GH_A04G0463	40.86843384	51.48272924	33.60197006	23.72325799	18.99368897	16.18305614	29.99521503	26.09839875	24.72579811	-1.098577007	-0.640234366	0.44714004	-
GH_A04G0496	5.350378638	0.587370985	0.469335163	17.03593592	42.77299689	67.55692761	0.492014557	0	0	4.307650971	-3.704148939	-8.020845377	-
GH_A04G0504	0.851367456	0.511085657	1.168594626	0.286390857	0.100452945	0.077405349	0.691568333	1.102124759	0.700170355	-2.428585541	-0.019838584	2.394173263	-
GH_A04G0534	192.9927665	159.8614741	159.9536708	141.2492955	83.9150264	96.66351902	33.11302494	36.98130036	38.11968193	-0.676932379	-2.245964986	-1.578564917	Probable glutathione S-transferase
GH_A04G0536	1.724381402	1.605303506	5.708050002	7.254659104	8.431380793	3.81913086	1.344691368	2.552230588	3.385629645	1.102511393	-0.31521802	-1.432941216	Probable glutathione S-transferase
GH_A04G0556	1.023819286	1.581177365	2.009735197	3.631100445	3.069228943	2.6787642	4.312266888	3.837026939	3.412299198	1.017356574	1.322135821	0.293154333	-
GH_A04G0557	2005.613228	2768.7004	1965.720485	830.6116756	695.3333697	925.6242154	1007.924621	876.1576942	1048.107641	-1.463255266	-1.201230413	0.25320986	-
GH_A04G0560	9.915695308	9.615586169	8.256653543	3.368722663	4.155956132	4.874282431	4.568251663	5.308508144	3.564893926	-1.173166624	-1.043730446	0.119507355	-
GH_A04G0753	1.876126965	0.68225399	1.918930967	0.55222032	0.658559202	0.626864238	1.714481494	1.416748408	1.236381789	-1.292498739	-0.03746948	1.246261985	-
GH_A04G0761	4.655210247	3.319349502	8.147883257	27.94168684	33.2092222	37.1647644	11.75212615	19.71358751	11.28393043	2.600930985	1.405981249	-1.203254539	-
GH_A04G0793	4.333945257	5.652006093	3.40452046	1.994128933	1.604620894	2.282698905	2.670706467	3.893453806	4.211138108	-1.193825671	-0.314095264	0.871646072	-
GH_A04G0797	488.3087695	542.827949	539.5681704	240.2400593	228.5624229	270.8023208	395.8167709	383.9767672	461.9883041	-1.09144779	-0.339739565	0.742856757	-
GH_A04G0804	0.266495308	0.258429542	0.123897919	0.648440527	0.220106685	0.636022969	1.277202123	0.784846419	1.526098211	1.211180489	2.468333529	1.24810907	-
GH_A04G0847	0.579432487	0.994122529	0.828884323	1.644281752	1.987910905	1.74456265	0.905143739	0.63950449	1.377497355	1.155866654	0.273783245	-0.895676223	-
GH_A04G0874	15.52757255	7.896065846	13.67504682	22.86436031	33.07834357	40.97515426	13.10018469	12.94102874	24.3268952	1.379201337	0.438613555	-0.947713886	-
GH_A04G0876	5.098002288	4.405282385	9.762171386	25.91046997	26.43087722	27.94794438	11.89035179	8.728601017	17.06765909	2.051939682	0.965041344	-1.098555944	-
GH_A04G0889	749.7155975	622.7868912	879.5705989	477.4989209	300.6136752	283.6525139	794.6825832	589.5317818	479.7366051	-1.090060346	-0.274726968	0.803818864	-
GH_A04G0891	74.92947219	133.7161767	48.81019589	27.38416492	29.21435733	28.23332832	25.76752997	28.33185032	30.20023147	-1.60507475	-1.610370569	-0.014443479	-
GH_A04G0892	0.819544709	1.43053256	0.20321035	0.214422466	0.27075489	0.260792214	0.088762483	0.123775063	0.049663092	-1.72087782	-3.204087843	-1.493434144	-
GH_A04G0906	23.16006181	23.68413943	19.30315885	7.601927976	10.08599364	6.150517803	8.038276497	13.64158472	12.28667652	-1.475525162	-0.961614794	0.504920495	-
GH_A04G0918	1.520130574	1.59696571	2.022041492	8.667003589	11.47408224	20.07478767	5.88248152	7.716569412	5.507857071	2.961648117	1.89370998	-1.07460602	-
GH_A04G0928	37.68243649	28.58230731	41.77837823	46.72955282	77.12538253	103.951594	75.89611262	59.97031614	64.67749561	1.070366371	0.890412704	-0.187617691	-
GH_A04G0938	1.905441449	2.147409799	0.670388199	0.485058389	0.723080205	0.737442847	0.418323187	0.311110292	0.468108203	-1.285943903	-1.984995336	-0.707284898	-
GH_A04G0962	4.69665568	3.67556654	3.52432653	0.16168613	0.136109215	0	1.439031765	0.497776468	0.224691937	-5.258594422	-2.457741631	2.813147892	-
GH_A04G0964	0.169372573	0.492738993	0.419968057	0.841965549	1.072490204	1.724705839	1.421679099	1.023207184	1.488237338	1.735074052	1.85392299	0.113882911	-
GH_A04G0966	1.877826356	2.624370722	4.262447533	12.35492926	12.49886977	13.76132479	12.51695729	11.51108082	10.99443701	2.130490966	1.994753642	-0.144782269	-
GH_A04G0971	0.65740298	0.757038345	0.993320673	1.064252099	1.798586057	1.647419493	1.969163382	2.233956385	1.942081256	0.895493929	1.349248565	0.446675273	-
GH_A04G0981	0.167511336	0.487324279	0.155757384	1.709253371	1.660233283	2.398715196	1.088559679	1.264953936	0.304527534	2.825402565	1.724450918	-1.099865122	-
GH_A04G0985	0.411164189	1.166624788	0.750467394	0.454207189	0.364748221	0.188989682	0.717459788	1.391449329	0.761318835	-1.204279411	0.305238377	1.496459151	-
GH_A04G0987	1.492091717	2.776545118	2.737291799	1.044543727	0.632835835	1.116439048	1.539606398	1.400819359	1.979428972	-1.334856982	-0.514697231	0.811576285	-
GH_A04G1006	9.689452755	15.33833062	10.52518954	27.27020675	20.24388742	25.53119622	22.3372985	19.64861716	19.45327919	1.034729137	0.788951254	-0.255334023	-
GH_A04G1012	0.797047404	1.787386542	1.621200219	1.094815885	0.59658982	0.166446795	1.537679481	2.068985114	2.535739076	-1.174036787	0.544522094	1.704355631	-
GH_A04G1018	4.199161533	7.028503368	4.546352313	3.747457391	2.042922276	3.349752969	1.822310519	2.432530286	2.823487364	-0.791508165	-1.158019619	-0.375230275	-
GH_A04G1053	33.74602511	62.49289708	60.11697916	16.25558896	27.35091211	15.75652598	19.55559927	15.63919256	58.9596809	-1.401342944	-0.732117953	0.660687487	-
GH_A04G1068	0.754630277	0.585432467	0.912183094	2.132335889	1.869817188	3.602031069	4.352217875	3.077219624	2.126416272	1.743311955	2.083749518	0.333906208	-
GH_A04G1081	15.04768322	5.412743111	8.528633958	6.584468553	3.882172903	2.960298767	9.598322523	5.644619929	2.610981257	-1.114403588	-0.702831507	0.400205598	-
GH_A04G1093	1.186996313	0.848157283	0.871347659	4.315164248	4.489093888	2.803088768	1.725411704	1.839885868	1.760393799	1.997798801	0.874849737	-1.1339815	-
GH_A04G1118	23.47686423	29.2987916	21.09962268	12.05074802	10.93152604	10.00355206	23.889811	20.33394516	13.90578485	-1.167185023	-0.346484095	0.810502234	-
GH_A04G1126	0.89827954	0.659918294	1.164286443	1.773350372	2.090856291	2.208816909	1.171902529	1.500551606	1.162914521	1.148816641	0.493919536	-0.66246669	-
GH_A04G1135	5.008588952	1.598887752	4.946409485	7.935819222	7.913778651	8.701624933	6.342803987	6.460300458	4.665796863	1.080713228	0.594146938	-0.493451822	-
GH_A04G1136	3.637660948	3.443573642	3.060278595	5.268579283	7.689977318	6.15988245	3.517717713	2.648856665	2.676727815	0.910131042	-0.198020411	-1.11775346	-
GH_A04G1153	1.591552022	0.960326575	2.893979417	3.025894019	3.271673941	2.768633069	1.091716755	1.36210005	0.642969968	0.727700721	-0.812070044	-1.546057616	-
GH_A04G1159	0.239427198	0.17026583	0.430412289	0.789299201	0.870101318	0.838085135	0.311179887	0.602674388	0.4207582	1.561427401	0.666492708	-0.903365748	-
GH_A04G1167	11.03150313	8.558098295	12.58868065	27.39303429	25.09737518	36.09329922	21.99499286	17.11515964	16.40842438	1.453961477	0.785034116	-0.67734169	Glutathione S-transferase U18
GH_A04G1170	71.13648077	44.53362542	124.5152128	258.3280443	233.7402977	372.2785741	101.5145056	111.2737812	103.9492531	1.841418787	0.397887809	-1.452038787	Glutathione S-transferase U18
GH_A04G1191	33.63867942	19.33532756	34.98626296	22.66744027	22.68343344	24.13087244	17.65923977	16.12522714	9.997369113	-0.346309592	-1.007673616	-0.67005182	-
GH_A04G1211	1441.537555	2781.364528	1045.908507	179.0251572	137.0817866	198.8439426	245.0599668	194.9152416	355.0859226	-3.358227258	-2.727989831	0.621989084	-
GH_A04G1212	1.868079852	1.811540414	1.737000235	3.812305313	3.024093223	2.211364564	4.491642695	4.175588139	3.260235954	0.740475413	1.140486121	0.387559685	-
GH_A04G1242	1.550189653	0.563726814	1.381356797	0.050698193	0.213391566	0	0.839482464	0.097551532	0.176135629	-3.696975793	-1.654525104	2.039653831	-
GH_A04G1243	1.340565899	1.111283686	1.105766958	0.237598341	0.517890737	0.288979968	0.562036487	0.473505452	1.159580377	-1.771463125	-0.705842538	1.059512127	-
GH_A04G1245	3.873356388	5.694770326	4.995726577	1.86336638	1.444765849	0.954242985	3.653813021	4.057184222	3.634361392	-1.765696445	-0.360142525	1.394086761	-
GH_A04G1246	7.707403614	9.052002844	11.94431622	3.965851923	4.031662004	4.332960071	9.808503681	13.6451576	14.79011535	-1.226419229	0.412042906	1.629332715	-
GH_A04G1248	2.092249434	2.705233686	0.833760113	0.078201135	0.82288251	0.190224909	0.728374491	1.956131381	0.543372659	-2.365183133	-0.789479229	1.562897478	-
GH_A04G1251	37.35738728	71.82885316	33.73792681	44.99428944	36.17437873	37.30283668	18.66074929	19.94173156	31.22479506	-0.273651824	-1.034625191	-0.772313397	-
GH_A04G1260	187.2612181	232.9401868	185.6890879	83.0602419	86.44992227	121.0728837	123.917233	119.1991265	132.801236	-1.064734537	-0.689247067	0.367536399	-
GH_A04G1264	0.723421838	0.350763351	0.624613508	1.622342183	1.32302771	1.035919715	1.720939052	1.521803905	1.643932536	1.227715842	1.522881762	0.281903798	-
GH_A04G1268	2.667618029	6.898345898	4.252176575	1.695009593	1.25901024	2.061562449	2.992405201	2.110364816	2.540267181	-1.471331495	-0.856191178	0.606204975	-
GH_A04G1278	0.10405141	0.554962005	0.241875801	0.163341619	0.300787429	0.248331152	1.183297808	1.964348262	2.080764926	-0.346244367	2.534962682	2.876925846	-
GH_A04G1281	0.68028984	0.48866677	1.710241818	2.748931454	1.852097708	3.199079891	1.596404257	1.769471927	0.068707452	1.428027541	0.254813743	-1.188142283	-
GH_A04G1323	23.19101388	29.81702623	19.38314108	13.29419289	7.102109046	10.07460382	15.87482865	13.67555755	12.90858381	-1.251083609	-0.769486444	0.471255416	-
GH_A04G1336	5.306451063	9.58777843	7.30806483	12.00406678	16.31131493	12.71227149	10.04415267	19.94119912	17.04129081	0.88142569	1.083841188	0.193326656	-
GH_A04G1341	3.281893487	1.423778393	5.500927202	3.016614306	2.924613022	1.64897513	9.225389093	5.739235761	5.181281502	-0.432102312	0.977728027	1.394868466	-
GH_A04G1346	117.1160093	128.2683378	180.0537401	95.71818877	47.31266147	31.74645412	75.32903563	42.16306547	30.22764877	-1.288224695	-1.527717494	-0.253409424	-
GH_A04G1352	1.701287008	0.725910123	0.822593683	2.937779231	3.765789557	2.533642925	0.44222737	0.256943768	1.855714661	1.507430994	-0.360638035	-1.880445836	-
GH_A04G1353	0.106598123	0.206743633	0.495591675	1.757064654	3.785834987	0.915873075	0.173179949	0	0.193790249	2.982042715	-1.172104596	-4.196452156	-
GH_A04G1364	0.53206044	1.006116268	0.46999043	0.16704745	0.175778044	0	0.021609714	0.120534878	0.120907529	-2.522787419	-2.934693628	-0.405250483	-
GH_A04G1367	62.84220622	68.69361252	50.16456678	28.50431357	28.38944659	28.10573027	33.99080958	36.95959772	41.56800842	-1.100411174	-0.692372048	0.398820879	-
GH_A04G1371	8.609427379	9.035556101	3.63878191	3.042387418	4.309570504	4.127275893	2.633901888	2.533000669	4.099208654	-0.895347073	-1.202470829	-0.316008273	-
GH_A04G1373	9.510143591	8.825175989	6.685013918	4.46446776	4.17164587	3.952987171	2.883058433	2.370939034	1.737170501	-0.993865285	-1.836773339	-0.852110591	-
GH_A04G1374	23.04493497	10.35249601	10.06968863	5.881673216	5.383646481	5.977673648	17.26026824	7.867843117	7.651126128	-1.339330162	-0.411057773	0.919266436	-
GH_A04G1419	0.212520719	0.112411938	0.035928826	0.576250186	0.52658223	0.571759659	0.345262433	0.423094225	0.263422107	2.220718096	1.52605189	-0.696622756	-
GH_A04G1423	234.9297222	196.2985193	163.4169821	85.33698815	77.94754574	102.9354538	107.7994247	78.54619851	93.32425419	-1.164952781	-1.090382703	0.06616448	-
GH_A04G1426	0.626983305	0.570006547	0.947357249	2.122286319	1.909552806	1.907872703	1.878045282	1.449981902	1.211064513	1.462042568	1.079333745	-0.392850329	-
GH_A04G1427	8.526043094	4.76035976	10.60041194	20.02578632	20.4589164	13.78143192	17.15692286	14.04742066	11.09654462	1.177873929	0.822305805	-0.366990063	-
GH_A04G1429	24.8349672	13.45343542	45.38840164	117.0934585	215.7292827	25.50723664	85.98092588	50.5711528	72.8607788	2.09140156	1.320514703	-0.784523357	-
GH_A04G1468	3.262829505	2.570812136	2.512434319	3.00119739	4.673917613	6.570393797	0.993902316	1.886431304	1.85364586	0.76326015	-0.818785493	-1.588753778	-
GH_A04G1476	10.95483157	16.27394838	8.105576141	17.5263809	22.67758506	22.1175723	20.82661007	32.70273419	20.25434049	0.814682643	1.063267361	0.240841728	-
GH_A04G1483	2.065115314	3.200050721	0.098979902	0	0	0	0	0	0	-9.068326114	-9.115930168	NA	-
GH_A04G1488	5.474789516	4.216041381	5.639623861	6.487940612	7.004352744	7.481063401	9.330374643	12.76757203	10.29442462	0.445580515	1.078971337	0.625155564	-
GH_A04G1504	6.360881084	8.577308392	5.634571428	2.008900258	3.295187295	2.407401901	1.895572132	2.700130068	2.873837619	-1.420045749	-1.462582615	-0.051284718	-
GH_A04G1509	2.750121679	2.412897129	2.021366871	0.801763179	0.886931612	0.325049264	0.468061958	1.226266341	1.333223638	-1.828525094	-1.248412257	0.575123386	-
GH_A04G1510	36.83493611	15.41030731	31.15853656	9.964995573	21.00728134	15.5415906	4.525000734	10.27192764	4.906516574	-0.849087145	-2.081700063	-1.240088211	-
GH_A04G1541	6.170000883	3.343586022	4.555903473	7.691640169	6.744697714	10.22119197	11.49791161	10.96293411	10.22704969	0.802329709	1.216780926	0.407909333	-
GH_A04G1552	6.283593176	23.6119773	8.141890261	3.584865372	2.450745124	2.221710766	2.244894662	3.668607818	4.045741277	-2.20483968	-1.931203724	0.261617775	-
GH_A04G1553	2.926758066	6.661831182	5.707365891	3.286324481	3.189492608	4.695511648	1.221726813	1.995254008	3.436288696	-0.460377495	-1.203757727	-0.753119612	-
GH_A04G1556	5.223109521	1.156147357	5.067770964	6.394581047	7.057022016	6.747670716	1.314329389	1.886359612	1.806182861	0.812396233	-1.19562791	-2.016801056	-
GH_A04G1614	6.532942111	1.27984154	0.490871755	0	0	0	0.053603318	0.049831519	0	-8.070253462	-6.280971892	1.738788056	-
GH_A04G1623	4.017383942	3.822974944	3.560936048	5.481398741	31.66131663	17.77806389	4.483270575	5.443663834	6.040671174	2.262682099	0.484587273	-1.785873105	-
GH_A04G1647	31.43135275	45.26221898	44.27782687	19.21775582	20.94636505	18.60879378	29.31223892	25.11045506	26.36319118	-1.04604884	-0.583233345	0.45230594	-
GH_A04G1648	7.75143667	18.135403	12.59308752	7.509082862	4.402965868	1.760569288	9.292626541	9.944355261	17.10391273	-1.494489164	-0.082110144	1.401655167	-
GH_A04G1715	6.848543179	2.356577791	4.793113691	15.14381972	19.64542548	8.154859132	10.5878205	7.562835706	6.961470009	1.612583009	0.840983363	-0.783629569	-
GH_A04G1731	0.670864471	0.421659285	0.462067544	0.760596855	0.738783515	0.59299941	0.423846281	0.272063035	0.27102206	0.427203582	-0.685281384	-1.122157227	-
GH_A04G1735	0.975855223	0.881056477	0.938670326	1.320615187	1.611977791	1.027970368	0.437346273	0.68609091	0.489395243	0.500885801	-0.78920452	-1.299337404	-
GH_A04G1763	3.262650622	2.59336312	5.271704291	2.141064749	2.076262501	1.684992218	1.346853884	1.736759562	1.069586181	-0.919228835	-1.418615191	-0.509404607	-
GH_A04G1768	2.651048973	4.338245479	2.773158636	2.861141512	1.50533833	2.688994498	5.518228481	8.508190169	8.735306117	-0.473879142	1.220961204	1.686704994	-
GH_A05G0017	8.00931321	0.626363126	2.342300656	0.15209458	1.440393071	0.431633215	1.154288388	0.097551532	0.645830639	-2.445442301	-2.543541206	-0.107375903	-
GH_A05G0028	316.7127142	287.0917272	240.0195538	122.0209142	115.3919303	143.7180628	153.0910749	123.3873704	141.537351	-1.151787662	-1.015066433	0.128205939	-
GH_A05G0031	0	0	0	0.384410397	0.252813301	0.23377037	0.099456758	0.416063162	0.500819379	4.736145744	4.959052319	0.207748524	-
GH_A05G0044	2.634319052	2.669401533	3.137528346	0.696977103	0.464489215	0.423850646	1.899430954	1.095229049	0.538097196	-2.408674521	-1.254543477	1.14506746	-
GH_A05G0049	16.508466	24.13797344	20.9319522	35.70921178	43.80859822	54.05397297	14.36772467	25.48303967	15.98020014	1.112424735	-0.140481657	-1.260875178	-
GH_A05G0077	0	0.037709617	0	0.305223816	0.545999339	0.408352706	0.315876693	0.14682501	0.247428622	4.957433928	4.132249903	-0.83784008	-
GH_A05G0091	3.930910706	3.084468498	3.515579058	4.804751602	21.16525088	9.195389708	6.800551597	5.143730995	5.100536466	1.733799452	0.693540039	-1.051065193	-
GH_A05G0092	2.830941581	2.956433956	3.037268982	3.931282753	22.48232571	13.92853957	6.54496507	4.439988315	6.730058506	2.185832399	1.000110141	-1.19313717	-
GH_A05G0093	2.366044344	1.993524169	3.534463989	3.6838107	10.34759052	5.443191378	3.371280405	2.460383686	2.820560368	1.295958094	0.128782668	-1.177108945	-
GH_A05G0096	3.908597844	10.32856735	7.541253327	7.209543065	4.923052861	6.623119179	9.286774762	15.71705265	13.41190015	-0.220270583	0.819669745	1.030870529	-
GH_A05G0115	2.794285035	1.370671948	2.112945564	2.978392286	7.417563896	4.494368752	3.126503343	5.123334115	3.844497212	1.239965415	0.944921848	-0.303536097	-
GH_A05G0123	5.27660709	2.842724958	2.044315661	6.327524498	7.989872677	8.675353291	6.310244389	5.644856939	9.459386531	1.17512671	1.073927799	-0.109761322	-
GH_A05G0135	1.300087982	1.481368827	1.631965423	0.841871063	0.993249017	0.589534978	2.006524184	1.840791175	1.211292356	-0.863994104	0.198658318	1.050972004	-
GH_A05G0142	521.5016453	704.1341802	399.7922718	314.784559	259.3301505	286.3183942	270.9440472	294.7192702	211.1969087	-0.921741825	-1.065463187	-0.152952873	-
GH_A05G0146	0.448339164	0.695631519	0.541944073	1.020524807	1.296039953	2.225631432	1.60242388	1.117251962	0.896564887	1.418378531	1.101449761	-0.323440417	-
GH_A05G0148	7.081640661	6.052541958	11.71859686	25.43692025	26.76635943	31.51068124	19.3535411	21.11875457	20.02028752	1.744889674	1.28130208	-0.471912049	-
GH_A05G0155	0.386611309	0.964054551	0.821676633	3.771504721	4.105468174	3.63805138	7.53709256	4.128974641	5.120696689	2.39760367	2.944657521	0.53535972	-
GH_A05G0162	5.023436548	4.367459254	3.758236872	4.758716771	6.724259236	7.331224751	7.129241231	10.85704213	13.01624506	0.510438316	1.236670649	0.718785432	-
GH_A05G0169	29.4856633	103.3672894	90.42341426	23.3182084	20.49337836	17.63259939	41.21429967	54.86668448	52.28871132	-1.864830875	-0.587913361	1.264514982	-
GH_A05G0179	1.11879131	1.03972448	1.950539713	3.65895217	4.389210011	5.740778324	3.029325101	3.168187381	2.966116809	1.735670288	1.15318617	-0.589111715	-
GH_A05G0197	29.56230882	12.38115199	36.69686633	13.76768469	11.77704295	3.445825573	18.39181225	9.979273585	6.805981809	-1.445956664	-1.163797101	0.267523965	-
GH_A05G0201	0.883682991	1.071171723	1.643353266	0	0	0	0.35890917	0.667309033	0.40162327	-5.120955415	-1.326584743	3.779962887	-
GH_A05G0213	2.827429247	4.291597679	2.057504794	0.868410987	1.015330839	0.234712992	0.499288966	1.485300751	1.564387414	-2.097493053	-1.371679645	0.722099032	-
GH_A05G0216	1.548341549	2.939515879	4.075762954	1.728815641	1.368880948	0.832744236	2.604016957	4.825102545	3.528424177	-1.125367237	0.356309258	1.468652105	-
GH_A05G0217	17.92371297	5.739597058	6.957163138	4.251219923	3.228231385	4.157773006	3.084252424	3.078054577	1.57339226	-1.401471349	-1.985267958	-0.588630891	-
GH_A05G0245	3.928140833	2.72901596	5.996659272	6.120441878	5.66554608	8.787293333	7.762791211	8.411943674	11.93747934	0.692288698	1.147980078	0.448028949	-
GH_A05G0248	2.613176844	6.405606905	5.264599569	1.994128933	2.338161874	1.732405419	3.891600852	3.288880233	3.958857945	-1.238794191	-0.360612286	0.865858024	-
GH_A05G0252	3.422948711	2.212899668	3.352514465	4.907706535	4.561085001	3.049863432	7.859466066	7.961256493	8.545917898	0.475267934	1.436812489	0.948877638	-
GH_A05G0258	0.605394839	0.346221899	0.995927304	1.413354111	1.153879039	1.037326259	1.777916146	1.488703935	1.537988091	0.88143261	1.298757389	0.404526963	-
GH_A05G0271	63.22973248	66.96075954	79.86785118	45.8602062	21.30401576	22.6444821	37.50172529	35.30247935	20.20529287	-1.23029203	-1.175971417	0.0423776	-
GH_A05G0276	1.367017216	1.600776423	1.774738108	3.887033047	3.749336755	2.9055165	3.624618237	2.765775763	2.836846598	1.148163134	0.958067558	-0.201383909	-
GH_A05G0313	0	0	0	0.321441679	0.225494371	1.390061423	0	0	0	6.307061257	NA	-6.542482752	-
GH_A05G0326	469.2303233	709.6633606	481.5704277	254.0584587	230.8862327	316.5104701	384.252788	323.2385758	362.0439443	-1.05507559	-0.634950483	0.411496537	-
GH_A05G0333	0.770284841	1.847771223	1.658650437	0.572781715	0.669686298	0.27091872	1.64659127	1.714416292	1.179234281	-1.494059967	0.087507756	1.567003421	-
GH_A05G0351	1.172579353	1.8606927	2.081485037	1.506055418	2.905408246	3.459964949	0.432949872	0.563479481	0.581370747	0.608723042	-1.700219082	-2.318116717	-
GH_A05G0362	0.937137588	0.917111492	1.399005265	1.322670967	1.43440535	1.444550576	2.018332699	2.148994783	2.430466369	0.36214397	1.017518818	0.645855512	-
GH_A05G0363	34.94992846	30.56169078	15.23269681	3.920986046	4.7174962	4.067604434	6.608901557	7.322711652	6.644203755	-2.672424934	-1.973762073	0.690414854	Sucrose synthase
GH_A05G0374	151.3349906	152.3240136	150.6977367	47.14289315	43.24522849	32.2556809	65.53062191	72.57250071	73.8661558	-1.893945588	-1.10082274	0.78289324	-
GH_A05G0386	21.63598032	32.02803453	4.038805707	1.286534795	2.910615071	2.11241693	1.398009104	2.90871397	5.289119351	-3.196984678	-2.588730047	0.599562184	-
GH_A05G0390	6.742331281	9.324137862	5.805856477	3.382349459	2.590655686	2.322755881	3.976644577	4.825799265	3.890339249	-1.400002752	-0.783851315	0.605453605	-
GH_A05G0404	6.213923707	6.120006598	7.673779381	10.97405986	14.43451231	14.45951631	55.68121428	46.48423718	35.65493716	0.987138729	2.782306777	1.786034656	-
GH_A05G0409	1.254611654	0.699567706	2.012346939	2.806551831	7.642140346	4.012336501	3.439546208	1.160582222	1.596576455	1.858281624	0.639193418	-1.231433555	-
GH_A05G0429	70.27108522	58.93177106	86.40563055	123.8029618	106.6385267	162.6080891	151.1096392	159.2384434	156.7534475	0.86099211	1.114196427	0.244861434	-
GH_A05G0442	0.25711981	0.391816548	0.444002373	1.441538988	1.092153461	1.157163331	1.223318121	0.499275794	0.868086923	1.748497259	1.238287213	-0.523607049	-
GH_A05G0444	11.34402351	9.797484623	11.12488057	22.53829445	25.83898923	23.85884859	22.24506513	18.43780677	19.65619003	1.157441412	0.90148898	-0.265574845	-
GH_A05G0455	115.9852183	148.1474757	105.8944249	47.66132953	58.64976077	73.36235841	49.46124299	75.34525625	110.1609479	-1.046936482	-0.655072371	0.384724561	-
GH_A05G0466	26.44286093	35.79899621	22.08046339	17.58089182	15.50209887	6.63263789	27.54444759	28.190402	18.56892893	-1.087318086	-0.181517466	0.892898665	-
GH_A05G0473	1.801650702	1.990199631	2.403594158	3.898081429	4.270024452	3.75396052	3.461463152	5.075286403	4.243667869	0.938623633	1.04407687	0.095934811	-
GH_A05G0474	4.972294829	3.959509763	5.6020739	7.919540619	7.284273531	5.110595986	13.79749393	9.688493021	6.499125126	0.478536556	1.043020678	0.552983946	-
GH_A05G0477	3.673648888	4.340470905	2.355776496	1.126876184	1.150895787	0.806216372	1.063305698	1.40301262	1.995878521	-1.747608983	-1.220639985	0.518637364	-
GH_A05G0497	0.727296055	1.295418968	1.794167331	0.978618288	0.551659794	0.410919143	1.241853684	1.905436941	1.794399584	-0.976160219	0.371715879	1.33429027	-
GH_A05G0504	1.657784603	1.529189977	2.255796591	11.1713536	14.39345924	31.15021182	8.736629838	4.610539001	3.234292432	3.374127646	1.604886747	-1.778714368	-
GH_A05G0505	3.175735748	4.487444398	4.260613433	6.801404039	9.030400828	10.69760346	7.038785633	5.68702207	4.907334327	1.1465288	0.563899595	-0.591115327	-
GH_A05G0526	0.131033223	0.084711575	0	0.32568868	0.468972296	0.396120208	0.283836478	0.214389757	0.138957048	2.47490224	1.574247005	-0.900468577	-
GH_A05G0538	8.292198899	4.619428057	8.497791148	8.142693142	13.58099009	9.937269973	11.3218396	13.98916071	17.57659615	0.558252462	1.000231692	0.43298452	-
GH_A05G0546	121.1783774	170.3682396	114.2504009	53.84148119	50.29682322	51.15320728	63.22511302	59.41578078	73.05892389	-1.389900953	-1.052679807	0.327476391	-
GH_A05G0578	0.262343388	0.227623991	0.616257475	1.051252753	0.957942574	0.579979206	1.043079774	1.251204437	0.828347994	1.219934518	1.493829151	0.261128529	-
GH_A05G0581	1.732834852	1.023986894	1.96370499	2.613973628	7.267821101	2.558913582	4.640638188	3.51670675	4.454594152	1.392090007	1.414302838	0.01148045	-
GH_A05G0582	0.319794369	0	0.892065016	0	29.67038118	13.63633245	7.013787932	3.058888609	5.523022097	5.149700326	3.668300454	-1.479444113	-
GH_A05G0590	12.98669705	8.25497793	11.15506062	4.381904096	3.727978373	2.305674121	4.759974596	4.514735593	5.362453034	-1.638304718	-1.149135321	0.477901981	-
GH_A05G0604	3.856071233	0.467420388	1.344561763	0	0.447869255	0.230074396	0.195768638	0.136495029	0.109533619	-3.077932759	-3.679899047	-0.614883342	-
GH_A05G0605	0.84365262	0.750875948	1.171309696	1.433232925	1.469958885	1.30186524	1.924476953	2.286507334	1.659778956	0.598394599	1.084964617	0.476876358	-
GH_A05G0612	2.995838579	5.639440495	4.424229962	2.420618936	1.746603801	2.523503847	4.652334177	5.389581192	4.565272601	-0.971814519	0.162003508	1.125488791	-
GH_A05G0626	4.085895066	3.009771682	5.114301722	11.07049928	15.57538441	11.55175077	14.04185875	9.731016773	8.392166648	1.639088383	1.395198563	-0.254540828	-
GH_A05G0638	23.82322424	35.13794456	23.93301569	17.91446976	15.82362597	11.84851706	11.84106072	13.33524116	14.08315039	-0.864971429	-1.07870301	-0.224771821	-
GH_A05G0641	0.855777212	1.141079773	1.889856255	2.89673466	2.871426863	2.348777031	3.736433354	2.988842037	4.764520263	1.05468619	1.556507248	0.488587407	-
GH_A05G0646	15.85443648	7.927079597	4.814805536	2.8085251	2.378664385	4.693363994	3.61546193	2.81186707	2.326962303	-1.540116907	-1.710337745	-0.174419452	-
GH_A05G0653	18.7010876	35.21778529	18.04593701	9.94423236	11.04760641	10.79368886	16.23648038	18.04800254	17.1823611	-1.182679893	-0.483074255	0.69079206	-
GH_A05G0685	0.151300562	0	0.070342044	0.222669484	0.124963796	0.397206602	0.015362737	0	0	1.742377369	-3.730958721	-5.473465633	-
GH_A05G0687	47.27850306	14.58637945	13.42298566	14.61921012	12.31217519	15.66048607	9.033933948	3.252579127	5.16923725	-0.828049261	-2.11457678	-1.294945705	-
GH_A05G0691	0.3464439	0.251968803	0.429512785	0.951743354	0.7868814	1.019756826	4.268164158	6.409579091	1.600788203	1.415416299	3.577539345	2.152816956	F3'5'H
GH_A05G0695	42.09720506	47.18144602	33.97857993	13.17764106	16.48786013	18.22015869	32.66909259	36.29932608	26.1555779	-1.369446593	-0.373957856	0.987290687	-
GH_A05G0700	0.077182438	0.56134822	0.394716813	0.030290566	0.031873677	0	0.313477629	0.524555582	0.631412786	-4.005917484	0.504434624	4.492112372	-
GH_A05G0725	143.7634402	255.6329894	104.6350413	92.20852185	74.98105429	84.33811555	87.22689183	88.91670426	99.02423339	-1.006207004	-0.872918948	0.123993074	-
GH_A05G0728	122.4649826	267.0812371	283.9589102	303.4793845	279.7563432	342.4701248	93.18255354	145.0591286	194.2188868	0.454511327	-0.637851297	-1.101430149	-
GH_A05G0775	5.338201725	1.092845237	3.253935381	7.495441825	5.241793606	6.455063927	2.939005242	1.791607909	1.509603419	0.981358231	-0.636824314	-1.625414947	-
GH_A05G0785	7.582478344	2.247804168	5.187363175	9.096928379	17.52230746	7.726170972	8.457028563	5.488530802	5.749526937	1.187382726	0.387760549	-0.810585991	-
GH_A05G0788	0.644875881	0.916472962	1.364666443	0.75052555	0.606088081	0.467029207	0.930258012	1.670827923	1.414909112	-0.685151371	0.456275678	1.129807441	-
GH_A05G0797	1.825678784	1.718856951	2.20849481	3.185968783	2.898651483	4.264134641	4.722576933	3.721023799	3.335107652	0.83951337	1.032291668	0.184224648	-
GH_A05G0803	0.435529474	0.844695416	0.809938395	2.563880056	2.877737691	4.781438957	1.945800426	2.137772152	0.395885794	2.274771363	1.106690445	-1.171402433	-
GH_A05G0811	1818.277094	3393.252034	2058.167615	725.0331598	502.083144	578.4745859	410.1139458	422.8197672	652.9990047	-2.013105163	-2.289898589	-0.286204692	-
GH_A05G0829	0.747231941	2.75354143	0.972720131	0	0	0	0.485582994	0.112853733	0.407529494	-5.995067815	-2.167691496	3.826834907	-
GH_A05G0844	0.345658313	0.375420185	0.572099343	0.200769444	0.22839188	0.112193875	0.336935139	0.569028485	0.596970642	-1.255458178	0.214538168	1.45893151	-
GH_A05G0852	12.07977975	8.367265914	8.691555892	3.160506233	5.344854792	1.784704451	3.270813752	5.429755102	6.53585038	-1.498915865	-0.938792032	0.552429738	-
GH_A05G0857	2.402727202	4.01066622	3.406136274	1.607669837	2.082084118	0.940064956	1.951742499	1.903641272	2.792682736	-1.084068484	-0.567085065	0.506627595	-
GH_A05G0871	37.57208491	121.5885514	93.22847232	27.29990595	23.14096286	17.11421353	40.37349028	55.69093325	68.01150673	-1.904383651	-0.619646736	1.2724734	-
GH_A05G0880	818.6022329	1104.31153	877.4686418	194.2828358	121.0782025	163.8296686	86.27713327	112.6971944	179.0664879	-2.551182686	-2.888914287	-0.3463083	-
GH_A05G0882	2.705952354	2.055508816	3.312839738	7.433735075	7.598760028	7.27610276	8.462504812	6.811290424	11.23238097	1.459651095	1.710907985	0.240440847	-
GH_A05G0886	9.238917536	5.4523312	12.87961571	19.53782188	16.85067421	21.07920191	18.2908724	20.89925864	22.75014248	1.053456957	1.166187926	0.103711479	-
GH_A05G0889	1.218399506	0.551377558	1.30913666	2.295196356	2.59405307	1.628399552	1.93543204	1.533447711	1.058273749	1.077199612	0.555217242	-0.532670132	-
GH_A05G0893	29.87732192	29.68259692	30.27549721	75.42593275	90.54801646	117.11615	62.70430319	60.68641807	61.96404455	1.650222707	1.04379537	-0.614326796	-
GH_A05G0924	8.155774865	1.412309215	3.069511752	1.295548733	1.603834701	0.370756829	4.416640226	2.639483499	1.676841104	-1.945868262	-0.535335227	1.395830246	-
GH_A05G0926	70.78845493	117.6498718	50.2882983	16.71790283	12.76256956	10.5652999	21.2026821	22.23373144	24.10564872	-2.575976424	-1.821631714	0.741933209	-
GH_A05G0932	7.354335417	6.288905565	4.973305935	2.099083087	2.650547874	1.978589347	2.552505344	3.180693384	2.613193512	-1.470231498	-1.155041376	0.305566559	-
GH_A05G0933	2.44920052	0.850772362	2.073403446	5.250727981	8.333017416	9.736367722	4.810415704	3.11930967	2.093352942	2.110839925	0.89738538	-1.220690792	-
GH_A05G0935	2.388911667	2.426923397	2.009735197	0.803604197	0.986537875	1.466080407	1.247477207	0.901987676	0.878925551	-1.081927168	-1.171769077	-0.100292661	-
GH_A05G0943	17.73316283	16.47640128	12.46817773	11.55337737	11.76038218	11.00797208	4.257547169	6.365726641	8.377124906	-0.447654529	-1.2988469	-0.859651743	-
GH_A05G0945	10.0580487	4.118199793	6.525823287	3.684167823	2.87984747	4.907635293	9.404788517	9.013075009	6.623250608	-0.859268504	0.27285825	1.126650418	-
GH_A05G0946	2.258300977	1.642463309	1.443640195	0.553924704	0.466300089	0.134742644	0.917212322	2.664602041	3.207408057	-2.18632888	0.343443437	2.520772922	-
GH_A05G0952	0.083755668	0	0.233636076	0.9203672	0.830116642	0.879528905	0.40820988	0.063247697	0.380659418	3.02748499	1.40329116	-1.653355933	-
GH_A05G0953	0.13489851	0	0.250865875	0.635297713	0.519945232	1.845854977	0.547892316	0.271647925	0.286112152	2.939247958	1.509827752	-1.434144056	-
GH_A05G0959	19.23030139	15.52127827	19.57091526	33.17923755	39.85251644	36.71633393	32.62277288	25.85565845	28.93772894	1.009004721	0.684416762	-0.334192419	-
GH_A05G0964	0.311888114	0.415866669	0.217502638	0.856812431	1.304089891	1.153755425	0.49086107	0.73600261	0.513841536	1.80676641	0.885737409	-0.927366798	-
GH_A05G0965	2.939523999	2.585861656	2.830879721	3.85641463	8.3934016	6.293929109	3.359953403	3.297940509	2.82463969	1.144228021	0.182612818	-0.971343339	-
GH_A05G0969	14.69911975	11.06463006	9.68129488	4.70044677	6.782168257	3.941222328	5.08561475	5.378689548	7.23728718	-1.204514502	-1.004168075	0.190888446	-
GH_A05G0973	3.488918905	3.042720047	3.374743313	1.323292932	2.514152553	1.564753282	1.350457774	1.343843536	0.659809657	-0.879652503	-1.557150598	-0.689260275	-
GH_A05G0975	13.95793254	12.94181933	15.88162335	2.30646238	5.612455287	2.045490736	5.02256627	5.871113509	6.28806553	-2.10478373	-1.318417954	0.7770216	-
GH_A05G0989	9.692418932	7.305638823	8.561704278	10.09743899	15.82859695	9.967840197	5.618588199	5.921885507	5.406243869	0.48505354	-0.593234943	-1.088501979	-
GH_A05G0999	228.0666842	450.9983146	349.3054026	240.6760227	261.2446248	296.6411125	625.3095006	404.9908145	652.6976706	-0.369004324	0.710717783	1.070136176	-
GH_A05G1002	1.55063511	1.274324981	2.321590659	1.11396168	1.063646582	0.903240343	2.73266016	1.86558896	2.221738381	-0.74480637	0.402455302	1.135306342	-
GH_A05G1007	64.83741827	105.5080998	56.70961096	36.55250087	25.48939199	41.55526665	31.12620382	28.61939641	25.72479892	-1.135786181	-1.409642793	-0.282391227	PHOT1
GH_A05G1008	4.214902002	8.026421701	4.40650581	2.879773588	1.875889183	2.689447725	1.046647012	1.335813103	1.865994647	-1.164772462	-1.972421722	-0.817191224	-
GH_A05G1012	28.25630246	10.45568107	19.53235581	4.231444321	9.979959219	5.323977629	12.38236635	3.930612962	3.886439811	-1.581384161	-1.531191099	0.039307982	-
GH_A05G1032	21.37780251	32.90883739	17.7724824	9.918983293	11.0897275	9.274203518	17.27970986	18.82727726	20.91562427	-1.25436765	-0.337655917	0.906722908	-
GH_A05G1036	13.12968248	24.367483	20.67953061	10.67949518	7.942584131	5.684455281	10.78620194	12.34293627	8.037564128	-1.262047197	-0.899354458	0.350737012	-
GH_A05G1038	9.941433647	20.67361426	22.49339782	26.96409122	16.33064007	13.07589482	38.31355385	40.62243737	35.1420361	0.082565712	1.102679613	1.007105903	-
GH_A05G1039	0.052563902	0.815567988	0.195502371	0	0	0	0.555071595	0	0.38223456	-5.429213899	-0.187178717	5.234600391	-
GH_A05G1068	0.511826608	0.690553917	1.034592841	1.240144417	3.142930672	1.147181165	1.446115778	2.470261139	1.557536082	1.299496549	1.290296302	-0.019892705	-
GH_A05G1079	1.80299836	5.298268739	4.877048401	2.187109152	1.805032602	0.521584427	5.902705105	7.715312232	4.916646157	-1.405017441	0.630878709	2.018682822	-
GH_A05G1099	0.075276699	0.127747146	0.122490683	0.118170603	0.170976699	0.233553916	0.428032417	0.582659646	0.393442055	0.668325994	2.108157069	1.438390947	-
GH_A05G1109	1.576917061	2.378739965	3.665669461	1.856602799	2.532491862	1.421767206	3.486988225	4.03549385	4.777932002	-0.395373562	0.68543034	1.068411307	-
GH_A05G1116	20.13551602	32.9977868	20.58234406	10.01307294	8.996119268	10.63033453	11.02118423	13.53164287	15.01066971	-1.318664784	-0.897648394	0.412238233	-
GH_A05G1120	0.164414054	0.432759978	0.34943413	0.387149839	0.193992333	0.044845009	0.763165877	0.86909547	0.918040248	-0.58675933	1.426089419	1.991995389	-
GH_A05G1145	38.57748125	43.82028324	35.68709142	20.05745218	15.93116517	21.89895005	24.40408125	26.18864018	24.48342243	-1.033637568	-0.65371972	0.371362586	-
GH_A05G1149	3.885606092	7.970777823	6.948000939	15.48382465	16.53993845	28.81907368	8.254910899	8.576883746	11.68251217	1.685820584	0.596991711	-1.096035376	-
GH_A05G1154	12.54854258	9.106143263	12.13788893	15.26995967	22.05006884	16.32098188	8.140892793	7.536260093	11.02356024	0.661185697	-0.343063708	-1.01380103	-
GH_A05G1172	0.332828201	0.419581238	0.526106272	0.731470875	1.951740765	1.207388231	4.001288689	3.191937257	1.421904218	1.596952639	2.750418923	1.143079997	-
GH_A05G1175	1.197706054	4.96258557	2.733542084	0.769164017	1.079151634	2.494663803	5.041392013	5.097764362	6.730058506	-1.050350077	0.922162937	1.976010517	-
GH_A05G1176	8.092245166	10.12852374	7.699414374	1.994128933	1.165750222	3.323651878	5.961880094	8.810950749	7.441186692	-2.015030732	-0.221363526	1.786387384	-
GH_A05G1189	95.19098984	157.8861538	83.98802667	14.0013308	14.19734951	15.32625901	68.76165143	56.82065424	96.84461536	-2.957682101	-0.600269503	2.348231738	-
GH_A05G1204	0.33949959	0.23045699	0.410380813	0.719485272	0.869249832	1.685333379	0.468820107	0.102548604	0.339456639	1.726251589	-0.116472362	-1.854993786	-
GH_A05G1224	10.67047211	21.31096144	4.015944543	0.498532233	0.41967008	0.606341897	0.515931931	0	1.1546669	-4.571018197	-4.443199051	0.11095818	-
GH_A05G1225	1.96203872	3.07352045	1.122686884	0.355389315	0	0.288162486	0.55168959	0.569855486	0.342970366	-3.264856475	-2.062236447	1.187475371	-
GH_A05G1226	2.767137901	6.02585265	1.218776725	0.647774367	0.400958675	0.556135243	0.512645741	0.293275944	0.132382192	-2.642666671	-3.405223753	-0.772966807	-
GH_A05G1243	0.622184963	1.357546204	1.995919617	1.61158175	1.361786586	0.296983786	2.375392728	3.288880233	2.686367891	-0.282430335	1.068951937	1.335888446	-
GH_A05G1248	10.73805427	17.1851826	13.12658778	5.363519199	3.28707107	7.527002855	11.61990537	16.41604875	11.26226829	-1.349693113	-0.061807574	1.28043241	-
GH_A05G1249	30.04522169	37.41959887	24.10251456	39.30457027	46.4069958	44.14872013	19.56054974	19.07391652	20.08116349	0.499738769	-0.641661815	-1.150461735	-
GH_A05G1255	1.563439138	2.296475848	2.073711049	0.938413615	0.835542241	0.834063061	0.859108374	1.684124946	1.316633751	-1.189789012	-0.618781927	0.561815475	-
GH_A05G1266	1.516769313	3.015268463	1.974476685	0.892893552	0.438461278	0.217197097	1.416887692	1.488995529	1.171900735	-2.05357622	-0.671398485	1.369204391	-
GH_A05G1267	33.51249694	18.1673995	25.21010539	46.58041629	59.58674418	63.54092792	26.65517031	30.66692523	27.07737953	1.136378298	0.133170559	-1.010472283	-
GH_A05G1285	2.409059489	7.93484318	2.085536195	2.249507842	1.612356438	1.387812516	2.597935174	4.54797471	4.077515812	-1.243438202	-0.144682948	1.086329298	-
GH_A05G1292	51.54857742	59.57355975	44.48013252	13.9452628	14.29519151	15.18923777	22.41021981	25.82513343	28.92511666	-1.845853638	-1.01256563	0.824669146	-
GH_A05G1302	30.69398895	31.16964307	32.58077979	13.37239402	18.17304374	5.926237542	12.55045277	13.75079337	8.589467803	-1.336831776	-1.434767106	-0.111513131	-
GH_A05G1310	2206.632608	3160.020115	2370.3685	792.1505278	747.4179411	896.8173002	892.2135421	730.9933252	1059.171966	-1.671297244	-1.528596675	0.133763098	-
GH_A05G1318	4.257202517	3.950790122	4.894897959	6.287793932	6.200530912	5.200337708	10.00257222	8.469113514	9.94469871	0.428722435	1.114060584	0.674437001	-
GH_A05G1326	93.16046849	91.79485104	95.54617527	40.89598844	39.68978183	43.17949507	76.20230045	81.91738004	90.40473962	-1.185507716	-0.175570826	1.001013421	-
GH_A05G1339	3.73541987	8.379002178	3.75398427	1.510404588	1.464690131	1.58489367	2.789097371	3.04872685	4.115644398	-1.802981806	-0.673389863	1.119570839	-
GH_A05G1346	1.679372125	1.628544128	2.642595611	4.055855457	6.081659634	6.536160106	4.197412322	3.121649035	4.579526351	1.474863998	0.992199394	-0.491940662	-
GH_A05G1357	16.93056276	11.10123422	5.994504526	7.093739287	7.066381584	4.601487911	5.530464021	4.322342599	4.929012856	-0.861498197	-1.205139252	-0.355414045	-
GH_A05G1359	0.393744358	0	0.20920918	0.176601824	0.325205597	0.161094526	0.593988054	0.764573634	1.533874849	0.135691868	2.260334275	2.107773065	-
GH_A05G1366	59.26097718	45.78743186	21.95982627	16.79459046	17.05150336	20.81032143	30.40211738	55.16606277	46.74811956	-1.221330234	0.057790841	1.272741759	-
GH_A05G1367	1.84842824	4.446290438	1.42855276	1.31895142	1.784423962	1.26042725	3.158965903	3.389877343	3.731301543	-0.825759708	0.413628548	1.227800637	-
GH_A05G1389	13.46800661	22.63519748	7.690963312	2.58330339	5.472402464	5.085003633	3.623249244	7.881166127	12.32082068	-1.741658423	-0.877867984	0.857117463	-
GH_A05G1396	41.2980785	26.10468281	28.34784383	26.22067405	7.500486536	11.97202724	13.96309397	8.082248233	2.063659992	-1.070717711	-1.990699407	-0.932779433	-
GH_A05G1398	14.78557142	5.773293777	14.47808333	17.97283587	20.96549241	17.6749964	7.652621263	15.068153	5.233168442	0.685976609	-0.325834456	-1.019380808	-
GH_A05G1399	79.90945077	80.03159108	25.13656465	7.477983498	20.55727657	19.89559348	4.740124618	16.36731804	18.07775366	-1.954637407	-2.239965437	-0.290646066	-
GH_A05G1410	2.885382766	4.170683617	2.176709437	0.128194003	0.269787909	0.103944325	0.132668211	0.369999026	1.088685935	-4.191191164	-2.554444906	1.644185436	-
GH_A05G1417	0.31429962	0.380983757	2.703273767	7.03084634	7.398307596	12.4518872	3.127504903	2.314083257	1.999835457	2.968461294	1.124812634	-1.851708589	-
GH_A05G1422	5.930360236	12.59521864	1.242645209	0.590043629	0.310440881	0.996726405	0.780258701	0.725355777	0.797194682	-3.386782898	-3.101444784	0.285953108	-
GH_A05G1423	6.371634898	5.983259197	5.324595005	2.817102778	2.431421892	2.540861281	4.389516113	4.111100292	2.565926446	-1.18590911	-0.673452444	0.50279898	-
GH_A05G1425	111.3893187	174.3574953	71.28445607	24.27973569	38.01596773	20.72801957	27.12040239	38.96921994	34.20067034	-2.107966611	-1.831341451	0.266869785	-
GH_A05G1431	141.1922309	123.0241643	126.4469432	48.7415734	39.21719718	38.81420169	92.02880513	73.68671288	64.14640064	-1.628517547	-0.766828965	0.851495743	-
GH_A05G1450	975.653174	1323.687952	1014.215919	471.5807461	424.1256082	543.1113884	427.6552959	399.8959618	504.920067	-1.207821777	-1.314628698	-0.115479998	-
GH_A05G1459	11.06970747	7.787035867	10.29296711	21.86419937	29.56425831	24.47022654	24.91214182	25.21474846	24.37171922	1.375101877	1.352407184	-0.031998283	-
GH_A05G1468	0.091552742	0.177563601	0.297950311	1.293489037	0.793970422	1.354709823	0.818054233	0.622220585	0.374486562	2.58503423	1.672814795	-0.92072676	-
GH_A05G1486	36.07911961	42.05687979	31.73725994	19.24767926	19.70624723	13.91950093	39.3342018	30.6545087	42.99879132	-1.058759459	0.039031523	1.087368921	-
GH_A05G1505	0.743097061	0.759558131	1.73672561	0.504443683	0.315167254	0.383457326	1.517206944	1.501445324	1.150103	-1.434192591	0.362026617	1.784777141	-
GH_A05G1509	5577.929126	10582.92212	5952.887348	330.9204487	185.1123702	158.6518647	103.2484532	155.1832173	371.7159249	-5.038153805	-5.131732171	-0.103165764	-
GH_A05G1531	14.53355889	6.601352533	10.98964357	27.10922675	37.35638602	17.90120624	81.65576932	22.13911982	20.11967531	1.352673151	1.942652588	0.577473375	-
GH_A05G1532	9.66662979	4.687029443	7.012881227	9.880318266	17.06463357	6.895818644	4.637994364	5.454728192	4.441645499	0.657831029	-0.557210302	-1.225803451	-
GH_A05G1543	1.370821186	2.818183448	1.682515911	0.774697571	0.588745796	0.680498819	2.048880763	1.697677387	2.442245099	-1.525347911	0.072677305	1.58765463	-
GH_A05G1544	23.18099183	49.24474312	65.58583987	17.34538184	11.54713534	9.557957472	65.64852218	68.38535586	38.45245749	-1.846981175	0.32219077	2.155847157	-
GH_A05G1566	0.937529278	1.414239478	0.807170952	0.735874458	0.516222877	0.729267703	2.453908593	3.041652334	3.850643149	-0.677703779	1.564268497	2.233354951	-
GH_A05G1594	144.9273078	214.2311471	40.82935716	17.41142426	17.85163773	30.40759362	16.81784086	11.76879158	16.64788397	-2.61021603	-3.14544422	-0.540974422	-
GH_A05G1606	930.207201	1246.705458	774.6593478	409.4713672	421.0905018	512.9092746	578.2565085	694.9150942	793.9489608	-1.139747833	-0.513962214	0.61784536	-
GH_A05G1621	0.745607524	0.723040913	0.975741001	1.473921385	2.007117774	2.109015293	1.390773032	0.875843106	0.953855266	1.184173077	0.394807649	-0.798969373	-
GH_A05G1628	0.476360362	0.076990468	0.184556275	1.464438435	1.868843325	1.55375111	1.773516013	1.708676059	1.299000263	2.730709309	2.703330287	-0.034320412	-
GH_A05G1636	1.524353159	0.121735516	0.383529652	0.070381021	0.236990163	0.222563143	0.116539919	0	0.01630118	-1.948990496	-3.941087768	-2.001682402	-
GH_A05G1657	1.650573485	2.259694744	1.805595148	4.420107443	2.245368581	2.5952978	4.337771651	4.912372068	5.648306876	0.695356553	1.379856554	0.672992293	-
GH_A05G1674	4.153036471	9.336107231	6.143495567	1.000151353	0.506722388	0.675799018	3.220181961	4.52602868	2.917053222	-3.16784091	-0.877617595	2.279355403	-
GH_A05G1675	64.38150402	65.33139351	44.96746208	24.63335741	32.98113099	25.33795785	22.38537603	39.95022166	41.07897302	-1.078823773	-0.756642657	0.314006912	-
GH_A05G1680	1.046401983	0.740479748	0.894087839	1.753649562	2.849707779	2.429867341	1.286479621	2.092923785	1.182516009	1.385665349	0.77043818	-0.622744372	-
GH_A05G1681	58.16967842	25.39725906	162.810836	630.6181265	627.711871	967.3546233	154.0263494	135.0929514	155.5819425	3.168795728	0.850790632	-2.327598861	ANR
GH_A05G1682	0.750912886	1.310734266	0.384022515	0.117879543	0.27909094	0.143371483	0	0	0	-2.178367832	-7.163039961	-4.992376672	-
GH_A05G1683	1.576917061	1.465473728	0.549850419	0.4125784	0.108535366	0.062725024	0	0	0.05972415	-2.591092699	-5.949154704	-3.349407656	-
GH_A05G1684	1.845970742	3.026561603	3.255932125	1.284607402	1.178848539	0.690366804	1.638615272	2.50053441	2.28338623	-1.366102179	-0.339939321	1.014344498	-
GH_A05G1692	8.292481186	8.987559227	7.257048021	5.551654949	3.625949491	2.561188172	7.726596602	5.249052852	5.87494519	-1.059555713	-0.381624101	0.666636963	-
GH_A05G1718	50.25705831	19.7203182	23.39625539	37.72299798	33.31703954	44.1014438	16.03219049	12.31534847	16.00398577	0.296389571	-1.077803464	-1.382096159	-
GH_A05G1725	1.27481492	0.867992176	1.261025081	2.214121804	2.128220157	2.874190058	3.326934731	1.495211565	1.109466417	1.076409402	0.799469849	-0.287499846	-
GH_A05G1732	1.067640345	0.728563491	1.397169994	1.75359198	11.49602087	5.851081337	3.195967449	3.657866148	2.605863044	2.573510491	1.565234356	-1.018084038	-
GH_A05G1738	6.48185361	8.453146943	7.897493149	17.78926749	15.06381753	19.41716572	11.22038476	11.17351246	9.670758557	1.189295531	0.489664037	-0.708387387	-
GH_A05G1746	20.27809249	20.16161383	22.06277142	32.34513719	42.08251353	62.74804215	15.86609021	16.22815981	16.10177696	1.128439535	-0.376086908	-1.511788505	-
GH_A05G1749	11.78714943	16.75885528	21.01366331	34.2248175	48.67684939	51.10193101	31.24387788	42.22960462	25.05358647	1.428709921	0.991529571	-0.445923946	-
GH_A05G1754	5.11909643	2.868182196	4.389684772	6.87528035	6.201095212	6.950307114	10.02602051	9.878912641	10.65050962	0.68885642	1.302134533	0.604043911	-
GH_A05G1774	1.185153931	1.941893617	1.519991626	0.545311397	0.573811638	0.351125602	1.26147432	0.648076936	0.668654291	-1.656534525	-0.850440957	0.795495154	-
GH_A05G1784	1.462763133	1.231847482	2.72024764	3.535046744	4.610012242	2.241627618	3.658426421	5.871813952	4.513697884	0.933901831	1.372879942	0.427315838	-
GH_A05G1791	0.83851939	1.189369982	0.96587481	0.333992038	0.155050522	0.370376331	0.528639614	0.5386959	0.682561715	-1.809984593	-0.778486366	1.024194132	-
GH_A05G1797	11.87461104	18.53431791	7.970892631	3.325002728	3.967121982	2.706646541	2.384350632	3.753065737	3.395781869	-1.942749526	-2.008435952	-0.075471845	-
GH_A05G1798	270.321158	413.1644067	207.931258	117.3084216	106.7414908	65.76582046	79.76834511	138.2046453	88.34711627	-1.624915127	-1.540509439	0.074236051	-
GH_A05G1800	1.793356658	6.086775792	7.439705621	2.869380093	2.848439457	1.580330011	5.378765473	8.437986843	6.833956135	-1.07182976	0.431352953	1.487746023	-
GH_A05G1805	0.914611896	1.034751885	0.992174534	0.239295472	0.461637088	0.145522055	1.19696208	0.115110808	0.554240112	-1.789581533	-0.663035722	1.119132666	-
GH_A05G1810	49.17050677	35.71267567	76.8276741	118.7477309	121.500059	87.12006225	126.8918605	118.4215173	79.76398075	1.011543826	1.005828092	-0.017160312	-
GH_A05G1813	54.14329853	35.00306241	57.83227574	77.3759651	575.1063757	406.2261899	99.40937512	83.40103837	116.7302878	2.842491176	1.025081787	-1.825148669	-
GH_A05G1817	29.98082044	28.6097714	29.68155235	10.30913149	8.850238034	4.993930308	27.09499352	18.11614748	13.01237164	-1.872875066	-0.601900149	1.259065596	-
GH_A05G1823	0.5458042	0.945151521	0.960636652	0.933313541	1.770986271	1.284018134	0.696706035	0.412161461	0.620153578	0.695010506	-0.509045347	-1.214980035	-
GH_A05G1833	8.667890513	0.289846466	2.570760347	5.337227438	5.801321694	4.779400833	3.27768521	0.902829868	1.1546669	0.458205574	-1.118604302	-1.586322459	-
GH_A05G1837	6.097412637	11.57087083	6.158324694	26.40501759	19.14563848	31.31233188	29.11990983	32.35010643	16.05385153	1.685819093	1.702933227	0.008624353	-
GH_A05G1849	5.723855736	7.361871117	8.739651458	20.99746829	14.87921193	15.5875403	11.25669668	14.74146318	10.78906147	1.232397988	0.7531144	-0.489427268	-
GH_A05G1859	1.208629528	0.119596843	0.344027231	0.580814252	1.914999394	0.682870486	0.500904788	0.223516132	0.156945016	0.922448111	-0.926088663	-1.856260626	-
GH_A05G1860	66.34823174	62.11133423	60.24702508	44.41026829	36.40242468	36.20304788	26.96116132	26.11050039	16.28310751	-0.694054213	-1.44476573	-0.760634539	-
GH_A05G1865	10.55596671	8.015683614	13.77465651	25.05300011	22.28389016	22.71647106	22.26500616	22.13045819	18.57224789	1.10896783	0.9594973	-0.159261124	-
GH_A05G1873	5.033241564	3.765269661	4.412636068	4.966509795	3.80078563	3.02026907	1.518592099	2.063306939	1.307170076	-0.16358119	-1.426809828	-1.272911042	-
GH_A05G1876	0.224641518	0.295643396	0.387917863	0.554157935	0.41083492	0.796541776	0.703839771	1.042055737	0.845945434	0.943713749	1.510466627	0.561565214	-
GH_A05G1884	24.04544177	23.36536514	12.84797438	6.754307676	6.498117368	8.590495517	6.750386816	6.758118415	5.989368955	-1.469524412	-1.628157687	-0.164983287	-
GH_A05G1887	0.245863413	0.858319536	0.823001918	1.814014061	1.421463174	1.924646537	1.717554042	1.559565788	1.028026015	1.410882105	1.158157191	-0.260414521	-
GH_A05G1890	13.89568248	9.46058866	14.86023813	18.96731478	19.77308714	29.31886459	35.24412485	37.63517581	37.16325805	0.826373846	1.524158516	0.690457115	-
GH_A05G1898	3.018269983	2.262827987	3.443248918	2.528329862	4.084974988	2.92981176	1.833661572	1.704635928	1.221910397	0.123439373	-0.87288119	-1.006209884	-
GH_A05G1901	6.528208095	4.948813362	6.070136125	3.173266041	2.76434857	1.297044405	7.806274437	6.331094449	3.102539759	-1.278088662	-0.02587309	1.240719964	-
GH_A05G1907	1.805611943	0.90915395	1.872636608	3.543099243	2.667151533	2.552436959	3.694965812	3.88072884	3.787517851	0.929118058	1.306500037	0.365713055	-
GH_A05G1908	7.945113436	7.794234976	14.08801936	18.49101374	17.85505431	23.81269994	8.780223411	12.34825033	13.01624506	1.004321953	0.192968285	-0.820063979	-
GH_A05G1917	1.961634092	1.862632653	1.74799037	3.49640837	4.995536609	4.330549096	4.581143582	4.042765649	4.9034648	1.197145763	1.277716925	0.071369978	-
GH_A05G1922	26.50490465	15.36349107	80.5843201	355.0109649	383.4676414	588.342399	82.12013188	99.2345703	82.0072975	3.431327434	1.104235078	-2.336183268	DFR
GH_A05G1924	4.915935663	3.845767748	8.143283052	6.095873811	7.881608819	6.270462541	15.80513428	12.04140161	7.585128907	0.25369219	1.065726874	0.801053978	-
GH_A05G1927	1.934458324	6.265538968	1.474951265	0.273307011	0.41540947	0.147738127	0.408555235	0.409023176	1.055025594	-3.522899113	-2.375982257	1.138401563	-
GH_A05G1928	0	0	0.164813046	5.425885701	3.659913488	4.230292302	0.863886024	1.472347546	0	6.173234647	3.673328305	-2.481677388	-
GH_A05G1934	1.106895448	1.165399277	1.411510896	3.202190444	3.552394038	3.50219054	3.339642376	2.36430913	3.56461483	1.470115407	1.32630319	-0.154583211	-
GH_A05G1944	8.549632937	7.391084891	15.34481112	6.034407553	5.966613746	5.504529914	12.38236635	15.06450142	16.08501195	-0.843702409	0.474693937	1.307196765	-
GH_A05G1951	8.174958475	4.470414249	6.515431848	3.135928564	3.528274664	2.435147295	3.519987208	4.432694427	2.709742484	-1.077904242	-0.845063669	0.223307386	-
GH_A05G1962	0.131409755	0.127432498	0.244377964	0.7220122	0.651212193	0.710883603	0.2846521	0.826945461	0.5176093	2.038248935	1.693276211	-0.352926006	-
GH_A05G1963	17.45145911	21.75359864	10.34712724	4.228570043	4.332862587	4.434797279	5.280082058	8.790037379	6.968140461	-1.934988957	-1.2355937	0.691681624	-
GH_A05G1964	0.559966467	1.689390832	0.809938395	0.048835811	0.308329038	0.178190272	0.454862437	0.56380804	0.565551135	-2.526705342	-0.949309211	1.568421534	-
GH_A05G1977	9.118898363	13.75929643	15.09143025	17.81362498	35.18483974	31.18329754	15.03573057	21.01800024	10.08271633	1.143278751	0.281862393	-0.870617489	-
GH_A05G1979	1.369708636	1.114018592	1.396850276	1.976788681	2.408541329	2.151195599	1.220291176	1.000963549	1.044220501	0.746467808	-0.250784457	-1.006966762	-
GH_A05G1992	0.939870927	0.74053259	1.09240246	1.82122758	2.061962821	1.71037483	1.860933671	2.883315041	2.349380052	1.006872702	1.354486036	0.338237699	-
GH_A05G1995	3.399254432	6.850273801	5.901685258	5.815630372	6.338919153	5.653557197	1.510044677	4.512183247	1.979428972	0.136242809	-1.009418347	-1.154180776	-
GH_A05G2004	9.796397035	4.790897131	18.29653078	3.082337796	5.266220117	2.136473387	5.282228304	2.519045386	20.64966623	-1.654463647	-0.210276252	1.434685694	-
GH_A05G2007	9.780531831	8.971837151	15.40287468	24.64420612	23.65192647	26.02012856	22.47435279	25.97201471	17.11309788	1.115540846	0.939859722	-0.18508399	-
GH_A05G2015	2.873493312	0.781585988	1.433684056	3.135595839	3.415246168	6.757575897	1.02474756	1.164339209	0.70076336	1.380432566	-0.815084412	-2.197156172	-
GH_A05G2020	0.142908109	0.369554245	0.66440259	1.084307607	1.9672035	1.455220552	1.470406004	1.223052337	0.476300096	1.922624643	1.426478401	-0.5060231	-
GH_A05G2021	0.181470614	0.30796187	0.674948663	0.676579459	0.974234114	1.082753387	2.026875444	1.849995131	1.113428797	1.215126775	2.092632605	0.87312182	-
GH_A05G2034	15.67413983	9.938294938	14.7344725	63.74452826	63.94633931	72.9254593	33.0196436	40.90660923	35.22712578	2.308220188	1.43476697	-0.881468539	-
GH_A05G2041	2.597046123	3.449172949	2.204832298	1.063535431	0.652820124	0.377279402	1.559260948	0.81003902	0.46186676	-1.966439628	-1.538236952	0.419118326	-
GH_A05G2044	3.799010989	2.348569031	2.825953279	1.11820314	1.568860112	0.272003841	3.085948	2.546064604	1.899265182	-1.595410129	-0.251477755	1.328945292	-
GH_A05G2081	6.39728539	8.820835739	2.788312508	1.294549274	1.114533655	1.001955134	2.15168989	1.962544926	2.725771044	-2.400391213	-1.398362555	0.990317154	-
GH_A05G2082	5.502103119	4.752453007	5.395595522	8.6844905	13.13641848	12.0550815	4.664757342	5.494440942	3.93543275	1.10820721	-0.149863105	-1.267016234	-
GH_A05G2091	1.365978805	0.767904924	1.454207573	3.79143475	3.417313509	4.630247211	3.45741398	1.988277596	1.205652192	1.715183413	0.888469755	-0.836376348	-
GH_A05G2095	20.14323818	43.55460739	26.57610359	9.721378547	5.845404686	2.988399348	8.402320022	9.249975656	10.76314504	-2.279248012	-1.668287372	0.59865336	-
GH_A05G2106	7.870301637	10.92595158	11.05411845	12.4199552	12.45325346	12.3772835	5.1481034	7.382106176	5.497218504	0.314208821	-0.726306707	-1.049455246	-
GH_A05G2114	26.63237704	8.580454873	28.18492519	7.082595865	6.2950512	1.421767206	11.6707361	11.114147	3.981610002	-2.101319372	-1.245299435	0.842033275	-
GH_A05G2120	7.604081885	6.51650176	7.925557266	11.99253409	11.01268818	19.0427933	15.22657579	15.22347115	14.08104229	0.925057138	1.013227207	0.080734455	-
GH_A05G2144	0.986746465	1.583803905	1.740102021	2.323516301	1.939100593	1.039443251	4.311716854	2.877770204	2.072214705	0.297300888	1.102175842	0.791478371	-
GH_A05G2148	11.00048672	3.352657064	8.036759849	20.27844102	20.53354845	22.98348336	10.87605787	15.14241147	10.54198976	1.504298312	0.705141185	-0.805918109	-
GH_A05G2162	76.16242778	100.0206597	82.32172765	32.72972488	29.51375454	34.2978612	29.63243831	34.55409586	39.55989207	-1.425553491	-1.317452748	0.099244822	-
GH_A05G2182	1.215741783	0.351416613	0.836957046	1.46807038	2.867530991	2.019899693	0.892593893	0.573788538	0.807558446	1.396425268	-0.084353026	-1.490684775	-
GH_A05G2194	0.794686481	2.265198213	2.61982443	1.153003459	1.024313228	0.482774591	1.604034819	2.500432247	2.50633858	-1.096361318	0.219707122	1.301571685	-
GH_A05G2200	86.52381926	181.66264	47.51383887	34.05069215	38.36417995	53.22080195	43.64978829	60.84945551	77.42804084	-1.332356445	-0.793992816	0.53171514	-
GH_A05G2205	0.423851921	0.249550036	0.295583277	0.522790505	0.562616294	0.231216771	0.553333154	0.800174436	0.908139211	0.444557282	1.222217112	0.764530911	-
GH_A05G2225	3.865794755	0.085199826	1.593034452	0.137922462	0.616806169	0.209685959	0.035684053	1.02836745	0.039930844	-2.528813273	-2.326362519	0.203672569	-
GH_A05G2236	1.535319729	2.020584359	2.702222523	1.549395142	2.309695045	3.193109844	6.458428491	4.554744208	3.738130253	0.159991498	1.234710751	1.067969088	-
GH_A05G2245	0.047537001	0.061464323	0.029467613	0.634307124	0.588934104	0.847113835	0.090100379	0.167520927	0.21604994	3.900849029	1.774586586	-2.136629583	-
GH_A05G2246	28.53927859	26.03304345	50.55365483	147.4769131	141.405502	215.9385608	47.03006182	53.84627804	42.594379	2.258067674	0.447905456	-1.818734543	-
GH_A05G2253	146.3379033	72.20166053	287.1105058	46.36349769	29.62608471	4.956845005	78.62802631	42.41113838	77.5503157	-2.649582032	-1.350352988	1.284124222	-
GH_A05G2257	67.08295738	64.22216085	85.68056169	35.04289495	34.42237735	9.537962419	62.32921488	52.20943397	25.79188537	-1.46228172	-0.629944853	0.818816232	-
GH_A05G2259	53.0530163	54.46180075	56.71709842	68.57152723	210.7225598	137.5645047	58.90041032	86.68087292	93.83151145	1.338506373	0.543408471	-0.803338727	-
GH_A05G2271	4.746488879	4.071735389	5.035844513	9.337777398	9.247819727	11.38615681	5.659804179	8.17953048	4.729294371	1.106892042	0.423520388	-0.691763308	-
GH_A05G2275	114.5909646	122.5474517	48.7368293	12.41769878	24.22701093	12.48643502	16.52284216	13.39933382	10.35921976	-2.544941891	-2.82836944	-0.293342046	-
GH_A05G2289	0.99218253	0.437342301	1.593517848	2.407114215	3.575887072	1.722154499	3.590153557	2.520177457	2.86958638	1.342861411	1.564083033	0.207650027	-
GH_A05G2309	14.63590382	4.457708045	6.141214002	6.946618986	6.873279473	8.524515539	3.326285588	4.02987578	4.370524282	-0.181716693	-1.109083504	-0.934068115	-
GH_A05G2319	42.30080017	21.98847755	25.77882048	43.37230429	62.87182386	88.0408434	31.34286482	23.02216163	22.08300447	1.103195907	-0.238961674	-1.349172259	-
GH_A05G2321	0.660229394	0.470769738	0.722238059	1.58514198	2.245368581	2.521146434	1.514276649	1.085120994	1.500331514	1.768740579	1.14109629	-0.636300328	-
GH_A05G2324	1.001922264	1.249197446	1.796694327	2.162646871	1.980133476	2.254567052	3.400790758	3.864048255	3.187531162	0.651857632	1.366013635	0.705952853	-
GH_A05G2337	7.495786196	3.115250656	13.88107229	1.829324889	0.416201732	0.060133081	2.763007367	0.808629644	4.122447116	-3.409316505	-1.677485779	1.711820027	-
GH_A05G2340	3.514700289	1.148873299	2.533680342	0.154984114	0.097850537	0.037700014	0.192472016	0.626250511	0.358963803	-4.599363266	-2.605244367	1.992082783	-
GH_A05G2353	6.131476395	5.945900694	4.249537111	0.490176944	0.773693444	0.487783425	1.38350462	2.486564944	3.044708252	-3.221478907	-1.241515658	1.972959415	-
GH_A05G2355	63.87428783	96.47852342	76.39447937	25.28981148	23.36909958	28.8343005	33.3260904	34.93386011	41.76089941	-1.615797995	-1.105763636	0.501252773	-
GH_A05G2374	1.368806919	3.469284745	3.818281006	1.489492223	1.593033365	0.653364329	2.880795436	4.158084295	3.874025274	-1.212640902	0.334153586	1.531689816	-
GH_A05G2383	15.05987459	7.569183322	23.73704995	24.43408584	11.45244254	22.96793883	5.296072354	8.11323166	7.428820781	0.337420223	-1.155282816	-1.501358061	-
GH_A05G2389	0.191141462	0.509729992	0.799782428	0.150028509	0.315739245	0.182472796	0.698691518	0.974292107	0.912150655	-1.218924293	0.779234065	1.989341677	-
GH_A05G2422	2.337341511	3.153529553	0.944928128	0.797651573	0.461637088	0.679102924	0.660392872	0.882516196	1.247040253	-1.732958418	-1.208948397	0.515231373	-
GH_A05G2425	5.941376487	6.750912184	5.970904114	7.112916587	16.65462365	14.15116049	8.872404234	9.381077673	9.219151473	1.016779086	0.557228751	-0.467815609	-
GH_A05G2426	5.697077464	0.447944539	0.429512785	0	0	0	0.187611611	0	0	-7.51167261	-5.128529295	2.360707953	-
GH_A05G2438	1.881917481	1.459967386	1.049920142	0.984755029	0.621733452	0.898284291	2.598768246	3.600173424	3.136132322	-0.813125096	1.090963946	1.894405004	-
GH_A05G2492	1611.324816	1814.713836	1830.37756	379.2669329	250.5516611	301.9084282	251.4214044	335.6347331	462.2780114	-2.500769127	-2.324748736	0.167050177	-
GH_A05G2494	0.486495689	0.511085657	0.339269408	0.031821206	0.033484315	0.154810697	0.131727302	0.09184373	0.073702143	-2.656875087	-2.162862362	0.466776985	-
GH_A05G2496	25.28572301	92.73813948	30.64631766	35.00504708	45.38391642	40.06772804	22.12929662	22.71105134	12.59211066	-0.306202904	-1.370412648	-1.072911153	-
GH_A05G2497	3.03785683	17.46505469	3.40476772	5.726911206	8.311259769	6.706443469	1.894810509	2.601258476	1.873765504	-0.206478073	-1.904810725	-1.70464469	-
GH_A05G2498	6.636639605	6.486054088	7.954752095	12.04616661	14.04610064	16.28461094	13.89857447	12.64652756	8.813171853	1.000554031	0.746029575	-0.263670553	-
GH_A05G2504	2.452982095	5.776939915	2.769616926	3.850731732	4.486128441	6.411891321	1.56558655	1.984669106	2.495142268	0.417211197	-0.864921408	-1.290114872	-
GH_A05G2512	223.3239344	282.8441998	216.6996761	100.5332806	89.0519438	124.4036106	144.7629497	150.9074619	163.3431225	-1.207601533	-0.655658166	0.543774196	-
GH_A05G2523	4.21264435	2.678038947	3.075610487	5.85379916	6.649429722	7.909131147	5.411740462	6.692214845	4.424844294	1.028721533	0.729483784	-0.3065245	-
GH_A05G2527	10.54073993	14.34971269	18.43363781	18.13808763	12.8244926	5.844103813	23.15107325	28.50217085	30.99175096	-0.239069851	0.931143269	1.15794191	-
GH_A05G2539	5.214892387	3.630708367	9.822279222	11.23009452	8.17252261	10.85032868	12.0565146	14.641287	14.94989776	0.688165704	1.154097448	0.45650331	-
GH_A05G2543	4.141023556	3.636255668	5.032879226	7.959453665	7.890695194	11.361615	4.529165017	7.509902993	6.209267568	1.080565635	0.510048115	-0.578253098	-
GH_A05G2546	2.453223104	1.341985152	2.554035448	4.756285515	5.004868767	4.984180433	3.644878127	5.0667756	3.792771057	1.209382624	0.976871118	-0.240488004	-
GH_A05G2549	2.101327953	5.18066698	4.901262718	1.11820314	1.353141847	0.612008643	4.368545137	5.674855262	4.953197265	-1.981115708	0.300064167	2.265513428	-
GH_A05G2554	3.375088503	0.755293347	1.689834973	2.823803014	8.332135895	6.656483304	1.837772134	1.820487234	2.157625741	1.607550453	-0.004195859	-1.618922397	-
GH_A05G2572	1.915212944	2.274179966	2.471350488	4.724551625	7.876884578	10.26117056	4.12745545	5.253775347	6.643775704	1.77149483	1.263627595	-0.514294237	-
GH_A05G2579	0.139083317	0.161848574	0.232783389	1.048009366	1.19468125	1.487086695	1.423520219	1.344359803	1.137810449	2.79175241	2.865987829	0.068227728	-
GH_A05G2593	58.18305721	106.3899825	21.06125017	1.432402473	3.635170411	1.84464577	2.87759218	11.02469712	13.17296041	-4.75003101	-2.775940889	1.965645209	-
GH_A05G2608	1.139336124	1.409639902	0.767145258	0.154185227	0.356935893	0.112517053	0.47869973	0.504351479	0.571381559	-2.402652578	-1.094537433	1.299676371	-
GH_A05G2621	2.481505143	1.203199866	2.142569592	0	0.292793079	0	0	2.141596431	2.255628364	-4.288752683	-0.408153217	3.881032843	-
GH_A05G2632	1.655846882	1.605730903	5.434091469	11.50606023	7.76322608	11.8556307	3.283502898	5.00161978	3.630007125	1.831141064	0.453168327	-1.38623045	-
GH_A05G2634	26.10916311	27.36491638	22.65865718	7.079502716	9.889111574	5.841023669	5.655613696	7.886484435	7.047863019	-1.741688992	-1.886255901	-0.154333724	-
GH_A05G2650	3.274825201	2.003721224	1.051262751	1.774825751	2.318382028	1.860895847	6.428696595	3.415052109	2.445176966	-0.090914884	0.956072287	1.038359199	-
GH_A05G2680	3.140053324	5.923940699	4.08761044	1.926911104	1.037386715	0.708534351	4.544838585	4.957956157	5.916046142	-1.833542228	0.228010824	2.04733844	-
GH_A05G2681	1.53616985	0.286476159	1.593192773	0.185500366	0.14639654	0	1.247835368	0.446165923	0.214821749	-3.328227578	-0.840492358	2.476389071	-
GH_A05G2695	0.801582086	0.646679102	1.052239895	1.850495254	1.557767862	1.755524572	1.400744934	1.719286485	1.408254815	1.039890204	0.85558472	-0.193328897	-
GH_A05G2760	6.153352202	8.136974192	5.98165512	2.634445563	2.425616059	2.136103563	4.316788268	5.385918547	7.245799632	-1.494651105	-0.262162273	1.223663065	-
GH_A05G2770	108.1564861	127.3442332	104.064812	52.00273892	52.75852434	61.92561916	72.63249525	72.20587058	83.97577458	-1.031548395	-0.570387758	0.452636434	-
GH_A05G2805	0.442974422	1.187627316	0.944928128	0.306789067	0.322823138	0.24875565	0.550327393	1.082238367	1.184273744	-1.55360431	0.127970169	1.670910888	-
GH_A05G2814	131.1415166	160.9275391	155.5843645	43.81944145	38.3219354	44.18169614	73.272972	78.3821534	93.31375085	-1.830039403	-0.870297863	0.950604357	-
GH_A05G2824	11.22162261	6.018798771	7.664075042	2.611204661	2.460606332	2.180460762	7.582686885	6.149241869	3.65581833	-1.782987952	-0.51892294	1.254752297	-
GH_A05G2827	3.217119274	5.213541467	3.031532874	0.830416298	0.213996075	0.453468161	0.21046515	0.228265059	0.235512796	-2.934055907	-4.088441812	-1.162082061	-
GH_A05G2846	10.93887981	8.987166346	3.720065885	1.113002195	3.262551452	0.338423384	1.645497189	2.332810398	4.142990872	-2.329788467	-1.545918995	0.772357808	-
GH_A05G2848	2.142989853	3.489689948	4.098030474	1.840734399	2.805221755	1.389600527	3.350136254	5.526540127	4.300138802	-0.6920083	0.437447535	1.118228978	-
GH_A05G2857	0.883009452	1.036554588	1.195564552	0.389098328	0.383844585	0.310565362	1.119949802	1.029446252	1.056097775	-1.525229556	0.039003479	1.553433429	-
GH_A05G2860	0.728194184	0.376615791	0.812517817	2.019531849	2.806710726	4.449081942	3.233611594	3.042737923	3.044790425	2.263556944	2.278245033	0.010187672	-
GH_A05G2879	2.286529739	0.923885611	1.358334184	3.938404642	4.24915956	4.486930035	2.063727725	2.110364816	1.03920021	1.468546524	0.194383869	-1.276995892	-
GH_A05G2910	4.21919178	1.407825693	1.370989471	0.569751124	0.468381786	0.433101355	1.087142284	0.496757952	0.845381124	-2.252285107	-1.532041995	0.709574722	-
GH_A05G2915	6.625456542	1.135231993	2.2233603	4.887570914	9.010563482	5.112294423	3.722802955	2.275883626	1.539555867	0.922191827	-0.410054156	-1.340999721	-
GH_A05G2917	1.477086395	0.716190396	0.741658705	0.64925128	1.024775777	0.42302923	1.583791045	1.606197323	1.799132147	-0.483912773	0.765423471	1.235110334	-
GH_A05G2923	2.503768474	1.642463309	6.77883222	23.12033545	23.56842841	37.39987119	9.4213657	7.896490222	8.735306117	2.936435502	1.25122795	-1.694179086	-
GH_A05G2924	3.160585449	2.224106279	1.742482144	1.909973033	1.386066319	4.058596769	0.499838642	1.288396201	0.228814725	0.037396343	-1.811366876	-1.855406682	-
GH_A05G2937	0.217764737	0	0.404969198	0.256388006	2.607949783	5.093271932	39.09289947	1.151108082	0.593828692	3.656193754	6.025374921	2.350399303	-
GH_A05G2944	23.54494529	20.52556059	21.53172215	9.221258632	9.262145396	7.600514985	13.28935497	13.78396939	13.81187541	-1.333862372	-0.683257116	0.640380151	-
GH_A05G2956	1.21543109	2.209958937	1.271414923	0.556501098	0.627413741	0.241730989	1.275260322	1.147283802	1.611163117	-1.710441086	-0.223197568	1.475277531	-
GH_A05G2979	14.20071454	26.61980273	2.195959733	1.179625566	0.835962534	0.673442107	0.62285545	1.343345447	0.557585626	-4.001205967	-4.08841278	-0.094143042	-
GH_A05G2980	8.656820411	5.839869543	5.249600709	12.99876638	20.05090382	14.37254866	9.630729382	4.405475374	2.908049972	1.261326305	-0.220014177	-1.489330814	-
GH_A05G3013	16.04766285	10.51025833	21.0658289	41.41019119	37.53929615	54.63752394	20.02194559	26.71838024	19.48103147	1.481897553	0.474526379	-1.015290093	-
GH_A05G3053	0.88898812	0.760660538	0.923857689	0.205227677	0.172762983	0.099843606	0.318585755	0.355402152	0.475334573	-2.417540781	-1.170162072	1.24262683	-
GH_A05G3091	2.050947887	1.478216978	3.375970493	6.091157467	5.104714246	5.715047986	5.313160833	4.37421071	3.375826138	1.284925628	0.917586142	-0.377067166	-
GH_A05G3092	1.161411931	0.281565139	2.15983572	3.304556517	5.635569646	9.84006278	2.830255165	2.740733528	2.111390904	2.366641298	1.087490375	-1.282568094	-
GH_A05G3098	4.332029277	2.053079136	4.876071428	17.64037133	18.5085266	17.35070658	13.41423021	12.96226408	10.21436104	2.241683267	1.69792115	-0.552785758	-
GH_A05G3099	2.356487976	2.356577791	4.039910111	0.520207548	0.85150451	0.913906627	0.658000144	1.223399894	0.736309328	-1.952879248	-1.735352622	0.204732814	-
GH_A05G3107	13.58662598	20.67361426	9.757410014	9.623839632	9.123262609	13.81405017	4.755546496	7.090158474	9.538552656	-0.440621799	-1.043135724	-0.610150229	-
GH_A05G3109	10.95859703	12.05976695	14.03653333	19.77376961	19.01735984	21.36987854	23.20443451	28.89857769	22.36211115	0.693628975	1.00648381	0.30379495	-
GH_A05G3113	6.83377575	4.927389927	9.2850558	20.3358496	20.13069849	27.53505554	13.65150372	16.18938104	13.95479783	1.685982327	1.055929667	-0.63821565	-
GH_A05G3116	1.321693491	0.769014613	1.556673505	3.319705969	2.183254751	3.617022181	2.290379903	1.929603143	2.322682551	1.313323638	0.838210318	-0.484000418	-
GH_A05G3117	6.646468751	3.362768481	9.135798012	14.06286186	8.950309763	6.138134082	20.06999664	25.20435705	10.112912	0.601732143	1.531201148	0.917232036	-
GH_A05G3121	1.31493723	3.117007047	1.675511536	1.223235639	1.126271141	0.836868049	1.898893242	2.647916354	2.124882219	-0.938180914	0.129434344	1.055759841	-
GH_A05G3137	9.273148385	4.557835683	7.086960958	4.387083652	5.45571104	1.576488931	8.77084283	11.31922947	6.466134643	-0.871677229	0.346036853	1.203620324	Glutathione S-transferase U24
GH_A05G3141	0.315072996	0.334635733	0.474324159	1.083424381	0.681550819	0.9309974	1.206549477	1.132980395	1.050110449	1.254981901	1.589045453	0.324639109	-
GH_A05G3171	3.911409785	3.296742901	5.268484165	9.583295878	7.729175574	10.81818636	7.89858381	6.928732098	7.509488331	1.165893055	0.837496294	-0.337053241	-
GH_A05G3194	2.156828562	1.413209348	2.872726048	6.520000908	13.86596364	14.24613619	6.179345348	6.514875567	2.304918249	2.418963625	1.218285903	-1.209646374	-
GH_A05G3211	1.587867874	2.155733093	2.044315661	0.6902754	1.0491752	0.909512845	1.904979438	1.936960714	1.998461943	-1.135093243	0.011314955	1.137769635	-
GH_A05G3235	26.50182617	19.12986678	21.70864293	10.97422589	13.65984966	7.38706729	11.16840886	11.76186689	7.667591967	-1.076724108	-1.138414172	-0.07268357	-
GH_A05G3261	11.33553739	16.0263833	8.143164406	3.436985157	4.783266703	2.224970419	6.109908955	5.359985894	6.034583461	-1.766656644	-1.020933945	0.733864344	-
GH_A05G3278	0.351773806	0.075805999	1.780826087	4.939303972	8.199707717	10.33579725	1.809730466	1.859482286	1.101374582	3.400891368	1.107472999	-2.295566122	CHS
GH_A05G3288	0.857066033	0.653027581	0.796927337	1.489590287	2.679820993	2.103933328	1.889678399	1.155731006	1.39116494	1.436948531	0.941024673	-0.50557923	-
GH_A05G3302	0.63000009	1.173948654	1.355366925	0.669018945	0.47952578	0.247646933	1.194085572	1.641774898	1.223909486	-1.176780087	0.361968307	1.524232787	-
GH_A05G3383	60.46173875	32.79405733	36.68544496	44.54113196	88.34231516	61.63287044	38.49979453	24.37640644	29.57499759	0.576354113	-0.494071938	-1.079651667	-
GH_A05G3408	7.601548911	6.7441199	7.068162653	19.96244719	16.99830801	17.67880671	13.49907843	11.99961475	13.26794964	1.346937249	0.85476492	-0.502072106	-
GH_A05G3410	4.899706583	5.279346351	4.387166307	1.851691152	0.749410857	1.212683793	1.474091232	2.055550146	2.804191044	-1.93121873	-1.208637523	0.717458799	-
GH_A05G3413	4.056746311	4.440611487	6.886925769	10.44505437	9.417193529	11.09018888	7.71401452	7.217633335	6.53690455	1.001964013	0.479241829	-0.531775383	-
GH_A05G3429	63.81226138	68.22881368	58.90903283	27.16326979	24.46185061	27.13789678	33.27993358	37.36780289	41.23513147	-1.282400193	-0.77215717	0.501332146	-
GH_A05G3432	84.93363766	86.8269527	50.5209098	8.943964421	12.24730258	7.996508974	8.70443575	10.0864421	19.99517237	-2.932910833	-2.520506025	0.403960997	-
GH_A05G3440	1.498840972	2.041052731	0.770966464	0.125154536	0.816512917	0.304439446	0.129522661	0.216735831	0.434811804	-1.793753574	-2.47857837	-0.686845366	-
GH_A05G3452	4.355294741	6.187885025	4.567675833	2.305504547	2.425999798	1.692116921	1.974596627	3.174151853	2.577860987	-1.234176467	-0.965731226	0.258826686	-
GH_A05G3462	3.77592067	5.017800752	2.080575694	6.366576776	9.240442128	13.35064727	3.862389503	5.280312301	6.35596459	1.40770619	0.511326766	-0.90239694	-
GH_A05G3468	18.43059087	13.77592808	18.14813341	28.1375794	40.23935483	34.55264358	26.22974525	22.77962671	24.20870506	1.025818368	0.538299946	-0.496779395	-
GH_A05G3478	44.05240781	42.1427455	21.97608077	6.119597505	7.594488374	4.872986252	9.599173913	14.20404009	11.72675467	-2.544413466	-1.606700979	0.928243099	-
GH_A05G3492	0.771682817	0.976078709	0.852723109	0.29846097	0.304822729	0.181502197	0.8539563	0.869876247	0.986083839	-1.72448632	0.05720402	1.770403841	-
GH_A05G3518	3.534731963	0.499880138	1.917245477	3.236846963	9.731480116	3.093222429	2.512364187	0.667309033	2.141990772	1.427068509	-0.168645884	-1.608121629	-
GH_A05G3519	1.35550905	1.429788653	1.370956566	1.885245138	1.983775885	1.92969964	0.907911417	1.041564255	0.951114077	0.475415362	-0.518601671	-1.00324542	-
GH_A05G3532	13.32397576	26.60790561	10.3417134	5.096107273	5.082670969	4.257867541	9.493147534	7.54615298	7.338549634	-1.802270116	-1.043773622	0.747250634	-
GH_A05G3546	3.85679715	3.332984925	3.903317567	5.951496677	9.578012497	9.517793627	7.096950076	6.557947935	6.033681084	1.168659266	0.826856426	-0.350426837	-
GH_A05G3550	5.738741305	6.956315191	4.669056631	2.252192677	1.925545073	2.910441104	1.893773677	2.031367203	3.749271347	-1.302731035	-1.188393699	0.106956031	-
GH_A05G3551	4.711637038	6.373610867	2.208922896	0.77693335	0.130806259	0.453575237	1.575937535	1.584642294	2.051408208	-3.285704931	-1.35253417	1.92386237	-
GH_A05G3553	141.634185	163.0262153	142.7921391	64.19955661	54.31729892	79.33030895	103.2335572	111.0983743	117.578081	-1.18251418	-0.431650216	0.742806914	-
GH_A05G3554	15.72899438	24.57418034	5.452897348	0.487735994	0.465112063	0.722975816	1.072612626	0.806508847	1.553284391	-4.778715183	-3.739572518	1.031971334	-
GH_A05G3566	0.119713599	0	0.185522538	0.438499556	1.186501797	0.190473894	0.162072858	0.060267439	0.108816776	2.563403769	0.106830437	-2.47541602	-
GH_A05G3575	32.49201512	38.4851074	28.12851815	19.64814852	16.55951573	12.58188756	21.12426909	23.66785089	25.27313471	-1.025999653	-0.50085687	0.514748362	-
GH_A05G3649	1.385775599	1.045203924	0.715854642	2.69912401	3.348882457	2.008890324	2.751636966	3.023112134	2.425966821	1.357403939	1.386235198	0.017358955	-
GH_A05G3654	4.392840385	4.587569932	5.725426587	15.17699114	12.49707209	16.95367786	13.75479612	13.46739751	14.64094878	1.595077803	1.506902496	-0.0966138	-
GH_A05G3656	2.905084179	2.342356668	5.250724821	6.738191554	5.823259354	8.693930064	3.393881997	4.116382219	2.937353914	1.009890117	-0.007681559	-1.024471027	-
GH_A05G3659	1.565551893	2.317204993	2.183550133	2.489966397	2.858293518	4.051019374	4.21669773	4.853320561	4.755979341	0.622338466	1.186710767	0.558556079	-
GH_A05G3670	124.9306828	128.7548411	110.0704323	95.458085	71.52637885	55.67800373	55.93001225	64.25629895	38.05380481	-0.712629973	-1.201458454	-0.499604905	-
GH_A05G3674	4.874625279	6.009012106	2.112644188	0.907896099	0.955346524	0.394368713	0.637574419	0.96705557	1.164054436	-2.518680054	-2.233303566	0.276384516	-
GH_A05G3712	78.43620012	83.48802933	99.15090917	41.62393068	52.13366346	36.96123562	37.84469715	40.64005997	51.00049859	-1.002810524	-1.012987871	-0.020103186	-
GH_A05G3766	4.971511503	8.826763251	9.211349734	2.352785216	1.569988788	3.768916538	2.583371396	2.31877887	1.761074697	-1.589866448	-1.786173207	-0.204781424	-
GH_A05G3782	11.54443459	9.421169541	11.83050016	3.174653261	2.266218432	1.086564679	5.894006382	5.479274469	2.475605835	-2.329868765	-1.243903315	1.073897009	-
GH_A05G3790	1.483883606	1.373564449	2.257792872	1.111770998	1.058459936	0.579512609	2.629883118	1.884557479	2.39108013	-0.893326091	0.427434987	1.307592941	-
GH_A05G3793	3.871373103	0.844695416	1.349897325	2.089087453	3.197486324	3.280020927	1.768909478	0.548146706	0.703796968	0.492400544	-1.010156196	-1.50932268	-
GH_A05G3796	3.703120143	3.705042555	4.335981254	10.42688496	5.469736004	12.34505867	7.209784005	7.797351659	9.403559745	1.260370101	1.053588908	-0.21391049	-
GH_A05G3799	0.071231456	0.345377799	0.13246656	1.062292983	0.647154796	1.632023049	0.11572305	0.322740584	0.258990707	2.595178689	0.347803222	-2.253175866	-
GH_A05G3801	3.501892393	4.594458175	3.677558119	9.216109392	11.22901025	11.20913128	5.287605089	7.31109187	8.987677496	1.421399553	0.87327662	-0.557103002	-
GH_A05G3825	1.098210096	0.955743736	0.471300359	0.022102414	0.069772735	0.026882153	0.137242977	0.191378807	0.204768514	-4.405555493	-2.244755624	2.154692056	-
GH_A05G3870	0.112748015	0.17493692	0.146771381	0.4601836	0.316615001	0.495119419	0.641098849	0.749241947	0.573917276	1.541652267	2.176601408	0.628078664	-
GH_A05G3896	0.448339164	0.869539399	0.625320085	1.583572976	0.462871412	1.070015112	2.276170285	2.877770204	6.011060041	0.678393293	2.516266602	1.828334967	-
GH_A05G3899	0.078982029	0.11488733	0.07344001	0.371961873	0.456635838	0.414700157	0.769888063	0.566607605	0.358963803	2.213504662	2.668544257	0.446806637	-
GH_A05G3908	0.26524057	0.423644579	0.391705109	0.771525831	0.463913702	0.208526998	1.064604681	0.919001334	0.751656242	0.420031624	1.338858315	0.903626133	-
GH_A05G3918	19.97938607	44.77705798	38.94388254	80.96550677	86.78614276	109.7773174	38.46948769	36.09785538	34.16917197	1.415279416	0.068550471	-1.355091987	-
GH_A05G3938	3.513930984	6.335215621	5.798422602	3.301966739	2.411740395	1.700907139	4.864501066	5.493924935	3.464000701	-1.077278992	-0.177116208	0.887683802	-
GH_A05G3975	1.949754041	0.859428476	0.659252182	1.808628567	1.317568856	3.891868918	5.759240162	4.417042639	6.122419844	1.008625572	2.237369186	1.226658531	-
GH_A05G3983	1.686518389	1.635474104	3.799817365	3.716716905	3.589518557	3.65353245	0.737672889	1.371533033	1.650927994	0.613057885	-0.92656481	-1.552821851	-
GH_A05G3991	1.912686474	3.878211844	1.778476894	0.773388407	1.101035571	0.995968439	1.412437226	1.356819412	0.737581898	-1.404516171	-1.103567597	0.291661117	-
GH_A05G3999	0.332413462	0.046050373	0.17662208	0.55910157	1.019759073	0.997347419	0.9257844	0.609621102	0.345320942	2.211370765	1.765285589	-0.449516251	-
GH_A05G4010	1380.495952	1982.384518	1510.573602	752.779881	639.8452801	864.0026205	902.7827937	858.9542244	955.3266117	-1.114982132	-0.843113535	0.263094135	-
GH_A05G4019	0.603704221	0.731790583	0.608122062	0.315901613	0.457066424	0.048027081	1.471172239	1.329662801	2.240739728	-1.228673704	1.369848742	2.579970238	-
GH_A05G4023	0.25405886	1.04707036	0.826812112	0.124633058	0	0	0.619118317	0.863331061	1.241266918	-4.031689465	0.35270488	4.358288771	-
GH_A05G4026	6.218480397	1.227400379	3.377179951	0.172776514	0.727226131	0.315210228	1.341050507	0.374006236	0.850368403	-3.160796083	-2.084816667	1.066592866	-
GH_A05G4037	0.165948244	0.390819419	0.39678164	0.893171279	0.509086567	0.633688576	1.848689222	2.076649105	1.48688055	1.088128536	2.500954656	1.402629032	-
GH_A05G4050	276.6725335	380.4165418	280.6708244	29.31942923	26.86961151	30.03426443	38.92731146	33.79771013	59.5852389	-3.447515137	-2.826038384	0.612414222	-
GH_A05G4059	1.101243727	2.529268594	1.509010698	3.184540501	2.872266707	3.817879015	2.401143284	1.269282676	1.053688426	0.935778172	-0.120649057	-1.065589979	-
GH_A05G4066	3.400331509	1.611237771	1.760512481	4.094409216	6.430686017	5.570045712	2.291287056	1.852860917	1.510286744	1.243952338	-0.261304399	-1.512398799	-
GH_A05G4070	1.739445936	0.906881582	1.147826805	3.288477651	3.661170882	3.213984041	3.388058522	2.570572649	2.856206713	1.417759805	1.214895546	-0.212671504	-
GH_A05G4075	0.637490866	0.527285269	0.697363932	0.883009122	1.053046695	1.00236594	1.583968143	1.599941122	1.329358203	0.651311688	1.276787636	0.616753809	-
GH_A05G4104	1.966907302	1.25171599	0.914446575	0.675430768	0.761498129	0.704138977	0.249644483	0.556987781	0.223483916	-0.951425908	-1.987373548	-1.044321432	-
GH_A05G4113	0	0	0.119443162	0.235262402	0.778040036	0.735785672	0.799984343	0.452682953	0.389213562	3.826666248	3.743311803	-0.087585108	-
GH_A05G4114	6.94692195	4.888894693	6.238002093	10.56265169	14.72123952	9.057232081	4.998090583	5.635633316	6.170251249	0.921398117	-0.107065489	-1.03854943	-
GH_A05G4132	41.55428475	72.2908851	39.99764267	25.40465627	26.73240921	31.49655441	21.88116793	23.17984767	24.48526523	-0.884252159	-1.145469448	-0.26925451	-
GH_A05G4140	0.090466063	0.087728011	0.378532039	0.532556688	0.448312252	0.647724281	17.48963318	20.80192349	4.276036474	1.529170485	6.247523988	4.705190738	FLS
GH_A05G4156	1.052622386	1.077472733	1.486268027	3.519051058	2.54378028	1.991158556	3.372690578	3.694733101	3.242517281	1.15107016	1.509317842	0.34670446	-
GH_A05G4202	26.44575481	35.75222459	42.75250401	22.53829445	16.6599262	11.84481845	12.09440434	17.34693109	17.1105523	-1.043963235	-1.172748666	-0.139908421	-
GH_A05G4209	5.134663273	2.723031276	2.983983561	0.755669911	1.789119815	1.225448886	0.586533143	1.211692718	1.239747619	-1.530621995	-1.8376121	-0.314718211	-
GH_A05G4235	61.49211045	62.78834252	137.1980597	340.1248261	318.6029311	445.820238	164.6974942	201.1086401	143.3356407	2.073039788	0.960987853	-1.121270138	CHI
GH_A05G4238	33.06766105	37.36280709	23.04657382	12.53003849	15.91111366	16.72930713	13.45485477	11.87363454	14.51061711	-1.054397858	-1.231947558	-0.185822248	-
GH_A05G4243	12.42624523	1.707511361	8.887937835	0.118463105	2.908604515	1.58489367	0.980781493	0.759807315	0.777399497	-2.327885157	-3.19664036	-0.876079691	-
GH_A05G4246	1.08589674	1.569612114	2.076555765	3.843522701	3.062914697	2.679639995	2.679517449	2.924185853	2.495570398	1.013053628	0.773783359	-0.250644991	-
GH_A05G4275	0.180702322	0.600799449	0.612082996	0.121572636	0.170568703	0.086253547	0.09436181	0.321647474	0.164254055	-1.880433882	-1.257456091	0.612850931	-
GH_A05G4277	2.8192338	6.294343262	6.370644474	4.245564825	2.924152815	1.689933544	7.029988637	7.649298865	7.151485319	-0.807112073	0.495434212	1.288181111	-
GH_A05G4298	0.895344978	0.912208247	1.812575888	0.613806229	0.692689649	0.259667608	1.344108169	1.360789479	1.998560999	-1.210142739	0.374462385	1.57076421	-
GH_A05G4342	0.151928886	0	0	0.675751333	0.752896489	0.386769582	0.164549719	0.038242793	0.23016616	3.609709845	1.514390703	-2.108925497	-
GH_A05G4363	0.919563391	1.200408219	0.723494854	0.94385685	0.905552609	0.573984904	1.522657579	2.216751062	2.057503897	-0.228029708	1.029110476	1.244555616	-
GH_A06G0018	0.628167511	0.284272496	0.350454113	0.591664628	0.657175675	0.319828693	2.041049398	1.201706239	0.799384777	0.317025638	1.681304064	1.349901611	-
GH_A06G0021	2.780192044	2.995607282	2.772918473	4.961231141	6.388274873	7.111639019	5.182642813	4.046373693	3.650295361	1.10503657	0.590556824	-0.523572002	-
GH_A06G0022	9.527207245	12.44165957	7.559425022	14.955967	8.28848408	18.06898852	7.119860651	8.153682245	4.734134292	0.479201442	-0.557050864	-1.044626034	-
GH_A06G0032	15.95529182	14.32202442	14.55998205	8.659330307	7.103365167	9.512725787	7.805227037	7.659123812	6.092328082	-0.833250745	-1.055306731	-0.231484797	-
GH_A06G0045	11.67297464	19.70955971	15.19546584	9.054423262	4.536973838	6.423946581	8.924227999	6.222205847	4.86832531	-1.220850731	-1.216940974	-0.007268603	-
GH_A06G0053	0.015304751	0.014841536	0.014230845	0.072076949	0.189609976	0.058442592	0.111888853	0.208031581	0.194763092	2.850271787	3.536488886	0.672687567	-
GH_A06G0054	10.74942268	9.481790179	13.3833446	21.83213668	24.12684962	25.16198086	22.10079731	20.27050885	21.36363779	1.074765109	0.920901213	-0.162921678	-
GH_A06G0059	0.130286595	0.347444162	0.424006211	0.971498711	1.0491752	0.963928143	1.164154101	1.500375918	1.273094275	1.715434017	2.120174695	0.395847503	-
GH_A06G0066	1.851206873	1.374433243	1.210296938	2.837944402	4.801917614	3.644954703	2.819514159	2.315321758	1.603825752	1.343158627	0.605057884	-0.746887135	-
GH_A06G0068	34.43908989	39.87535923	60.72038154	130.135377	94.425768	124.4123744	98.06528411	111.6290615	70.56297725	1.364282814	1.052921577	-0.321243657	-
GH_A06G0071	0.666626746	1.422191262	1.446318563	2.82550047	1.688468543	2.121312758	2.635314121	2.886160205	3.150927752	0.902587138	1.290758371	0.377294783	-
GH_A06G0081	6.539128609	4.199480052	19.6099431	108.6686966	90.63443034	189.5094037	20.68418015	33.29056895	13.50173001	3.673052228	1.15239236	-2.529165321	DFR
GH_A06G0095	21.13769714	12.20350239	14.14242431	32.41124225	31.19547595	25.70889642	13.30416473	9.080963755	10.66912216	0.906084538	-0.52542806	-1.441579667	-
GH_A06G0102	0.3485284	0.444710282	0.631089183	0.172776514	0.196957077	0.070046717	0.476817958	0.526379147	0.61693394	-1.687240672	0.180530269	1.854893906	-
GH_A06G0134	1.071810815	3.811028147	2.583787849	5.826595475	4.39342115	6.7455536	7.061818308	6.68482037	4.185667514	1.17886044	1.264861163	0.0781561	-
GH_A06G0145	125.3682759	219.5531243	131.1996362	79.07488191	66.58227231	84.7012988	78.97727254	78.29010735	95.65971168	-1.0513778	-0.912503598	0.129924209	-
GH_A06G0161	3.113115607	0.069399858	0.365993289	0.028086323	0.147771155	0.273280855	0.174399526	0.054042633	0	-3.005645687	-3.951881082	-0.955623184	-
GH_A06G0162	42.59330619	18.21821893	27.2839417	44.0639725	37.09964799	70.11837527	23.62543507	12.04064628	15.73478285	0.774135012	-0.781167272	-1.562911137	-
GH_A06G0170	23.83388288	15.17083332	16.1242337	12.40519471	10.83565342	9.34861231	9.408862072	8.191934814	6.436180094	-0.763444337	-1.199556621	-0.445967249	-
GH_A06G0175	2.671546774	2.285902544	1.022860344	0.370044544	0.25958974	0.900136424	0.127653261	0.237341873	0.571381559	-1.995053095	-2.702522044	-0.712908229	-
GH_A06G0176	59.78851836	37.77665611	31.65509228	28.05074699	26.99877515	57.23867505	25.03989639	17.65032392	15.24160309	-0.209183557	-1.158808819	-0.956140631	-
GH_A06G0177	0.591981809	1.291645903	0.55044357	1.742442757	2.811382089	6.922893888	2.163908682	1.564612927	0.269048598	2.227066029	0.723824146	-1.507507573	-
GH_A06G0181	2.477073884	5.012079442	5.514541495	1.944275709	2.144251815	1.250580162	3.134286482	4.910195411	5.001151013	-1.286672995	0.004778923	1.279138711	-
GH_A06G0188	1.963890573	3.808902643	6.478264925	4.147298823	4.093714277	3.213984041	7.444612897	7.980074431	10.11573211	-0.102564223	1.058025888	1.146358941	-
GH_A06G0205	0.486731052	0.450545088	0.493721518	0.711982173	0.986742423	0.591381356	1.150176265	0.985709388	1.025625752	0.676001846	1.142068122	0.45450739	-
GH_A06G0208	20.22699384	42.79880353	23.74434782	5.496637443	3.712466092	2.64302878	11.11238006	10.62561306	9.651831014	-2.872946396	-1.466186444	1.393508717	-
GH_A06G0211	74.76811968	126.1925721	295.5219241	590.0174857	454.8271042	585.2575662	554.8895398	559.6645121	467.3213216	1.709887071	1.672171026	-0.048732608	-
GH_A06G0212	0.743586907	1.982973995	1.728527063	4.815091813	10.13349705	5.856375392	4.832142965	5.053645237	4.562342387	2.214685583	1.693430402	-0.531164797	-
GH_A06G0220	35.87806826	29.3840692	39.75612245	77.55216057	59.64944856	84.91744319	57.07968878	66.1887147	64.29523253	1.075012086	0.835473414	-0.247966799	-
GH_A06G0224	1.633235528	1.546094288	2.205635808	1.159850502	0.802940204	1.150812171	2.084786171	2.613485185	2.474286215	-0.798073206	0.411491521	1.201035629	-
GH_A06G0227	0.385468615	0.135927998	0.651674571	1.15521952	0.434141462	0.702520266	1.19553882	1.190801464	1.847467041	0.959185899	1.84333809	0.871717093	-
GH_A06G0229	74.75594945	120.1810653	44.36631723	31.90606292	25.75509532	27.0445098	38.16482779	47.70002667	36.50645488	-1.501728382	-0.967270804	0.525474174	-
GH_A06G0234	1.461708509	2.379321848	1.650388168	0.163901008	0	0.099672641	0	0.078843019	0.047452064	-4.37582916	-5.420694561	-1.058313928	-
GH_A06G0239	41.04906073	60.40204956	35.99220621	22.00263609	19.71034758	21.80105696	20.45177363	23.28083761	24.65019226	-1.117730449	-1.007253057	0.101336132	-
GH_A06G0257	2.83845071	4.893407928	1.56401897	3.300627199	4.080929743	6.523402474	2.64726453	1.190801464	0.86002776	0.574783968	-0.981429677	-1.562601036	-
GH_A06G0270	0.434347576	0.722059854	0.596189389	0.438329562	0.427072673	0.217197097	0.117607279	0.29675785	0.150404372	-0.691401066	-1.622602343	-0.941136514	-
GH_A06G0292	1.045492006	0.350466345	0.816110661	1.296774784	3.251465903	1.306125136	1.562212181	1.169627179	1.20844055	1.39835597	0.830405751	-0.579084962	-
GH_A06G0297	1.419067506	0.710254404	1.872830523	2.820524707	3.043553283	2.228716161	1.580332042	2.108636426	2.517381891	1.009660683	0.629673674	-0.392086763	-
GH_A06G0302	0.06247349	0	0	0.588431488	0.464389023	0.298200933	0	0.047176561	0	4.380094872	-0.232117712	-4.62368027	-
GH_A06G0326	0.996230805	1.163950377	1.194180823	0.96095032	0.793077317	0.698964202	1.920729268	2.338471536	1.309228612	-0.453684032	0.732640489	1.176071894	-
GH_A06G0337	0.501157203	0.242994572	0.310661302	1.245647662	1.483217543	1.036595462	0.915955867	0.819967401	0.835156333	1.836313476	1.287099091	-0.559910017	-
GH_A06G0340	0.907353071	1.231847482	1.462388769	2.421442276	1.273998457	0.692962168	2.432250533	3.403077464	3.024127596	0.284835768	1.296600654	0.998967429	-
GH_A06G0351	2.517280446	4.023281684	4.767985965	1.792886563	1.809586583	1.646579829	3.900256067	4.998695645	5.042398575	-1.112344387	0.300231561	1.402055267	-
GH_A06G0360	148.9110454	211.1915009	149.9514079	63.42329848	59.44351969	64.41073697	71.46591386	71.53543538	86.64826267	-1.449744507	-1.151509762	0.289032093	-
GH_A06G0364	0.451964549	0.398441234	0.916911391	1.773753498	2.070070745	1.372849577	4.272083269	2.606282449	3.548033063	1.552979171	2.552128722	0.98627484	-
GH_A06G0377	1.664822563	2.018043656	3.337886048	1.347568357	0.601574859	0.446996074	1.774946712	2.003635227	1.655153919	-1.545440041	-0.370734132	1.161007652	-
GH_A06G0396	0.041877834	0	0	0.394443086	0.864704835	0.519721626	0.47624486	0.252990787	0.266461592	5.349217378	4.515702709	-0.843449645	-
GH_A06G0402	5.594700425	4.623359485	6.016377494	10.65373989	20.57276307	9.660187494	6.560019619	7.09033595	11.76286196	1.327376587	0.643231653	-0.693452455	-
GH_A06G0404	0.664688878	1.117257018	1.112488057	7.93014064	9.36937853	12.35245352	2.84362483	5.989777518	2.497302831	3.347161303	1.970395839	-1.385135256	-
GH_A06G0434	0	0.10692347	0	0.367814017	0.500872067	0.394725285	0	0.104078488	0.125280315	3.563411073	1.105328987	-2.475834162	-
GH_A06G0436	6.046317	3.179405232	4.909403122	3.810011704	5.908204478	5.894049722	2.76700924	1.993539136	2.090011596	0.136417746	-1.047111949	-1.191703567	-
GH_A06G0461	2.096817664	1.355570155	1.145054827	2.952007459	4.425778355	3.304430948	4.136467361	2.412802966	1.784943593	1.213502056	0.858256882	-0.363891621	-
GH_A06G0494	8.823537997	7.943116128	5.381385292	3.400775898	3.26506805	3.683338327	6.653595196	3.009120711	3.765843086	-1.102527797	-0.724201022	0.368690532	-
GH_A06G0502	6.783006881	1.202377446	1.89889863	5.381285733	4.156540984	5.779105541	2.36983088	1.817539076	1.856306596	0.627127502	-0.712924031	-1.345486631	-
GH_A06G0513	0.880602423	1.766793201	1.552919732	0.715026311	0.300958623	0.260896115	0.739982053	0.687913196	1.324876762	-1.710702153	-0.61677068	1.085097621	-
GH_A06G0519	61.99718218	88.74262329	68.0157998	20.55692645	18.20917495	22.26780442	26.3021406	31.82929729	33.29160406	-1.846388878	-1.258804675	0.578916586	-
GH_A06G0527	1.282723794	1.272828709	1.941633139	4.167768494	2.537731012	4.043861416	4.894790611	3.82951808	3.036932122	1.249763071	1.38481524	0.125513168	-
GH_A06G0532	16.22247399	9.357520321	21.45593684	15.91644194	6.237298437	5.473765379	10.67837098	5.280312301	4.576294505	-0.769943218	-1.19755604	-0.441046949	-
GH_A06G0543	1.35224877	3.874359015	3.314868835	1.182003843	0.7868814	0.704138977	2.097013656	2.900978028	3.072903848	-1.67629749	-0.081779985	1.580580406	-
GH_A06G0552	4.72616045	3.485751826	1.79495081	0.417983357	0.439828905	0.826107737	0.43257175	0.100533457	0.24202625	-2.590120081	-3.701769988	-1.123344279	-
GH_A06G0567	1.071287725	0.692576037	1.016869947	2.347407997	1.566850225	2.258468207	2.139266807	1.601102017	1.399801162	1.144746385	0.885577827	-0.268367557	-
GH_A06G0597	8.956965644	6.58184202	11.01841375	11.17876657	8.408718026	21.24409565	7.320961126	5.587495433	5.96718369	0.61331823	-0.494947786	-1.115024885	-
GH_A06G0643	2.034029522	2.947365141	3.347828183	1.504772139	1.293768191	1.071328014	1.67123963	1.324127395	1.147583054	-1.108213276	-1.007467955	0.089321429	-
GH_A06G0659	39.3883955	13.54133071	57.52336193	70.6532981	76.82719421	93.04913894	132.9070782	84.94673508	101.189276	1.116023628	1.527453964	0.401871549	-
GH_A06G0664	0.939669756	1.518716073	1.067898227	0.40975252	0.258700734	0.299017922	0.848107284	2.444133598	1.803178447	-1.864732123	0.533834213	2.388992751	-
GH_A06G0665	2.724245606	3.651017838	3.273094418	1.609718536	1.390473157	1.227294441	2.685332461	2.12654505	2.504096893	-1.191974359	-0.401722244	0.77964911	-
GH_A06G0684	9.608481999	20.24666856	12.09149737	2.948664583	3.202221937	4.781767375	6.866051482	7.69223884	8.208532468	-1.945620595	-0.881058046	1.058349813	-
GH_A06G0694	0.653294211	1.830173402	2.497310052	0.626726236	1.019198766	0.623665951	2.594400568	3.672582927	2.309333801	-1.139475497	0.783287759	1.912505849	-
GH_A06G0696	6.416062732	6.388903889	5.80570248	9.869248278	12.66123292	12.00351416	12.69717227	12.64918203	13.11231904	0.886619821	1.04645525	0.150960408	-
GH_A06G0711	0.119090091	0.057742851	0.609035707	5.047638861	6.09833085	8.242460158	2.563536783	1.933501856	3.40987569	4.595368455	3.310735423	-1.301548116	-
GH_A06G0734	367.0481949	666.1701513	243.1946602	88.31892089	149.9216141	144.1817205	195.02227	186.9036017	233.5465736	-1.74258907	-1.052090129	0.6826872	-
GH_A06G0735	64.8496005	78.25363325	19.21887717	3.58267232	12.73236344	9.537038646	5.52659289	13.20197404	24.18929303	-2.655043846	-1.919319889	0.730185202	-
GH_A06G0750	130.7363386	214.5255814	100.4280375	29.33711391	45.4767044	15.95046014	45.38732149	110.0311853	98.42199858	-2.299464812	-0.810921042	1.478926882	-
GH_A06G0769	23.08129885	13.52538612	22.09295521	38.36478012	49.79971678	60.8011178	36.04421621	41.29075953	40.72655076	1.337376573	1.006402283	-0.338408946	-
GH_A06G0778	4.746781908	8.019860973	5.278250216	4.801273514	2.930280655	5.068745743	7.175014851	9.737302713	9.719218662	-0.500092988	0.561903901	1.05399585	-
GH_A06G0818	5.587925328	3.147685749	5.883514757	11.99702366	14.96559342	12.23797338	6.975510962	5.677972478	10.53205604	1.416982687	0.661718294	-0.765882441	-
GH_A06G0822	1.030771967	0.84579385	0.995307911	0.84017916	0.982322684	0.586629871	0.386445764	0.523911351	0.432437019	-0.254111756	-1.094905508	-0.850894506	-
GH_A06G0824	44.35617799	88.81418402	45.07771888	15.00500295	10.62934875	17.2956541	8.830048134	11.60543394	20.10256145	-2.058550779	-2.137874269	-0.087765327	-
GH_A06G0827	14.15470791	18.77938916	10.41349365	1.892387661	1.477409975	0.593967572	6.38070919	3.053960217	0.636245027	-3.43711623	-2.104583762	1.328694174	-
GH_A06G0832	13.18644601	9.25803713	9.907031927	4.140060068	6.316833384	2.265914354	3.77040913	6.054270879	7.767032715	-1.348177585	-0.881563445	0.457803316	-
GH_A06G0833	3.719713451	4.880237871	5.221971232	3.03412919	4.819177952	1.949577773	7.10949264	11.01538834	8.684863003	-0.496987292	0.955687177	1.441125752	-
GH_A06G0837	334.4584979	416.8904062	393.5652195	478.5909439	401.3625622	526.7816644	172.309671	203.6749946	185.6937904	0.292533022	-1.027643354	-1.32897304	-
GH_A06G0848	0	0.05751817	0.165454341	0.325888775	0.293932352	0.396363574	2.119938208	1.074964746	0.916544933	2.160123911	4.176003209	2.016705121	-
GH_A06G0870	17.0313532	23.45072614	12.42405501	2.58498195	4.118984118	4.401593028	8.56064834	5.471316191	8.125433744	-2.260964993	-1.258196557	0.994416327	-
GH_A06G0876	8.368997737	14.10586136	2.871840388	0.860212481	1.974918023	1.85469286	1.213957485	3.611319472	6.294066634	-2.440423326	-1.188014926	1.245273465	-
GH_A06G0878	1.062049332	0.666409293	0.929437503	1.152344998	1.5737628	1.610285037	1.725411704	2.005003831	3.066492424	0.698886842	1.350986037	0.643739448	-
GH_A06G0880	3.227457829	2.88902341	7.479398535	12.74423767	11.07272849	16.30605439	14.11670431	14.28573873	12.59226314	1.553271239	1.589829336	0.028871937	-
GH_A06G0892	2.832538878	2.999804626	3.63878191	4.826864654	4.032526686	6.119753911	6.599892088	7.06425742	5.386563438	0.653432377	1.007852488	0.34647249	-
GH_A06G0894	1.270294299	0.450675908	1.728527063	2.456183198	1.765685093	3.253541885	2.214732192	2.854373698	3.097886806	1.106717646	1.239955396	0.126804342	-
GH_A06G0904	0.896678329	0.644103258	1.760160238	3.04984425	2.139494525	2.441219662	2.481868636	2.683410996	3.350798064	1.200738518	1.362081303	0.149110285	-
GH_A06G0905	1.257961345	0.645822952	2.545801509	10.62890082	5.256062167	9.254072442	8.054548984	3.240983919	1.41250514	2.487961405	1.509819458	-0.991409383	-
GH_A06G0910	8.359356035	8.59963826	7.504768445	4.857777934	4.033314228	3.269794789	6.239390385	6.389354091	7.089834584	-1.011113938	-0.312391039	0.688367871	-
GH_A06G0912	2.459644872	4.542516716	5.739491505	9.677571244	12.48658666	9.392379308	7.291979361	8.801895301	9.056955585	1.30300217	0.980914324	-0.332871103	-
GH_A06G0925	8.784408036	15.49204799	7.287157595	3.346080752	3.449830319	3.124202315	4.022520142	6.048195005	6.066893884	-1.672753956	-0.967180103	0.696065386	-
GH_A06G0933	0.877325559	0.106346545	0.373892425	1.262470116	3.381514314	1.989150395	1.425308357	0.938553352	0.897151261	2.285863825	1.264100034	-1.029440664	-
GH_A06G0952	37.71273722	33.56832886	37.90129041	13.62288395	10.09190885	7.791732089	24.43323628	19.57790123	14.20513044	-1.796901896	-0.908535804	0.877032204	-
GH_A06G0956	30.02822779	39.60039463	36.54880869	22.56900438	14.10596757	10.75597799	30.85238438	24.63910275	17.42427109	-1.165641334	-0.542480968	0.610941931	-
GH_A06G0969	18.48714566	18.68928908	38.77541425	68.15810913	56.28304365	77.41273452	91.55625652	111.2115394	102.8358682	1.404610617	2.008155079	0.594170017	-
GH_A06G0975	10.26149932	12.18627655	7.259813664	4.202261946	4.237644222	3.762277525	4.469732243	3.537551666	5.677581637	-1.285982326	-1.122493296	0.153561678	-
GH_A06G1010	5.04068973	4.299196789	2.936430038	2.00207367	1.554952886	1.333469032	2.022617611	2.751652785	2.484143929	-1.326033076	-0.756923137	0.559131458	-
GH_A06G1037	4.47576034	5.409645112	5.790197889	14.45955618	8.947008939	16.59570672	6.217528635	8.719031427	7.193329116	1.345101862	0.497446997	-0.855737115	-
GH_A06G1048	6.232752403	6.354951495	8.113576797	15.73870919	16.56127956	17.03424057	13.53959685	13.66268471	14.63297493	1.246683568	1.012998396	-0.243052022	-
GH_A06G1049	71.98334363	64.05606905	98.10191326	174.0708381	175.3579772	159.2658049	196.3120998	151.9889004	135.6092126	1.113938335	1.045834106	-0.078765436	-
GH_A06G1084	2.509518371	1.779979052	2.906787373	2.037275655	3.422897078	1.711218899	6.313492532	3.129541257	5.122680247	-0.010002561	1.014143516	1.012759757	sucrose-phosphate synthase 1
GH_A06G1088	0.39505131	0.224572731	0.607996651	0.823313286	1.125120858	1.053376807	0.719261674	1.152136775	0.705801752	1.280641741	1.069004882	-0.218738984	-
GH_A06G1100	3.065738197	3.055532301	3.444500577	5.982386798	6.57639427	7.194805522	4.288864322	2.797385562	2.864089965	1.039252899	0.055315821	-0.993784134	-
GH_A06G1119	0.04405645	0.085446068	0.245790553	1.486951632	1.746603801	2.64967904	0.17893593	0.133076079	0.160185004	3.942357752	0.319393398	-3.643246252	-
GH_A06G1240	1.00876312	2.391233347	2.397060324	3.519051058	4.7212884	5.671080092	2.458263907	2.200647803	1.42635323	1.251566216	0.07126644	-1.187172645	-
GH_A06G1247	11.14185843	12.94181933	6.830805742	1.825949384	1.264066506	2.279261106	2.73506084	2.635066693	4.284788016	-2.53458015	-1.683622688	0.843328754	-
GH_A06G1303	0.227515397	0.772202899	0.211551073	1.696497749	1.127471857	2.063372424	1.940520099	3.092529175	3.308896192	2.007688509	2.785590436	0.772042839	-
GH_A06G1304	133.8330401	264.8889661	151.2885988	47.45350884	45.66579514	59.38039795	43.54815284	50.97067565	55.30658747	-1.854521936	-1.875500848	-0.029163717	-
GH_A06G1305	7.700884472	10.89481717	5.247784239	1.780225829	1.045544836	1.208487656	3.299107989	2.389843768	2.876678783	-2.562297869	-1.478275554	1.073399955	-
GH_A06G1334	0.603988988	0.557817728	0.96275696	1.489952938	1.28276515	1.263021611	2.079303028	2.215340082	1.856181508	0.918613566	1.530420553	0.601747391	-
GH_A06G1340	43.57163966	51.45210169	19.52716281	12.83773991	21.18163151	17.05043823	12.01036393	13.09200179	20.33799553	-1.169700813	-1.33524341	-0.173922733	-
GH_A06G1343	18.41383873	10.19169541	14.82002662	27.98598041	36.6224916	30.14089291	22.61281148	20.62811918	24.15918438	1.119933858	0.631949199	-0.497433262	-
GH_A06G1347	31.5541104	41.02052114	48.829161	93.26541019	99.96541305	149.4511507	49.90093639	51.28186504	43.16144874	1.491732472	0.24926618	-1.25061713	-
GH_A06G1362	0.775600433	1.157117008	1.331405581	3.278020163	2.315987526	3.417347676	2.302005486	1.937285617	2.060775368	1.456974698	0.945135772	-0.520923117	-
GH_A06G1363	0.723728503	0.307048037	0.862211867	2.609527773	2.447037707	3.562483547	2.314804392	1.554166698	1.767976619	2.178152792	1.570293785	-0.615928757	-
GH_A06G1372	473.4036428	818.1803542	537.5704264	277.0979678	224.6682066	279.3145309	300.7527344	267.8807126	322.5701343	-1.231518249	-1.037246306	0.184958822	-
GH_A06G1416	12.12023919	10.57806645	9.666007912	4.683458778	6.622316859	4.583722228	5.831450819	9.258147568	10.04242405	-1.02998273	-0.365979032	0.655551715	-
GH_A06G1431	1.706365477	1.008591542	2.160843107	4.132821584	4.496465143	2.621879246	3.471814872	4.123372233	2.348725422	1.200822013	1.027215724	-0.184707274	-
GH_A06G1442	0.271764745	0.503120852	0.666197302	0.019391853	0.061216057	0	0.08027466	0.074626132	0	-4.124181887	-3.181668978	0.925891516	-
GH_A06G1445	1.143264869	0.671916808	0.57984226	0.081578002	0.429208036	0.165365972	0.056283483	0.366261662	0.157454577	-1.8277263	-2.031164381	-0.215598687	-
GH_A06G1461	9.843785292	7.831306248	7.50906835	11.36465956	14.76080971	15.6014241	7.025731377	6.35094114	5.863825639	0.722904793	-0.388508787	-1.119657645	-
GH_A06G1462	22.10816834	39.15806565	28.72331196	8.240638769	5.919849473	5.300472209	8.118240189	8.309323239	12.29605547	-2.20963795	-1.650133693	0.549081925	-
GH_A06G1463	1.30946637	2.246629328	1.217583601	0.711561425	0.582361565	0.673119639	1.74553182	1.698771839	2.014308778	-1.282626332	0.192416375	1.46518579	-
GH_A06G1468	7.062836305	6.405606905	1.984349068	2.512602455	2.685888512	3.832080787	1.733531289	2.49406751	1.570346985	-0.780480812	-1.411899414	-0.633769166	-
GH_A06G1487	3.244607126	0.415563006	1.536931292	0	0.353938622	0.058442592	0.049728379	0	0	-3.655773313	-6.587914449	-2.936961997	-
GH_A06G1510	53.01565606	37.66781818	55.3579882	97.37595861	107.3192464	145.9895959	56.54116682	64.0043831	57.64987513	1.258187935	0.285683989	-0.980368439	-
GH_A06G1519	1.029665864	0.477544398	1.040669744	1.51096994	1.700865522	2.371945393	1.818262313	1.622707428	2.055001885	1.123327195	1.105520592	-0.024616818	-
GH_A06G1520	62.55678812	47.0929234	40.19817199	22.16425273	19.05714953	26.24168209	30.24545223	26.79628649	27.03056285	-1.157039881	-0.835375304	0.314018127	-
GH_A06G1586	8.564242212	6.318185471	12.34502877	23.18978969	18.00520021	20.1461985	22.7342909	22.34139879	17.80421866	1.165684341	1.205860708	0.030198491	-
GH_A06G1600	2.305744275	2.298068411	3.096823276	4.876399323	5.131260222	4.830353933	2.705390967	1.499342459	1.804773475	0.939520879	-0.361225732	-1.312071222	-
GH_A06G1617	103.0093195	107.3573745	58.98642252	27.67609246	45.14632679	53.06410296	39.39843838	49.64880312	74.17860088	-1.102899858	-0.723862985	0.372582672	-
GH_A06G1621	1278.085438	1795.146698	1402.840298	544.9555548	498.400187	648.5109544	556.1058309	553.6574071	702.961209	-1.407913357	-1.304217717	0.095169197	-
GH_A06G1622	0.08914346	0	0.082888432	1.329419289	0.736263298	0.59570432	0.289645996	0.33658131	0.324117025	3.950449897	2.463509989	-1.500032761	-
GH_A06G1626	17.46886467	45.42549984	44.59095143	13.62412176	11.39542115	9.559843042	15.63612685	24.36652144	26.49834113	-1.639227879	-0.691771515	0.935354608	-
GH_A06G1642	1.373291134	1.198554307	2.809245785	6.862677949	4.385741377	5.899542778	6.395696733	5.703688693	4.535448366	1.663565788	1.624618208	-0.04877421	-
GH_A06G1653	0.209966	0.183250039	0.585699253	0.230725662	0.346834777	0.180399242	0.886891254	0.634219329	0.591647503	-0.375253566	1.103804096	1.465603154	-
GH_A06G1671	4.341512162	2.993857171	2.60154263	1.287349058	0.796841924	2.026256465	1.567388145	0.655694477	0.175392441	-1.28772095	-2.042627167	-0.770884952	-
GH_A06G1679	37.87249516	55.34719383	23.73307856	15.90665637	14.49325741	14.32658993	21.64514428	23.33447778	26.20825337	-1.390161617	-0.716399058	0.663767214	-
GH_A06G1690	1.318484523	0.74023005	1.118427829	2.378429956	2.636470609	2.760281775	2.912392692	3.598304474	1.997451087	1.285458535	1.422137795	0.129412308	-
GH_A06G1695	1690.153252	1994.930414	1774.082708	1632.437514	1181.741572	1623.161971	604.3427206	839.2448501	853.01745	-0.303504993	-1.249297987	-0.954254734	-
GH_A06G1698	0.046545135	0	0	0.05480049	0.038443061	0.222171077	0.302470018	0.263612538	0.190387825	2.769736476	4.06048569	1.294111987	-
GH_A06G1705	1.498516665	1.753816754	1.249227016	0.243351327	0.170713253	0.197318041	1.30119782	1.404742066	0.516664511	-2.880043414	-0.473724571	2.394165111	-
GH_A06G1710	3.401449198	5.436417812	4.802733872	3.708090991	2.445185177	2.565678108	5.28723632	6.976412616	6.088243657	-0.648764065	0.428178727	1.066230858	-
GH_A06G1724	0.538971909	1.079405172	1.089463637	0.662155034	0.474185256	0.201337202	0.951757598	1.566073255	1.118278474	-1.015587051	0.426095841	1.427751091	-
GH_A06G1734	24.55902312	9.728436523	15.86994676	29.65627644	17.59386105	29.69520571	8.016788469	6.763989796	9.770258389	0.611494675	-1.034273823	-1.65418004	-
GH_A06G1737	2.614766368	2.643526713	3.362426732	9.039080783	7.627580286	13.49000074	4.112391744	5.377439214	3.590424085	1.798458272	0.602622802	-1.203336396	-
GH_A06G1747	10.74446984	11.13685801	11.53179278	23.02347696	25.3513324	32.35393266	16.18122826	18.82005834	16.49267907	1.267056119	0.623564892	-0.651676339	-
GH_A06G1748	1.017975569	2.809624736	2.184337282	5.162881757	4.117653353	4.036741942	2.883564766	3.074877752	1.921808608	1.142904049	0.391790135	-0.760723553	-
GH_A06G1756	9.96026212	7.559064093	4.429350599	10.80908524	13.23391445	26.3758725	5.698702695	6.08255975	5.983273939	1.194413057	-0.305085046	-1.504706091	-
GH_A06G1772	4.646424068	4.268647958	2.880262207	1.535585916	1.346535016	1.089469932	2.516202787	2.770046186	2.889754596	-1.567868142	-0.528808611	1.028730058	-
GH_A06G1791	23.33896645	19.0692774	16.20258117	50.7657908	43.03396583	35.79130021	51.79140426	57.3386229	61.16472802	1.140165051	1.537675505	0.3877318	-
GH_A06G1827	1.478469619	3.262953865	1.445834844	4.821923807	6.08451437	6.424385046	2.733231368	4.831574055	3.012174523	1.482084422	0.776125244	-0.712598371	-
GH_A06G1843	30.20990807	18.17534966	16.39665058	18.79013308	16.33851925	16.90040232	10.10288527	9.601287863	9.195347317	-0.321253361	-1.166583982	-0.854085132	-
GH_A06G1844	7.589194148	16.96159225	9.449281277	3.27241671	2.071448472	2.052234112	4.365577879	5.607962449	6.247044	-2.201753172	-1.067160068	1.122769467	-
GH_A06G1846	1.604582273	0.64834078	0.372997945	1.154495698	1.767031916	3.063622215	0.434468995	0.403897573	0.486175537	1.183324151	-0.987762036	-2.174360551	-
GH_A06G1856	0.737880514	0.959881155	1.472615264	0.678050924	0.371608689	0.154627922	1.154907841	2.024971714	1.832198718	-1.39158213	0.659263615	2.036629751	-
GH_A06G1858	0	0	0	0.076861501	0.053919068	0	0.265147031	0.197191963	0.059340483	2.914038245	4.908835649	1.952553513	-
GH_A06G1860	2.967023092	2.01522094	3.529518775	5.5628183	5.387254218	6.582321488	4.371394897	5.161390847	4.160076493	1.036101306	0.684661892	-0.359353297	-
GH_A06G1886	37.90648122	18.70663964	23.58139221	40.02375593	42.33839745	48.29271743	18.08044644	19.76238653	12.99766635	0.698672145	-0.657910551	-1.362266646	-
GH_A06G1890	0.934592846	0.531283058	0.779116215	1.99834485	3.353811633	1.999774543	1.753950413	2.238941723	1.816220241	1.707581683	1.372693999	-0.3448842	-
GH_A06G1891	82.3150706	21.80370043	60.34041044	132.3389422	129.5881254	176.1856311	204.5743812	176.2839805	160.0368324	1.4069849	1.713943802	0.299214264	-
GH_A06G1911	214.9629232	200.1712927	226.8128439	253.851343	230.7918134	337.4814032	496.6617093	482.7077648	506.2883403	0.351862976	1.209443697	0.849331808	-
GH_A06G1929	0.952720725	8.622932373	1.03351514	0	0.2622938	0.151585474	0	0.599535459	0	-4.700903775	-4.087678788	0.564584608	-
GH_A06G1931	0	0	0.36577863	0.051461392	0.135377445	0	2.47647327	0.717895363	0.178787133	-0.971512673	3.199119764	4.131561756	-
GH_A06G1974	3.552517956	4.196632947	5.885781134	9.936845868	7.095269573	6.967793321	10.44106315	11.02332315	9.04162895	0.810546193	1.159999249	0.33842418	-
GH_A06G2011	19.54235574	39.41113337	18.14813341	6.942283546	11.24334914	6.721845337	21.15237298	12.61181626	17.94318678	-1.63357085	-0.576632747	1.045956987	-
GH_A06G2017	0.567578304	0.235885688	0.980111622	0.763708953	1.138466706	1.393296273	2.173500476	2.510395284	1.842553565	0.870384515	1.866419359	0.994173407	-
GH_A06G2032	2.858162174	1.016274172	4.296470081	1.981665627	2.20326792	0.636658991	7.468114704	4.496515944	3.680500745	-0.763448021	0.93376272	1.68051616	-
GH_A06G2052	0.830884322	0.588807601	0.475435536	1.028418695	1.821209781	1.738942798	1.583489198	0.796364082	0.987639613	1.271045355	0.829068733	-0.450461952	-
GH_A06G2054	2.740703454	2.480569587	4.490026634	9.649671856	9.119200882	16.62041281	12.70040658	10.68322911	9.70394717	1.858424609	1.76615582	-0.099678853	-
GH_A06G2067	72.31814988	47.55504232	47.02665566	24.76429884	22.25227401	32.48864488	39.54678245	24.9852917	27.60459474	-1.076228574	-0.859633184	0.208412523	-
GH_A06G2073	78.15071451	17.67433343	23.82862235	1.430570756	10.17243781	9.279667288	4.217182742	2.085340728	1.706898896	-2.525870882	-3.906618717	-1.387463504	-
GH_A06G2082	3.168786655	3.558071501	2.046999664	1.178150573	0.633637539	0.605015109	0.92122638	1.334983114	1.000542872	-1.855734486	-1.42605162	0.419351059	-
GH_A06G2109	6.670719449	6.183051684	4.346835456	1.42988507	1.891834368	1.381052896	2.393779083	1.962345939	1.935944153	-1.874449402	-1.451776114	0.412746513	-
GH_A06G2111	1.654695061	1.470149087	1.942575108	2.49598673	4.07708592	3.935890638	1.764618612	2.247767146	2.235110216	1.045829957	0.300615652	-0.753280386	-
GH_A06G2142	8.383942376	6.968737183	14.68013341	5.555073456	2.967666994	2.598608129	13.62060298	12.82663291	13.46011701	-1.43370044	0.407297002	1.826031438	-
GH_A06G2148	0.431635023	0.242330652	0.380224433	1.943607037	2.758189348	2.841041614	1.623916898	1.972837994	1.610682889	2.832829153	2.305241905	-0.53455855	-
GH_A06G2154	1.083449432	0.70043845	1.035409893	0.531505244	0.546855386	0.617714548	1.051217676	1.352239504	1.449887757	-0.740703831	0.448736653	1.181191995	-
GH_A06G2157	0.261019377	0.253119346	0.533949113	1.065356553	1.293503671	1.096399046	0.678485827	0.354793587	0.664328902	1.709389536	0.684400004	-1.040493739	-
GH_A06G2181	1.766634456	1.370532298	2.0181412	4.021273245	4.252286241	4.433122211	2.050060654	2.820595962	2.684027034	1.294713482	0.549805739	-0.753803328	-
GH_A06G2185	2.701385346	2.432508951	2.511834264	0	0.31873677	0.184205133	2.664559847	2.768487791	4.735595896	-3.955146405	0.403987312	4.3543929	-
GH_A06G2198	1.340340334	1.894585099	1.182920458	0	0.018763193	0.043374681	1.457834488	3.619728841	2.188876747	-6.247815602	0.72057945	6.960284848	-
GH_A06G2199	0.700468629	0.679268196	0.589287782	1.649410802	1.239725619	1.560302124	0.568992764	0.680085738	0.272875329	1.172298395	-0.362027202	-1.539754256	-
GH_A06G2212	6.958008415	10.20990706	3.277453416	1.257558786	2.155062573	1.136208239	0.8924228	1.451848031	6.199833087	-2.169209784	-1.259593436	0.901077204	-
GH_A06G2219	1.993384901	6.367703906	2.28963354	0.18407344	0.193693883	0.44776017	0.380995888	0.177093551	0.852677096	-3.722756476	-2.943002678	0.772649503	-
GH_A06G2251	8.410224327	7.391084891	8.308850778	1.856602799	3.038990234	4.014401523	5.550715949	5.755540408	5.255725202	-1.454164016	-0.541487377	0.903597482	-
GH_A06G2301	176.8452237	227.3802196	164.9072244	84.78691722	73.24009735	100.5600913	119.4630959	129.1841561	138.3298619	-1.142586832	-0.556888786	0.577491565	-
GH_A06G2324	4.134448427	0.906453807	3.409764234	8.211672445	12.17439147	8.580309858	7.154905084	3.067811633	3.79079322	1.770680571	0.725276448	-1.055969643	-
GH_A06G2335	1.239311512	2.643965327	1.152351375	3.501884955	3.787266576	3.785939647	1.409375032	1.590962389	1.126504293	1.133465118	-0.282057322	-1.422087209	-
GH_A06G2339	21.94859016	15.34094596	29.51682708	41.89726562	48.54328142	40.95620729	59.82682848	51.1867305	48.61504765	0.96982302	1.254753678	0.274582415	-
GH_A06G2350	1.79034767	2.083393056	3.186754256	3.814273462	2.281427952	1.367321324	5.069290921	5.987307136	4.417182103	0.078804502	1.130405648	1.037882936	-
GH_A06G2358	12.70897765	15.20351429	22.59074016	45.75602254	46.98111846	56.82618973	24.47061473	26.82273226	26.52716927	1.560585454	0.622990731	-0.946533184	-
GH_A06G2386	1.976013355	2.272074244	2.913528394	2.680995565	2.704540516	2.209779357	4.540200995	7.098499837	7.851734923	0.080167745	1.442675931	1.352419266	-
GH_A06G2398	1.306588422	0.844695416	2.024845988	1.19647736	3.237454903	0.623665951	3.184037061	5.591096397	5.938286917	0.275087673	1.810766223	1.522338879	-
GH_A06G2411	0.544411843	4.792022072	2.219542718	1.446291314	0.899293029	0.23987152	2.517294258	8.664934461	5.100836198	-1.542877317	1.111723308	2.63754374	-
GH_A06G2416	1.339583079	0.671916808	1.202635799	2.211670271	1.831287622	3.263221844	2.926741137	2.197569974	1.301624506	1.175949374	1.000083355	-0.182977589	-
GH_A06G2417	3.273347837	0.560166434	4.446135506	6.423194247	9.2239066	6.831877539	7.40335167	4.240924511	5.192354736	1.433294992	1.019978248	-0.424652181	-
GH_A07G0006	15.97575363	0.968264396	3.837481043	5.433783642	8.576663644	2.923150454	2.271001688	2.211736052	0.423545937	-0.30281931	-2.087623665	-1.789225022	-
GH_A07G0040	2.616427064	5.184790894	4.654123614	4.018020984	4.791755391	2.932160814	8.408920431	9.707105465	11.27092766	-0.087597826	1.23539543	1.310448032	-
GH_A07G0041	2.21585171	4.001188813	3.090554403	3.688388853	3.218522418	2.115358196	5.74119743	6.260412374	6.632823398	-0.046337024	1.000439206	1.033848785	-
GH_A07G0050	9.959107307	9.894198974	11.60371741	22.14280767	21.58782891	22.27457592	23.14677016	19.86045144	24.49741296	1.063629031	1.099493282	0.026055519	-
GH_A07G0058	3.560747727	6.934492774	7.33322601	17.5775921	14.80187715	14.77695001	10.25489414	14.11107397	15.96917698	1.398201055	1.177788786	-0.231004666	-
GH_A07G0059	3.251555663	2.979576297	3.27303872	7.586275236	6.332008448	7.432731195	7.293722644	5.969542889	5.531554936	1.162409853	0.982853256	-0.189090809	-
GH_A07G0060	21.003492	13.99228285	16.50017628	28.4505876	34.98318529	20.93962397	16.11598063	14.41081873	11.26461297	0.707636796	-0.302064003	-1.020404294	-
GH_A07G0069	3.629412284	0.703912847	0	6.694575703	0	15.24516769	10.90827512	6.851833819	5.443429674	2.334802702	2.424180229	0.078352935	-
GH_A07G0078	6.77490293	10.80846823	4.978653576	2.358647125	2.933177978	2.555763693	2.662874484	4.084577064	3.77439503	-1.527190515	-1.09947203	0.419102409	-
GH_A07G0079	10.47307386	17.81304632	8.616520877	5.853270537	5.07227147	3.925954727	6.681132922	7.618844857	8.871829135	-1.314383443	-0.671556356	0.630767176	-
GH_A07G0088	0.956343237	0.983604453	1.738056965	1.842484147	2.477330035	1.397122393	2.295210492	2.85588602	2.278601222	0.63068645	1.012758347	0.370702908	-
GH_A07G0096	440.6766406	937.6119119	180.027216	86.55037524	97.61417055	141.5532719	137.0100796	105.2441675	168.0715146	-2.26105985	-1.924685549	0.329488696	-
GH_A07G0097	301.7383993	663.7801718	48.05542019	4.425327221	6.984919825	14.15351496	18.57354952	15.84744688	43.46609099	-5.312135445	-3.700985189	1.607705333	-
GH_A07G0099	24.50496804	19.70955971	13.2692035	3.620546147	3.393077242	2.373764021	2.839455167	4.218008337	3.635972367	-2.615775648	-2.426694983	0.179512769	-
GH_A07G0116	30.21927141	15.80094094	7.201884649	3.055867851	2.535034132	1.317564554	3.513914775	3.686656964	2.640130264	-2.949018743	-2.437852927	0.499796161	-
GH_A07G0119	9.567748553	27.20548268	11.30898025	2.418411684	1.741184374	2.167349758	9.879547619	8.816998072	12.52936424	-2.928442362	-0.623290933	2.293996212	-
GH_A07G0122	4.162656704	1.762489474	4.306691659	14.35772832	8.716224738	17.91040679	9.620146163	6.463914612	7.567509225	1.995112904	1.205634561	-0.797605513	-
GH_A07G0127	11.16044277	12.01051295	11.51631156	22.32712216	23.38161874	38.84919152	41.79048643	36.17768257	40.82572255	1.278402346	1.774292443	0.489213483	-
GH_A07G0128	4.550967403	9.469158034	3.286706531	0.554888051	2.262569127	1.813753152	1.471527595	1.935196195	3.253148485	-1.908609735	-1.379751888	0.522440084	-
GH_A07G0144	7.202987456	5.685449916	7.16483965	4.667576513	2.351997152	2.078886503	7.075637914	3.921357201	1.29424202	-1.13804513	-0.705701747	0.422525351	-
GH_A07G0148	14.02944501	32.31146846	11.16353142	6.564743035	6.016509111	7.726834789	5.478923163	5.806474394	5.272638236	-1.505927781	-1.794438525	-0.295428857	-
GH_A07G0157	10.66112025	15.19026649	8.347831312	3.339860114	4.286814007	2.544404033	6.267148612	6.32050143	7.905572153	-1.750665436	-0.73991722	0.99948393	-
GH_A07G0167	22.63026496	20.70806163	20.60526093	53.7624188	61.56393684	70.773722	42.2200509	37.82936691	57.68247864	1.53587034	1.105225993	-0.438997956	-
GH_A07G0169	137.7826189	107.5431499	117.6215768	44.24183725	47.18848458	70.84329509	86.77255178	94.49794252	98.33465557	-1.167105007	-0.377796075	0.782153695	-
GH_A07G0172	42.98837216	55.76553997	74.61932437	137.8797719	136.8923832	171.7776218	87.59377676	62.1232933	55.71725996	1.359602232	0.243810611	-1.125758116	-
GH_A07G0176	47.19397381	31.69297201	15.53461842	21.44087429	13.89947305	25.37904643	17.73154861	10.22183977	9.97632202	-0.642023339	-1.318276444	-0.683364803	-
GH_A07G0197	147.7908024	174.6721234	53.15220718	9.113792388	31.22935556	15.80278568	11.75357431	22.70740552	49.25375997	-2.746443348	-2.165756403	0.573851913	-
GH_A07G0201	40.5272739	60.19470099	34.82151009	17.9471604	20.21679905	24.97662197	32.44418106	26.84074133	32.64154507	-1.107082942	-0.560857264	0.538361971	-
GH_A07G0203	0.436262689	0.3235155	0.286341857	1.007135825	0.635863758	1.224933125	0.77129218	0.581367718	1.09635039	1.44977281	1.223203655	-0.234989236	-
GH_A07G0204	15.45234709	7.542956498	22.03753613	40.155747	53.80975272	56.41471455	29.8533764	25.62398127	39.66992584	1.732819158	1.076816912	-0.665291768	-
GH_A07G0205	6.993448186	5.351251426	17.17127458	31.47721799	28.83539582	41.51812041	26.18493242	21.53686088	23.58996893	1.779555806	1.270651243	-0.51816023	-
GH_A07G0207	11.99307265	4.782466694	23.44950317	45.87962817	48.97179536	91.96779886	29.49916689	21.71023698	17.06529757	2.20885759	0.760789712	-1.455951103	-
GH_A07G0222	2.054304062	1.154857014	1.411855503	2.617294224	4.450797919	4.263341461	2.32169369	1.64122832	2.110875427	1.28836061	0.392077315	-0.904681255	-
GH_A07G0227	1.705326594	3.847414053	3.818545174	1.393158569	0.833591255	0.66448427	1.752755054	2.706943662	2.688950316	-1.694830061	-0.390904283	1.291009517	-
GH_A07G0231	8.246500698	4.749680782	11.29266566	20.63433086	13.29184581	19.03714755	13.60030402	14.45489821	15.30974736	1.118268158	0.833972919	-0.293755757	-
GH_A07G0245	0.107348814	0.520498936	0.548989933	2.696287008	3.324850986	2.664488335	1.133596919	1.986066761	1.51245101	2.869909703	1.971884131	-0.908993131	-
GH_A07G0247	4.234314331	3.859788776	3.189132431	2.791780506	4.126755787	4.81031238	5.675251243	7.226400735	10.3920021	0.048431086	1.04416687	0.988528593	-
GH_A07G0252	2.75736237	5.801875512	4.692390532	2.776807524	2.406299435	1.936982987	5.831967768	6.285914439	6.100424444	-0.897935048	0.458678722	1.343566317	-
GH_A07G0253	0.954528544	4.011101098	0.376536825	0.295146218	0.167230962	0.138066466	0.469919027	0.524223794	0.28921448	-3.145861079	-2.051489711	1.081783763	-
GH_A07G0254	7.252970677	0.953688373	1.028752397	0.09649011	0.304599252	0.234712992	7.888765658	2.135119829	10.95071189	-3.875868465	1.177933305	5.049066736	-
GH_A07G0260	15.56627738	11.55609364	10.5265609	3.566048157	4.244545923	3.294391803	4.61817898	4.180734564	4.355388504	-1.765392801	-1.518748383	0.23669959	-
GH_A07G0269	2.220346338	1.076572589	3.057120413	0	0.035266393	0	5.618888931	2.031367203	1.009120653	-7.350893598	0.443410444	7.781871365	-
GH_A07G0273	0.400506801	0.141230921	0.530393575	0.685878741	1.152756191	0.614065997	0.906988618	1.099784791	0.915643498	1.1869955	1.443844814	0.245776043	-
GH_A07G0277	16.32033736	13.7379547	9.605726331	4.014670169	5.947642193	2.923290734	5.794838115	4.446885525	4.098685157	-1.624911367	-1.468696614	0.145147923	-
GH_A07G0292	6.366072581	4.644206598	7.005501636	9.214250931	22.04473868	12.9352938	6.072578133	6.306837382	10.5114504	1.288502017	0.341543813	-0.955568649	-
GH_A07G0302	2.151489444	1.176358857	2.043087844	3.916397363	3.402730378	4.151530103	3.532506916	2.488882339	3.037502117	1.088580322	0.75127371	-0.346817589	-
GH_A07G0305	0.9238504	1.727786078	0.674948663	0.15538667	0.109005216	0	0.080404976	0.099663037	0.419878873	-3.608135799	-2.495957624	1.13764288	-
GH_A07G0314	6.410257752	15.02011215	14.82985794	4.381466388	6.637035873	7.085782165	10.83768483	12.64597611	9.060766422	-1.007587926	-0.154993075	0.844769111	-
GH_A07G0319	9.549108871	7.589313221	8.145932135	4.286231154	3.641964487	3.373212391	3.866524358	3.837026939	3.716169335	-1.164733018	-1.147497491	0.007029477	-
GH_A07G0324	3.575643213	3.878038369	2.056093611	0.369283136	0.233150044	0.224571073	1.719773104	2.877770204	3.079111735	-3.514643565	-0.309109283	3.196289429	-
GH_A07G0341	359.6482007	445.9888785	421.8758385	252.7193643	132.1448959	198.9984527	114.4613865	121.4746577	118.7335525	-1.076442506	-1.791596314	-0.724778293	-
GH_A07G0368	14.94365884	4.022688826	7.249612521	0.039228766	0.949417558	0.858818686	0.893154294	0.188706243	0	-3.837459543	-4.60288362	-0.773277356	-
GH_A07G0369	43.71974593	4.969325161	9.469386131	0.10182786	1.017923173	1.300409855	1.053818413	0.342883258	0	-4.59822794	-5.385575398	-0.789099465	-
GH_A07G0373	1.635891195	2.475712988	2.811737356	3.229516125	2.599907325	3.880588139	4.711339391	5.203382873	4.460957001	0.480562643	1.052865066	0.564970563	-
GH_A07G0374	4.854085479	12.30471116	7.601656446	4.47843481	3.305781077	3.251889502	6.640822176	10.67508053	7.663375853	-1.167530366	0.014806368	1.171677506	-
GH_A07G0382	0.229571259	1.157639802	0.981928325	0.360384747	0.455063942	0.087663889	0.671333115	1.629580718	1.377253291	-1.383358407	0.634608221	2.000752817	-
GH_A07G0385	3.332990831	2.091368072	3.554874307	0.730966876	0.64772231	0.561499891	1.114811118	1.517537985	0.400977573	-2.211162922	-1.556500678	0.644175819	-
GH_A07G0391	0.371362139	0.085743444	0.230202908	0.791174124	0.628044551	0.827213539	0.761328789	0.293786285	0.096445495	1.704854546	0.743533537	-0.967595254	-
GH_A07G0400	0.541190471	0.481076531	2.809623575	12.2479635	12.5901024	21.05333876	8.315967932	9.740145306	8.567765049	3.573683458	2.791801509	-0.786490639	-
GH_A07G0412	3.13986365	3.437713903	3.720065885	4.929009721	5.939516747	4.786273576	5.594690443	7.342616335	11.14004212	0.599289283	1.222646831	0.613876162	-
GH_A07G0415	9.328131273	5.295105593	10.85962177	20.83418288	19.79339482	31.49357911	5.97556983	4.925139056	3.653572879	1.493724331	-0.808572269	-2.309102784	-
GH_A07G0434	21.5397729	5.912867913	18.36447274	28.66343588	57.42181486	24.23258571	19.54260428	27.77673849	26.62762278	1.260893724	0.688088199	-0.582777518	-
GH_A07G0452	2.084877639	2.419503126	3.686490902	1.851052417	1.270301812	0.587308743	2.387631179	3.639153352	2.88925619	-1.141284363	0.121894147	1.249907	-
GH_A07G0456	0.454578477	0.79347631	0.422681568	1.64129101	1.376651356	1.735849565	1.280085587	1.373091151	1.10186901	1.504332739	1.170721437	-0.341130882	-
GH_A07G0459	2.032470879	4.336103136	1.889856255	1.299032562	0.863321307	1.247331902	0.943418388	1.469033171	1.082087838	-1.280001317	-1.237413318	0.034674086	-
GH_A07G0475	3.985427153	1.21304065	1.514770281	2.922692787	4.51705964	2.777138458	6.923727748	9.907437878	9.598719501	0.601464601	1.975614035	1.364874946	-
GH_A07G0477	2.662625606	2.711140309	2.785268499	2.664643901	2.803909268	4.702459426	12.16608047	14.42655107	11.85928624	0.307122291	2.23655953	1.925046594	-
GH_A07G0484	1.964070417	1.705634975	1.853512866	3.393854049	3.922301132	3.833946454	2.393130419	2.601061531	2.611323606	1.008027652	0.460543012	-0.55642368	-
GH_A07G0487	0.653294211	0.211173854	0.877433261	3.703382304	3.477266377	6.791029243	1.945800426	2.795548198	2.177371869	2.991011943	1.986373447	-1.009009433	-
GH_A07G0500	8.148615967	4.495959473	6.466443639	8.932227293	14.50472627	15.55811834	10.61345687	13.84512485	7.853863342	1.022274636	0.758208754	-0.271256273	-
GH_A07G0503	10.4440161	11.40619753	10.68544003	6.075239809	4.717798904	4.194649041	7.412946595	7.146569021	7.834325311	-1.120412202	-0.540561832	0.569544848	-
GH_A07G0505	46.07041873	70.42715285	42.07036696	20.91930161	22.73435688	20.15990255	20.62413249	20.82259205	27.22660424	-1.31705059	-1.207758849	0.099317198	-
GH_A07G0507	3.510023722	6.77516115	7.801873686	2.072844549	1.974105968	1.196727428	3.299248928	5.452617229	6.502597808	-1.788701626	-0.245286839	1.531705077	-
GH_A07G0514	137.5462851	150.090589	146.1562088	70.7869396	64.8243877	80.81550414	110.5774111	105.9019435	115.7459583	-1.00830465	-0.385870061	0.613731271	-
GH_A07G0515	20.0132818	21.26725072	18.10604219	9.263050527	8.163259943	9.670175281	8.707599561	11.2882857	13.49842854	-1.137328465	-0.827789858	0.300912625	-
GH_A07G0519	0.265104897	0.128540607	1.355766444	4.369743401	3.612811993	8.85786423	0.323018253	1.000963549	0.120486981	3.242390297	-0.267005842	-3.500224895	-
GH_A07G0530	173.3951719	258.6429036	222.0293012	87.43768997	71.89409084	96.09779621	117.4059736	148.134976	142.404224	-1.360922999	-0.680813669	0.67142134	-
GH_A07G0543	8.468628663	0.052982687	3.149760426	15.48130204	14.44026082	24.51446808	8.166148416	6.890145148	3.724731937	2.213981519	0.679870573	-1.536619028	-
GH_A07G0544	0.493495627	0	0.254926653	0.774697571	0.72461021	1.884458269	0.044540886	0.289847359	0.049841737	2.169828171	-0.945608213	-3.093040887	-
GH_A07G0545	195.1750912	202.1165451	226.4239172	85.67181769	75.85935117	90.35261782	117.6324803	139.3957888	141.9801806	-1.31316508	-0.645076855	0.659211977	-
GH_A07G0557	1.259052757	2.093050589	0.794408603	0.352943174	0.519945232	0.04292686	1.095784633	0.984723728	0.899209622	-2.162344288	-0.474516094	1.672030032	-
GH_A07G0558	10.19324301	13.29945974	10.2103936	4.545886625	4.592134614	3.892383239	5.118546576	5.178236963	5.180207736	-1.373621491	-1.123191629	0.240176095	-
GH_A07G0589	0.703964159	1.050242969	0.75527115	0.488791817	0.402525476	1.447466268	0.10996773	0.061337908	0.270721192	-0.11536101	-2.535823741	-2.422086616	-
GH_A07G0610	43.38215154	64.47013543	18.4221282	6.971072572	11.70844257	4.687685252	6.104471925	7.383858563	4.075294943	-2.436924773	-2.844744748	-0.418245468	-
GH_A07G0628	2.763937047	2.335095501	3.15408702	5.982386798	6.900344584	4.157773006	4.456291186	3.573494869	4.434682217	1.04143523	0.591855537	-0.46057617	-
GH_A07G0629	0.37361597	0.579692933	1.042200141	1.23166787	1.172607576	2.068695883	0.242791497	0.394988067	0.475451077	1.147856683	-0.850475175	-2.009810927	-
GH_A07G0630	0.807961038	0.731273417	1.252113243	1.014680446	0.578343926	0.617054651	2.668990626	3.579417356	1.615717642	-0.338813873	1.494965379	1.822015417	-
GH_A07G0633	0.391773008	1.416048974	0.827916	1.369798846	0.941316067	0.918012965	2.488045575	2.77019001	1.812934947	0.290614174	1.424762833	1.122289851	-
GH_A07G0639	22.35211116	16.5147433	28.91338685	46.45673938	38.08427484	48.9549258	60.98547017	64.33000526	71.0422488	0.972011845	1.533044998	0.552044214	-
GH_A07G0648	18.99327733	31.42199192	27.70357465	46.22753435	64.36437377	65.4460152	28.96943999	48.01413389	27.52676493	1.167396402	0.420881317	-0.755168742	-
GH_A07G0652	2.974347628	0.841261695	1.771740239	2.820962881	6.141513366	5.782431258	3.435351639	2.866071951	2.295252497	1.393469348	0.61881904	-0.781615148	-
GH_A07G0672	5.981638979	2.183020854	4.186390439	7.67361007	9.030875139	8.105025859	7.732448184	5.099845931	4.267882721	1.00106793	0.467428242	-0.541901247	-
GH_A07G0689	0.19969692	0.322754799	0.5570537	1.880925107	1.896762152	3.431524446	1.514001126	1.683935403	2.268996093	2.723917171	2.330413682	-0.399893571	-
GH_A07G0695	3.437266928	6.666468725	2.397060324	1.730200103	1.512046612	0.89167926	1.790587291	2.623849304	2.920628042	-1.594457779	-0.76870517	0.813049376	-
GH_A07G0697	6.049020473	6.217896813	7.874401064	3.893299345	2.897721981	2.078886503	4.520546445	5.298751487	6.158223469	-1.180625772	-0.338158229	0.832427638	-
GH_A07G0725	18.83024491	12.82570613	13.40964181	18.2990655	23.76073247	19.7596124	10.92561737	7.674053878	7.267609315	0.451270406	-0.80209437	-1.262532	-
GH_A07G0729	30.27534747	28.33249208	34.89343972	62.15035174	59.5406926	70.03248906	38.95286081	37.49095072	40.94256385	1.030408271	0.326662476	-0.712696004	-
GH_A07G0736	585.5203163	1339.568405	699.5082571	74.95717846	39.36273122	56.54078271	19.82157459	39.99304363	65.44633736	-3.944340873	-4.387274944	-0.451289921	-
GH_A07G0737	13.12447563	25.71964967	13.79256079	9.496703707	7.565353012	6.590909227	7.995788136	8.620405813	9.755123052	-1.156038213	-0.997166622	0.146815738	-
GH_A07G0743	0.316584249	0.967057836	1.295228586	0.236065107	0.339919691	0.196447219	0.81006135	0.836734846	0.877690728	-1.742291593	-0.032189953	1.695775589	-
GH_A07G0749	3.212479798	2.687667233	1.932807534	4.548591615	5.046446003	3.728251001	7.675020464	8.561960938	12.13831651	0.765515831	1.856738625	1.080610736	-
GH_A07G0750	11.56572714	6.288288098	9.449281277	56.57628658	52.51871287	59.45615398	21.65931384	15.76835356	16.25331123	2.620460245	0.972820295	-1.656759924	-
GH_A07G0756	2.683318295	6.58830788	4.14069629	9.186436657	7.780400359	9.156443923	9.460684401	10.26081361	8.199432372	0.957233344	1.058495426	0.092885075	-
GH_A07G0769	4.822575332	3.720958831	6.628794293	10.22025365	36.09047235	18.51552972	11.59888787	9.531871598	7.909547681	2.088806074	0.934823029	-1.164525492	-
GH_A07G0803	6.76017488	2.228037184	17.6660476	109.9371951	83.27714109	149.9509873	28.89218815	25.52457051	16.94850198	3.679644142	1.418981556	-2.269993991	DFR
GH_A07G0805	56.94753312	62.68476714	49.30786515	33.72147275	30.70322142	28.1090951	30.10900874	25.79133674	23.75781613	-0.872675162	-1.085426559	-0.222803794	-
GH_A07G0813	3.788117767	1.942698538	3.217497209	5.975239383	4.708126704	4.850735173	3.225036875	2.324220619	1.854088786	0.790638301	-0.275120723	-1.07524323	-
GH_A07G0814	4.679409698	18.21988368	19.11831328	37.50817397	45.50004449	79.80023399	26.83805916	43.63502728	19.0761713	1.949438806	1.09354921	-0.86347434	Glutathione S-transferase F12
GH_A07G0815	94.84459872	209.0671554	123.9118758	27.27054603	25.15015682	37.78711123	22.51876649	26.01669101	36.01237961	-2.249482914	-2.338335741	-0.096785065	-
GH_A07G0821	4.075638973	12.72822619	0.268558521	0	0	0	0	0	0	-10.14525115	-10.19214849	NA	MatE
GH_A07G0829	0	0	0	0.680922075	1.125944117	0.59155307	0.805357161	0.280758069	0.563252147	5.178757895	4.637358697	-0.558170839	-
GH_A07G0831	2.027964292	1.704374343	3.111348713	9.815889647	7.732723647	12.8743459	8.373884116	6.865810953	6.236737405	2.144381836	1.64699634	-0.50545772	-
GH_A07G0834	0.477853655	0.556069083	1.06637657	1.462777963	1.499761414	0.912363982	1.863177382	1.732074856	2.30209451	0.877719069	1.481115036	0.589464997	-
GH_A07G0838	4.808362314	2.579439022	3.614825723	6.504340009	7.435765176	10.64557317	5.98342535	4.403567829	6.13755829	1.152573366	0.583599966	-0.576433456	-
GH_A07G0839	1.64240071	1.791778155	2.72024764	4.068828732	2.755409616	4.850735173	2.126264929	1.434040371	1.352943035	0.914475754	-0.326920577	-1.250606127	-
GH_A07G0843	4.670358616	3.145142507	2.050695086	4.276770137	4.982466056	8.483626197	2.687236952	3.036966003	2.653277133	0.840665439	-0.234434989	-1.079901017	-
GH_A07G0851	0.182922379	0.827801508	0.623652564	1.866504681	3.172705805	3.434320503	1.386825031	1.749684284	1.330176269	2.362499791	1.448625815	-0.919879269	MYB
GH_A07G0863	6.103485757	3.975284702	2.795255517	23.23835509	24.12684962	28.58261881	7.523150869	5.182279411	3.201785509	2.556687441	0.30389149	-2.259792575	-
GH_A07G0879	0.164794936	0	0.076615794	0.420383937	0.204163823	0.511293707	0.033465855	0	0.074897312	2.23264394	-1.188228059	-3.455358822	-
GH_A07G0882	0.820279727	0.033143878	0.444921316	1.985186651	3.218097923	3.099685032	3.109473164	1.03238393	1.335892647	2.672450707	2.073141651	-0.606513505	-
GH_A07G0883	329.5052677	275.8458468	207.0405023	373.8991749	405.0190977	597.8098	206.962409	160.4356889	225.9023315	0.756094127	-0.455372319	-1.218730471	-
GH_A07G0896	5.74107034	7.039128467	6.872204565	4.661600103	4.1967008	4.031779884	11.04228341	10.01613526	5.338459955	-0.612167427	0.426707919	1.028674365	-
GH_A07G0897	0.798090659	1.547871181	0.519463107	2.756282923	1.845669462	3.733288327	2.593165727	2.410697553	3.046869727	1.535915006	1.491157709	-0.051324309	-
GH_A07G0906	3.17296218	1.323294675	3.373269626	6.113006597	5.28710996	5.67684291	6.398457138	3.518670992	3.035412551	1.111397997	0.715580224	-0.40630247	-
GH_A07G0910	0.581497118	0.402783918	0.733799772	2.249507842	2.401381929	3.766919685	2.867850517	0.721402885	1.849984026	2.28156483	1.656527989	-0.636937814	-
GH_A07G0911	0.6928878	0.186643558	1.216952892	0.453211121	1.080968388	0.771707868	2.939248578	1.744103154	1.504565961	0.126827332	1.556444283	1.421299426	-
GH_A07G0915	47.68722719	62.7028754	37.23298891	14.67916999	25.06745761	17.72328314	21.80774969	13.71021267	22.99682854	-1.365405769	-1.336622369	0.019205147	-
GH_A07G0919	1.123207591	2.222882674	1.896960978	0.611732785	0.908759271	0.459543332	1.359267283	1.696369805	1.458526611	-1.405484883	-0.21558236	1.177984929	-
GH_A07G0927	7.566455449	7.551993851	5.430936699	2.778467018	2.064849886	2.154317798	4.438961521	4.711356735	4.484598876	-1.556636221	-0.592013482	0.954336306	-
GH_A07G0931	3.185659923	2.742785409	5.370587601	8.763261912	9.417986756	8.015081947	8.803088576	5.867953307	6.46793881	1.206512209	0.900988424	-0.317036691	-
GH_A07G0935	4.712511344	2.28494107	1.877932872	3.84986406	51.31360347	24.14656184	8.124707257	2.505566487	8.348569514	3.153551829	1.092626038	-2.069367602	-
GH_A07G0951	2.556079993	1.735102246	1.901379769	3.264778161	2.648527639	3.349669258	6.021303148	4.070991996	3.992049589	0.57610209	1.184382025	0.59915233	-
GH_A07G0965	0.874628862	0.827963062	0.348539063	0.130762553	0.361191462	0.119280373	0.33831602	0.534667688	0.246076553	-1.743921757	-0.865714224	0.86676878	-
GH_A07G0974	16.35398754	16.44638757	11.8272461	21.47320295	27.26465884	35.85046658	34.52302141	37.81123235	28.35433687	0.916990323	1.174703395	0.250196698	-
GH_A07G0988	0.412784221	0.428883069	0.534606339	0.775280301	0.86450413	0.717758686	1.365173853	1.736681438	0.871025321	0.77100246	1.530551394	0.749945078	-
GH_A07G0991	188.0731615	260.5441797	215.3918362	47.36739136	32.07889105	51.09884039	27.76137843	37.63440121	50.67880478	-2.351280402	-2.516472317	-0.173288959	-
GH_A07G0999	1.103150313	1.458766755	0.932494863	5.746239951	4.804118021	7.467579148	1.955110476	2.34765464	2.096632004	2.360858785	0.874807011	-1.492652034	-
GH_A07G1000	19.82342673	19.42231276	59.17453499	12.93054008	15.69528461	13.0513054	26.54157451	9.033359385	31.31580903	-1.245941144	-0.558512292	0.674652569	-
GH_A07G1001	0.936462692	0.454059823	0.653064662	1.551745381	1.417997881	2.408812177	0.95086431	1.060748062	0.401965952	1.389187941	0.24458737	-1.149221713	-
GH_A07G1021	8.468628663	0.226546663	2.009329927	1.077288044	0.988877775	3.03867893	0.308373108	0.088207516	0.053088133	-1.076380271	-4.579552645	-3.497288986	-
GH_A07G1056	3.171473016	1.55427736	3.13919076	6.424039515	7.29493629	7.487712012	6.426642042	4.635334557	4.494676525	1.424536981	0.981641257	-0.451652858	-
GH_A07G1059	27.17761225	87.72050752	57.8146815	27.39303429	24.51756783	25.17914508	34.70321095	35.44201199	50.95727348	-1.167183737	-0.511021718	0.64496005	-
GH_A07G1065	2.053210378	2.232409314	2.487667928	3.467342553	2.106915095	4.157773006	1.566748395	1.174600083	1.526988064	0.514292141	-0.671379614	-1.194167707	-
GH_A07G1082	34.72137752	43.42262373	31.59603427	68.3404603	69.72643517	94.18510795	61.9978204	61.55230714	110.7518002	1.076997365	1.093773104	0.009104758	-
GH_A07G1100	144.3909283	236.6277733	155.3440161	61.90569284	56.37862298	76.4060351	69.18025711	70.8492718	82.57965726	-1.466068765	-1.26855528	0.189144869	-
GH_A07G1107	2.268184132	2.975841619	0.713348368	0.026181124	0.027549458	0.0318429	0.108379574	0.201506885	0	-6.132355639	-4.222905716	1.871520733	-
GH_A07G1117	6.887817979	6.241360575	6.299520851	1.949814957	3.916920747	5.066323403	1.559260948	1.790612571	2.976474677	-0.842723902	-1.629624594	-0.792499845	-
GH_A07G1165	2.838876329	3.740427576	2.811830663	1.041468147	1.452704123	1.413979484	2.631879487	2.772912181	2.860956045	-1.272311032	-0.184852358	1.079094949	-
GH_A07G1173	20.2970937	50.13083665	30.50474499	39.92592928	38.72824977	56.23162024	46.09739646	78.70075906	85.01862591	0.414344264	1.057257949	0.635345645	-
GH_A07G1202	8.042857829	5.96186958	5.364163819	15.79878945	14.57252184	14.67280391	12.41657178	9.507771172	8.61215644	1.21380371	0.656046221	-0.56676753	-
GH_A07G1209	4.02755517	1.829231712	3.602736005	5.76229899	6.147675419	9.782586319	7.205791788	5.736291109	7.83165376	1.189720129	1.131761572	-0.064621485	-
GH_A07G1215	1.43131752	1.596196737	1.974145619	3.838464143	3.940564131	4.190306441	4.515009952	3.999154838	4.575299831	1.251647428	1.384587679	0.123481696	-
GH_A07G1238	1.279433107	1.382505087	1.529559919	2.869250263	3.109785485	2.896482154	2.523983548	1.987524745	1.26265733	1.076411029	0.463472243	-0.622437755	-
GH_A07G1263	18.60227584	19.70955971	14.09384326	7.570930186	10.02940361	6.577268032	5.036894786	4.812542262	2.974735066	-1.118386868	-2.026141545	-0.918143976	-
GH_A07G1267	0.744984627	0.944725136	1.118993835	1.754233723	1.656592421	1.312980949	1.582708481	2.596484395	2.760782514	0.745871278	1.301424215	0.544739629	-
GH_A07G1278	14.27941079	12.68487048	11.72680035	22.62058051	36.9094455	23.03477318	12.97502662	16.68614792	14.4244542	1.088558876	0.187951236	-0.910242708	-
GH_A07G1318	40.3819872	13.12890079	96.26455301	411.5777163	390.1275152	584.7050648	131.8341856	137.0474951	111.8203735	3.203799483	1.344380934	-1.868892579	F3'5'H
GH_A07G1323	9.356374564	9.039211867	10.23129076	17.90590256	27.52456869	31.04470511	8.226445689	10.90244896	12.99597505	1.41174214	0.164742603	-1.25444237	-
GH_A07G1334	8.920930421	14.61419058	21.26088287	8.429726852	6.008912509	4.382198253	17.72929727	20.4060069	18.57964013	-1.253339844	0.339729687	1.578541161	-
GH_A07G1342	0.2309626	10.25792994	3.092492054	0.072513779	0.190759127	0	0.262656256	0	0.209939436	-5.677349783	-4.848695248	0.808185489	-
GH_A07G1346	0.916399993	0.845314694	1.039143835	0.280698501	0.313829532	0.234712992	0.508366947	0.843920881	1.015835983	-1.756994402	-0.246048231	1.50277088	-
GH_A07G1359	3.387451465	1.231847482	3.937200532	0.664709644	1.224037733	0.808455862	2.235705035	7.674053878	3.656445185	-1.672547352	0.667489105	2.331727302	-
GH_A07G1366	0.520035193	0.977073056	1.027533785	1.199028484	0.885870745	1.303182584	2.323343793	1.791703411	1.62490438	0.415543547	1.182299173	0.758577993	-
GH_A07G1384	5.680099225	7.475393844	2.910234918	1.546776815	1.675488913	1.051300019	1.553680949	1.750734725	1.738585903	-1.908585327	-1.671243938	0.226488254	-
GH_A07G1388	2.075233261	0.8781487	4.631083398	2.606188308	2.087962527	2.017137399	5.670143006	5.670062085	2.675168859	-0.183556113	0.883940115	1.056383649	-
GH_A07G1389	86.2846319	67.17562821	67.79778691	29.80984548	23.84814618	18.69933576	40.3800377	51.42663751	33.83607511	-1.617193874	-0.817518217	0.789534837	-
GH_A07G1434	1.305580252	1.300283453	0.984300133	0.553924704	0.582875111	0.336856609	0.429943276	0.66615051	0.962222417	-1.279532888	-0.808587868	0.464584467	-
GH_A07G1458	0.102765382	0	0.03185151	0.026887132	0.990232773	0.654031709	0.055651085	0.206940779	0.31137085	3.636957251	2.096456339	-1.54605402	-
GH_A07G1483	34.59109092	52.43248256	33.61763531	17.69150284	18.77754589	15.60941703	20.63727725	25.43260163	21.02085896	-1.215495157	-0.845890166	0.359832755	-
GH_A07G1506	2.554974718	0.217631039	0.770496322	1.639566937	2.751857036	2.323738367	1.584606339	0.80825256	0.564910647	0.915250523	-0.265812342	-1.187322282	-
GH_A07G1514	429.2503682	496.6083541	436.6959255	204.5756074	179.3510293	240.6024164	225.3894537	210.659841	234.9570046	-1.130238576	-1.022767994	0.098895001	-
GH_A07G1518	1.404009489	0.778008936	1.305492808	3.306055862	4.804118021	2.393454855	3.177054524	3.332154973	2.370105743	1.588287117	1.34983705	-0.249813085	-
GH_A07G1519	2.610770604	2.531752836	4.698537652	8.65958752	6.051596181	6.914307595	5.609690832	4.261007816	3.062100068	1.128583589	0.392750968	-0.746340223	-
GH_A07G1522	53.18223187	33.22688609	69.66735727	89.01471071	62.97861491	59.34571314	40.49144353	30.57630842	24.24800491	0.4315001	-0.713525694	-1.156363606	-
GH_A07G1524	147.6508498	192.7077024	163.9829652	84.05908458	75.44871584	89.80941436	115.8248356	121.9166297	134.4639104	-1.02103358	-0.438693088	0.573417126	-
GH_A07G1533	1.088823685	0.211173854	0.64120123	1.709253371	1.948468229	1.593812986	1.533054881	1.50740344	0.560838209	1.432504223	0.892958209	-0.544028459	-
GH_A07G1544	124.4201768	128.1121381	93.59896184	46.78118686	36.63606374	50.47386599	61.68872604	50.29616393	64.16203101	-1.375296742	-0.976269718	0.390459865	-
GH_A07G1545	10.06648313	22.45216354	10.69729956	8.522079307	6.2950512	4.736331042	5.899146232	9.882154286	9.28090754	-1.14502968	-0.78465752	0.349023911	-
GH_A07G1554	0.407853688	0.889896509	0.616257475	2.040814226	3.115945076	0.827382923	0.662601544	1.000963549	0.370729172	1.642917637	0.09630516	-1.557900146	-
GH_A07G1557	53.13614027	39.73363367	48.75427042	104.5856983	104.91752	104.7552383	83.2516546	78.86314942	64.46480738	1.144557497	0.676468413	-0.477379521	-
GH_A07G1589	10.47557765	6.209861278	12.84713927	7.266278029	3.535576701	2.824058149	9.498801583	5.939507453	1.834813157	-1.119453104	-0.77575056	0.331135897	-
GH_A07G1598	0.194598276	0.06290285	0.241258245	2.189298999	3.803818172	4.396623795	0.474218286	0.587799871	0.530655427	4.367447077	1.671102226	-2.703535465	-
GH_A07G1622	3.350226724	3.086387097	1.323937761	0.986107714	1.175998576	1.359271944	0.884454739	0.822220058	0.837450719	-1.146526786	-1.608286833	-0.469742543	-
GH_A07G1623	43.88583618	88.03394106	54.0775747	28.42586339	28.3878742	36.4268584	50.31815115	46.26428022	47.56933447	-1.000673698	-0.367382445	0.62545614	-
GH_A07G1629	0.240687341	0.233402681	0.820595479	0	0	0	0	0.424092451	0	-5.109899687	-1.579325728	3.499508686	-
GH_A07G1653	0.358069534	0.446441369	0.618325453	1.365108397	1.520951968	1.220822611	1.537407902	1.583739307	1.534389572	1.521383014	1.705090978	0.173077627	-
GH_A07G1654	2.147952179	3.426775722	3.22134589	2.392954719	1.659604407	0.992195831	3.377009004	4.447463043	3.652946194	-0.79852193	0.383938576	1.169110952	-
GH_A07G1662	1.870616148	3.878872227	4.440915483	6.060485843	3.993988098	2.659672027	7.678360334	8.024696026	9.568962773	0.315501002	1.309671443	0.98121688	-
GH_A07G1666	2.967592134	1.755442615	3.927491666	7.282905668	8.210936348	7.658558518	6.299659453	5.26626345	4.864437065	1.413921468	0.923332173	-0.500353194	ABC transporter C family member 5-like
GH_A07G1679	8.028259972	19.01972512	28.44233664	17.38880429	9.484543808	8.052220388	35.33101865	54.33230145	45.90955596	-0.671506262	1.289273782	1.947016722	-
GH_A07G1680	0	1.231847482	1.18116016	0	0.116575022	0	2.522333886	3.837026939	2.437630123	-4.228146869	1.86228538	6.086760982	-
GH_A07G1691	0.613833487	1.190510318	1.17323291	1.043906421	1.239294196	0.651105392	2.132980333	1.957141257	2.324832686	-0.022781916	1.103117018	1.112383645	-
GH_A07G1697	9.016598752	1.787386542	1.250640169	1.368519856	1.069747263	3.37649213	0.364187246	0.413797023	1.584836922	-1.060989421	-2.363531807	-1.307327446	-
GH_A07G1730	1.894676243	0.640282307	1.307951363	3.807997623	3.983309234	7.289805402	4.150774407	3.837026939	2.765981728	1.965982244	1.483759618	-0.487485207	-
GH_A07G1742	18.67076856	33.97914866	8.561429345	0.883305433	0.844973315	0.830159375	2.119129811	1.815506035	2.743302569	-4.58264382	-3.19848583	1.373519246	-
GH_A07G1754	1.502883396	3.539392765	5.29026663	7.836084116	5.674412349	5.636417631	8.458377013	11.43001687	8.977128578	0.882941496	1.47960278	0.585078943	-
GH_A07G1755	3.871373103	3.402245426	5.512080745	3.13363118	3.597172114	2.77184867	0.687909242	2.009871254	1.75949242	-0.43295858	-1.520827462	-1.097063145	-
GH_A07G1772	2242.531364	3169.498776	2484.366377	1364.473658	1120.633569	1572.29966	1259.174091	1206.884501	1428.616871	-0.964860441	-1.019891961	-0.063688605	-
GH_A07G1792	0.12702943	0.092388561	0.206703028	0.523458845	0.55081698	0.545707707	0.696508107	0.239814184	0.490733433	1.915481319	1.733891128	-0.194839151	-
GH_A07G1831	1058.795074	2011.70882	1274.693835	82.85380814	46.28992536	52.46453043	38.54360653	46.90981806	90.68910107	-4.583981336	-4.623889187	-0.049423443	-
GH_A07G1905	1.149009919	1.225657293	1.388901896	0.721493885	0.822469001	0.621576618	1.368904822	1.503960308	2.297729108	-0.800006009	0.452280307	1.242786477	-
GH_A07G1924	84.01134329	156.268652	94.15533844	8.861129318	3.597172114	5.525461494	3.398168208	3.375429713	5.677835736	-4.218922731	-4.751166273	-0.540601463	-
GH_A07G1972	47.99741305	52.3428986	36.47341114	20.49998924	21.67993926	19.00568221	25.64537513	29.17463586	31.77324781	-1.165214003	-0.660653885	0.495216978	-
GH_A07G2007	14.36890273	13.81284717	17.31077349	7.649609349	6.604643882	2.743448582	11.26592348	12.17155267	7.15514899	-1.417841716	-0.569981139	0.834775503	-
GH_A07G2017	2.203684458	1.04439243	1.386579318	7.100833026	5.131835217	10.15490863	3.270559807	2.014439143	2.30431351	2.266964793	0.709172569	-1.565294111	-
GH_A07G2023	2.014949578	0.883531987	2.199401677	2.365449493	2.214121457	1.304680495	3.9851294	3.307781844	2.994170721	0.202470109	1.010372571	0.79458447	-
GH_A07G2027	1.213260678	2.624589329	3.500090922	0.83020878	0.796516682	0.504872436	2.021610832	2.184756155	2.149094313	-1.783887406	-0.208566274	1.560042136	-
GH_A07G2036	0.535715168	0.188909518	0.40755686	2.064210141	1.246943049	2.510604147	1.028567173	0.845862169	0.442683796	2.356506019	1.036873374	-1.323611771	-
GH_A07G2044	0.816034882	0.189920811	0.364212126	1.665332513	1.914126917	3.053781886	1.617396889	0.887363832	0.712085797	2.271732044	1.231861241	-1.043335835	-
GH_A07G2058	1.111507512	0.646719928	2.657610359	9.372405984	6.74095066	9.762104536	7.635792582	5.108042112	5.311467742	2.541658637	2.02735764	-0.524716999	3GT/UFGT
GH_A07G2066	0.185019264	0.558193869	0.487437638	0.242038576	0.220730049	0.127564849	0.50097234	0.450197362	0.51387738	-1.05883385	0.249465606	1.292154658	-
GH_A07G2082	43.81182856	52.92637013	40.24204404	19.74605992	16.28789471	24.01622729	21.47431367	28.4959623	25.96789337	-1.195781727	-0.850904518	0.33688969	-
GH_A07G2092	1.933325958	1.22583847	1.590244898	1.926036725	0.982642139	3.052413841	3.50330365	3.481400052	4.393366743	0.316959385	1.258066628	0.936715966	-
GH_A07G2134	15.11471302	26.06658671	20.80172766	35.48987774	36.38716919	47.18193959	49.70386492	37.61367253	36.96235115	0.93706723	1.0032323	0.0570948	-
GH_A07G2146	189.9997331	236.8314773	139.5118886	49.31195975	52.15899566	59.35220966	332.9972093	120.1263505	128.2669974	-1.820824026	0.035498042	1.845540588	-
GH_A07G2147	48.19775596	66.98971739	14.74743321	2.835582182	3.493207602	3.785255771	23.61954275	3.260363931	7.208325159	-3.688585834	-1.933685438	1.743799772	-
GH_A07G2156	20.42433972	14.10586136	16.02672217	4.770269212	9.545437114	4.56539781	4.855829941	8.275940456	4.346981272	-1.424274107	-1.528050124	-0.114544754	-
GH_A07G2174	143.3235809	255.9649399	201.8451737	65.85123513	39.71088689	51.09684194	38.21775478	71.61969455	52.19441658	-1.943906339	-1.89012459	0.044452096	-
GH_A07G2180	11.17326923	2.553987449	5.862512206	8.769991118	11.6013509	5.257079481	5.510477171	2.410697553	2.829236175	0.382930392	-0.870045816	-1.264530159	-
GH_A07G2184	0.276317793	0.491250355	1.41311004	1.662778204	1.977901283	2.813719496	2.431582516	1.947494035	1.800024534	1.551087966	1.496007493	-0.060495751	-
GH_A07G2212	0.663894203	1.173989573	1.391973544	0.878710956	0.720355987	0.397669152	1.586127201	1.317237258	1.325253898	-0.694622243	0.386879108	1.066990451	-
GH_A07G2233	20.5695848	5.253903718	12.55160555	25.58731703	28.21396441	41.64034712	14.39636569	13.31402119	15.27499104	1.307939056	0.16029093	-1.153829304	-
GH_A07G2240	50.02023181	28.22725888	51.78111172	112.1021124	111.5078165	90.31142622	64.36963813	56.02252146	49.54043214	1.265646476	0.383932844	-0.892066566	-
GH_A07G2241	18.00923564	9.979523903	21.94864702	36.24771073	34.5829395	36.16560781	42.05824857	37.69028993	29.64132246	1.093076281	1.129194054	0.026726551	-
GH_A07G2243	0.559395655	0.305136532	0.81272488	1.426991346	2.079099479	2.136103563	1.675595446	0.660039038	0.921614866	1.739245312	0.952019829	-0.798465803	-
GH_A07G2245	10.68050075	8.363596061	8.019455821	13.77523276	16.31743535	12.11088157	13.03406984	12.45771575	29.62632179	0.637216708	1.024110866	0.378823901	-
GH_A07G2249	47.29614667	80.42299397	32.98309938	20.95452241	19.08931742	18.28858261	30.68818903	29.02659028	27.18772442	-1.465383857	-0.886820751	0.568643889	-
GH_A07G2251	5.421668453	7.391084891	3.726134112	2.6519859	5.191794804	4.875738963	2.680718488	2.670096066	2.856907795	-0.385122564	-1.011109971	-0.633704174	-
GH_A07G2262	0.557072583	1.104979469	1.48331741	0.715501411	0.627413741	0.555981274	1.213554177	1.089919612	1.588146501	-0.732665634	0.302273187	1.021613506	-
GH_A07G2277	47.71888151	40.59740831	74.87528316	110.0238963	124.9886977	147.9474228	64.06528676	84.66483354	64.05891152	1.224521357	0.382154204	-0.850736865	-
GH_A07G2281	1.005918328	0.600291159	1.367028002	2.793805002	1.66163788	1.920595652	4.148407	3.622776704	2.954071664	1.095068087	1.847685409	0.741195741	-
GH_A07G2282	24.93595052	41.5267891	30.31416826	19.77991473	14.77335715	20.27214757	15.03061811	12.24299925	15.21757534	-0.824483563	-1.188774332	-0.37381438	-
GH_A07G2290	0.251267004	0.324882852	0.545150843	0.164351286	0.484234708	0.479743039	2.517294258	1.423073178	1.256176079	-0.007776055	2.206036387	2.211516432	-
GH_A07G2298	2.075410405	2.012595886	0.46580964	0.505553814	0.206879617	0.512401603	0.087199763	0.027021316	0.390309938	-1.899808764	-3.206374988	-1.309820949	-
GH_A07G2307	0.812988352	0.895889078	1.34007989	1.392264564	1.846548352	1.393483923	2.371410767	2.218499212	1.578744562	0.596728277	1.015381029	0.408483438	-
GH_A07G2314	4.668830357	2.283109992	7.754842095	14.84634211	18.2919027	20.76165447	19.61081581	14.34365044	12.62274601	1.866321696	1.660279643	-0.21509141	-
GH_A07G2323	10.66508571	11.85707611	10.56783577	6.510866198	3.648015536	2.365376162	4.856687861	4.270895709	4.847152925	-1.400954134	-1.245889141	0.144428209	-
GH_A07G2352	16.01119146	35.51974609	43.33753104	15.66610644	11.32203453	6.700296067	22.44860662	28.98473587	30.40345939	-1.495884842	-0.212839785	1.26895083	-
GH_A07G2363	0.871058948	1.217355158	1.81045053	0.462503853	0.698274587	0.293489859	1.123777786	1.818557305	2.026003772	-1.42267595	0.346862095	1.75775764	-
GH_A07G2364	3.181037478	6.589047298	5.844672309	2.357000475	1.576390117	0.655942486	2.873370488	2.882574495	2.98401396	-1.765522436	-0.837510568	0.914214501	-
GH_A07G2366	1511.572044	2615.306961	1574.613695	944.7569305	839.6629831	1050.557298	1010.78209	831.2771285	1015.75159	-1.011808114	-0.996433018	0.006283918	-
GH_A07G2393	0.73432295	0.834873376	0.941788832	0.159000314	0.334620662	0.290077186	0.987298314	0.994312629	1.265913878	-1.692722803	0.366220119	2.052384151	-
GH_A07G2414	2.51356106	1.572571253	1.281684429	0.063642413	0.334843149	0.154810697	0.395181905	1.775645445	0.737021426	-3.285150931	-0.874538515	2.399263685	-
GH_A07G2428	12.80997444	25.43450942	21.84229652	8.754712388	8.263127074	3.097586984	13.89241103	25.54898425	22.304785	-1.581305591	0.040529649	1.609831444	-
GH_A07G2462	24.12325873	38.31882846	13.76108924	8.654132359	13.75132544	9.889848412	13.94518929	12.74041954	12.24171122	-1.242007317	-0.968919929	0.263832787	-
GH_A07G2464	0.810826149	0.864914189	1.281684429	0.954636191	4.620835455	1.393296273	3.622500794	1.775645445	3.169192131	1.230266914	1.526898743	0.286947243	-
GH_A07G2467	12.93626235	3.318446278	6.62896008	9.319500523	15.58774583	6.40990005	6.865053452	4.13067696	4.642232233	0.446267847	-0.553679716	-1.010867693	-
GH_A07G2469	30.83219975	58.29195254	50.17033493	37.88092471	49.45772301	40.25194961	97.7973312	108.4647879	79.0576462	-0.131039238	1.034856927	1.155801773	-
GH_A07G2477	2.142860671	0.802865451	1.086818294	3.516802463	2.37321419	3.486950204	1.107687724	0.956192017	1.593661665	1.214169626	-0.145730709	-1.370536143	-
GH_A07G2484	82.6590618	86.46915244	77.14125644	31.87076861	34.14926005	38.66636909	35.91434133	36.72340384	48.00553184	-1.239360676	-1.03067181	0.200224905	-
GH_A07G2499	16.75990385	15.16913758	20.53116089	50.63625824	40.56078365	50.99621062	32.37135216	41.8055134	36.24807715	1.433116641	1.072957692	-0.369088282	-
GH_A07G2510	1.334450577	0.423058731	1.36012382	3.142263773	3.793987087	1.616911724	2.167956398	1.589071763	2.006087948	1.450830301	0.882613167	-0.581733682	-
GH_A07G2514	0.267430379	0.259336312	1.025744349	1.311926929	1.822251663	1.436072913	0.977555238	1.085474726	1.853544235	1.545067092	1.326688703	-0.233705495	-
GH_A07G2532	8.305974417	6.912747455	7.5160254	15.46178467	15.84933559	19.26116555	11.91705822	10.21338068	7.839199917	1.147804587	0.398077125	-0.758535259	-
GH_A07G2548	25.25283848	16.47410488	17.2477845	22.70423905	29.73084422	28.05244438	14.8439211	12.55123872	12.77089415	0.443397957	-0.555562788	-1.007416909	-
GH_A07G2576	24.18872187	34.6603474	13.86852689	7.764213031	7.084924544	8.982159808	8.427542116	8.870389273	17.15755987	-1.613398079	-1.077937962	0.527689355	-
GH_A07G2584	6.355174979	5.947345277	4.710866176	6.069593603	6.717168336	10.77626881	3.249017409	3.322440236	2.868152184	0.46314978	-0.848474497	-1.319156045	-
GH_A07G2596	5.896568809	2.247289325	5.387048025	8.912947899	8.719496594	10.27503701	10.72998976	7.524980196	5.008757771	1.037958738	0.778936544	-0.267822011	-
GH_A07G2614	13.89098802	26.4448409	9.857163922	2.29540021	1.902101801	1.465689765	4.572864311	3.367750263	4.718351075	-3.147708181	-1.988161216	1.146113958	-
GH_A07G2618	0.247862302	0.180270363	0.518558119	0.729559366	1.228302673	0.769018991	2.265067015	0.795481195	1.126504293	1.514899262	2.135373688	0.608001684	-
GH_A07G2619	53.87939757	50.32228011	33.17300874	7.223413847	8.237141464	4.837834282	18.31009492	26.66529625	22.47915349	-2.761354456	-1.026661862	1.724606154	-
GH_A07G2631	8.355241166	10.26711374	9.874301251	6.908530361	3.819173322	2.831286848	8.367163872	9.921684721	7.217875939	-1.073205941	-0.15911674	0.901608019	-
GH_A07G2637	4.316752309	3.204983714	3.637555182	5.188264657	14.37277177	5.859516382	5.04060931	2.342963352	2.575009371	1.183092352	-0.166024127	-1.36064894	-
GH_A08G0008	0.452778166	0.707397564	0.210503791	0.078975403	0.103878733	0.02401354	0.224762425	0.284927743	0.160052838	-2.706619223	-1.024191219	1.670508942	-
GH_A08G0009	63.4996819	69.62489436	50.90870179	28.03580085	29.35207305	22.04357759	20.95477382	14.23559699	28.44989925	-1.215523463	-1.534908	-0.328896174	-
GH_A08G0022	23.59815948	92.67283363	62.55605922	20.59321609	15.737628	18.1902569	43.81452708	36.41486143	47.56339425	-1.716926435	-0.483687844	1.22122461	-
GH_A08G0032	14.34095406	18.47771223	13.33467654	7.399267882	6.626369684	7.27610276	13.68577333	10.37511889	12.30631828	-1.119857999	-0.345331715	0.764729606	-
GH_A08G0034	79.14522363	242.4863215	211.9517595	71.9471154	59.19849473	43.849361	110.2112607	152.9220405	161.5004301	-1.611951533	-0.327766591	1.272392659	-
GH_A08G0035	109.1275341	336.1719936	289.1104603	110.5354912	85.12910298	67.55692761	168.1049736	217.7195153	232.8909611	-1.483908682	-0.245627495	1.226622318	-
GH_A08G0037	9.48963516	8.786022039	5.190450279	3.033322884	4.255809262	2.623496206	2.964791943	4.572006747	3.083448512	-1.245523565	-1.141668927	0.094781058	-
GH_A08G0038	48.07575348	114.7039521	104.5326741	28.53138319	25.05914612	20.70890786	49.29134297	53.34943225	58.48831954	-1.850369678	-0.729700165	1.107685136	-
GH_A08G0039	0.638950426	0.354063947	0.42436892	1.361261667	0.678508513	1.829918059	2.224377188	1.723215691	1.576431457	1.441639864	1.965475808	0.5178203	-
GH_A08G0052	26.08989061	76.04289263	62.14719609	29.10661269	21.79056185	20.2891327	54.64909764	44.16270429	51.96001052	-1.209637381	-0.123337267	1.072894649	-
GH_A08G0097	13.34992518	17.99568495	9.331898901	7.208590304	8.132736954	7.502068684	4.230000927	3.789362008	5.335852012	-0.836061278	-1.610271892	-0.784618218	-
GH_A08G0118	1.802190927	0.582548563	1.955023712	3.123807885	7.070303811	4.802944679	3.232834564	1.134096632	1.365123429	1.781215117	0.397307226	-1.394562241	-
GH_A08G0129	483.8379325	660.8828447	494.4017196	233.2807479	221.3816384	292.6173218	324.953452	333.136901	399.2026754	-1.137587768	-0.632800392	0.496511871	-
GH_A08G0136	0.856884912	1.661900745	1.090301686	3.575272584	4.358112369	4.649817148	5.128790795	4.767903297	3.771456385	1.795338973	1.921288473	0.11848557	-
GH_A08G0137	9.276212175	11.51857386	7.83641694	19.09036233	17.56541188	22.08479428	18.53909025	12.45076088	11.18248835	1.032302769	0.557848742	-0.483730975	-
GH_A08G0143	48.06954936	47.37724521	51.61482412	18.43777942	17.31971759	19.09495751	27.41809692	29.09745429	35.00656794	-1.427997465	-0.685351144	0.733631359	-
GH_A08G0148	1.558353601	1.950806793	2.186683121	2.424089818	1.801929154	2.975358006	4.257876904	6.183461628	3.991971069	0.330057421	1.341738233	1.00379006	-
GH_A08G0156	1.770713266	2.61300981	2.433905783	1.268991139	1.462486642	0.955447837	2.626562559	2.616154731	3.289051171	-0.887276719	0.319163876	1.195587569	-
GH_A08G0175	1.988286729	1.975136153	3.787728868	0.596335481	0.894524773	0.78702278	1.693876203	2.697718834	2.159949536	-1.774701579	-0.242939983	1.52321395	-
GH_A08G0199	0.420385164	0.744425816	1.138672384	0.473426293	0.362305105	0.383871129	0.846276837	1.062773649	0.946992998	-0.922937369	0.308129117	1.220017319	-
GH_A08G0246	165.3285233	192.8845238	161.0332362	65.25281812	56.6831923	78.59473113	89.2403143	90.31381028	107.0025239	-1.377539005	-0.858440743	0.5108938	-
GH_A08G0258	10.86353764	9.752319951	9.297449725	3.098627567	3.284374539	2.585836142	4.892088028	6.179861913	5.762420827	-1.740154276	-0.829729803	0.900847466	-
GH_A08G0271	0.419354377	0.142331759	0.292446807	0	0.086589425	0	0.051096422	0.063334695	0.038118302	-3.285762632	-2.475158174	0.800604599	-
GH_A08G0273	4.773775018	0.73647821	3.682193238	7.281054395	13.97904608	5.748380116	14.36530758	2.867529029	2.909267493	1.548397907	1.125371361	-0.435500588	-
GH_A08G0277	0.125461165	0.182495923	0.17498669	0.640090769	0.466300089	0.179656858	0.662431122	1.089526168	1.197432341	1.41679684	2.605948189	1.170887761	-
GH_A08G0323	1.114857444	1.03953374	1.674556176	3.466587006	3.346736081	2.865413183	2.647144423	2.638967895	2.630886609	1.331512911	1.044930899	-0.297721309	-
GH_A08G0348	7.788665777	18.55863651	18.31229328	4.54137392	4.227333652	2.867952913	15.36498014	12.26728321	16.58674788	-1.940766751	-0.015659212	1.909532364	-
GH_A08G0370	11.06722157	15.69339943	10.77606392	5.490683774	5.346481841	10.36595462	17.13176714	12.77256913	14.52033171	-0.833674077	0.242059772	1.069492472	-
GH_A08G0374	2.530779376	2.054664526	0.98506021	0.369568296	0.631935642	0.112372243	0.33465855	0.844442222	1.390950089	-2.307805194	-1.122244975	1.182644317	-
GH_A08G0375	57.03478675	36.04191958	27.39229853	16.67002164	12.16571693	12.75361832	13.07800491	13.83916458	26.15515136	-1.537458014	-1.186901774	0.341709327	-
GH_A08G0383	0.057960196	0	1.832370134	13.69352415	14.69643132	27.11247416	5.037692773	4.814520494	3.793278335	4.866834831	2.84993436	-2.024169651	-
GH_A08G0385	1.735036116	1.68252339	2.189467613	8.073790313	9.519345717	18.10152394	6.744866222	5.334403305	10.13853864	2.66009657	1.979741819	-0.686881142	-
GH_A08G0401	1.611104965	0.060090121	0.749028394	0	0.051179278	0.059155307	0	0.140379034	0	-4.506151482	-4.046868972	0.39470783	-
GH_A08G0417	28.21043184	16.41396774	34.51442025	62.51723693	71.01689795	37.60894673	38.5407853	41.31032899	22.37354566	1.106664324	0.367588145	-0.750640809	-
GH_A08G0421	0.679167249	0.341502272	0.537954132	1.066167944	0.851805608	0.624352052	0.36779306	0.39889884	0.137188147	0.70568244	-0.776936418	-1.489174468	-
GH_A08G0431	1.422729615	2.389784115	0.685072893	0.259236761	0.20983504	0.048507352	0.495294654	0.9400716	0.46186676	-3.098995165	-1.238654373	1.848749256	-
GH_A08G0436	47.67244594	45.47635672	41.07728963	20.65257099	17.24122303	22.98692337	25.55341845	21.6291009	27.35898643	-1.146506492	-0.850956872	0.286971711	-
GH_A08G0461	5.183827242	2.438809156	3.674720497	0.926564959	1.144554764	1.763903699	1.167361137	1.395282523	2.659232862	-1.572225158	-1.120985721	0.443966589	-
GH_A08G0468	20.16079985	24.95484576	10.36372785	33.83586512	42.50851778	47.25554911	26.62874484	24.1361372	14.60094919	1.151931264	0.237714883	-0.920653118	-
GH_A08G0500	0.224830849	0.610473088	0.45992077	0.105882952	0	0.04292686	0	0.475383869	0.286112152	-3.104787674	-0.760252906	2.341239334	-
GH_A08G0519	565.9676088	979.318748	567.0526464	311.4074858	282.4266214	406.0851946	369.7976977	309.2436306	388.5298084	-1.082751753	-0.984506847	0.089846391	-
GH_A08G0552	8.710589481	9.653661898	7.347298299	3.980118564	4.753406008	2.019489746	4.649704915	4.08760829	6.221062484	-1.258950087	-0.78456316	0.464597052	-
GH_A08G0580	0	0.08746846	0	0.424784861	0.521483531	0.430538625	1.611905679	0.953580659	0.983858187	3.873174173	5.242670558	1.358619195	-
GH_A08G0657	37.27519835	55.02893673	37.31727879	19.3492823	15.29500721	20.46403901	24.03920342	25.13552413	26.6836304	-1.238518046	-0.773194786	0.456709148	-
GH_A08G0664	2.198586287	0.473787493	1.044872449	1.4955967	2.179056185	1.912309059	0.714367289	0.332050408	0.799384777	0.583089077	-1.018982319	-1.614944635	-
GH_A08G0692	4.882853996	4.516221454	11.178894	18.77648185	15.89436884	15.96237887	18.89852414	18.17294455	15.59033425	1.292767378	1.354431304	0.050610773	-
GH_A08G0722	2.134094423	2.838176598	1.530783567	1.340054643	1.460451878	1.39701173	4.705299213	2.578482103	2.438656494	-0.634926135	0.580779267	1.205690382	-
GH_A08G0728	214.7285941	403.3826715	194.8914263	40.66872564	27.17767297	45.96537994	36.49226236	43.33257827	54.09170326	-2.840300202	-2.601453133	0.23095129	-
GH_A08G0738	0.81815565	3.841693842	3.203146196	1.351951819	1.351479919	0.369971327	3.392908293	3.641923874	3.248723822	-1.353059118	0.387748948	1.721319064	-
GH_A08G0752	0.904277298	0.219227094	0.690678398	0	0.026673946	0	0	0.097551532	0.176135629	-5.9445887	-2.749291937	3.202505979	-
GH_A08G0773	27.78430936	84.1849811	72.17642507	28.25723126	23.21579166	17.1323838	41.9771001	44.16662923	52.377656	-1.427536554	-0.409721679	1.004306598	-
GH_A08G0798	1.195571105	2.75354143	7.92072107	25.21986591	25.30363718	31.81511599	13.47492809	22.00647803	11.41082584	2.782668914	1.979560618	-0.810983615	-
GH_A08G0816	0.617981011	0.649216916	1.053467169	1.657282829	2.211774746	3.63805138	2.928262312	2.177772046	2.200108554	1.680225914	1.649404394	-0.035894702	-
GH_A08G0826	80.1417354	18.29476458	19.64702048	22.15260062	35.90049001	14.40812428	9.44002187	5.356641568	14.26756725	-0.711126476	-2.028665551	-1.330644674	-
GH_A08G0863	18.16739864	10.48132297	43.13271066	112.7112616	73.09856867	108.4515661	79.87160018	97.22397785	61.93394358	2.029186941	1.734537913	-0.304833635	-
GH_A08G0868	0.744172408	2.583969836	2.656215288	1.281267094	0.931865847	0.893757504	2.281475374	2.918557498	2.662098177	-0.949027041	0.394044777	1.329358129	-
GH_A08G0892	0.59346341	0.887916761	0.59912017	1.330898064	1.624529342	1.829142629	1.198293518	0.973128078	0.863110297	1.195263422	0.545291005	-0.657946782	-
GH_A08G0908	1.143264869	0.527934635	1.265528742	2.435686054	1.843550709	1.455220552	2.786032428	2.137772152	2.52377194	0.962275619	1.338513809	0.362447654	-
GH_A08G0935	5.047527017	3.524225908	2.722143944	7.210558923	5.836471311	9.155361089	12.38236635	13.03572728	12.93838673	0.970534518	1.766048092	0.788590078	-
GH_A08G0940	2.260523714	2.405497445	3.757391374	6.46914268	5.171525001	7.314297525	4.501201415	6.374903024	6.200652174	1.163208735	1.018150216	-0.153629284	-
GH_A08G0954	10.19263555	10.85317829	6.132459661	1.95372346	4.982019066	3.902558095	2.656526749	5.062680359	6.407781989	-1.331657654	-0.944645723	0.380181975	-
GH_A08G0955	1.457102285	1.195616674	2.188620296	3.167145952	6.387625482	7.27610276	2.64035753	3.216331405	1.222588483	1.785630773	0.551841258	-1.240626818	-
GH_A08G0958	33.69622773	29.27258621	28.16134486	11.09890182	16.98007232	9.765295809	22.23938167	22.71923845	27.98547935	-1.271162203	-0.323321963	0.93827021	-
GH_A08G0969	5.76518182	4.29567327	6.996102484	13.5754162	12.48249469	22.6678586	9.048652332	9.961512245	8.882053081	1.507707247	0.708054146	-0.80667205	-
GH_A08G0972	7.349559875	10.11874717	7.508803872	3.347287851	3.072584514	4.331013548	11.05568424	7.811090554	6.268191745	-1.225077031	0.00971157	1.225115797	-
GH_A08G1020	0.972252584	0.67344737	0.6780236	0.953911335	1.14716195	0.928158894	0.451293534	0.340874831	0.189375893	0.380183044	-1.235443695	-1.623021138	-
GH_A08G1023	184.6266249	169.1227127	175.8094538	88.21233701	78.19939379	96.71341557	132.9758473	128.5523187	149.4899185	-1.014362579	-0.36701141	0.638702397	-
GH_A08G1030	3.568719771	3.11463778	12.89400255	86.79462853	98.44702144	168.8834554	20.66488565	21.86720369	22.10472688	4.170509777	1.721640494	-2.456747588	-
GH_A08G1034	2.17764737	4.012303226	3.442238179	3.931282753	8.003707954	7.795824386	7.075637914	7.728868548	5.839315468	1.02586048	1.0997592	0.066867634	-
GH_A08G1100	14.22487077	18.52181178	17.1507838	9.88021877	6.159835303	10.83600984	4.964767414	5.934113261	10.78056543	-0.89809692	-1.204722128	-0.314704631	-
GH_A08G1129	24.35357118	40.41042863	27.11775988	11.39839378	11.34847494	14.37999007	15.21541269	15.34810776	19.4311992	-1.311983889	-0.878232086	0.425366357	-
GH_A08G1145	0.988769617	0.719132584	2.145242236	2.586978075	4.559658707	2.438477682	3.48044892	2.177772046	9.886445245	1.305605204	2.004981894	0.686755372	-
GH_A08G1153	0.087606503	3.822974944	2.606698283	0.756393733	3.111347145	5.268901999	0.498141175	0.132311274	0.1592644	0.480246071	-3.043116984	-3.529608381	-
GH_A08G1180	177.9475027	293.4167927	209.3470475	119.4975505	74.11830158	104.2400663	62.99982209	73.35303801	79.30967296	-1.196351292	-1.657998302	-0.470864652	-
GH_A08G1195	5.858818229	2.056649709	4.437053817	10.19606793	16.07153941	5.744957657	6.28808865	5.805588586	5.036355802	1.367861734	0.4692791	-0.910121352	-
GH_A08G1214	121.5512858	148.2836406	157.1681237	202.6533528	150.0320536	187.5112315	75.26157046	77.9396097	53.76417755	0.334480584	-1.044973761	-1.389284654	-
GH_A08G1216	123.466007	225.4440872	113.0232215	66.55729035	60.33438682	66.46137153	115.6223559	99.91219497	84.39565345	-1.260070814	-0.622988113	0.627653897	-
GH_A08G1240	8.050490122	5.820479352	19.2676751	29.46325498	30.92443902	31.24176623	24.10691949	23.70563206	13.8127028	1.460433121	0.893657303	-0.576886251	-
GH_A08G1248	0.234515871	0	0.817726264	2.300917999	1.549551065	3.19029121	1.428734579	1.638115347	1.012554051	2.723812971	1.946679856	-0.781310127	-
GH_A08G1249	1.69869267	1.473882031	1.995156164	2.596461132	3.433664291	3.243306802	4.066935575	3.747008712	4.022710492	0.835974753	1.192744941	0.348135483	-
GH_A08G1262	1.049468612	0.636065825	1.073412331	1.544506058	2.68704423	1.477762695	1.747597316	1.089689234	1.836337721	1.044355153	0.755206591	-0.300170061	-
GH_A08G1281	0.754630277	2.122192691	2.806717211	1.658483469	1.932144428	0.720406214	4.474815562	4.102959499	4.458614764	-0.399662681	1.193342322	1.575281173	-
GH_A08G1291	16.4228306	3.812020861	6.619911955	0.137132076	0.577196672	1.000724735	1.099866352	0.428779515	0.079404028	-3.982794032	-4.064974149	-0.08612449	-
GH_A08G1298	89.19420281	64.13187505	58.2947968	24.17497845	21.17719788	32.91037248	36.25810864	28.09884343	30.5542626	-1.441195175	-1.158988174	0.274714375	-
GH_A08G1312	107.1444384	31.41211079	40.88631322	79.95690048	57.86604757	116.9773444	20.59759018	17.37730469	36.77169975	0.499665097	-1.268326077	-1.774409539	-
GH_A08G1313	99.37610019	24.87384338	23.85034938	56.25744508	55.56593271	102.0053637	19.76416167	15.82773612	27.31231322	0.523513567	-1.240641933	-1.769904674	-
GH_A08G1315	5.807059654	6.335215621	5.013904351	2.767362601	3.597172114	1.088940549	4.885559512	3.680413594	5.278477259	-1.197567077	-0.313620359	0.87373826	-
GH_A08G1318	3.682274061	2.047973789	3.348368765	4.739155439	8.497760057	3.799598955	2.947135152	3.066895422	2.461101742	0.902948583	-0.099738096	-1.013861587	-
GH_A08G1320	62.15173825	104.1730591	53.95823493	26.39439326	24.36968319	22.73391764	37.14709905	43.42592291	50.36924625	-1.587032521	-0.75019043	0.826831992	-
GH_A08G1323	13.7552578	1.924306125	3.857990581	0.070797477	0.670478826	0.602754075	0.40297642	0.102169356	0	-3.873036955	-5.275466003	-1.406250382	-
GH_A08G1326	2.256262799	1.707687484	2.55846966	1.123047341	1.13629083	1.838726329	0.759928621	0.374006236	0.900390074	-0.684043633	-1.695307596	-1.020409774	-
GH_A08G1330	185.980495	268.4515031	154.4257542	88.36945437	72.08222207	99.93412741	79.83568921	92.40839878	104.8608607	-1.229484214	-1.135704698	0.085682522	-
GH_A08G1335	0.457960177	0.253771155	0.364993697	0.205403839	0.216139097	1.936130348	6.855473215	5.137993154	6.006250143	1.11307884	4.063810706	2.944285096	-
GH_A08G1336	0.338745147	0.684359712	0.708696096	0.420982775	0.349725067	0.161691172	1.719773104	2.344849796	2.463289388	-0.888049598	1.910174181	2.779983184	-
GH_A08G1373	14.70811829	21.19592113	12.6218189	19.13374951	19.74356967	20.11451548	9.491441974	9.299240908	10.19160537	0.277688288	-0.744006911	-1.031172025	-
GH_A08G1374	10.95343587	13.01185005	8.487378393	17.19488421	18.84745868	15.9464288	8.304341503	8.20250669	7.135426595	0.676703262	-0.455732096	-1.141653781	-
GH_A08G1378	14.51330253	21.24383681	28.77221275	72.43344974	63.77980018	67.00985656	32.92078239	26.88216478	31.27971891	1.649278433	0.495751294	-1.164746814	-
GH_A08G1386	2.540588599	0.860337924	1.874857396	6.26726236	5.329143873	12.43482112	1.572363981	1.613987522	1.869460696	2.180836725	-0.064340778	-2.250893749	-
GH_A08G1412	47.25494794	54.62102982	29.01279325	7.887887779	8.237968237	8.066592936	20.8818672	15.87392256	19.92869539	-2.440000032	-1.208596644	1.22210702	Sucrose synthase 2
GH_A08G1428	64.188124	57.88199011	48.07179541	88.87087858	78.27099805	134.4764052	45.35228157	55.12836897	44.73986448	0.820941573	-0.228777491	-1.057089067	-
GH_A08G1449	22.41958009	20.31467777	23.45742633	42.15658533	47.04722476	60.16613627	25.88711093	26.82553044	19.48753611	1.168511481	0.124939602	-1.0521642	-
GH_A08G1457	6.679749799	14.94826158	11.46654357	1.478792242	4.526778391	4.414714034	6.121619318	5.173519468	3.89213562	-1.679355558	-1.121343298	0.548582734	-
GH_A08G1484	4.601820858	7.127670964	4.784070081	3.9380911	4.143912111	4.576165258	2.180542502	2.968266123	3.108159959	-0.388791449	-1.00043151	-0.620428156	-
GH_A08G1487	10.29867866	14.67400756	8.815488021	3.326790707	3.807738287	4.40115484	4.832142965	5.727464601	7.367338077	-1.556488139	-0.915582332	0.632726702	-
GH_A08G1493	0.75062845	0.895889078	0.751647374	0.045321112	0.190759127	0.330731944	1.594698696	1.13366705	0.944727464	-2.118722089	0.616341906	2.732456749	-
GH_A08G1497	3.308850421	2.943156558	2.80083487	1.683665746	1.620881447	0.501048992	1.1863345	1.137322356	0.954155882	-1.248846389	-1.463618796	-0.228450929	-
GH_A08G1500	0.166293072	0	0	2.479971255	3.34209991	5.979633541	0.585348227	0.837169514	0.856552901	6.184115516	3.809297528	-2.371300035	-
GH_A08G1521	994.8263331	1617.115293	1036.165548	476.5481776	387.0688799	439.0506885	413.299228	399.2379737	524.2469354	-1.489612463	-1.44826419	0.032035881	-
GH_A08G1523	2.221419177	1.337080684	2.421675101	2.495166353	1.92963881	1.937856514	1.120013037	0.780902467	0.731095625	0.085084353	-1.185041334	-1.280427496	-
GH_A08G1526	2.130580064	3.003293861	2.389551677	1.413705238	0.907067896	0.85971243	1.070521586	1.559137748	1.018236517	-1.241801462	-1.040275462	0.190911008	-
GH_A08G1541	6.418329092	4.207011283	4.503604819	9.04938042	8.957870128	14.06996869	5.527411099	5.609688507	4.699696858	1.078411501	0.065758305	-1.019700293	-
GH_A08G1549	0.058404336	0.339819995	0	0.091684089	0.192951761	0	0.521862183	1.05849019	0.6370576	-0.469004957	2.487216104	2.919696482	-
GH_A08G1551	1.576917061	1.215509982	1.654250834	0.5712624	1.168842398	0.57900022	0.295600258	0.396933821	0.404286554	-0.941888757	-2.022080941	-1.088947824	-
GH_A08G1590	6.951720452	18.84320544	4.049691976	3.155544685	3.735524888	4.957344738	3.401748997	7.399980525	7.689320238	-1.337239547	-0.688564344	0.64302062	-
GH_A08G1604	0.665562647	1.665596595	1.29761257	0.724627133	0.744766621	0.45091341	0.906877535	2.123875475	1.424631274	-0.918446888	0.298279806	1.205862236	-
GH_A08G1607	1.013165242	1.831024052	1.327467007	2.421872601	3.042925051	3.341291902	2.281946668	2.260484148	2.720967318	1.070476181	0.797367524	-0.281685446	-
GH_A08G1628	97.01603581	129.030804	54.77379994	32.04125811	37.87700298	51.30269065	56.77000165	51.40965755	63.17397889	-1.216665512	-0.713373317	0.496713182	-
GH_A08G1699	163.532291	107.7643155	148.6425801	76.00420948	79.91127171	69.97122654	57.80576207	52.90325743	52.08564785	-0.900153263	-1.369077368	-0.47864145	-
GH_A08G1715	2.192562763	1.619963812	4.174511249	4.589228229	7.761022027	12.55875271	3.22280768	2.365290579	18.22159273	1.629139804	1.571387966	-0.065970962	-
GH_A08G1717	0	0	0	0.375575853	0.451662866	0.391539162	0.222105226	0.309715179	0.310672709	5.058787746	4.530109749	-0.538658462	-
GH_A08G1726	84.73529135	84.46954161	108.931588	33.2330782	22.7441452	11.13125305	50.87294095	61.38549246	39.93936433	-2.055875778	-0.870351959	1.172970822	-
GH_A08G1735	1.615553776	1.263433315	1.696024845	3.783731821	4.734739364	4.129343789	5.947769135	5.332483592	4.358127378	1.46115958	1.77235183	0.301785566	-
GH_A08G1750	274.0140285	254.1637313	260.456553	313.4770682	1035.516846	646.3825106	292.4489798	230.4309087	292.6555744	1.333798152	0.04685455	-1.295936824	-
GH_A08G1754	1.258640223	0.655478477	1.43039579	1.353812303	1.328313556	1.357315805	0.60586502	0.739243722	0.402544424	0.265687883	-0.932801091	-1.20495506	-
GH_A08G1759	10.39331699	20.82942106	10.92036257	6.172735469	6.695645367	3.604978186	9.399341728	10.07219571	11.46269323	-1.357143327	-0.445746054	0.899012185	-
GH_A08G1773	3.457797901	1.983549939	3.939716315	2.217114596	1.970974497	2.138662792	5.894481105	3.309895442	4.294032818	-0.574595347	0.521339358	1.085295142	-
GH_A08G1786	5.181794568	6.56172223	7.57813647	2.744395264	3.157913473	3.554003988	3.923125972	4.539848705	5.510390555	-1.038243161	-0.469520929	0.55993027	-
GH_A08G1814	2.73985045	2.31877173	8.198641108	54.58439196	53.85766027	103.6725753	20.5158815	26.82157066	19.87838311	3.993357359	2.340098523	-1.659875843	-
GH_A08G1819	3.146600558	4.271911451	2.275629665	6.147039646	4.562468301	8.210648069	6.077583483	6.125162269	7.309359278	0.959454878	1.009016052	0.042579481	-
GH_A08G1822	21.88596435	45.42007475	19.47924464	11.22950818	11.32405858	8.292318229	19.8532913	18.97077565	21.5967865	-1.494433079	-0.52202666	0.95953622	-
GH_A08G1829	2.421355199	3.522105435	5.475125072	1.554988626	0.681774498	1.313375949	2.235084178	1.412912447	1.100476757	-1.691773813	-1.265499633	0.414806695	-
GH_A08G1835	22.45331005	44.34650935	22.02704081	14.39006554	11.48421503	14.15890267	22.92411067	17.81106424	19.3796796	-1.153491884	-0.563236531	0.580712825	-
GH_A08G1842	1.314637222	1.305201849	1.833587435	3.144745422	5.118768532	4.691368104	2.237470716	3.923694898	2.133881336	1.532353502	0.898675468	-0.642183083	-
GH_A08G1847	0	0	0	0.119647736	0.272785552	0.654849248	0.206372772	0.230221616	0.069280014	6.260795083	5.227245009	-1.028694094	-
GH_A08G1850	0.86610975	1.931760824	0.644269178	1.189679193	1.073020091	0.950854338	2.180984982	2.616154731	2.440545949	-0.099663499	1.074284387	1.162170489	-
GH_A08G1861	2.203166675	3.868770998	2.159308417	0.560848762	0.885241575	1.250580162	0.628792041	1.124128986	1.13662523	-1.625179802	-1.510716926	0.105763699	-
GH_A08G1880	5.266960642	4.729213367	3.161276917	1.268659723	2.923113354	1.702634649	1.720401906	3.598528007	6.104747123	-1.162841453	-0.205544037	0.950156254	-
GH_A08G1885	2.050299571	1.426349716	0.911772755	1.049541544	1.362087102	0.553154011	0.724114991	0.471213835	0.20257314	-0.562244748	-1.642248241	-1.08990384	-
GH_A08G1891	55.67202842	68.76922464	62.12995812	28.56412353	25.72760056	27.03374148	46.25034071	43.45091771	54.05484099	-1.202507855	-0.377212322	0.815642235	-
GH_A08G1904	0.739665035	0.873208342	1.719410359	0.542705975	0.424982359	0.337709411	0.86206348	1.663521173	1.373907451	-1.354354735	0.225966453	1.568259761	-
GH_A08G1914	0.694641946	1.010426795	0.610016893	0	0.127494708	0.147364107	0.909085124	0.903401279	1.052354643	-3.116166277	0.306019568	3.421438482	-
GH_A08G1925	0.088240414	0.128354586	0.143585316	0.536769872	0.364402385	0.315894476	0.322550788	0.299854493	0.220573127	1.752546245	1.225866911	-0.538204263	-
GH_A08G1954	92.75301427	97.46210246	83.84235167	39.64598709	41.39796382	20.7183943	42.91854099	43.50798343	67.51865774	-1.432244837	-0.833991319	0.588421222	-
GH_A08G1956	7.764972252	4.073583322	3.846784653	1.273911176	0.919944852	1.032933168	2.068036133	1.441889038	2.111666398	-2.284185781	-1.484794515	0.789419818	-
GH_A08G1977	3.31247769	1.606111002	2.652263055	3.418506742	3.749165302	3.952812365	1.719081042	1.505473346	1.310326221	0.548755301	-0.740024752	-1.295979436	-
GH_A08G1978	2.87196972	4.284686893	2.807395162	3.005643609	6.082175072	8.014258112	1.435636678	2.057536185	1.673430291	0.77151161	-0.944743578	-1.723291889	-
GH_A08G1985	7.062560154	2.269545089	4.390834506	15.6387394	13.0861798	26.00020416	6.308950246	7.647987119	3.784044245	1.98952567	0.368252046	-1.627070014	-
GH_A08G1998	0	0	0.114768599	2.228257431	5.097207449	5.007844005	0.350917265	0.745657057	1.06584637	6.690800725	4.192137765	-2.520876858	-
GH_A08G2017	81.71632667	207.3947307	63.14354392	7.265183166	6.635665193	8.107240751	26.60099544	24.10637165	35.12593898	-4.003521395	-2.035992283	1.959099931	-
GH_A08G2024	10.44883026	28.59933145	12.07096614	24.21357743	30.8214673	23.66352708	6.576983906	6.284981811	12.49918354	0.61935375	-1.011026794	-1.641520985	-
GH_A08G2026	14.72825729	13.44969251	96.86178751	671.1732434	643.8684762	1104.532895	156.8549337	300.8445291	150.8157601	4.267982402	2.283734345	-1.993787167	ANS/LDOX
GH_A08G2034	1.723650215	1.079498853	1.051775124	0.746917551	0.889759887	0.719897093	0.350031558	0.637244757	0.522252167	-0.712953722	-1.351071647	-0.646056556	ANS/LDOX
GH_A08G2039	1.020625225	1.372858101	1.438821447	2.196556708	1.74031653	2.577280459	1.016263329	0.62154864	0.77809087	0.756970983	-0.669539792	-1.436736884	-
GH_A08G2050	10.38627068	10.02181002	5.909804731	3.650269911	5.505502405	3.699713268	2.602395639	4.682473553	9.581778211	-1.036839069	-0.644301501	0.385322053	-
GH_A08G2055	15.43896148	18.90412097	12.58389862	5.407157299	10.491752	5.876852229	5.159319312	5.53417347	9.592617327	-1.111580957	-1.212837596	-0.109708474	-
GH_A08G2079	0.436820569	0.452813501	0.560234068	0.768488423	0.559836569	0.805260385	0.95437211	1.08058565	1.232253214	0.549560246	1.168414643	0.610604019	-
GH_A08G2081	41.07538453	38.85851817	38.10832898	46.64112342	93.33261539	97.0727961	51.75384258	38.66896011	50.61174678	1.000384193	0.254744485	-0.753420371	-
GH_A08G2095	2.364884341	2.044636568	3.126210815	7.983970419	11.1781283	14.68820744	9.373567049	6.820584334	5.85318997	2.160006793	1.546649707	-0.621858901	-
GH_A08G2105	19.7954195	68.36753524	50.39616681	11.46624136	14.51359027	8.893014484	23.30292556	26.29962214	27.03844992	-1.993092928	-0.852937091	1.126759008	-
GH_A08G2106	1.059218207	0.535909478	1.070537909	1.843514965	3.461327246	2.198218356	3.77830514	1.73883396	3.223299746	1.48694171	1.708316776	0.210399962	-
GH_A08G2107	0.456165534	0.368632663	0.671582335	0.149186703	0.125587056	0.145159157	0.370544629	0.832472179	1.071162312	-1.840962289	0.598081509	2.431025213	-
GH_A08G2121	8.278239055	11.71783678	13.82216035	25.83343088	20.53013778	40.55497859	13.88271147	15.77942319	19.86364198	1.356775957	0.549834365	-0.814336425	-
GH_A08G2124	28.33141225	32.10269195	31.06809147	13.45533462	11.06402938	14.35621622	15.92614123	13.44897321	19.0345089	-1.240615322	-0.920970293	0.310634088	-
GH_A08G2137	8.456265701	25.24837758	27.41671027	6.899394994	4.227333652	3.61149626	11.56892622	14.95600281	22.35165416	-2.053054099	-0.322517499	1.716366969	-
GH_A08G2147	496.3386272	906.6397466	490.5036008	250.8070344	211.4564926	303.0607044	226.6348265	237.7212599	286.2524216	-1.310569033	-1.334481205	-0.032142239	-
GH_A08G2150	4.970716824	1.560850225	4.445857495	7.171432622	9.305727861	6.688591357	4.883728343	5.791289107	5.077665624	1.07140904	0.518999573	-0.561962388	-
GH_A08G2169	15.47172817	13.27739801	8.232757041	4.621125132	5.880407109	4.095530895	5.486797065	4.756075307	4.065533757	-1.34422241	-1.370129661	-0.035681753	-
GH_A08G2170	4.041308376	0.412525668	0.197775655	0	0.058558616	0.067684677	0	0	0	-5.253678302	-7.179466797	-1.964033649	-
GH_A08G2192	0.107601399	2.504273469	0.333504045	0.112609634	0	0	0.087404939	0.027084896	0.130409438	-4.680855403	-3.604569256	1.061978333	-
GH_A08G2218	0.520510835	0.624937259	0.760551908	0.894926155	1.392076363	1.064795526	1.268437528	1.853003253	1.171564465	0.806996235	1.172191835	0.356280594	-
GH_A08G2252	8.4027948	15.09557267	9.716398769	24.39460906	24.95776483	26.94471976	16.18895954	22.90013604	14.24769193	1.195475767	0.684647789	-0.519061414	-
GH_A08G2262	2.471924042	1.79783146	4.980026619	6.305759058	18.37474404	12.78234269	14.22298837	5.911095554	7.302487965	2.006701343	1.562215017	-0.455365888	-
GH_A08G2272	2.468000353	5.631302774	5.264599569	7.976515731	4.316606537	4.296365439	8.962474691	11.07256345	11.61264997	0.309602013	1.240978515	0.91865772	-
GH_A08G2274	0.385912192	0.421011165	0.627958566	1.135896228	1.235104982	1.703897482	2.194343404	0.801404361	0.920810313	1.492854437	1.443980009	-0.05994429	-
GH_A08G2277	22.39035056	8.685073047	22.75398147	26.87636087	46.32559933	41.36799077	23.47873026	23.02216163	25.28617723	1.083090833	0.412748797	-0.678799603	-
GH_A08G2292	1.098632908	1.464899708	0.191539485	0	0.170136519	0.131100951	0.167329275	0.362962008	0.249657708	-3.218302431	-1.812755933	1.39295422	-
GH_A08G2299	0.541992234	0.656985324	0.44096646	0.319060629	0.335736064	0.452735283	1.430851223	1.637131494	0.985315755	-0.576489608	1.311028727	1.880649167	-
GH_A08G2300	0.121583502	0.044213868	0.240235965	0.155076826	0.07531467	0.130578115	0.432086563	0.344299526	0.303920301	-0.179496507	1.405325037	1.575975935	-
GH_A08G2312	1.033459769	1.461513961	1.281258478	0.574579523	0.497913654	0.452187177	1.119309952	1.65837605	0.939390021	-1.309473026	-0.01782654	1.28103488	-
GH_A08G2313	159.2485118	256.3613862	179.6267287	64.3808861	52.06828436	59.72731309	103.6027209	127.7229489	123.0654023	-1.760466622	-0.747754128	1.00349284	-
GH_A08G2322	0.367654751	0.301676934	0.262967011	0.022198096	0	0.053997052	0.068918551	0	0.077120609	-3.674554154	-2.71283128	0.948524572	-
GH_A08G2326	0.236333823	0.091672371	0.263700873	0	0	0	0.019197467	0.071386548	0.021482175	-5.741193696	-2.374896366	3.338932752	-
GH_A08G2328	0.095570731	0	0.177729428	0	0	0	0.116448586	0.541273393	0.086871491	-3.613615206	1.449870086	5.056413618	-
GH_A08G2339	3.605996721	4.72870485	3.124359132	6.046713538	10.01793094	8.097598233	3.894453932	6.219696893	4.544172963	1.071692547	0.357213786	-0.722802467	-
GH_A08G2358	4.992033738	5.100280802	10.2781656	11.89480416	14.94614495	22.72186476	7.892853404	8.818430333	11.1010081	1.273999511	0.445788737	-0.835558413	-
GH_A08G2383	1.370205087	1.827009748	2.548120794	1.848490303	1.237790966	0.940170581	2.330389172	4.041812084	2.257438659	-0.51352392	0.588155138	1.089987746	-
GH_A08G2398	4.160765447	4.768441865	3.622615279	2.018869987	1.655770291	2.130471776	2.089332287	2.713530217	2.131692739	-1.118326123	-0.853491698	0.255651625	-
GH_A08G2402	0.515481745	0.571291586	0.958622738	0.115601677	0	0.14060102	0.11963639	0.166827258	0.133874423	-3.025909799	-2.280763546	0.727145568	-
GH_A08G2405	27.60115186	31.14301789	13.69228379	6.4470382	5.164386664	3.955939365	8.445254718	7.739246083	9.181283413	-2.220450621	-1.515082254	0.69337228	-
GH_A08G2406	19.09370194	9.753184186	11.76289396	7.647587247	5.710974284	10.87664846	7.084756004	6.823578835	5.928083675	-0.752221769	-1.034582573	-0.288559375	-
GH_A08G2419	42.68188846	56.60701487	49.94223075	76.22264591	81.72457646	104.2622725	47.59927299	47.46628031	35.25130126	0.808377748	-0.195661105	-1.012818805	-
GH_A08G2421	1.587867874	4.883395374	2.868531816	5.590682901	7.194344228	6.626450728	3.095591587	3.391657741	3.21657208	1.050808647	0.055876749	-1.00387155	-
GH_A08G2424	43.59502755	70.87586236	30.74440068	12.02257444	12.07311752	11.42383284	13.90773032	27.22064763	37.31749548	-2.035036089	-0.887628533	1.139358819	-
GH_A08G2428	1.487173814	4.732097034	4.148464951	3.574840892	2.149529678	1.464093848	5.285156368	5.509877098	5.829659717	-0.529278128	0.680743595	1.194141395	-
GH_A08G2430	1.996756534	1.700185662	1.403806963	0.840974502	0.362015724	0.557912033	0.553843862	1.066521865	0.841099212	-1.533179603	-1.04782382	0.476344164	-
GH_A08G2448	3.449506072	4.045981815	2.688157605	1.1861629	1.872235055	1.630850619	1.574481928	1.885435651	1.522965826	-1.124921965	-1.028680669	0.087122082	-
GH_A08G2453	85.77576426	57.29089586	95.23343211	180.9591163	196.0653244	188.9033598	146.8481717	134.3996463	107.4401947	1.2420665	0.703973613	-0.547767463	-
GH_A08G2478	1.647949361	1.398313358	1.213083407	0.323372259	0.226848692	0.196651426	1.952174875	1.399996316	1.872432812	-2.503509717	0.29208534	2.784056804	-
GH_A08G2480	12.67778865	24.00273113	16.41929568	36.96048873	47.61801106	51.8692474	20.84160673	25.30158358	24.69386639	1.356365933	0.41588896	-0.948504215	-
GH_A08G2485	2.5198491	2.564253942	9.285365173	21.12148808	14.95395836	23.1944337	33.60928009	38.1040267	17.30586473	2.037280562	2.630458545	0.58215975	MatE
GH_A08G2486	0.422453531	0.751057125	0.85109	1.47832653	1.497437121	2.571001668	1.129569217	1.382393077	1.152000233	1.44430386	0.854222759	-0.595928531	-
GH_A08G2522	0.129496021	0.107637159	0.034402723	0.319447839	0.366702012	0.494492421	0.16529858	0.181606858	0.117708762	2.121233749	0.784699571	-1.336898586	-
GH_A08G2538	1.143264869	0.205307914	1.378020186	0.265883858	0.454642587	0.161691172	1.169445711	0.991231959	3.194578425	-1.628052299	0.967215734	2.580366708	-
GH_A08G2547	3.4938714	2.6686395	4.829168086	8.290635156	7.765753427	7.958639833	8.26221613	8.404107676	6.952525302	1.121415968	1.101989071	-0.028967211	-
GH_A08G2548	0.748959645	2.093428669	2.253080073	0.812636357	0.90968948	0.693963558	1.878827264	2.095948241	2.362728802	-1.080491582	0.313641942	1.380752854	-
GH_A08G2583	6.333272438	4.405001883	7.919526572	16.76439624	18.10954557	25.39339015	11.03414308	11.31318258	6.828746368	1.684659572	0.644193777	-1.048431142	-
GH_A08G2590	16.798994	18.40229299	13.20970954	8.383480819	6.851756408	8.315546011	9.855352808	7.0476005	8.389008501	-1.044139816	-0.938451644	0.096226246	-
GH_A08G2591	0.366431048	0.071068124	0.204431566	1.20798195	0.484234708	1.888988217	0.47624486	0.387392143	0.666153981	2.474627859	1.24966363	-1.231641991	-
GH_A08G2595	0.688619497	1.517676569	0.582091249	0.466798149	0.232671297	0.209169279	0.381387054	0.472734325	0.768197281	-1.61004499	-0.785851745	0.813909331	-
GH_A08G2642	18.72142472	7.534601102	20.29760663	31.94478387	45.28769844	34.79107388	27.1089671	26.12344797	25.02151963	1.260276232	0.746798477	-0.523092979	-
GH_A08G2684	3.592821479	4.088256765	3.707619902	4.482714903	6.312203928	3.370401823	2.007495362	2.352400712	2.491815218	0.311141385	-0.734570467	-1.055735584	-
GH_A08G2692	0.288157497	0.502984983	0.750226491	1.243974571	1.880185425	1.650533707	1.170355988	0.761602701	1.126291343	1.619916116	0.98107845	-0.65083203	-
GH_A08G2712	43.45118818	79.29874257	47.9528947	35.44703953	17.64967626	28.28839952	34.13829975	34.96356323	24.86310784	-1.072058118	-0.860107973	0.202043908	-
GH_A08G2721	57.5248601	139.6213701	164.0864245	45.85040977	41.35435095	24.53693048	82.0670704	103.3476599	99.72276472	-1.696578168	-0.340188312	1.343396844	-
GH_A08G2731	4.146240593	6.858926779	4.308872262	1.052900077	1.510812288	1.164176442	1.089648239	1.657595638	1.884416382	-2.042317221	-1.728458113	0.305767367	-
GH_A08G2766	157.3894637	182.3750197	95.14245086	40.8297899	76.3274958	84.22088945	48.29122876	38.70600925	80.0184162	-1.115921024	-1.382667069	-0.273709584	-
GH_A08G2776	5.942393672	12.02617203	7.327196922	16.35861701	20.84124296	20.01955957	12.38236635	9.755153234	9.354758956	1.173336254	0.316218696	-0.866291742	-
GH_A08G2780	9.091569538	3.306151293	6.410670449	13.40387658	33.44011293	18.71824448	6.708140815	9.417116811	11.26661063	1.794924487	0.539885075	-1.263350045	-
GH_A08G2791	2.317428789	0.799036204	1.747797804	4.567633164	4.508617751	4.277168514	4.0159026	2.683326271	2.270324784	1.45169623	0.880512495	-0.579975705	-
GH_A08G2819	0.728551142	1.032578036	0.990090134	0.131964415	0.092574282	0.267503778	0.364187246	0.550161951	0.050941187	-2.515311553	-1.489727147	0.997854188	-
GH_A08G2825	78.71659757	76.81881673	87.831844	69.43491563	55.72668275	21.23190641	58.66399795	39.43960477	17.26321661	-0.736292286	-1.077262583	-0.354405633	-
GH_A08G2830	74.31706497	111.6373535	47.75132981	15.58769486	35.62390297	28.54898335	14.96596442	23.0807422	45.93987699	-1.555128002	-1.476155589	0.072214362	-
GH_A08G2834	6.648060034	7.488764427	11.30167342	17.49914024	13.58843651	20.70644222	15.10975982	13.74230353	10.80401981	1.018671888	0.639312833	-0.387919831	-
GH_A08G2837	0.913567818	0.683422233	0.873734913	1.966812098	2.457656975	1.520007768	1.144944834	0.788430193	0.450794612	1.263672026	-0.049049391	-1.322043106	-
GH_A08G2865	0.072657443	0.126825098	0.067559208	0.456235409	0.432072151	0.152597007	0.354119152	0.307254779	0.290593005	1.965474478	1.835104254	-0.145733037	sucrose-phosphate synthase 1
GH_A08G2881	3.731725093	4.408332531	2.523546929	1.704181403	1.625131912	1.74885556	4.409151222	3.22788468	3.885436989	-1.074175169	0.110947838	1.17546893	-
GH_A09G0001	1.237156187	0.342774951	1.807688592	6.242490572	22.84464957	6.158324655	12.34647543	8.875210137	7.550517471	3.371111557	3.081537849	-0.300719578	CHS
GH_A09G0002	1.46646633	1.384658942	3.121851156	9.450656613	15.80934377	9.357620765	11.28519465	9.558568374	9.821976672	2.526698079	2.355744954	-0.181831776	CHS
GH_A09G0010	8.193398231	5.041775765	3.568791054	2.328857718	2.158303269	2.02691434	1.702575373	1.726662122	2.004171834	-1.370767177	-1.631535807	-0.270920263	-
GH_A09G0022	0.710838261	0.382957766	0.330480045	0.123987291	0.260934765	0.113100043	0.577416047	0.92446504	0.646134846	-1.512547081	0.598628048	2.098444693	-
GH_A09G0030	2.654589369	2.92168954	3.937200532	0.907584322	1.102979056	1.057211512	2.645804775	2.742490408	4.248582057	-1.639931928	0.01577443	1.646003006	-
GH_A09G0034	2.152443118	1.539809352	2.198270297	4.154435277	4.633857133	5.221277443	3.697512174	2.344849796	2.341407882	1.242884524	0.507404552	-0.744729415	-
GH_A09G0042	129.6295636	122.5880721	106.02758	184.893142	173.0647279	255.5162649	54.31795863	74.14754792	73.23113983	0.771185067	-0.829500737	-1.608018966	-
GH_A09G0070	13.39877299	6.214160545	7.312660351	19.738066	18.12333212	13.81069186	7.571383245	3.739268291	4.942268517	0.937084704	-0.731663048	-1.6793991	-
GH_A09G0071	9.786294809	19.10741739	8.636090117	5.168946941	6.024179806	4.808990464	5.008358162	6.795698313	6.534500463	-1.232927422	-1.032227506	0.190843575	-
GH_A09G0080	2.749334355	1.481179337	2.954083926	10.23839344	9.713806461	16.33113245	3.67252549	3.598654524	3.19326718	2.329390114	0.540842709	-1.795367584	MatE
GH_A09G0082	2.633699176	8.048930143	2.523106519	0.375856762	0.889876348	0.304758231	0.162072858	0.150668597	0.217633552	-3.068976851	-4.645833722	-1.583932572	-
GH_A09G0088	15.79073529	6.557218903	30.85553771	48.90217721	43.67797063	70.96998692	72.77021454	68.85987576	64.48370537	1.613420823	1.951944234	0.329894928	-
GH_A09G0095	66.84044174	55.93952296	52.76996585	39.80118564	32.9251366	33.17733154	29.27725688	33.69424239	22.46045936	-0.733755139	-1.039611287	-0.315148762	-
GH_A09G0107	0.340119366	1.559174095	1.150013949	0.533924988	0.715056526	0.236141266	1.00465447	1.611084333	1.349063154	-1.036022502	0.379607078	1.399593827	-
GH_A09G0175	1.198929451	2.13546594	2.195479077	0.950652156	0.929606277	0.724106535	1.480716361	2.337322188	2.023910522	-1.089361235	0.079503346	1.157856215	-
GH_A09G0240	2.246149523	1.174741969	2.417076088	3.862799423	3.68948365	6.336473596	4.776641323	3.46857071	2.98225226	1.242604865	0.941312425	-0.308562994	-
GH_A09G0291	3.595172545	3.486360798	2.273176156	5.982386798	6.057502098	7.962527549	3.270813752	1.411736327	1.568604091	1.091452648	-0.581493293	-1.681161667	-
GH_A09G0295	1.01623544	0.656985324	1.4822402	2.23655245	1.942002723	2.244653923	0.971165988	1.54985794	1.122970162	1.017714661	0.207159215	-0.818490875	-
GH_A09G0326	2.234393882	2.503820289	1.84676507	5.884953789	5.413333931	6.77838889	2.823340861	4.049500743	3.836352568	1.45208107	0.702260167	-0.757787942	-
GH_A09G0333	0.195429892	0.094757499	0.199888642	0.2300918	0.193693883	0.317163454	0.555619003	0.487007265	0.657271928	0.585176976	1.789526658	1.198859413	-
GH_A09G0348	1.060761219	1.142951272	1.168983251	2.374452492	1.719782029	2.812926325	1.340359244	1.720728576	1.464165245	1.026352232	0.424574302	-0.609685708	-
GH_A09G0357	0.490062775	0.450218369	1.127198528	0.526369058	0.511273194	0.246230212	1.613269389	0.993341999	0.820575462	-0.688243056	0.725574421	1.398386334	-
GH_A09G0362	0.074723194	0	0.208440028	0	0.154290471	0.03566717	2.306519222	0.423201501	0.203764747	-0.586973292	3.359558205	3.935152449	-
GH_A09G0406	1.460458117	2.743995588	1.697475679	3.367331491	4.29722058	6.18686582	4.078024845	2.688216478	5.476025061	1.222151826	1.047891945	-0.182735539	-
GH_A09G0415	0.754372724	0.756766371	1.693130604	2.450124286	3.26569209	2.582643983	2.42998657	2.926878911	3.192082558	1.364004425	1.411487567	0.036510698	-
GH_A09G0416	0.53996161	1.12779497	0.888283935	0.456421881	0.137221825	0.158607145	1.147140207	1.725093855	1.283662385	-1.753314146	0.702232214	2.439701967	-
GH_A09G0427	2.584141546	1.999112485	1.835860362	4.124998135	3.501247525	5.626852801	3.089695222	2.543400714	2.005821359	1.040027456	0.252147888	-0.795651406	-
GH_A09G0436	1.219482527	1.281121381	1.370145785	2.392954719	5.119974976	5.86938956	3.095591587	1.381329698	3.186880645	1.781045672	0.979522905	-0.810095337	-
GH_A09G0468	0.206925768	0.066887646	0.897895506	1.949012894	4.842347077	4.67514295	3.865987684	1.302158463	2.633267502	3.269663239	2.720816297	-0.561550962	-
GH_A09G0496	1.799583591	1.437155395	3.469657969	4.549106628	6.09833085	3.663315626	4.449912907	2.717894082	3.271556218	1.086736066	0.635050409	-0.464429816	-
GH_A09G0500	0	0	0	0.273257472	0.616155093	0.403568505	0.020199619	0.112669633	0.090414374	6.602111288	4.075350508	-2.533064748	-
GH_A09G0501	1.325524486	1.928109102	1.027095791	4.465114784	6.249434887	6.116144349	4.441500973	3.75361331	3.363594884	1.971163873	1.434830295	-0.5441158	-
GH_A09G0502	0.786101405	2.552078639	1.207643571	1.877879264	1.354988599	1.141989222	2.942894244	3.690772549	3.044592545	-0.05619185	1.091642416	1.13419432	-
GH_A09G0511	9.146118956	13.93747437	14.03893218	22.1063436	23.50152448	22.59056666	26.53364218	20.93920415	36.55345502	0.871320647	1.175452303	0.293119523	-
GH_A09G0563	2.070549959	1.661695901	1.427350451	3.838814948	5.897003466	4.907535351	3.276832312	2.641887401	2.88801932	1.500948316	0.771185256	-0.738949539	-
GH_A09G0612	2.1746602	5.454600372	5.541245193	2.379824652	2.435122686	1.117864896	4.076499209	5.19498709	4.789729365	-1.152680063	0.095009715	1.233542191	-
GH_A09G0622	5.832039415	10.35350353	6.513117965	12.52183795	14.0937786	21.88722409	11.40481111	10.32268988	7.20848729	1.09080504	0.350841224	-0.747753674	-
GH_A09G0633	1.853943032	1.897710985	2.15481921	5.093113085	3.828071676	8.800151311	4.308728831	3.655545935	5.008757771	1.576622802	1.130756156	-0.451558788	-
GH_A09G0650	63.82997049	76.284628	49.41905135	24.22066091	29.46880416	38.23937217	16.38931215	22.34998173	62.84084971	-1.048717299	-0.900007868	0.142325539	-
GH_A09G0671	3.795328274	1.93073238	1.61987679	5.860297272	5.601310864	5.939675722	2.880795436	1.4095201	1.696653405	1.242046561	-0.296779687	-1.546693739	-
GH_A09G0689	2.223015024	2.211726161	1.530139298	1.336972807	0.596122273	0.578780901	1.524344342	1.111865761	0.997212323	-1.243800298	-0.71390316	0.517766887	-
GH_A09G0690	133.5237156	124.7300243	104.1377892	65.62926109	57.93433708	54.93672853	64.13430775	51.76580722	52.58175424	-1.026317867	-1.106500148	-0.090037924	-
GH_A09G0702	0.53457656	0.94254005	1.099570988	0.267014076	0.508420713	0.371150832	0.486873066	0.623873668	0.706788666	-1.175833611	-0.506705192	0.660033468	-
GH_A09G0705	3.790283531	11.3463141	27.27522271	2.134256912	2.858293518	1.179908556	14.18952252	4.666654385	1.797535499	-2.782528642	-1.039237997	1.727688543	-
GH_A09G0731	0.249213051	0.29201834	0.299313065	0.358617192	0.471700022	0.346953129	0.691658066	0.682196206	0.707902051	0.481516854	1.306064177	0.814202239	-
GH_A09G0733	1.026884613	1.261352811	2.16428149	0.734364847	0.584271219	0.392125298	1.35316279	1.688751377	2.136479475	-1.379930468	0.214210018	1.58056856	-
GH_A09G0780	54.14767527	155.919756	43.7542807	15.39814341	23.75697583	17.71572846	30.14837024	25.12418509	41.80898238	-2.160806693	-1.385441108	0.765406985	-
GH_A09G0805	1.284567269	0.913504874	1.473132334	2.722322082	4.137758373	2.943142689	2.434734956	1.681393827	2.218517303	1.410773446	0.782486381	-0.639146722	-
GH_A09G0827	0.630884417	1.918044401	1.379341394	0.347968807	0.492901101	0.162776348	0.720227125	1.686746742	1.115919689	-1.9651983	-0.154342202	1.798393486	-
GH_A09G0831	1.710495294	1.609939283	2.43248825	6.397007666	7.479268752	8.788955809	8.622703959	9.953475822	7.91118312	1.968962247	2.200504397	0.22445739	-
GH_A09G0865	6.235990197	9.910772922	2.899211301	2.175413381	3.004456254	1.322927775	3.377009004	3.270193414	4.566182743	-1.545691944	-0.766128602	0.767034859	-
GH_A09G0876	4.695874661	7.636286759	7.456423377	34.53339867	39.14268803	56.13978812	29.81157396	27.22288781	31.6521012	2.70735485	2.161774224	-0.552979262	-
GH_A09G0878	0.315779374	0.334060334	0.32031462	0.428118076	0.995827308	0.849563787	1.655645971	1.127262152	1.565650035	1.22025225	2.160924141	0.933499695	-
GH_A09G0897	3.35357695	5.765046215	6.803482519	7.41815963	7.050457344	5.238793987	16.71619457	14.96440506	20.36832412	0.303475746	1.703753438	1.387194053	-
GH_A09G0904	120.3951382	136.6095615	64.50471634	13.13867591	23.27981198	18.94532417	18.45673475	27.670032	52.18222943	-2.542550458	-1.710091994	0.825260807	-
GH_A09G0913	18.20755162	42.29343021	1.968600266	0	0	0	0.049136374	0	0.109968276	-11.10284773	-8.657847471	2.466770837	-
GH_A09G0914	59.48812172	134.0621939	13.14876404	0	0.039591517	0	0.038938259	0.072396735	0.653585038	-12.20320792	-8.088936811	4.109052781	-
GH_A09G0936	34.65362849	29.76143516	25.07209299	14.62361217	12.0864983	17.75369073	19.64668794	15.09230596	16.53483001	-1.014552209	-0.805198594	0.201093652	-
GH_A09G0944	0	0	0.109030169	0.27611016	0.774775532	1.679100637	0.095248972	0.354187102	0.426338548	4.472757069	2.843779046	-1.633589447	-
GH_A09G0951	10.11349692	16.53044563	10.35786602	6.212478598	4.503382781	6.058754798	6.060215838	7.183357163	7.460924588	-1.145345786	-0.837456527	0.299042904	-
GH_A09G0955	27.77246167	17.54117065	15.38744263	5.81848579	10.56361331	8.920701329	7.442141419	9.599137599	9.537864945	-1.26827583	-1.193198661	0.067685302	-
GH_A09G0962	2.388911667	5.037704627	2.891198003	1.517919038	1.378021158	1.085985487	2.310142976	2.118955175	2.309333801	-1.373923568	-0.615029036	0.746413936	-
GH_A09G0973	4.848095675	1.853421899	4.161151388	8.635127122	7.276848176	8.232899147	5.566384872	3.379399873	3.516967073	1.146543229	0.195349291	-0.960559151	-
GH_A09G0995	21.60586031	35.98679225	15.20365129	10.29447757	10.115125	11.04889678	9.666006779	11.72424898	12.35592273	-1.214081584	-1.108807461	0.09677898	-
GH_A09G0996	10.03842324	25.59839157	1.958997338	0.291823746	0.51179278	0.118310614	0.100669645	0.374344092	1.239154722	-5.331036505	-4.463776269	0.863353214	-
GH_A09G1035	7.825012884	7.391084891	4.913626264	0.478590944	0.41967008	0.388058814	0.908040199	0.460443233	0.277120056	-3.965319839	-3.601346578	0.349902449	-
GH_A09G1057	9.76641851	18.30173402	15.83061409	6.319057917	5.940784249	5.039724855	11.49791161	11.11242867	8.787464983	-1.34692176	-0.483010047	0.852691567	-
GH_A09G1063	26.19311062	101.6013923	93.92718678	29.15360327	22.34299862	20.80350507	48.13426919	58.60923543	57.08282846	-1.620102127	-0.434871139	1.172473325	-
GH_A09G1068	42.76006042	122.3761509	5.136532386	0.36814688	0.83934016	0.4975113	1.269986292	1.357717225	1.705354191	-6.644034163	-5.294848842	1.338722754	-
GH_A09G1081	10.06073085	13.3039528	14.17392192	10.91187352	5.03604096	5.471629275	2.823179528	5.663451762	5.87494519	-0.811738362	-1.386922619	-0.584518813	-
GH_A09G1103	14.38875412	27.76837501	15.36612096	10.62292983	7.530528538	7.752109483	12.2666433	10.65043926	9.323665439	-1.152530649	-0.834163548	0.307301678	-
GH_A09G1104	5.397387796	4.155502664	4.045346813	11.16883372	10.80695485	16.45710796	7.918337279	6.891827356	6.69013011	1.493425687	0.660465031	-0.840749113	-
GH_A09G1121	0.33355649	0.161730523	0.620302928	1.36141844	2.203956656	2.706646541	1.192175316	0.982346065	1.000542872	2.477077232	1.502223446	-0.981752019	-
GH_A09G1156	2.817524797	4.413633632	6.180098655	8.449058132	10.02434693	11.10381559	15.08183958	17.94855729	16.81107449	1.132550703	1.891162661	0.751327818	-
GH_A09G1183	0.837556681	0.365493209	0.895604956	1.774993885	1.971527024	1.679100637	1.088559679	0.948715452	0.799384777	1.36422898	0.433611201	-0.939698536	-
GH_A09G1187	56.73549131	34.73055706	70.79729365	99.62505362	109.1356325	130.487251	67.37649853	60.49190429	60.01911419	1.058010055	0.209648136	-0.857181881	-
GH_A09G1198	211.7834656	159.8445292	224.8928944	225.1770391	1106.334265	543.6703982	268.6973498	244.0349133	324.7847058	1.646355883	0.487930127	-1.167556839	-
GH_A09G1212	4.956812721	3.618013583	2.923990885	7.362937598	14.35095588	20.60714418	6.450953098	4.387090241	3.294434234	1.874469669	0.297919072	-1.584073367	-
GH_A09G1214	1.414348292	0.685770763	0.365307266	1.78854863	3.504461493	1.725261479	4.978477192	1.127373894	3.571134744	1.511859927	1.972173787	0.450156697	-
GH_A09G1224	13.43180038	14.47925647	10.33999222	6.227566585	5.005081692	4.592294365	9.946491001	10.61472616	6.189771745	-1.274690961	-0.514033222	0.75106249	-
GH_A09G1236	69.37362337	61.24041767	51.63357269	20.63312998	24.28091177	34.3016273	24.51203134	26.7808819	27.28784226	-1.20952215	-1.214684342	-0.012201832	-
GH_A09G1247	4.072414077	3.768004062	8.407081136	4.750718928	4.165842706	2.568036268	10.07584713	13.31674055	10.7995316	-0.504825456	1.072171859	1.563326253	-
GH_A09G1281	4.564196959	2.148571189	4.491155491	7.582327454	6.478046874	4.399503994	8.314902984	7.19442551	8.176652819	0.716053894	1.077345195	0.348384136	-
GH_A09G1287	4.146240593	1.892117732	4.422263638	3.541572985	4.582797274	2.502979349	8.17236179	9.485130593	7.70393756	0.018783126	1.276042854	1.244573943	-
GH_A09G1290	0.422364855	0.223408108	0.249918019	1.084966875	0.539122773	2.602535496	0.93569519	0.434927487	0.244312392	2.230948829	0.853704229	-1.383262735	-
GH_A09G1297	763.5750688	1092.93125	795.820203	272.7748843	244.4096943	335.1012464	363.4054124	320.3037442	374.239195	-1.642182803	-1.3263991	0.307223744	-
GH_A09G1303	2.535674501	1.315241412	2.604492422	6.248527797	6.331579543	6.22057528	4.454777835	3.540158317	5.17255037	1.536101277	1.024805734	-0.52250414	MatE
GH_A09G1304	5.199133097	3.325988201	5.89736394	2.521148722	2.023409314	1.715081365	1.393016214	3.001103213	2.52377194	-1.207312445	-1.060314876	0.137945158	-
GH_A09G1335	0.524347524	1.253034048	1.218887634	0.499757128	0.293872169	0.339670645	1.216940182	1.711106608	1.583056832	-1.404476292	0.589531151	1.981825029	-
GH_A09G1337	4.887608542	0.735197862	1.99484827	3.127300612	6.834627017	3.264621767	2.397855071	1.729707382	1.52489343	0.788776075	-0.435097649	-1.233402844	-
GH_A09G1351	2.300910429	2.119707365	2.085973414	6.772513357	6.983943595	8.456753396	2.616651002	3.822547592	3.816936622	1.765442312	0.655913801	-1.117733594	-
GH_A09G1373	7.455559066	12.24939926	6.844105598	13.86571893	14.31584852	16.59223433	4.12745545	10.04081816	7.079079315	0.749732399	-0.319366122	-1.07647937	-
GH_A09G1384	43.30800159	58.21686169	66.78612119	21.68072545	9.967925775	20.65610595	16.69552734	29.33738449	26.41489069	-1.690645141	-1.215554229	0.466637893	-
GH_A09G1420	2.198872004	2.218766225	1.491991781	1.446035016	2.012453015	2.950154725	0.506880494	0.314142556	0.324117025	0.108762228	-2.367191156	-2.484150948	-
GH_A09G1425	51.7174803	32.73513731	21.62486576	14.53123561	14.98640588	7.298084944	9.539285254	8.624616443	11.9722562	-1.530855056	-1.81863467	-0.298628842	-
GH_A09G1436	7.466671725	11.36594159	9.559156641	20.88618182	13.99916909	20.83418959	10.36663229	8.449267169	8.962094838	0.96819202	-0.032217074	-1.009819564	-
GH_A09G1446	2.433006671	2.84087302	2.816316732	7.716694372	4.429091398	5.403750584	4.315678174	4.274473007	5.235492917	1.113397811	0.769816038	-0.353434205	-
GH_A09G1453	8.875980421	4.11655361	5.920752193	13.93366039	11.79326048	15.28902605	3.918470364	3.49703721	1.403139525	1.112093442	-1.093897553	-2.208096074	-
GH_A09G1462	87.11855556	114.5188444	42.43935922	15.3385615	26.20498058	22.37824628	16.16186771	26.4018685	41.16521764	-1.937158951	-1.543592873	0.386443321	-
GH_A09G1463	1.006648313	0.836726591	2.273176156	14.56090372	15.44069162	20.86731358	3.504443306	4.126613878	5.620831327	3.610709448	1.676988581	-1.948099077	-
GH_A09G1478	0.77819831	1.154163406	0.553336291	2.048024309	1.890405766	1.835413309	1.67329275	0.725924015	0.499315416	1.214517207	0.223881107	-0.999046893	-
GH_A09G1481	4.534596383	3.003548442	6.211678927	4.306047337	5.734933762	6.512740053	13.76366618	10.44099362	12.91754843	0.260588205	1.430397949	1.161595804	-
GH_A09G1503	1.110768969	0.389607576	0.593326964	1.40980278	1.600602166	2.526894602	2.822027679	2.141596431	1.482270068	1.397097689	1.622666427	0.220487746	-
GH_A09G1516	0.442611254	0.600901211	0.59263785	1.236776829	0.950472307	0.642257619	1.912723257	2.446606027	1.866778543	0.788965807	1.927464962	1.12572391	-
GH_A09G1528	18.42383674	17.60035323	22.07664816	32.06387169	32.15457807	29.31379529	12.82777521	18.38460389	15.05220449	0.681653753	-0.328760513	-1.019758823	-
GH_A09G1541	0.990229414	1.105752858	1.674085266	3.368036662	2.775770608	2.119809466	3.022467376	3.285643146	2.91848878	1.127128053	1.288267325	0.149265714	-
GH_A09G1543	0.413002087	1.274324981	1.152067545	0.6188676	0.589191984	0.716857415	1.646915721	2.580069838	1.740532372	-0.569310573	1.071703986	1.634571201	-
GH_A09G1547	97.87951865	71.96582657	69.99928104	33.7952377	28.82470813	42.63540915	47.68297217	36.45175592	42.41881561	-1.194427526	-0.924569784	0.261902714	-
GH_A09G1551	20.28052464	22.49460619	12.77707164	5.375477993	4.890068758	4.555473032	8.183129065	10.57684817	8.875874261	-1.909148057	-1.007018609	0.892785328	-
GH_A09G1552	91.27971894	88.95698601	66.39807469	38.8142953	39.41901109	35.25445028	43.1908731	52.2109737	69.52744265	-1.124029199	-0.58175586	0.533489588	-
GH_A09G1570	1.555462407	0.181006161	0.433895569	0.048835811	0.102776346	0	0	0.164444012	0.028277557	-3.810946239	-3.463841789	0.341910361	-
GH_A09G1571	0.633889433	1.14159331	1.669996741	0.48569873	0.560945156	0.273754361	0.760105657	1.572801141	1.426756725	-1.38453812	0.125594163	1.497749431	-
GH_A09G1592	15.01936201	14.99955463	21.05244285	30.52776793	39.80694141	45.15463772	31.9574308	32.84043645	55.22024648	1.170108042	1.230369398	0.051464583	-
GH_A09G1593	58.33506535	128.1885318	49.11428757	30.39114327	28.30333098	32.48864488	32.66769003	33.55167742	43.57301141	-1.372925214	-1.100997061	0.262943079	-
GH_A09G1594	81.42276631	101.1917639	55.65857142	28.59872713	24.05426068	32.06217639	26.97946489	32.00641983	43.93366743	-1.496600566	-1.212177271	0.276292068	-
GH_A09G1601	0.449895898	0.282298381	0.861262616	2.035673286	1.071033017	1.212683793	1.440309975	1.878544439	1.299000263	1.431330684	1.531676954	0.08915627	-
GH_A09G1605	0.560620251	0.310658559	0.42199067	0.460989526	0.551230403	1.095875372	1.843259439	1.612760885	1.528770888	0.692860107	1.947498556	1.251856699	-
GH_A09G1622	0.858214915	0.871870604	0.835995394	3.464331229	4.050435088	5.22787008	2.224178406	2.746611777	3.714746061	2.304774745	1.756164542	-0.556897489	-
GH_A09G1629	1.65353563	4.008724009	3.411350698	1.41954941	1.365706023	1.233237756	1.972783791	1.833968808	1.503024033	-1.178702591	-0.771991019	0.396007536	-
GH_A09G1658	0.614658532	0.834477326	0.457223288	0	0	0	0.599146759	0.278493891	0.335225874	-5.046820772	-0.652714001	4.383294313	-
GH_A09G1660	94.80406929	81.9934973	84.17320295	26.02863028	24.33350201	25.78548697	32.25932286	24.40214501	32.29015859	-1.782109076	-1.554981804	0.217683411	-
GH_A09G1663	3.826739554	1.55817601	3.892422385	10.05638391	13.98706244	21.47509941	5.444119463	5.01314754	6.322642057	2.287980986	0.852080485	-1.442760241	-
GH_A09G1668	6.047705469	5.221962151	4.159737953	1.4955967	2.873827722	1.344497249	0.874841101	1.626565768	6.250262135	-1.433125186	-0.824785924	0.604100841	-
GH_A09G1670	0.906084046	0.982032258	1.437215859	0.585688218	1.408682786	1.119400425	3.203829055	2.092923785	2.664615924	-0.105678251	1.253965762	1.352593097	-
GH_A09G1683	3.006509691	2.301721938	2.108922638	6.127288901	7.144556379	7.754462457	6.169760395	6.532239633	9.301261399	1.498761397	1.567356908	0.060125252	-
GH_A09G1695	0.92229771	0.34781576	0.238217175	0.120653179	0.21159836	0.513607254	0	0.038692709	0.0232874	-0.851066606	-4.587818638	-3.744366009	-
GH_A09G1710	494.9212811	643.1839053	385.3471289	88.48767811	76.08407206	119.4537158	165.3357694	176.5584482	173.5489272	-2.427749299	-1.563858363	0.856481876	-
GH_A09G1715	1.023055812	4.166786113	2.283047825	2.24841383	1.985687291	1.220822611	5.193945616	8.459485567	7.997424438	-0.454483306	1.53586636	1.975016558	-
GH_A09G1738	3.369126766	2.650280826	3.680400126	1.294488643	0.9535008	0.742229957	0.82293934	1.298777279	0.878046546	-1.69664932	-1.689554264	-0.003020889	-
GH_A09G1751	1.342694493	1.646718395	1.395360189	0.309968228	0.424018993	0.2639001	0.192472016	1.491072645	0.323067423	-2.134255046	-1.116585521	1.010666636	-
GH_A09G1763	2.336173424	4.134476606	4.507415782	0.687630666	1.109472625	0.111511153	1.28093445	2.293395412	1.804996534	-2.512675907	-1.027721248	1.473943903	-
GH_A09G1764	7.130038971	13.0337411	10.82095114	4.342054934	3.655191019	2.464486419	6.424184692	5.477046518	5.140130073	-1.5673073	-0.862458167	0.692001658	-
GH_A09G1767	54.21411801	78.81347808	61.41439282	37.27718407	27.88486248	28.04407446	17.25131191	20.79514349	24.89206534	-1.064943981	-1.627377739	-0.572157545	-
GH_A09G1769	1.981659107	2.414421064	2.267827506	4.466848809	4.154733792	7.470132167	3.508337132	3.491694514	3.648747406	1.263355486	0.674438932	-0.59546041	-
GH_A09G1771	2.736018491	2.274179966	2.05945874	2.965627644	5.487993354	2.114423024	0.634993146	0.787082449	1.657983242	0.580148044	-1.213560945	-1.8025713	-
GH_A09G1775	1.545427166	1.021808971	1.241034638	8.60140406	6.033966127	11.19916277	3.081326188	2.546229858	1.468608592	2.756703869	0.901034807	-1.86156767	Glutathione S-transferase U8
GH_A09G1782	34.26165196	27.17103588	31.09263506	33.80523334	131.216845	71.83707804	40.7242271	45.38654722	53.04869646	1.350345279	0.587360104	-0.771521794	-
GH_A09G1787	2.545959822	6.437900581	6.023167664	2.428368426	1.623670711	1.169098964	4.005289749	7.398242216	6.122419844	-1.523676541	0.225093533	1.735827242	-
GH_A09G1788	30.01169318	24.09401478	31.50087844	14.2532542	11.46458389	14.00763234	13.386342	20.03071651	18.40745487	-1.11315497	-0.724865286	0.379648856	-
GH_A09G1809	286.6328351	362.4931188	228.9025113	124.7220819	75.20337951	19.74942178	140.9046956	191.9369949	134.7248844	-2.003326746	-0.909274017	1.08124612	-
GH_A09G1825	0.858424134	0.52973646	0.943315622	0.755454988	0.77345339	0.645660996	1.563643532	1.905417814	1.962539647	-0.104746266	1.217572874	1.311368014	-
GH_A09G1828	0.022785548	0.088383676	0.042373459	0.518652368	0.282289291	0.783078324	0.129561382	0.154857589	0.269249681	3.355831383	1.842874907	-1.524738099	-
GH_A09G1843	22.45632459	38.32547921	26.20447027	11.03093761	11.66887539	10.36400978	19.05676382	23.35907132	22.54135091	-1.399371777	-0.42088174	0.968567354	-
GH_A09G1846	18.94166648	32.53826721	30.44457784	49.3458414	72.41171321	68.80007225	36.70748841	39.98227479	22.54675013	1.212683062	0.27723965	-0.944809312	-
GH_A09G1855	23.08997529	32.48054993	22.65899082	12.61591774	10.79151634	11.18638928	15.19015917	16.65321896	17.75202174	-1.181076098	-0.657829756	0.513396443	-
GH_A09G1859	32.7988784	14.71211211	23.17536996	25.97093037	33.11614612	47.44984549	13.79078717	14.07516043	18.38711273	0.585452456	-0.61492362	-1.207038035	-
GH_A09G1863	265.750064	396.6330865	153.9062141	28.80016299	43.22973213	21.63513741	116.0435926	78.23460236	54.44305527	-3.126638368	-1.715401254	1.399852864	-
GH_A09G1868	1.147362593	0.317896124	0.762038813	1.222208056	1.759906787	1.173564961	3.128877518	2.289838657	2.011355246	0.897497061	1.73928198	0.830465007	-
GH_A09G1876	1.049373552	1.017613137	1.386579318	2.470985852	2.372048278	2.530818351	3.589091695	4.420922343	2.861565797	1.086758931	1.654431838	0.559284004	-
GH_A09G1881	2.182596569	3.25879652	2.544863253	4.160478092	2.83277304	6.978444011	10.41244443	7.508364078	7.211419642	0.799975849	1.653043946	0.84597021	-
GH_A09G1883	0.459142518	0.756918332	0.93923579	1.513615937	2.578695672	0.657479165	1.902110493	3.293833366	2.712771634	1.136540885	1.872389012	0.723982552	-
GH_A09G1889	8.326668991	9.441790525	6.595379851	4.944978683	3.747920657	5.215241285	3.972377644	3.027480793	4.164810092	-0.814023462	-1.129001004	-0.32389157	-
GH_A09G1893	5.002833056	9.572594528	2.622487755	0.368957776	0.332778037	0.544906374	0.545478694	0.532450875	0.549356939	-3.797365058	-3.401395066	0.387879333	-
GH_A09G1901	1.722432948	1.920846921	1.601573098	1.757537364	1.493740963	2.219827961	7.275514691	4.357301778	4.775232605	0.052354166	1.644505717	1.583959111	-
GH_A09G1902	3.093984135	3.195485547	3.555175134	3.020809175	2.139901893	1.921083237	5.884688958	4.995733094	4.367156	-0.477164507	0.630431711	1.096036897	-
GH_A09G1907	0	0	0.838242694	11.6431399	11.77783773	28.3220344	3.461736829	5.136665096	2.38382844	5.934987614	3.706436239	-2.231117689	-
GH_A09G1931	63.3453424	48.25855832	70.81234121	91.39153327	161.1533107	135.9969752	125.3745861	88.78647789	102.7023723	1.085110262	0.794672762	-0.299895596	-
GH_A09G1932	2.128342147	2.008143819	2.139459912	1.941453829	5.416119523	2.526043222	7.429419809	3.73567151	7.372439229	0.65049751	1.558569231	0.898204129	-
GH_A09G1937	0.880737381	1.642463309	1.165411358	0.584944487	0.223824043	0.194029407	0.275163697	0.486023412	0.431075643	-1.867818834	-1.628146637	0.231693163	-
GH_A09G1944	0.285130807	1.169811997	1.223647935	1.256731615	0.652149189	0.314076378	1.175879394	2.351904282	1.953796079	-0.269182977	1.033407844	1.287061753	-
GH_A09G1951	43.05142862	29.83310629	28.0042336	12.97996651	16.10007034	19.66752625	20.78736654	18.20843693	21.49779829	-1.056184282	-0.740130967	0.308931943	-
GH_A09G1967	13.27457543	13.91987654	16.65435825	28.06736473	24.86545224	44.14169008	28.58262899	34.62916812	25.57587185	1.140363046	1.017473585	-0.130578624	-
GH_A09G1991	0.745860873	1.672600251	1.170323828	0.182947609	0.269512895	0.17800863	0.378665638	0.70404164	1.144073626	-2.510209958	-0.695112665	1.807734838	-
GH_A09G2005	204.1175685	226.326209	195.3855372	86.8041941	90.43806624	102.271277	129.9901806	123.8243753	145.0188023	-1.167791261	-0.650943352	0.5081743	-
GH_A09G2008	1.64184283	0.233710194	0.462193106	0.79213422	1.03258745	1.179131277	0.416008356	0.159244201	0.123225321	0.355623483	-1.746379504	-2.105229604	-
GH_A09G2017	119.115384	111.0624969	95.95619704	35.36490603	30.08254556	42.36881076	62.02141021	44.61817166	51.62280691	-1.602925878	-1.044957608	0.549228032	-
GH_A09G2021	4.458013956	6.554358299	4.145203579	3.329819067	1.484681887	1.372849577	3.329221141	2.443389796	3.333283694	-1.288570287	-0.738294976	0.539686968	-
GH_A09G2022	3.699886309	4.592518767	3.371466863	0.987384229	1.711276054	0.988984841	1.86336581	2.682193588	3.026796729	-1.662424079	-0.625347029	1.028612631	-
[truncated: 4,264 more rows]
